# Supplementary material for: An Improved Free Energy Perturbation FEP+ Sampling Protocol for Flexible Ligand-Binding Domains
Source: Sci Rep. 2019 Nov 14;9:16829. doi: 10.1038/s41598-019-53133-1 (PMC6856381; doi:10.1038/s41598-019-53133-1)
Supplement: Supplementary file 2 — Dataset 1 [file 41598_2019_53133_MOESM2_ESM.zip]

Archive with 5 entries (5 files):
- AKT1.pdb
- PPARy.pdb
- T4.pdb
- TYK2.pdb
- THR.pdb
