# Supplementary material for: An Improved Free Energy Perturbation FEP+ Sampling Protocol for Flexible Ligand-Binding Domains
Source: Sci Rep. 2019 Nov 14;9:16829. doi: 10.1038/s41598-019-53133-1 (PMC6856381; doi:10.1038/s41598-019-53133-1)
Supplement: Supplementary file 2 — Dataset 1 [file 41598_2019_53133_MOESM2_ESM.zip › AKT1.pdb]

REMARK   4      COMPLIES WITH FORMAT V. 3.0, 1-DEC-2006
REMARK 888
REMARK 888 WRITTEN BY MAESTRO (A PRODUCT OF SCHRODINGER, LLC)
TITLE     Final_renum_3QKK
HELIX    1   1 HIS A  940  THR A  953  1
HELIX    2   2 LEU A  986  TYR A  989  1
HELIX    3   3 LEU A  997  ALA A 1016  1
HELIX    4   4 TYR A 1080  LEU A 1095  1
HELIX    5   5 LYS A 1107  ILE A 1112  1
HELIX    6   6 THR A 1120  GLU A 1129  1
HELIX    7   7 GLU A 1143  CYS A 1151  1
HELIX    8   8 PHE A 1162  TYR A 1176  1
HELIX    9   9 LYS A  183  ALA A  188  1
HELIX   10  10 VAL A  192  ASN A  204  1
HELIX   11  11 LEU A  235  GLU A  242  1
HELIX   12  12 GLU A  247  LYS A  268  1
HELIX   13  13 VAL A  330  CYS A  344  1
HELIX   14  14 HIS A  354  MET A  363  1
HELIX   15  15 ALA A  376  LEU A  383  1
HELIX   16  16 ALA A  399  MET A  403  1
HELIX   17  17 TRP A  413  TYR A  417  1
HELIX   18  18 GLU A  440  THR A  443  1
TURN     1   1 THR A 890  VAL A 891
TURN     2   2 HIS A 893  TYR A 896
TURN     3   3 GLY A 906  GLY A 909
TURN     4   4 ASP A 917  GLY A 924
TURN     5   5 ALA A 931  GLN A 939
TURN     6   6 LEU A 954  LYS A 961
TURN     7   7 GLN A 969  LYS A 972
TURN     8   8 TYR A 980  LEU A 983
TURN     9   9 LEU A 990  GLY A 996
TURN    10  10 GLN A1017  HIS A1018
TURN    11  11 HIS A1021  ASN A1028
TURN    12  12 ASP A1034  ARG A1035
TURN    13  13 GLY A1040  ALA A1045
TURN    14  14 VAL A1048  GLU A1053
TURN    15  15 VAL A1057  TYR A1076
TURN    16  16 THR A1096  THR A1106
TURN    17  17 GLY A1113  MET A1119
TURN    18  18 ARG A1130  CYS A1142
TURN    19  19 TRP A1152  THR A1161
TURN    20  20 GLN A1177  GLN A1177
TURN    21  21 ARG A 144  GLU A 149
TURN    22  22 GLM A 159  GLF A 162
TURN    23  23 LYS A 170  GLY A 173
TURN    24  24 LYS A 189  GLU A 191
TURN    25  25 SER A 205  ALA A 212
TURN    26  26 THR A 219  ASP A 221
TURN    27  27 TYR A 229  GLY A 232
TURN    28  28 ARG A 243  SER A 246
TURN    29  29 ASN A 269  ASN A 269
TURN    30  30 TYR A 272  ASN A 279
TURN    31  31 ASP A 283  HIS A 287
TURN    32  32 THR A 291  CYS A 296
TURN    33  33 GLY A 299  ALA A 329
TURN    34  34 GLY A 345  ASP A 353
TURN    35  35 GLU A 364  GLU A 375
TURN    36  36 LEU A 384  ASP A 398
TURN    37  37 GLN A 404  VAL A 412
TURN    38  38 GLU A 418  ASP A 439
TURN    39  39 ALA A 444  ASP A 473
TURN    40  40 ALA A 476  SER A 478
SHEET    1   1 1 PHE A 892  PHE A 892  0
SHEET    1   2 1 LEU A 897  GLU A 905  0
SHEET    1   3 1 LYS A 910  TYR A 916  0
SHEET    1   4 1 GLU A 925  LYS A 930  0
SHEET    1   5 1 TYR A 962  ASP A 968  0
SHEET    1   6 1 SER A 973  GLU A 979  0
SHEET    1   7 1 GLY A 984  SER A 985  0
SHEET    1   8 1 TYR A1019  ILE A1020  0
SHEET    1   9 1 VAL A1029  ASN A1033  0
SHEET    1  10 1 LEU A1036  ILE A1039  0
SHEET    1  11 1 LYS A1046  ALA A1047  0
SHEET    1  12 1 TYR A1054  ARG A1056  0
SHEET    1  13 1 LYS A1077  TYR A1079  0
SHEET    1  14 1 PHE A 150  LYS A 158  0
SHEET    1  15 1 LYS A 163  GLU A 169  0
SHEET    1  16 1 ARG A 174  LYS A 182  0
SHEET    1  17 1 LEU A 213  GLN A 218  0
SHEET    1  18 1 ARG A 222  GLU A 228  0
SHEET    1  19 1 GLY A 233  GLU A 234  0
SHEET    1  20 1 VAL A 270  VAL A 271  0
SHEET    1  21 1 LEU A 280  LEU A 282  0
SHEET    1  22 1 ILE A 288  ILE A 290  0
SHEET    1  23 1 LYS A 297  GLU A 298  0
SHEET    1  24 1 TYR A 474  SER A 475  0
SEQRES   1 A  620  THR VAL PHE HIS LYS ARG TYR LEU LYS LYS ILE ARG ASP
SEQRES   2 A  620  LEU GLY GLU GLY HIS PHE GLY LYS VAL SER LEU TYR CYS
SEQRES   3 A  620  TYR ASP PRO THR ASN ASP GLY THR GLY GLU MET VAL ALA
SEQRES   4 A  620  VAL LYS ALA LEU LYS ALA ASP CYS GLY PRO GLN HIS ARG
SEQRES   5 A  620  SER GLY TRP LYS GLN GLU ILE ASP ILE LEU ARG THR LEU
SEQRES   6 A  620  TYR HIS GLU HIS ILE ILE LYS TYR LYS GLY CYS CYS GLU
SEQRES   7 A  620  ASP GLN GLY GLU LYS SER LEU GLN LEU VAL MET GLU TYR
SEQRES   8 A  620  VAL PRO LEU GLY SER LEU ARG ASP TYR LEU PRO ARG HIS
SEQRES   9 A  620  SER ILE GLY LEU ALA GLN LEU LEU LEU PHE ALA GLN GLN
SEQRES  10 A  620  ILE CYS GLU GLY MET ALA TYR LEU HIS ALA GLN HIS TYR
SEQRES  11 A  620  ILE HIS ARG ASP LEU ALA ALA ARG ASN VAL LEU LEU ASP
SEQRES  12 A  620  ASN ASP ARG LEU VAL LYS ILE GLY ASP PHE GLY LEU ALA
SEQRES  13 A  620  LYS ALA VAL PRO GLU GLY HIS GLU TYR TYR ARG VAL ARG
SEQRES  14 A  620  GLU ASP GLY ASP SER PRO VAL PHE TRP TYR ALA PRO GLU
SEQRES  15 A  620  CYS LEU LYS GLU TYR LYS PHE TYR TYR ALA SER ASP VAL
SEQRES  16 A  620  TRP SER PHE GLY VAL THR LEU TYR GLU LEU LEU THR HIS
SEQRES  17 A  620  CYS ASP SER SER GLN SER PRO PRO THR LYS PHE LEU GLU
SEQRES  18 A  620  LEU ILE GLY ILE ALA GLN GLY GLN MET THR VAL LEU ARG
SEQRES  19 A  620  LEU THR GLU LEU LEU GLU ARG GLY GLU ARG LEU PRO ARG
SEQRES  20 A  620  PRO ASP LYS CYS PRO CYS GLU VAL TYR HIS LEU MET LYS
SEQRES  21 A  620  ASN CYS TRP GLU THR GLU ALA SER PHE ARG PRO THR PHE
SEQRES  22 A  620  GLU ASN LEU ILE PRO ILE LEU LYS THR VAL HIS GLU LYS
SEQRES  23 A  620  TYR GLN ARG VAL THR MET ASN GLU PHE GLU TYR LEU LYS
SEQRES  24 A  620  LEU LEU GLY LYS THR LYS VAL ILE LEU VAL LYS GLU LYS
SEQRES  25 A  620  ALA THR GLY ARG TYR TYR ALA MET LYS ILE LEU LYS LYS
SEQRES  26 A  620  GLU VAL ILE VAL ALA LYS ASP GLU VAL ALA HIS THR LEU
SEQRES  27 A  620  THR GLU ASN ARG VAL LEU GLN ASN SER ARG HIS PRO PHE
SEQRES  28 A  620  LEU THR ALA LEU LYS TYR SER PHE GLN THR HIS ASP ARG
SEQRES  29 A  620  LEU CYS PHE VAL MET GLU TYR ALA ASN GLY GLY GLU LEU
SEQRES  30 A  620  PHE PHE HIS LEU SER ARG GLU ARG VAL PHE SER GLU ASP
SEQRES  31 A  620  ARG ALA ARG PHE TYR GLY ALA GLU ILE VAL SER ALA LEU
SEQRES  32 A  620  ASP TYR LEU HIS SER GLU LYS ASN VAL VAL TYR ARG ASP
SEQRES  33 A  620  LEU LYS LEU GLU ASN LEU MET LEU ASP LYS ASP GLY HIS
SEQRES  34 A  620  ILE LYS ILE THR ASP PHE GLY LEU CYS LYS GLU GLY ILE
SEQRES  35 A  620  LYS ASP GLY ALA THR MET LYS TPO PHE CYS GLY THR PRO
SEQRES  36 A  620  GLU TYR LEU ALA PRO GLU VAL LEU GLU ASP ASN ASP TYR
SEQRES  37 A  620  GLY ARG ALA VAL ASP TRP TRP GLY LEU GLY VAL VAL MET
SEQRES  38 A  620  TYR GLU MET MET CYS GLY ARG LEU PRO PHE TYR ASN GLN
SEQRES  39 A  620  ASP HIS GLU LYS LEU PHE GLU LEU ILE LEU MET GLU GLU
SEQRES  40 A  620  ILE ARG PHE PRO ARG THR LEU GLY PRO GLU ALA LYS SER
SEQRES  41 A  620  LEU LEU SER GLY LEU LEU LYS LYS ASP PRO LYS GLN ARG
SEQRES  42 A  620  LEU GLY GLY GLY SER GLU ASP ALA LYS GLU ILE MET GLN
SEQRES  43 A  620  HIS ARG PHE PHE ALA GLY ILE VAL TRP GLN HIS VAL TYR
SEQRES  44 A  620  GLU LYS LYS LEU SER PRO PRO PHE LYS PRO GLN VAL THR
SEQRES  45 A  620  SER GLU THR ASP THR ARG TYR PHE ASP GLU GLU PHE THR
SEQRES  46 A  620  ALA GLN MET ILE THR ILE THR PRO PRO ASP GLN ASP ASP
SEQRES  47 A  620  SER MET GLU CYS VAL ASP SER GLU ARG ARG PRO HIS PHE
SEQRES  48 A  620  PRO GLN PHE ASP TYR SER ALA SER SER
MODEL        1
ATOM      1  N   ARG A 144      22.599   9.509  -3.901  1.00 62.87           N1+
ATOM      2  CA  ARG A 144      21.324   9.922  -3.240  1.00 62.56           C  
ATOM      3  C   ARG A 144      20.430   8.700  -3.005  1.00 61.68           C  
ATOM      4  O   ARG A 144      20.404   7.758  -3.815  1.00 61.58           O  
ATOM      5  CB  ARG A 144      20.606  11.007  -4.052  1.00 63.06           C  
ATOM      6  CG  ARG A 144      19.722  11.944  -3.217  1.00 64.69           C  
ATOM      7  CD  ARG A 144      18.227  11.726  -3.476  1.00 67.85           C  
ATOM      8  NE  ARG A 144      17.400  12.627  -2.670  1.00 69.65           N  
ATOM      9  CZ  ARG A 144      16.108  12.895  -2.886  1.00 70.78           C  
ATOM     10  NH1 ARG A 144      15.448  12.342  -3.902  1.00 70.62           N  
ATOM     11  NH2 ARG A 144      15.472  13.736  -2.076  1.00 71.21           N1+
ATOM     12  H1  ARG A 144      23.180  10.322  -4.051  1.00  0.00           H  
ATOM     13  H2  ARG A 144      23.088   8.852  -3.310  1.00  0.00           H  
ATOM     14  HA  ARG A 144      21.574  10.345  -2.267  1.00  0.00           H  
ATOM     15  HB2 ARG A 144      20.002  10.537  -4.828  1.00  0.00           H  
ATOM     16  HB3 ARG A 144      21.342  11.598  -4.598  1.00  0.00           H  
ATOM     17  HG3 ARG A 144      19.980  12.979  -3.438  1.00  0.00           H  
ATOM     18  HG2 ARG A 144      19.932  11.792  -2.158  1.00  0.00           H  
ATOM     19  HD3 ARG A 144      17.966  10.692  -3.246  1.00  0.00           H  
ATOM     20  HD2 ARG A 144      18.014  11.886  -4.533  1.00  0.00           H  
ATOM     21  HE  ARG A 144      17.884  13.063  -1.898  1.00  0.00           H  
ATOM     22 HH12 ARG A 144      14.472  12.557  -4.048  1.00  0.00           H  
ATOM     23 HH11 ARG A 144      15.924  11.707  -4.527  1.00  0.00           H  
ATOM     24 HH22 ARG A 144      14.496  13.945  -2.230  1.00  0.00           H  
ATOM     25 HH21 ARG A 144      15.965  14.165  -1.306  1.00  0.00           H  
ATOM     26  N   VAL A 145      19.715   8.730  -1.881  1.00 60.29           N  
ATOM     27  CA  VAL A 145      19.008   7.564  -1.350  1.00 58.30           C  
ATOM     28  C   VAL A 145      17.514   7.852  -1.285  1.00 56.69           C  
ATOM     29  O   VAL A 145      17.094   8.877  -0.747  1.00 55.97           O  
ATOM     30  CB  VAL A 145      19.564   7.153   0.052  1.00 59.02           C  
ATOM     31  CG1 VAL A 145      18.727   6.050   0.682  1.00 59.13           C  
ATOM     32  CG2 VAL A 145      21.018   6.682  -0.061  1.00 58.95           C  
ATOM     33  H   VAL A 145      19.641   9.588  -1.352  1.00  0.00           H  
ATOM     34  HA  VAL A 145      19.165   6.731  -2.035  1.00  0.00           H  
ATOM     35  HB  VAL A 145      19.533   8.026   0.705  1.00  0.00           H  
ATOM     36 HG11 VAL A 145      19.143   5.789   1.656  1.00  0.00           H  
ATOM     37 HG12 VAL A 145      17.702   6.397   0.806  1.00  0.00           H  
ATOM     38 HG13 VAL A 145      18.738   5.172   0.037  1.00  0.00           H  
ATOM     39 HG21 VAL A 145      21.387   6.401   0.925  1.00  0.00           H  
ATOM     40 HG22 VAL A 145      21.071   5.822  -0.728  1.00  0.00           H  
ATOM     41 HG23 VAL A 145      21.632   7.490  -0.461  1.00  0.00           H  
ATOM     42  N   THR A 146      16.730   6.952  -1.878  1.00 54.62           N  
ATOM     43  CA  THR A 146      15.281   7.026  -1.841  1.00 52.75           C  
ATOM     44  C   THR A 146      14.746   5.716  -1.278  1.00 51.81           C  
ATOM     45  O   THR A 146      15.515   4.793  -1.019  1.00 50.73           O  
ATOM     46  CB  THR A 146      14.676   7.260  -3.257  1.00 53.28           C  
ATOM     47  OG1 THR A 146      14.906   6.108  -4.077  1.00 51.43           O  
ATOM     48  CG2 THR A 146      15.285   8.514  -3.927  1.00 52.68           C  
ATOM     49  H   THR A 146      17.140   6.178  -2.380  1.00  0.00           H  
ATOM     50  HA  THR A 146      14.982   7.845  -1.186  1.00  0.00           H  
ATOM     51  HB  THR A 146      13.601   7.406  -3.156  1.00  0.00           H  
ATOM     52  HG1 THR A 146      15.851   5.954  -4.156  1.00  0.00           H  
ATOM     53 HG21 THR A 146      14.842   8.650  -4.914  1.00  0.00           H  
ATOM     54 HG22 THR A 146      15.079   9.391  -3.313  1.00  0.00           H  
ATOM     55 HG23 THR A 146      16.363   8.387  -4.027  1.00  0.00           H  
ATOM     56  N   MET A 147      13.435   5.658  -1.100  1.00 50.68           N  
ATOM     57  CA  MET A 147      12.742   4.448  -0.633  1.00 50.03           C  
ATOM     58  C   MET A 147      12.754   3.314  -1.643  1.00 49.51           C  
ATOM     59  O   MET A 147      12.616   2.159  -1.267  1.00 49.04           O  
ATOM     60  SD  MET A 147       9.723   5.769   1.919  1.00 53.39           S  
ATOM     61  CE  MET A 147       9.485   4.132   2.619  1.00 49.45           C  
ATOM     62  CB  MET A 147      11.308   4.775  -0.196  1.00 49.92           C  
ATOM     63  CG  MET A 147      11.304   5.613   1.100  1.00 51.76           C  
ATOM     64  H   MET A 147      12.853   6.461  -1.282  1.00  0.00           H  
ATOM     65  HA  MET A 147      13.274   4.095   0.251  1.00  0.00           H  
ATOM     66  HB3 MET A 147      10.758   3.849  -0.031  1.00  0.00           H  
ATOM     67  HB2 MET A 147      10.806   5.330  -0.988  1.00  0.00           H  
ATOM     68  HG3 MET A 147      11.698   6.607   0.887  1.00  0.00           H  
ATOM     69  HG2 MET A 147      12.032   5.200   1.798  1.00  0.00           H  
ATOM     70  HE1 MET A 147       8.536   4.100   3.155  1.00  0.00           H  
ATOM     71  HE2 MET A 147       9.475   3.392   1.819  1.00  0.00           H  
ATOM     72  HE3 MET A 147      10.299   3.909   3.309  1.00  0.00           H  
ATOM     73  N   ASN A 148      12.929   3.647  -2.921  1.00 49.27           N  
ATOM     74  CA  ASN A 148      12.975   2.645  -3.988  1.00 49.17           C  
ATOM     75  C   ASN A 148      14.229   1.785  -3.966  1.00 47.69           C  
ATOM     76  O   ASN A 148      14.250   0.701  -4.554  1.00 47.47           O  
ATOM     77  ND2 ASN A 148      10.600   3.986  -6.166  1.00 58.30           N  
ATOM     78  CB  ASN A 148      12.785   3.288  -5.367  1.00 50.04           C  
ATOM     79  CG  ASN A 148      11.428   2.955  -5.979  1.00 54.67           C  
ATOM     80  OD1 ASN A 148      11.124   1.778  -6.283  1.00 57.77           O  
ATOM     81  H   ASN A 148      13.034   4.617  -3.180  1.00  0.00           H  
ATOM     82  HA  ASN A 148      12.129   1.976  -3.831  1.00  0.00           H  
ATOM     83  HB3 ASN A 148      13.577   2.952  -6.036  1.00  0.00           H  
ATOM     84  HB2 ASN A 148      12.887   4.370  -5.280  1.00  0.00           H  
ATOM     85 HD21 ASN A 148       9.686   3.833  -6.568  1.00  0.00           H  
ATOM     86 HD22 ASN A 148      10.887   4.918  -5.906  1.00  0.00           H  
ATOM     87  N   GLU A 149      15.263   2.279  -3.284  1.00 45.92           N  
ATOM     88  CA  GLU A 149      16.529   1.558  -3.105  1.00 44.63           C  
ATOM     89  C   GLU A 149      16.432   0.363  -2.124  1.00 42.95           C  
ATOM     90  O   GLU A 149      17.383  -0.414  -1.952  1.00 42.58           O  
ATOM     91  CB  GLU A 149      17.612   2.533  -2.644  1.00 44.67           C  
ATOM     92  CG  GLU A 149      18.339   3.260  -3.786  1.00 47.11           C  
ATOM     93  CD  GLU A 149      17.442   4.221  -4.562  1.00 49.75           C  
ATOM     94  OE1 GLU A 149      17.167   5.318  -4.045  1.00 51.24           O  
ATOM     95  OE2 GLU A 149      17.020   3.889  -5.692  1.00 51.13           O1-
ATOM     96  H   GLU A 149      15.197   3.193  -2.859  1.00  0.00           H  
ATOM     97  HA  GLU A 149      16.827   1.166  -4.077  1.00  0.00           H  
ATOM     98  HB3 GLU A 149      18.341   2.000  -2.034  1.00  0.00           H  
ATOM     99  HB2 GLU A 149      17.174   3.268  -1.969  1.00  0.00           H  
ATOM    100  HG2 GLU A 149      18.761   2.526  -4.472  1.00  0.00           H  
ATOM    101  HG3 GLU A 149      19.191   3.806  -3.382  1.00  0.00           H  
ATOM    102  N   PHE A 150      15.285   0.215  -1.480  1.00 40.56           N  
ATOM    103  CA  PHE A 150      15.143  -0.858  -0.519  1.00 39.30           C  
ATOM    104  C   PHE A 150      13.990  -1.748  -0.905  1.00 38.85           C  
ATOM    105  O   PHE A 150      13.045  -1.298  -1.558  1.00 38.97           O  
ATOM    106  CD2 PHE A 150      16.088   1.989   0.950  1.00 31.85           C  
ATOM    107  CE1 PHE A 150      18.368   0.964   2.140  1.00 34.22           C  
ATOM    108  CE2 PHE A 150      17.139   2.840   1.236  1.00 32.23           C  
ATOM    109  CZ  PHE A 150      18.290   2.339   1.824  1.00 33.72           C  
ATOM    110  CB  PHE A 150      15.023  -0.294   0.922  1.00 38.59           C  
ATOM    111  CG  PHE A 150      16.153   0.636   1.280  1.00 35.66           C  
ATOM    112  CD1 PHE A 150      17.312   0.139   1.855  1.00 33.43           C  
ATOM    113  H   PHE A 150      14.519   0.847  -1.661  1.00  0.00           H  
ATOM    114  HA  PHE A 150      16.051  -1.459  -0.561  1.00  0.00           H  
ATOM    115  HB2 PHE A 150      14.994  -1.119   1.633  1.00  0.00           H  
ATOM    116  HB3 PHE A 150      14.074   0.233   1.027  1.00  0.00           H  
ATOM    117  HD1 PHE A 150      17.392  -0.913   2.085  1.00  0.00           H  
ATOM    118  HD2 PHE A 150      15.208   2.385   0.464  1.00  0.00           H  
ATOM    119  HE1 PHE A 150      19.257   0.563   2.605  1.00  0.00           H  
ATOM    120  HE2 PHE A 150      17.062   3.891   1.001  1.00  0.00           H  
ATOM    121  HZ  PHE A 150      19.123   2.991   2.041  1.00  0.00           H  
ATOM    122  N   GLU A 151      14.121  -3.018  -0.549  1.00 38.00           N  
ATOM    123  CA  GLU A 151      13.019  -3.972  -0.566  1.00 38.59           C  
ATOM    124  C   GLU A 151      12.493  -4.115   0.877  1.00 37.78           C  
ATOM    125  O   GLU A 151      13.286  -4.279   1.791  1.00 37.76           O  
ATOM    126  CD  GLU A 151      12.756  -7.742  -1.622  1.00 42.30           C  
ATOM    127  OE1 GLU A 151      11.859  -8.611  -1.644  1.00 44.67           O  
ATOM    128  OE2 GLU A 151      13.960  -8.033  -1.717  1.00 42.64           O1-
ATOM    129  CB  GLU A 151      13.493  -5.336  -1.109  1.00 38.51           C  
ATOM    130  CG  GLU A 151      12.340  -6.276  -1.448  1.00 40.46           C  
ATOM    131  H   GLU A 151      15.019  -3.368  -0.246  1.00  0.00           H  
ATOM    132  HA  GLU A 151      12.222  -3.589  -1.204  1.00  0.00           H  
ATOM    133  HB3 GLU A 151      14.143  -5.812  -0.375  1.00  0.00           H  
ATOM    134  HB2 GLU A 151      14.106  -5.180  -1.996  1.00  0.00           H  
ATOM    135  HG3 GLU A 151      11.848  -5.930  -2.358  1.00  0.00           H  
ATOM    136  HG2 GLU A 151      11.577  -6.206  -0.673  1.00  0.00           H  
ATOM    137  N   TYR A 152      11.171  -4.059   1.053  1.00 37.74           N  
ATOM    138  CA  TYR A 152      10.508  -4.055   2.373  1.00 38.21           C  
ATOM    139  C   TYR A 152       9.992  -5.445   2.712  1.00 38.57           C  
ATOM    140  O   TYR A 152       9.058  -5.936   2.076  1.00 39.14           O  
ATOM    141  CD1 TYR A 152      10.293  -1.140   0.892  1.00 37.63           C  
ATOM    142  CD2 TYR A 152      10.429  -0.773   3.244  1.00 36.71           C  
ATOM    143  CE1 TYR A 152      10.940   0.104   0.655  1.00 39.98           C  
ATOM    144  CE2 TYR A 152      11.072   0.461   3.035  1.00 35.69           C  
ATOM    145  CZ  TYR A 152      11.314   0.900   1.746  1.00 37.44           C  
ATOM    146  OH  TYR A 152      11.962   2.097   1.536  1.00 36.58           O  
ATOM    147  CB  TYR A 152       9.391  -2.942   2.424  1.00 38.35           C  
ATOM    148  CG  TYR A 152      10.008  -1.570   2.179  1.00 36.61           C  
ATOM    149  H   TYR A 152      10.556  -4.016   0.253  1.00  0.00           H  
ATOM    150  HA  TYR A 152      11.261  -3.796   3.117  1.00  0.00           H  
ATOM    151  HB2 TYR A 152       8.911  -2.955   3.403  1.00  0.00           H  
ATOM    152  HB3 TYR A 152       8.641  -3.145   1.660  1.00  0.00           H  
ATOM    153  HD1 TYR A 152      10.024  -1.754   0.045  1.00  0.00           H  
ATOM    154  HD2 TYR A 152      10.263  -1.099   4.260  1.00  0.00           H  
ATOM    155  HE1 TYR A 152      11.137   0.427  -0.356  1.00  0.00           H  
ATOM    156  HE2 TYR A 152      11.375   1.062   3.879  1.00  0.00           H  
ATOM    157  HH  TYR A 152      12.205   2.171   0.610  1.00  0.00           H  
ATOM    158  N   LEU A 153      10.601  -6.061   3.726  1.00 38.99           N  
ATOM    159  CA  LEU A 153      10.439  -7.485   4.016  1.00 39.73           C  
ATOM    160  C   LEU A 153       9.492  -7.829   5.174  1.00 40.25           C  
ATOM    161  O   LEU A 153       8.484  -8.490   4.956  1.00 41.23           O  
ATOM    162  CB  LEU A 153      11.808  -8.137   4.261  1.00 39.98           C  
ATOM    163  CG  LEU A 153      12.838  -8.065   3.123  1.00 41.26           C  
ATOM    164  CD1 LEU A 153      14.139  -8.640   3.598  1.00 41.26           C  
ATOM    165  CD2 LEU A 153      12.343  -8.790   1.854  1.00 41.97           C  
ATOM    166  H   LEU A 153      11.210  -5.540   4.341  1.00  0.00           H  
ATOM    167  HA  LEU A 153      10.025  -7.946   3.119  1.00  0.00           H  
ATOM    168  HB2 LEU A 153      11.663  -9.179   4.546  1.00  0.00           H  
ATOM    169  HB3 LEU A 153      12.247  -7.720   5.167  1.00  0.00           H  
ATOM    170  HG  LEU A 153      12.999  -7.016   2.875  1.00  0.00           H  
ATOM    171 HD11 LEU A 153      14.873  -8.591   2.794  1.00  0.00           H  
ATOM    172 HD12 LEU A 153      14.499  -8.068   4.453  1.00  0.00           H  
ATOM    173 HD13 LEU A 153      13.992  -9.679   3.892  1.00  0.00           H  
ATOM    174 HD21 LEU A 153      13.101  -8.715   1.074  1.00  0.00           H  
ATOM    175 HD22 LEU A 153      12.160  -9.840   2.083  1.00  0.00           H  
ATOM    176 HD23 LEU A 153      11.419  -8.327   1.508  1.00  0.00           H  
ATOM    177  N   LYS A 154       9.822  -7.419   6.397  1.00 39.78           N  
ATOM    178  CA  LYS A 154       9.019  -7.776   7.560  1.00 39.82           C  
ATOM    179  C   LYS A 154       8.819  -6.558   8.442  1.00 39.45           C  
ATOM    180  O   LYS A 154       9.725  -5.750   8.607  1.00 39.09           O  
ATOM    181  CG  LYS A 154      10.069 -10.175   7.677  1.00 42.19           C  
ATOM    182  CD  LYS A 154       9.018 -11.248   7.837  1.00 44.64           C  
ATOM    183  CE  LYS A 154       9.668 -12.627   7.811  1.00 47.08           C  
ATOM    184  NZ  LYS A 154      10.461 -12.964   9.054  1.00 47.39           N1+
ATOM    185  CB  LYS A 154       9.681  -8.879   8.400  1.00 40.04           C  
ATOM    186  H   LYS A 154      10.644  -6.848   6.533  1.00  0.00           H  
ATOM    187  HA  LYS A 154       8.045  -8.129   7.220  1.00  0.00           H  
ATOM    188  HB3 LYS A 154       9.037  -9.119   9.246  1.00  0.00           H  
ATOM    189  HB2 LYS A 154      10.559  -8.470   8.899  1.00  0.00           H  
ATOM    190  HG3 LYS A 154      11.020 -10.538   8.069  1.00  0.00           H  
ATOM    191  HG2 LYS A 154      10.219  -9.969   6.618  1.00  0.00           H  
ATOM    192  HD3 LYS A 154       8.295 -11.172   7.025  1.00  0.00           H  
ATOM    193  HD2 LYS A 154       8.499 -11.110   8.786  1.00  0.00           H  
ATOM    194  HE2 LYS A 154      10.316 -12.703   6.937  1.00  0.00           H  
ATOM    195  HE3 LYS A 154       8.901 -13.385   7.654  1.00  0.00           H  
ATOM    196  HZ1 LYS A 154       9.882 -12.825   9.871  1.00  0.00           H  
ATOM    197  HZ2 LYS A 154      10.758 -13.928   9.013  1.00  0.00           H  
ATOM    198  HZ3 LYS A 154      11.271 -12.364   9.110  1.00  0.00           H  
ATOM    199  N   LEU A 155       7.626  -6.432   9.006  1.00 39.14           N  
ATOM    200  CA  LEU A 155       7.377  -5.415  10.017  1.00 39.25           C  
ATOM    201  C   LEU A 155       7.949  -5.947  11.327  1.00 39.35           C  
ATOM    202  O   LEU A 155       7.587  -7.052  11.770  1.00 39.04           O  
ATOM    203  CB  LEU A 155       5.881  -5.114  10.117  1.00 39.00           C  
ATOM    204  CG  LEU A 155       5.316  -4.090  11.108  1.00 39.27           C  
ATOM    205  CD1 LEU A 155       5.804  -2.664  10.804  1.00 36.69           C  
ATOM    206  CD2 LEU A 155       3.803  -4.141  11.076  1.00 37.27           C  
ATOM    207  H   LEU A 155       6.873  -7.048   8.736  1.00  0.00           H  
ATOM    208  HA  LEU A 155       7.907  -4.502   9.742  1.00  0.00           H  
ATOM    209  HB3 LEU A 155       5.343  -6.053  10.240  1.00  0.00           H  
ATOM    210  HB2 LEU A 155       5.504  -4.881   9.121  1.00  0.00           H  
ATOM    211  HG  LEU A 155       5.648  -4.361  12.109  1.00  0.00           H  
ATOM    212 HD11 LEU A 155       5.379  -1.972  11.531  1.00  0.00           H  
ATOM    213 HD12 LEU A 155       6.892  -2.632  10.865  1.00  0.00           H  
ATOM    214 HD13 LEU A 155       5.488  -2.377   9.801  1.00  0.00           H  
ATOM    215 HD21 LEU A 155       3.399  -3.414  11.781  1.00  0.00           H  
ATOM    216 HD22 LEU A 155       3.451  -3.907  10.072  1.00  0.00           H  
ATOM    217 HD23 LEU A 155       3.466  -5.140  11.354  1.00  0.00           H  
ATOM    218  N   LEU A 156       8.879  -5.187  11.902  1.00 39.09           N  
ATOM    219  CA  LEU A 156       9.475  -5.534  13.186  1.00 39.52           C  
ATOM    220  C   LEU A 156       8.704  -4.942  14.376  1.00 40.32           C  
ATOM    221  O   LEU A 156       8.600  -5.581  15.424  1.00 40.39           O  
ATOM    222  CD1 LEU A 156      13.243  -5.012  12.236  1.00 36.58           C  
ATOM    223  CD2 LEU A 156      11.931  -7.180  12.295  1.00 37.13           C  
ATOM    224  CB  LEU A 156      10.930  -5.080  13.234  1.00 39.30           C  
ATOM    225  CG  LEU A 156      11.859  -5.650  12.154  1.00 38.94           C  
ATOM    226  H   LEU A 156       9.191  -4.341  11.448  1.00  0.00           H  
ATOM    227  HA  LEU A 156       9.458  -6.619  13.281  1.00  0.00           H  
ATOM    228  HB2 LEU A 156      11.343  -5.304  14.218  1.00  0.00           H  
ATOM    229  HB3 LEU A 156      10.968  -3.992  13.203  1.00  0.00           H  
ATOM    230  HG  LEU A 156      11.432  -5.416  11.179  1.00  0.00           H  
ATOM    231 HD11 LEU A 156      13.884  -5.432  11.460  1.00  0.00           H  
ATOM    232 HD12 LEU A 156      13.157  -3.935  12.091  1.00  0.00           H  
ATOM    233 HD13 LEU A 156      13.679  -5.212  13.214  1.00  0.00           H  
ATOM    234 HD21 LEU A 156      12.591  -7.585  11.528  1.00  0.00           H  
ATOM    235 HD22 LEU A 156      12.320  -7.436  13.281  1.00  0.00           H  
ATOM    236 HD23 LEU A 156      10.934  -7.603  12.176  1.00  0.00           H  
ATOM    237  N   GLY A 157       8.187  -3.723  14.208  1.00 40.71           N  
ATOM    238  CA  GLY A 157       7.431  -3.038  15.255  1.00 41.95           C  
ATOM    239  C   GLY A 157       6.628  -1.854  14.740  1.00 43.18           C  
ATOM    240  O   GLY A 157       6.967  -1.244  13.712  1.00 43.03           O  
ATOM    241  H   GLY A 157       8.311  -3.238  13.331  1.00  0.00           H  
ATOM    242  HA3 GLY A 157       8.116  -2.700  16.033  1.00  0.00           H  
ATOM    243  HA2 GLY A 157       6.760  -3.747  15.740  1.00  0.00           H  
ATOM    244  N   LYS A 158       5.566  -1.512  15.462  1.00 44.14           N  
ATOM    245  CA  LYS A 158       4.683  -0.419  15.056  1.00 45.53           C  
ATOM    246  C   LYS A 158       4.201   0.379  16.263  1.00 45.46           C  
ATOM    247  O   LYS A 158       3.791  -0.198  17.279  1.00 46.13           O  
ATOM    248  CE  LYS A 158       0.370   0.298  12.418  1.00 56.98           C  
ATOM    249  NZ  LYS A 158       0.689   0.157  10.968  1.00 60.05           N1+
ATOM    250  CB  LYS A 158       3.497  -0.985  14.261  1.00 46.13           C  
ATOM    251  CG  LYS A 158       2.634   0.020  13.534  1.00 48.37           C  
ATOM    252  CD  LYS A 158       1.259  -0.606  13.264  1.00 53.31           C  
ATOM    253  H   LYS A 158       5.352  -2.010  16.314  1.00  0.00           H  
ATOM    254  HA  LYS A 158       5.244   0.251  14.405  1.00  0.00           H  
ATOM    255  HB3 LYS A 158       2.872  -1.582  14.924  1.00  0.00           H  
ATOM    256  HB2 LYS A 158       3.863  -1.725  13.549  1.00  0.00           H  
ATOM    257  HG3 LYS A 158       3.104   0.285  12.587  1.00  0.00           H  
ATOM    258  HG2 LYS A 158       2.512   0.909  14.152  1.00  0.00           H  
ATOM    259  HD3 LYS A 158       0.764  -0.817  14.212  1.00  0.00           H  
ATOM    260  HD2 LYS A 158       1.389  -1.562  12.757  1.00  0.00           H  
ATOM    261  HE2 LYS A 158       0.514   1.335  12.722  1.00  0.00           H  
ATOM    262  HE3 LYS A 158      -0.675   0.041  12.587  1.00  0.00           H  
ATOM    263  HZ1 LYS A 158       0.541  -0.801  10.682  1.00  0.00           H  
ATOM    264  HZ2 LYS A 158       0.088   0.765  10.430  1.00  0.00           H  
ATOM    265  HZ3 LYS A 158       1.654   0.410  10.808  1.00  0.00           H  
ATOM    266  N   THR A 160       2.836   4.766  17.635  1.00 45.33           N  
ATOM    267  CA  THR A 160       2.200   6.071  17.369  1.00 45.93           C  
ATOM    268  C   THR A 160       2.812   6.819  16.191  1.00 45.71           C  
ATOM    269  O   THR A 160       2.095   7.371  15.358  1.00 46.27           O  
ATOM    270  CB  THR A 160       2.300   7.023  18.596  1.00 45.57           C  
ATOM    271  OG1 THR A 160       1.681   6.419  19.732  1.00 48.14           O  
ATOM    272  CG2 THR A 160       1.627   8.363  18.311  1.00 45.76           C  
ATOM    273  H   THR A 160       3.031   4.563  18.605  1.00  0.00           H  
ATOM    274  HA  THR A 160       1.145   5.900  17.155  1.00  0.00           H  
ATOM    275  HB  THR A 160       3.352   7.199  18.820  1.00  0.00           H  
ATOM    276  HG1 THR A 160       1.803   6.982  20.500  1.00  0.00           H  
ATOM    277 HG21 THR A 160       1.713   9.006  19.187  1.00  0.00           H  
ATOM    278 HG22 THR A 160       2.112   8.841  17.460  1.00  0.00           H  
ATOM    279 HG23 THR A 160       0.573   8.199  18.083  1.00  0.00           H  
ATOM    280  N   LYS A 163       6.824   3.073  12.086  1.00 41.99           N  
ATOM    281  CA  LYS A 163       7.191   1.652  12.138  1.00 41.96           C  
ATOM    282  C   LYS A 163       8.677   1.377  11.870  1.00 41.09           C  
ATOM    283  O   LYS A 163       9.387   2.255  11.409  1.00 40.79           O  
ATOM    284  CD  LYS A 163       4.946   0.431   9.087  1.00 45.56           C  
ATOM    285  CE  LYS A 163       3.430   0.686   9.218  1.00 47.67           C  
ATOM    286  NZ  LYS A 163       2.504  -0.105   8.288  1.00 45.11           N1+
ATOM    287  CB  LYS A 163       6.240   0.789  11.268  1.00 41.75           C  
ATOM    288  CG  LYS A 163       5.788   1.393   9.953  1.00 44.52           C  
ATOM    289  H   LYS A 163       7.316   3.695  11.460  1.00  0.00           H  
ATOM    290  HA  LYS A 163       7.015   1.339  13.167  1.00  0.00           H  
ATOM    291  HB2 LYS A 163       5.364   0.515  11.856  1.00  0.00           H  
ATOM    292  HB3 LYS A 163       6.706  -0.178  11.077  1.00  0.00           H  
ATOM    293  HG3 LYS A 163       6.661   1.719   9.387  1.00  0.00           H  
ATOM    294  HG2 LYS A 163       5.216   2.299  10.149  1.00  0.00           H  
ATOM    295  HD2 LYS A 163       5.166  -0.598   9.369  1.00  0.00           H  
ATOM    296  HD3 LYS A 163       5.241   0.532   8.042  1.00  0.00           H  
ATOM    297  HE3 LYS A 163       3.234   1.751   9.097  1.00  0.00           H  
ATOM    298  HE2 LYS A 163       3.127   0.519  10.252  1.00  0.00           H  
ATOM    299  HZ1 LYS A 163       2.626  -1.094   8.452  1.00  0.00           H  
ATOM    300  HZ2 LYS A 163       1.544   0.150   8.472  1.00  0.00           H  
ATOM    301  HZ3 LYS A 163       2.731   0.107   7.327  1.00  0.00           H  
ATOM    302  N   VAL A 164       9.141   0.178  12.233  1.00 40.76           N  
ATOM    303  CA  VAL A 164      10.488  -0.285  11.909  1.00 40.70           C  
ATOM    304  C   VAL A 164      10.339  -1.533  11.021  1.00 40.53           C  
ATOM    305  O   VAL A 164       9.657  -2.485  11.390  1.00 40.49           O  
ATOM    306  CB  VAL A 164      11.363  -0.595  13.176  1.00 41.18           C  
ATOM    307  CG1 VAL A 164      12.756  -1.040  12.776  1.00 40.87           C  
ATOM    308  CG2 VAL A 164      11.468   0.623  14.121  1.00 41.06           C  
ATOM    309  H   VAL A 164       8.552  -0.454  12.756  1.00  0.00           H  
ATOM    310  HA  VAL A 164      10.987   0.491  11.328  1.00  0.00           H  
ATOM    311  HB  VAL A 164      10.891  -1.410  13.724  1.00  0.00           H  
ATOM    312 HG11 VAL A 164      13.343  -1.248  13.671  1.00  0.00           H  
ATOM    313 HG12 VAL A 164      12.689  -1.942  12.168  1.00  0.00           H  
ATOM    314 HG13 VAL A 164      13.239  -0.250  12.201  1.00  0.00           H  
ATOM    315 HG21 VAL A 164      12.082   0.362  14.983  1.00  0.00           H  
ATOM    316 HG22 VAL A 164      11.924   1.457  13.589  1.00  0.00           H  
ATOM    317 HG23 VAL A 164      10.472   0.908  14.458  1.00  0.00           H  
ATOM    318  N   ILE A 165      10.941  -1.504   9.833  1.00 40.29           N  
ATOM    319  CA  ILE A 165      10.791  -2.594   8.869  1.00 39.64           C  
ATOM    320  C   ILE A 165      12.154  -3.182   8.602  1.00 39.33           C  
ATOM    321  O   ILE A 165      13.118  -2.448   8.422  1.00 39.94           O  
ATOM    322  CG1 ILE A 165       8.734  -1.540   7.837  1.00 39.50           C  
ATOM    323  CG2 ILE A 165       9.993  -3.280   6.502  1.00 39.16           C  
ATOM    324  CD1 ILE A 165       8.063  -0.936   6.650  1.00 37.02           C  
ATOM    325  CB  ILE A 165      10.118  -2.122   7.546  1.00 40.12           C  
ATOM    326  H   ILE A 165      11.519  -0.716   9.579  1.00  0.00           H  
ATOM    327  HA  ILE A 165      10.166  -3.366   9.317  1.00  0.00           H  
ATOM    328  HB  ILE A 165      10.734  -1.336   7.111  1.00  0.00           H  
ATOM    329 HG13 ILE A 165       8.816  -0.791   8.625  1.00  0.00           H  
ATOM    330 HG12 ILE A 165       8.096  -2.317   8.257  1.00  0.00           H  
ATOM    331 HG21 ILE A 165       9.517  -2.904   5.596  1.00  0.00           H  
ATOM    332 HG22 ILE A 165      10.985  -3.661   6.260  1.00  0.00           H  
ATOM    333 HG23 ILE A 165       9.388  -4.085   6.921  1.00  0.00           H  
ATOM    334 HD11 ILE A 165       7.088  -0.547   6.943  1.00  0.00           H  
ATOM    335 HD12 ILE A 165       8.675  -0.124   6.259  1.00  0.00           H  
ATOM    336 HD13 ILE A 165       7.933  -1.696   5.880  1.00  0.00           H  
ATOM    337  N   LEU A 166      12.238  -4.506   8.627  1.00 38.84           N  
ATOM    338  CA  LEU A 166      13.412  -5.198   8.144  1.00 38.50           C  
ATOM    339  C   LEU A 166      13.491  -5.026   6.624  1.00 38.46           C  
ATOM    340  O   LEU A 166      12.559  -5.392   5.897  1.00 38.22           O  
ATOM    341  CB  LEU A 166      13.348  -6.678   8.503  1.00 37.98           C  
ATOM    342  CG  LEU A 166      14.437  -7.540   7.876  1.00 37.24           C  
ATOM    343  CD1 LEU A 166      15.867  -7.125   8.336  1.00 34.00           C  
ATOM    344  CD2 LEU A 166      14.139  -9.012   8.177  1.00 36.88           C  
ATOM    345  H   LEU A 166      11.471  -5.053   8.990  1.00  0.00           H  
ATOM    346  HA  LEU A 166      14.299  -4.758   8.599  1.00  0.00           H  
ATOM    347  HB3 LEU A 166      12.371  -7.074   8.228  1.00  0.00           H  
ATOM    348  HB2 LEU A 166      13.382  -6.787   9.587  1.00  0.00           H  
ATOM    349  HG  LEU A 166      14.385  -7.406   6.795  1.00  0.00           H  
ATOM    350 HD11 LEU A 166      16.605  -7.771   7.859  1.00  0.00           H  
ATOM    351 HD12 LEU A 166      16.055  -6.090   8.052  1.00  0.00           H  
ATOM    352 HD13 LEU A 166      15.944  -7.224   9.419  1.00  0.00           H  
ATOM    353 HD21 LEU A 166      14.913  -9.638   7.732  1.00  0.00           H  
ATOM    354 HD22 LEU A 166      14.123  -9.166   9.256  1.00  0.00           H  
ATOM    355 HD23 LEU A 166      13.170  -9.280   7.758  1.00  0.00           H  
ATOM    356  N   VAL A 167      14.597  -4.453   6.156  1.00 38.02           N  
ATOM    357  CA  VAL A 167      14.741  -4.113   4.733  1.00 37.96           C  
ATOM    358  C   VAL A 167      16.033  -4.686   4.135  1.00 37.81           C  
ATOM    359  O   VAL A 167      16.997  -4.975   4.860  1.00 37.98           O  
ATOM    360  CB  VAL A 167      14.687  -2.545   4.473  1.00 38.07           C  
ATOM    361  CG1 VAL A 167      13.349  -1.967   4.849  1.00 36.90           C  
ATOM    362  CG2 VAL A 167      15.815  -1.807   5.198  1.00 37.99           C  
ATOM    363  H   VAL A 167      15.360  -4.243   6.783  1.00  0.00           H  
ATOM    364  HA  VAL A 167      13.903  -4.564   4.200  1.00  0.00           H  
ATOM    365  HB  VAL A 167      14.825  -2.385   3.403  1.00  0.00           H  
ATOM    366 HG11 VAL A 167      13.349  -0.894   4.658  1.00  0.00           H  
ATOM    367 HG12 VAL A 167      12.567  -2.441   4.255  1.00  0.00           H  
ATOM    368 HG13 VAL A 167      13.159  -2.147   5.907  1.00  0.00           H  
ATOM    369 HG21 VAL A 167      15.741  -0.739   4.993  1.00  0.00           H  
ATOM    370 HG22 VAL A 167      15.731  -1.977   6.271  1.00  0.00           H  
ATOM    371 HG23 VAL A 167      16.778  -2.178   4.846  1.00  0.00           H  
ATOM    372  N   LYS A 168      16.033  -4.862   2.818  1.00 37.32           N  
ATOM    373  CA  LYS A 168      17.247  -5.206   2.090  1.00 37.01           C  
ATOM    374  C   LYS A 168      17.579  -4.048   1.160  1.00 36.37           C  
ATOM    375  O   LYS A 168      16.721  -3.626   0.403  1.00 35.89           O  
ATOM    376  CG  LYS A 168      18.333  -6.941   0.587  1.00 39.09           C  
ATOM    377  CD  LYS A 168      18.086  -8.027  -0.455  1.00 39.76           C  
ATOM    378  CE  LYS A 168      17.527  -7.428  -1.733  1.00 39.95           C  
ATOM    379  NZ  LYS A 168      17.954  -8.259  -2.905  1.00 40.74           N1+
ATOM    380  CB  LYS A 168      17.063  -6.476   1.274  1.00 36.93           C  
ATOM    381  H   LYS A 168      15.176  -4.756   2.294  1.00  0.00           H  
ATOM    382  HA  LYS A 168      18.065  -5.347   2.797  1.00  0.00           H  
ATOM    383  HB3 LYS A 168      16.285  -6.316   0.527  1.00  0.00           H  
ATOM    384  HB2 LYS A 168      16.689  -7.270   1.920  1.00  0.00           H  
ATOM    385  HG3 LYS A 168      19.035  -7.311   1.335  1.00  0.00           H  
ATOM    386  HG2 LYS A 168      18.822  -6.090   0.114  1.00  0.00           H  
ATOM    387  HD2 LYS A 168      17.381  -8.757  -0.058  1.00  0.00           H  
ATOM    388  HD3 LYS A 168      19.022  -8.540  -0.674  1.00  0.00           H  
ATOM    389  HE3 LYS A 168      17.901  -6.412  -1.852  1.00  0.00           H  
ATOM    390  HE2 LYS A 168      16.438  -7.410  -1.679  1.00  0.00           H  
ATOM    391  HZ1 LYS A 168      18.961  -8.243  -2.980  1.00  0.00           H  
ATOM    392  HZ2 LYS A 168      17.642  -9.210  -2.776  1.00  0.00           H  
ATOM    393  HZ3 LYS A 168      17.549  -7.883  -3.750  1.00  0.00           H  
ATOM    394  N   GLU A 169      18.796  -3.517   1.250  1.00 36.00           N  
ATOM    395  CA  GLU A 169      19.280  -2.566   0.251  1.00 37.08           C  
ATOM    396  C   GLU A 169      19.514  -3.324  -1.075  1.00 36.75           C  
ATOM    397  O   GLU A 169      20.385  -4.163  -1.146  1.00 36.21           O  
ATOM    398  CB  GLU A 169      20.572  -1.886   0.744  1.00 37.35           C  
ATOM    399  CG  GLU A 169      21.179  -0.883  -0.251  1.00 39.83           C  
ATOM    400  CD  GLU A 169      22.391  -0.143   0.276  1.00 42.76           C  
ATOM    401  OE1 GLU A 169      23.141  -0.633   1.161  1.00 46.51           O  
ATOM    402  OE2 GLU A 169      22.625   0.942  -0.237  1.00 46.83           O1-
ATOM    403  H   GLU A 169      19.401  -3.770   2.018  1.00  0.00           H  
ATOM    404  HA  GLU A 169      18.518  -1.803   0.092  1.00  0.00           H  
ATOM    405  HB3 GLU A 169      21.313  -2.649   0.984  1.00  0.00           H  
ATOM    406  HB2 GLU A 169      20.377  -1.383   1.691  1.00  0.00           H  
ATOM    407  HG3 GLU A 169      20.416  -0.163  -0.547  1.00  0.00           H  
ATOM    408  HG2 GLU A 169      21.445  -1.403  -1.171  1.00  0.00           H  
ATOM    409  N   LYS A 170      18.718  -3.043  -2.098  1.00 37.84           N  
ATOM    410  CA  LYS A 170      18.866  -3.703  -3.426  1.00 39.43           C  
ATOM    411  C   LYS A 170      20.298  -3.799  -3.957  1.00 39.27           C  
ATOM    412  O   LYS A 170      20.750  -4.876  -4.322  1.00 40.27           O  
ATOM    413  CD  LYS A 170      15.553  -2.437  -5.030  1.00 41.44           C  
ATOM    414  CE  LYS A 170      14.117  -2.713  -4.617  1.00 40.86           C  
ATOM    415  NZ  LYS A 170      13.168  -1.785  -5.293  1.00 40.65           N1+
ATOM    416  CB  LYS A 170      17.956  -3.058  -4.479  1.00 39.34           C  
ATOM    417  CG  LYS A 170      16.486  -3.334  -4.212  1.00 41.22           C  
ATOM    418  H   LYS A 170      17.980  -2.362  -1.991  1.00  0.00           H  
ATOM    419  HA  LYS A 170      18.515  -4.727  -3.302  1.00  0.00           H  
ATOM    420  HB3 LYS A 170      18.221  -3.434  -5.467  1.00  0.00           H  
ATOM    421  HB2 LYS A 170      18.125  -1.981  -4.494  1.00  0.00           H  
ATOM    422  HG3 LYS A 170      16.279  -3.198  -3.150  1.00  0.00           H  
ATOM    423  HG2 LYS A 170      16.268  -4.379  -4.431  1.00  0.00           H  
ATOM    424  HD3 LYS A 170      15.675  -2.658  -6.090  1.00  0.00           H  
ATOM    425  HD2 LYS A 170      15.792  -1.391  -4.836  1.00  0.00           H  
ATOM    426  HE3 LYS A 170      14.023  -2.604  -3.537  1.00  0.00           H  
ATOM    427  HE2 LYS A 170      13.859  -3.742  -4.868  1.00  0.00           H  
ATOM    428  HZ1 LYS A 170      13.441  -0.830  -5.109  1.00  0.00           H  
ATOM    429  HZ2 LYS A 170      13.184  -1.953  -6.289  1.00  0.00           H  
ATOM    430  HZ3 LYS A 170      12.235  -1.941  -4.940  1.00  0.00           H  
ATOM    431  N   ALA A 171      21.012  -2.684  -3.966  1.00 39.47           N  
ATOM    432  CA  ALA A 171      22.326  -2.601  -4.618  1.00 39.91           C  
ATOM    433  C   ALA A 171      23.396  -3.505  -4.017  1.00 40.38           C  
ATOM    434  O   ALA A 171      24.283  -4.014  -4.736  1.00 40.67           O  
ATOM    435  CB  ALA A 171      22.812  -1.162  -4.610  1.00 39.60           C  
ATOM    436  H   ALA A 171      20.658  -1.854  -3.513  1.00  0.00           H  
ATOM    437  HA  ALA A 171      22.194  -2.896  -5.659  1.00  0.00           H  
ATOM    438  HB1 ALA A 171      23.787  -1.104  -5.095  1.00  0.00           H  
ATOM    439  HB2 ALA A 171      22.101  -0.535  -5.149  1.00  0.00           H  
ATOM    440  HB3 ALA A 171      22.897  -0.812  -3.581  1.00  0.00           H  
ATOM    441  N   THR A 172      23.326  -3.676  -2.698  1.00 39.97           N  
ATOM    442  CA  THR A 172      24.389  -4.294  -1.934  1.00 40.03           C  
ATOM    443  C   THR A 172      24.011  -5.673  -1.416  1.00 40.06           C  
ATOM    444  O   THR A 172      24.899  -6.485  -1.153  1.00 39.84           O  
ATOM    445  CB  THR A 172      24.789  -3.422  -0.728  1.00 40.83           C  
ATOM    446  OG1 THR A 172      23.653  -3.253   0.143  1.00 41.11           O  
ATOM    447  CG2 THR A 172      25.315  -2.030  -1.188  1.00 40.44           C  
ATOM    448  H   THR A 172      22.508  -3.369  -2.192  1.00  0.00           H  
ATOM    449  HA  THR A 172      25.259  -4.399  -2.583  1.00  0.00           H  
ATOM    450  HB  THR A 172      25.580  -3.930  -0.177  1.00  0.00           H  
ATOM    451  HG1 THR A 172      23.883  -2.653   0.856  1.00  0.00           H  
ATOM    452 HG21 THR A 172      25.589  -1.439  -0.314  1.00  0.00           H  
ATOM    453 HG22 THR A 172      26.190  -2.164  -1.824  1.00  0.00           H  
ATOM    454 HG23 THR A 172      24.535  -1.513  -1.746  1.00  0.00           H  
ATOM    455  N   GLY A 173      22.707  -5.926  -1.250  1.00 39.78           N  
ATOM    456  CA  GLY A 173      22.223  -7.158  -0.582  1.00 39.71           C  
ATOM    457  C   GLY A 173      22.294  -7.139   0.953  1.00 39.71           C  
ATOM    458  O   GLY A 173      22.093  -8.164   1.611  1.00 39.26           O  
ATOM    459  H   GLY A 173      22.018  -5.268  -1.584  1.00  0.00           H  
ATOM    460  HA2 GLY A 173      22.782  -8.015  -0.958  1.00  0.00           H  
ATOM    461  HA3 GLY A 173      21.198  -7.358  -0.893  1.00  0.00           H  
ATOM    462  N   ARG A 174      22.594  -5.974   1.519  1.00 39.30           N  
ATOM    463  CA  ARG A 174      22.738  -5.834   2.963  1.00 40.02           C  
ATOM    464  C   ARG A 174      21.404  -5.632   3.622  1.00 38.87           C  
ATOM    465  O   ARG A 174      20.527  -4.986   3.058  1.00 39.40           O  
ATOM    466  CD  ARG A 174      25.988  -3.854   3.647  1.00 50.87           C  
ATOM    467  NE  ARG A 174      26.893  -3.293   2.648  1.00 57.34           N  
ATOM    468  CZ  ARG A 174      28.042  -3.852   2.270  1.00 61.97           C  
ATOM    469  NH1 ARG A 174      28.430  -5.018   2.812  1.00 62.61           N  
ATOM    470  NH2 ARG A 174      28.797  -3.249   1.342  1.00 60.99           N1+
ATOM    471  CB  ARG A 174      23.660  -4.670   3.326  1.00 39.85           C  
ATOM    472  CG  ARG A 174      25.122  -4.954   3.059  1.00 44.05           C  
ATOM    473  H   ARG A 174      22.729  -5.154   0.945  1.00  0.00           H  
ATOM    474  HA  ARG A 174      23.177  -6.752   3.353  1.00  0.00           H  
ATOM    475  HB3 ARG A 174      23.527  -4.417   4.378  1.00  0.00           H  
ATOM    476  HB2 ARG A 174      23.357  -3.782   2.771  1.00  0.00           H  
ATOM    477  HG3 ARG A 174      25.290  -5.012   1.983  1.00  0.00           H  
ATOM    478  HG2 ARG A 174      25.394  -5.909   3.508  1.00  0.00           H  
ATOM    479  HD3 ARG A 174      26.568  -4.254   4.478  1.00  0.00           H  
ATOM    480  HD2 ARG A 174      25.350  -3.063   4.043  1.00  0.00           H  
ATOM    481  HE  ARG A 174      26.597  -2.419   2.237  1.00  0.00           H  
ATOM    482 HH11 ARG A 174      29.300  -5.443   2.526  1.00  0.00           H  
ATOM    483 HH12 ARG A 174      27.852  -5.469   3.506  1.00  0.00           H  
ATOM    484 HH21 ARG A 174      29.668  -3.667   1.050  1.00  0.00           H  
ATOM    485 HH22 ARG A 174      28.494  -2.376   0.934  1.00  0.00           H  
ATOM    486  N   TYR A 175      21.262  -6.184   4.821  1.00 38.17           N  
ATOM    487  CA  TYR A 175      20.011  -6.050   5.586  1.00 37.72           C  
ATOM    488  C   TYR A 175      20.067  -4.941   6.622  1.00 37.05           C  
ATOM    489  O   TYR A 175      21.081  -4.754   7.307  1.00 36.34           O  
ATOM    490  CE1 TYR A 175      20.082 -10.208   3.670  1.00 38.77           C  
ATOM    491  CE2 TYR A 175      17.825  -9.385   3.521  1.00 38.40           C  
ATOM    492  CZ  TYR A 175      18.817 -10.249   3.100  1.00 40.20           C  
ATOM    493  OH  TYR A 175      18.533 -11.144   2.096  1.00 42.18           O  
ATOM    494  CB  TYR A 175      19.611  -7.393   6.215  1.00 37.43           C  
ATOM    495  CG  TYR A 175      19.332  -8.422   5.139  1.00 37.31           C  
ATOM    496  CD1 TYR A 175      20.333  -9.287   4.690  1.00 37.90           C  
ATOM    497  CD2 TYR A 175      18.089  -8.481   4.527  1.00 36.95           C  
ATOM    498  H   TYR A 175      22.023  -6.709   5.228  1.00  0.00           H  
ATOM    499  HA  TYR A 175      19.229  -5.784   4.876  1.00  0.00           H  
ATOM    500  HB3 TYR A 175      18.719  -7.257   6.826  1.00  0.00           H  
ATOM    501  HB2 TYR A 175      20.417  -7.749   6.856  1.00  0.00           H  
ATOM    502  HD1 TYR A 175      21.318  -9.249   5.132  1.00  0.00           H  
ATOM    503  HD2 TYR A 175      17.302  -7.809   4.837  1.00  0.00           H  
ATOM    504  HE1 TYR A 175      20.866 -10.872   3.337  1.00  0.00           H  
ATOM    505  HE2 TYR A 175      16.846  -9.416   3.066  1.00  0.00           H  
ATOM    506  HH  TYR A 175      19.277 -11.739   1.977  1.00  0.00           H  
ATOM    507  N   TYR A 176      18.975  -4.186   6.699  1.00 36.40           N  
ATOM    508  CA  TYR A 176      18.843  -3.137   7.708  1.00 36.08           C  
ATOM    509  C   TYR A 176      17.488  -3.153   8.409  1.00 35.51           C  
ATOM    510  O   TYR A 176      16.529  -3.748   7.911  1.00 35.55           O  
ATOM    511  CG  TYR A 176      20.474  -1.620   6.519  1.00 35.83           C  
ATOM    512  CD1 TYR A 176      20.697  -1.803   5.148  1.00 36.10           C  
ATOM    513  CD2 TYR A 176      21.568  -1.368   7.352  1.00 36.83           C  
ATOM    514  CE1 TYR A 176      21.975  -1.730   4.622  1.00 37.53           C  
ATOM    515  CE2 TYR A 176      22.861  -1.307   6.837  1.00 38.10           C  
ATOM    516  CZ  TYR A 176      23.052  -1.486   5.470  1.00 39.62           C  
ATOM    517  OH  TYR A 176      24.323  -1.409   4.954  1.00 41.79           O  
ATOM    518  CB  TYR A 176      19.097  -1.745   7.087  1.00 36.03           C  
ATOM    519  H   TYR A 176      18.213  -4.332   6.052  1.00  0.00           H  
ATOM    520  HA  TYR A 176      19.609  -3.307   8.464  1.00  0.00           H  
ATOM    521  HB3 TYR A 176      18.947  -0.977   7.846  1.00  0.00           H  
ATOM    522  HB2 TYR A 176      18.363  -1.558   6.303  1.00  0.00           H  
ATOM    523  HD1 TYR A 176      19.867  -2.004   4.487  1.00  0.00           H  
ATOM    524  HD2 TYR A 176      21.418  -1.217   8.410  1.00  0.00           H  
ATOM    525  HE1 TYR A 176      22.132  -1.862   3.562  1.00  0.00           H  
ATOM    526  HE2 TYR A 176      23.696  -1.124   7.497  1.00  0.00           H  
ATOM    527  HH  TYR A 176      24.946  -1.237   5.663  1.00  0.00           H  
ATOM    528  N   ALA A 177      17.419  -2.461   9.540  1.00 34.39           N  
ATOM    529  CA  ALA A 177      16.138  -2.078  10.123  1.00 34.30           C  
ATOM    530  C   ALA A 177      15.840  -0.625   9.723  1.00 34.01           C  
ATOM    531  O   ALA A 177      16.583   0.277  10.075  1.00 33.57           O  
ATOM    532  CB  ALA A 177      16.168  -2.253  11.676  1.00 33.15           C  
ATOM    533  H   ALA A 177      18.266  -2.188  10.018  1.00  0.00           H  
ATOM    534  HA  ALA A 177      15.360  -2.721   9.712  1.00  0.00           H  
ATOM    535  HB1 ALA A 177      15.204  -1.963  12.093  1.00  0.00           H  
ATOM    536  HB2 ALA A 177      16.369  -3.296  11.920  1.00  0.00           H  
ATOM    537  HB3 ALA A 177      16.951  -1.623  12.098  1.00  0.00           H  
ATOM    538  N   MET A 178      14.771  -0.385   8.969  1.00 34.44           N  
ATOM    539  CA  MET A 178      14.439   1.002   8.621  1.00 34.36           C  
ATOM    540  C   MET A 178      13.315   1.530   9.503  1.00 33.58           C  
ATOM    541  O   MET A 178      12.209   1.011   9.452  1.00 33.59           O  
ATOM    542  CE  MET A 178      14.477   2.348   4.028  1.00 36.14           C  
ATOM    543  CB  MET A 178      14.081   1.172   7.133  1.00 34.32           C  
ATOM    544  CG  MET A 178      13.862   2.640   6.725  1.00 34.93           C  
ATOM    545  SD  MET A 178      13.098   2.847   5.097  1.00 39.52           S  
ATOM    546  H   MET A 178      14.201  -1.153   8.644  1.00  0.00           H  
ATOM    547  HA  MET A 178      15.322   1.610   8.817  1.00  0.00           H  
ATOM    548  HB3 MET A 178      13.184   0.595   6.908  1.00  0.00           H  
ATOM    549  HB2 MET A 178      14.872   0.740   6.519  1.00  0.00           H  
ATOM    550  HG3 MET A 178      14.815   3.167   6.746  1.00  0.00           H  
ATOM    551  HG2 MET A 178      13.249   3.136   7.477  1.00  0.00           H  
ATOM    552  HE1 MET A 178      14.172   2.419   2.984  1.00  0.00           H  
ATOM    553  HE2 MET A 178      15.329   3.006   4.202  1.00  0.00           H  
ATOM    554  HE3 MET A 178      14.760   1.320   4.255  1.00  0.00           H  
ATOM    555  N   LYS A 179      13.600   2.561  10.293  1.00 32.63           N  
ATOM    556  CA  LYS A 179      12.557   3.208  11.088  1.00 32.45           C  
ATOM    557  C   LYS A 179      11.906   4.283  10.245  1.00 31.98           C  
ATOM    558  O   LYS A 179      12.585   5.178   9.739  1.00 31.29           O  
ATOM    559  CE  LYS A 179      13.514   5.727  14.931  1.00 35.70           C  
ATOM    560  NZ  LYS A 179      13.978   5.889  16.374  1.00 36.28           N1+
ATOM    561  CB  LYS A 179      13.078   3.781  12.431  1.00 32.22           C  
ATOM    562  CG  LYS A 179      11.967   4.457  13.289  1.00 33.82           C  
ATOM    563  CD  LYS A 179      12.353   4.719  14.778  1.00 33.88           C  
ATOM    564  H   LYS A 179      14.547   2.907  10.350  1.00  0.00           H  
ATOM    565  HA  LYS A 179      11.799   2.459  11.317  1.00  0.00           H  
ATOM    566  HB3 LYS A 179      13.871   4.502  12.233  1.00  0.00           H  
ATOM    567  HB2 LYS A 179      13.546   2.983  13.008  1.00  0.00           H  
ATOM    568  HG3 LYS A 179      11.063   3.849  13.252  1.00  0.00           H  
ATOM    569  HG2 LYS A 179      11.673   5.397  12.822  1.00  0.00           H  
ATOM    570  HD2 LYS A 179      12.627   3.777  15.252  1.00  0.00           H  
ATOM    571  HD3 LYS A 179      11.481   5.087  15.318  1.00  0.00           H  
ATOM    572  HE3 LYS A 179      13.206   6.697  14.540  1.00  0.00           H  
ATOM    573  HE2 LYS A 179      14.354   5.409  14.314  1.00  0.00           H  
ATOM    574  HZ1 LYS A 179      14.298   4.998  16.727  1.00  0.00           H  
ATOM    575  HZ2 LYS A 179      14.735   6.557  16.412  1.00  0.00           H  
ATOM    576  HZ3 LYS A 179      13.210   6.219  16.941  1.00  0.00           H  
ATOM    577  N   ILE A 180      10.596   4.180  10.084  1.00 32.05           N  
ATOM    578  CA  ILE A 180       9.870   5.102   9.230  1.00 33.66           C  
ATOM    579  C   ILE A 180       8.857   5.890  10.065  1.00 34.90           C  
ATOM    580  O   ILE A 180       7.973   5.294  10.661  1.00 35.37           O  
ATOM    581  CG1 ILE A 180      10.184   3.536   7.243  1.00 32.54           C  
ATOM    582  CG2 ILE A 180       8.409   5.327   7.164  1.00 32.49           C  
ATOM    583  CD1 ILE A 180       9.577   2.300   6.565  1.00 31.87           C  
ATOM    584  CB  ILE A 180       9.167   4.353   8.056  1.00 33.38           C  
ATOM    585  H   ILE A 180      10.085   3.450  10.560  1.00  0.00           H  
ATOM    586  HA  ILE A 180      10.584   5.808   8.805  1.00  0.00           H  
ATOM    587  HB  ILE A 180       8.444   3.659   8.486  1.00  0.00           H  
ATOM    588 HG13 ILE A 180      11.002   3.227   7.893  1.00  0.00           H  
ATOM    589 HG12 ILE A 180      10.640   4.176   6.488  1.00  0.00           H  
ATOM    590 HG21 ILE A 180       7.928   4.779   6.354  1.00  0.00           H  
ATOM    591 HG22 ILE A 180       7.652   5.846   7.752  1.00  0.00           H  
ATOM    592 HG23 ILE A 180       9.105   6.055   6.746  1.00  0.00           H  
ATOM    593 HD11 ILE A 180      10.353   1.773   6.009  1.00  0.00           H  
ATOM    594 HD12 ILE A 180       9.159   1.637   7.322  1.00  0.00           H  
ATOM    595 HD13 ILE A 180       8.788   2.611   5.880  1.00  0.00           H  
ATOM    596  N   LEU A 181       9.010   7.215  10.111  1.00 36.69           N  
ATOM    597  CA  LEU A 181       8.135   8.085  10.931  1.00 38.93           C  
ATOM    598  C   LEU A 181       7.315   9.010  10.023  1.00 39.92           C  
ATOM    599  O   LEU A 181       7.848   9.533   9.037  1.00 40.25           O  
ATOM    600  CB  LEU A 181       8.955   8.928  11.931  1.00 38.22           C  
ATOM    601  CG  LEU A 181      10.025   8.281  12.834  1.00 38.62           C  
ATOM    602  CD1 LEU A 181      10.786   9.336  13.634  1.00 37.31           C  
ATOM    603  CD2 LEU A 181       9.435   7.230  13.782  1.00 37.48           C  
ATOM    604  H   LEU A 181       9.742   7.658   9.574  1.00  0.00           H  
ATOM    605  HA  LEU A 181       7.448   7.453  11.493  1.00  0.00           H  
ATOM    606  HB2 LEU A 181       8.268   9.501  12.553  1.00  0.00           H  
ATOM    607  HB3 LEU A 181       9.405   9.766  11.398  1.00  0.00           H  
ATOM    608  HG  LEU A 181      10.742   7.776  12.187  1.00  0.00           H  
ATOM    609 HD11 LEU A 181      11.533   8.848  14.261  1.00  0.00           H  
ATOM    610 HD12 LEU A 181      11.282  10.024  12.949  1.00  0.00           H  
ATOM    611 HD13 LEU A 181      10.089   9.889  14.263  1.00  0.00           H  
ATOM    612 HD21 LEU A 181      10.230   6.806  14.395  1.00  0.00           H  
ATOM    613 HD22 LEU A 181       8.690   7.698  14.426  1.00  0.00           H  
ATOM    614 HD23 LEU A 181       8.964   6.438  13.199  1.00  0.00           H  
ATOM    615  N   LYS A 182       6.033   9.188  10.340  1.00 40.56           N  
ATOM    616  CA  LYS A 182       5.201  10.160   9.632  1.00 41.88           C  
ATOM    617  C   LYS A 182       5.435  11.596  10.150  1.00 42.17           C  
ATOM    618  O   LYS A 182       5.304  11.881  11.363  1.00 41.30           O  
ATOM    619  CD  LYS A 182       3.565   8.213   7.623  1.00 51.30           C  
ATOM    620  CE  LYS A 182       2.489   8.934   6.784  1.00 55.59           C  
ATOM    621  NZ  LYS A 182       2.580   8.706   5.289  1.00 56.71           N1+
ATOM    622  CB  LYS A 182       3.711   9.782   9.698  1.00 42.10           C  
ATOM    623  CG  LYS A 182       3.356   8.384   9.160  1.00 46.18           C  
ATOM    624  H   LYS A 182       5.616   8.646  11.083  1.00  0.00           H  
ATOM    625  HA  LYS A 182       5.496  10.140   8.583  1.00  0.00           H  
ATOM    626  HB3 LYS A 182       3.125  10.531   9.166  1.00  0.00           H  
ATOM    627  HB2 LYS A 182       3.362   9.870  10.727  1.00  0.00           H  
ATOM    628  HG3 LYS A 182       2.322   8.152   9.412  1.00  0.00           H  
ATOM    629  HG2 LYS A 182       3.943   7.634   9.690  1.00  0.00           H  
ATOM    630  HD3 LYS A 182       3.567   7.152   7.374  1.00  0.00           H  
ATOM    631  HD2 LYS A 182       4.551   8.588   7.347  1.00  0.00           H  
ATOM    632  HE3 LYS A 182       2.530  10.004   6.988  1.00  0.00           H  
ATOM    633  HE2 LYS A 182       1.500   8.638   7.135  1.00  0.00           H  
ATOM    634  HZ1 LYS A 182       3.319   9.276   4.905  1.00  0.00           H  
ATOM    635  HZ2 LYS A 182       2.778   7.732   5.109  1.00  0.00           H  
ATOM    636  HZ3 LYS A 182       1.702   8.957   4.856  1.00  0.00           H  
ATOM    637  N   LYS A 183       5.803  12.482   9.222  1.00 42.65           N  
ATOM    638  CA  LYS A 183       6.071  13.894   9.520  1.00 43.30           C  
ATOM    639  C   LYS A 183       4.886  14.572  10.196  1.00 44.01           C  
ATOM    640  O   LYS A 183       5.057  15.356  11.127  1.00 44.44           O  
ATOM    641  CB  LYS A 183       6.441  14.668   8.247  1.00 42.81           C  
ATOM    642  CG  LYS A 183       7.890  14.510   7.839  1.00 43.29           C  
ATOM    643  CD  LYS A 183       8.160  14.977   6.422  1.00 41.64           C  
ATOM    644  CE  LYS A 183       9.645  15.053   6.212  1.00 41.65           C  
ATOM    645  NZ  LYS A 183      10.020  15.649   4.908  1.00 43.61           N1+
ATOM    646  H   LYS A 183       5.910  12.192   8.261  1.00  0.00           H  
ATOM    647  HA  LYS A 183       6.920  13.941  10.202  1.00  0.00           H  
ATOM    648  HB3 LYS A 183       6.218  15.725   8.389  1.00  0.00           H  
ATOM    649  HB2 LYS A 183       5.798  14.345   7.429  1.00  0.00           H  
ATOM    650  HG3 LYS A 183       8.182  13.464   7.938  1.00  0.00           H  
ATOM    651  HG2 LYS A 183       8.523  15.066   8.530  1.00  0.00           H  
ATOM    652  HD3 LYS A 183       7.721  15.964   6.275  1.00  0.00           H  
ATOM    653  HD2 LYS A 183       7.729  14.265   5.717  1.00  0.00           H  
ATOM    654  HE3 LYS A 183      10.074  14.054   6.290  1.00  0.00           H  
ATOM    655  HE2 LYS A 183      10.095  15.634   7.017  1.00  0.00           H  
ATOM    656  HZ1 LYS A 183       9.818  14.992   4.167  1.00  0.00           H  
ATOM    657  HZ2 LYS A 183       9.491  16.496   4.760  1.00  0.00           H  
ATOM    658  HZ3 LYS A 183      11.006  15.864   4.907  1.00  0.00           H  
ATOM    659  N   GLU A 184       3.692  14.263   9.717  1.00 44.85           N  
ATOM    660  CA  GLU A 184       2.492  14.925  10.178  1.00 46.32           C  
ATOM    661  C   GLU A 184       2.178  14.559  11.636  1.00 46.03           C  
ATOM    662  O   GLU A 184       1.745  15.412  12.411  1.00 45.49           O  
ATOM    663  CG  GLU A 184       0.110  15.493   9.471  1.00 51.65           C  
ATOM    664  CD  GLU A 184      -0.872  15.542   8.303  1.00 55.60           C  
ATOM    665  OE1 GLU A 184      -1.985  16.051   8.530  1.00 56.89           O  
ATOM    666  OE2 GLU A 184      -0.513  15.065   7.204  1.00 55.24           O1-
ATOM    667  CB  GLU A 184       1.324  14.611   9.239  1.00 47.00           C  
ATOM    668  H   GLU A 184       3.600  13.548   9.010  1.00  0.00           H  
ATOM    669  HA  GLU A 184       2.671  16.000  10.138  1.00  0.00           H  
ATOM    670  HB3 GLU A 184       1.038  13.565   9.355  1.00  0.00           H  
ATOM    671  HB2 GLU A 184       1.653  14.713   8.205  1.00  0.00           H  
ATOM    672  HG3 GLU A 184       0.439  16.504   9.716  1.00  0.00           H  
ATOM    673  HG2 GLU A 184      -0.420  15.153  10.361  1.00  0.00           H  
ATOM    674  N   VAL A 185       2.411  13.296  12.006  1.00 46.19           N  
ATOM    675  CA  VAL A 185       2.251  12.873  13.409  1.00 45.81           C  
ATOM    676  C   VAL A 185       3.355  13.455  14.297  1.00 45.44           C  
ATOM    677  O   VAL A 185       3.080  13.842  15.445  1.00 45.65           O  
ATOM    678  CB  VAL A 185       2.120  11.333  13.573  1.00 45.59           C  
ATOM    679  CG1 VAL A 185       1.802  10.967  15.015  1.00 45.58           C  
ATOM    680  CG2 VAL A 185       1.019  10.801  12.678  1.00 46.21           C  
ATOM    681  H   VAL A 185       2.701  12.614  11.321  1.00  0.00           H  
ATOM    682  HA  VAL A 185       1.312  13.304  13.759  1.00  0.00           H  
ATOM    683  HB  VAL A 185       3.063  10.866  13.289  1.00  0.00           H  
ATOM    684 HG11 VAL A 185       1.715   9.884  15.105  1.00  0.00           H  
ATOM    685 HG12 VAL A 185       2.601  11.322  15.666  1.00  0.00           H  
ATOM    686 HG13 VAL A 185       0.861  11.432  15.309  1.00  0.00           H  
ATOM    687 HG21 VAL A 185       0.938   9.721  12.803  1.00  0.00           H  
ATOM    688 HG22 VAL A 185       0.072  11.269  12.949  1.00  0.00           H  
ATOM    689 HG23 VAL A 185       1.252  11.030  11.638  1.00  0.00           H  
ATOM    690  N   ILE A 186       4.578  13.549  13.764  1.00 45.23           N  
ATOM    691  CA  ILE A 186       5.689  14.203  14.482  1.00 45.39           C  
ATOM    692  C   ILE A 186       5.321  15.644  14.890  1.00 45.52           C  
ATOM    693  O   ILE A 186       5.447  16.010  16.054  1.00 45.55           O  
ATOM    694  CB  ILE A 186       7.046  14.200  13.688  1.00 45.32           C  
ATOM    695  CG1 ILE A 186       7.572  12.774  13.406  1.00 45.52           C  
ATOM    696  CG2 ILE A 186       8.104  15.004  14.420  1.00 44.99           C  
ATOM    697  CD1 ILE A 186       7.627  11.832  14.610  1.00 44.36           C  
ATOM    698  H   ILE A 186       4.760  13.167  12.847  1.00  0.00           H  
ATOM    699  HA  ILE A 186       5.853  13.640  15.401  1.00  0.00           H  
ATOM    700  HB  ILE A 186       6.869  14.683  12.727  1.00  0.00           H  
ATOM    701 HG12 ILE A 186       8.562  12.838  12.955  1.00  0.00           H  
ATOM    702 HG13 ILE A 186       6.972  12.317  12.619  1.00  0.00           H  
ATOM    703 HG21 ILE A 186       9.034  14.986  13.851  1.00  0.00           H  
ATOM    704 HG22 ILE A 186       7.766  16.034  14.531  1.00  0.00           H  
ATOM    705 HG23 ILE A 186       8.274  14.569  15.405  1.00  0.00           H  
ATOM    706 HD11 ILE A 186       8.011  10.861  14.295  1.00  0.00           H  
ATOM    707 HD12 ILE A 186       8.283  12.252  15.371  1.00  0.00           H  
ATOM    708 HD13 ILE A 186       6.625  11.709  15.022  1.00  0.00           H  
ATOM    709  N   VAL A 187       4.859  16.438  13.924  1.00 45.69           N  
ATOM    710  CA  VAL A 187       4.442  17.824  14.151  1.00 46.01           C  
ATOM    711  C   VAL A 187       3.242  17.942  15.100  1.00 46.57           C  
ATOM    712  O   VAL A 187       3.259  18.757  16.019  1.00 46.52           O  
ATOM    713  CG2 VAL A 187       5.396  18.728  11.947  1.00 45.56           C  
ATOM    714  CB  VAL A 187       4.113  18.548  12.801  1.00 46.18           C  
ATOM    715  CG1 VAL A 187       3.426  19.902  13.045  1.00 43.72           C  
ATOM    716  H   VAL A 187       4.783  16.091  12.979  1.00  0.00           H  
ATOM    717  HA  VAL A 187       5.279  18.349  14.612  1.00  0.00           H  
ATOM    718  HB  VAL A 187       3.423  17.917  12.241  1.00  0.00           H  
ATOM    719 HG11 VAL A 187       3.212  20.379  12.088  1.00  0.00           H  
ATOM    720 HG12 VAL A 187       2.495  19.746  13.589  1.00  0.00           H  
ATOM    721 HG13 VAL A 187       4.085  20.544  13.630  1.00  0.00           H  
ATOM    722 HG21 VAL A 187       5.143  19.233  11.014  1.00  0.00           H  
ATOM    723 HG22 VAL A 187       6.119  19.327  12.499  1.00  0.00           H  
ATOM    724 HG23 VAL A 187       5.826  17.752  11.726  1.00  0.00           H  
ATOM    725  N   ALA A 188       2.200  17.147  14.855  1.00 47.07           N  
ATOM    726  CA  ALA A 188       0.978  17.215  15.655  1.00 47.88           C  
ATOM    727  C   ALA A 188       1.240  17.002  17.151  1.00 48.39           C  
ATOM    728  O   ALA A 188       0.527  17.553  17.978  1.00 48.45           O  
ATOM    729  CB  ALA A 188      -0.044  16.223  15.155  1.00 47.25           C  
ATOM    730  H   ALA A 188       2.242  16.477  14.101  1.00  0.00           H  
ATOM    731  HA  ALA A 188       0.557  18.213  15.532  1.00  0.00           H  
ATOM    732  HB1 ALA A 188      -0.945  16.290  15.764  1.00  0.00           H  
ATOM    733  HB2 ALA A 188      -0.290  16.447  14.117  1.00  0.00           H  
ATOM    734  HB3 ALA A 188       0.365  15.215  15.222  1.00  0.00           H  
ATOM    735  N   LYS A 189       2.265  16.208  17.474  1.00 49.35           N  
ATOM    736  CA  LYS A 189       2.571  15.795  18.852  1.00 50.24           C  
ATOM    737  C   LYS A 189       3.842  16.446  19.367  1.00 50.32           C  
ATOM    738  O   LYS A 189       4.390  16.036  20.387  1.00 50.87           O  
ATOM    739  CB  LYS A 189       2.719  14.276  18.938  1.00 50.35           C  
ATOM    740  CG  LYS A 189       1.533  13.501  18.432  1.00 52.21           C  
ATOM    741  CD  LYS A 189       0.677  12.951  19.551  1.00 56.01           C  
ATOM    742  CE  LYS A 189      -0.600  12.315  19.006  1.00 58.36           C  
ATOM    743  NZ  LYS A 189      -0.314  11.496  17.773  1.00 61.21           N1+
ATOM    744  H   LYS A 189       2.879  15.858  16.753  1.00  0.00           H  
ATOM    745  HA  LYS A 189       1.744  16.097  19.495  1.00  0.00           H  
ATOM    746  HB3 LYS A 189       2.924  13.991  19.970  1.00  0.00           H  
ATOM    747  HB2 LYS A 189       3.611  13.969  18.390  1.00  0.00           H  
ATOM    748  HG3 LYS A 189       1.877  12.680  17.803  1.00  0.00           H  
ATOM    749  HG2 LYS A 189       0.926  14.143  17.794  1.00  0.00           H  
ATOM    750  HD3 LYS A 189       0.417  13.756  20.238  1.00  0.00           H  
ATOM    751  HD2 LYS A 189       1.244  12.205  20.109  1.00  0.00           H  
ATOM    752  HE2 LYS A 189      -1.320  13.097  18.763  1.00  0.00           H  
ATOM    753  HE3 LYS A 189      -1.043  11.677  19.770  1.00  0.00           H  
ATOM    754  HZ1 LYS A 189       0.340  10.761  18.001  1.00  0.00           H  
ATOM    755  HZ2 LYS A 189      -1.173  11.087  17.433  1.00  0.00           H  
ATOM    756  HZ3 LYS A 189       0.081  12.089  17.058  1.00  0.00           H  
ATOM    757  N   ASP A 190       4.328  17.444  18.641  1.00 50.35           N  
ATOM    758  CA  ASP A 190       5.479  18.224  19.071  1.00 50.70           C  
ATOM    759  C   ASP A 190       6.781  17.460  19.291  1.00 50.03           C  
ATOM    760  O   ASP A 190       7.578  17.806  20.184  1.00 50.19           O  
ATOM    761  CB  ASP A 190       5.126  19.061  20.306  1.00 51.92           C  
ATOM    762  CG  ASP A 190       4.667  20.426  19.928  1.00 53.86           C  
ATOM    763  OD1 ASP A 190       5.493  21.358  20.051  1.00 55.66           O  
ATOM    764  OD2 ASP A 190       3.516  20.544  19.434  1.00 55.83           O1-
ATOM    765  H   ASP A 190       3.898  17.683  17.759  1.00  0.00           H  
ATOM    766  HA  ASP A 190       5.677  18.936  18.270  1.00  0.00           H  
ATOM    767  HB3 ASP A 190       6.000  19.138  20.953  1.00  0.00           H  
ATOM    768  HB2 ASP A 190       4.343  18.558  20.873  1.00  0.00           H  
ATOM    769  N   GLU A 191       7.007  16.457  18.446  1.00 48.79           N  
ATOM    770  CA  GLU A 191       8.177  15.591  18.547  1.00 47.66           C  
ATOM    771  C   GLU A 191       9.256  15.955  17.553  1.00 46.74           C  
ATOM    772  O   GLU A 191      10.099  15.107  17.237  1.00 46.88           O  
ATOM    773  OE2 GLU A 191       6.707  13.249  21.757  1.00 49.86           O1-
ATOM    774  CB  GLU A 191       7.788  14.120  18.333  1.00 47.70           C  
ATOM    775  CG  GLU A 191       6.876  13.528  19.400  1.00 48.51           C  
ATOM    776  CD  GLU A 191       7.490  13.467  20.806  1.00 49.96           C  
ATOM    777  OE1 GLU A 191       8.728  13.645  20.973  1.00 50.78           O  
ATOM    778  H   GLU A 191       6.355  16.270  17.698  1.00  0.00           H  
ATOM    779  HA  GLU A 191       8.590  15.691  19.550  1.00  0.00           H  
ATOM    780  HB3 GLU A 191       8.692  13.516  18.256  1.00  0.00           H  
ATOM    781  HB2 GLU A 191       7.318  14.010  17.356  1.00  0.00           H  
ATOM    782  HG3 GLU A 191       6.569  12.527  19.097  1.00  0.00           H  
ATOM    783  HG2 GLU A 191       5.947  14.096  19.436  1.00  0.00           H  
ATOM    784  N   VAL A 192       9.226  17.197  17.049  1.00 45.56           N  
ATOM    785  CA  VAL A 192      10.176  17.646  16.017  1.00 44.02           C  
ATOM    786  C   VAL A 192      11.589  17.721  16.572  1.00 43.28           C  
ATOM    787  O   VAL A 192      12.539  17.207  15.968  1.00 43.55           O  
ATOM    788  CB  VAL A 192       9.767  19.013  15.361  1.00 44.35           C  
ATOM    789  CG1 VAL A 192      10.869  19.553  14.476  1.00 43.59           C  
ATOM    790  CG2 VAL A 192       8.476  18.876  14.562  1.00 43.26           C  
ATOM    791  H   VAL A 192       8.536  17.858  17.377  1.00  0.00           H  
ATOM    792  HA  VAL A 192      10.177  16.895  15.228  1.00  0.00           H  
ATOM    793  HB  VAL A 192       9.594  19.732  16.161  1.00  0.00           H  
ATOM    794 HG11 VAL A 192      10.553  20.499  14.037  1.00  0.00           H  
ATOM    795 HG12 VAL A 192      11.769  19.711  15.071  1.00  0.00           H  
ATOM    796 HG13 VAL A 192      11.081  18.837  13.681  1.00  0.00           H  
ATOM    797 HG21 VAL A 192       8.219  19.838  14.119  1.00  0.00           H  
ATOM    798 HG22 VAL A 192       8.614  18.138  13.771  1.00  0.00           H  
ATOM    799 HG23 VAL A 192       7.672  18.554  15.223  1.00  0.00           H  
ATOM    800  N   ALA A 193      11.730  18.359  17.725  1.00 42.00           N  
ATOM    801  CA  ALA A 193      13.041  18.548  18.334  1.00 41.12           C  
ATOM    802  C   ALA A 193      13.693  17.208  18.757  1.00 40.29           C  
ATOM    803  O   ALA A 193      14.918  17.023  18.642  1.00 40.07           O  
ATOM    804  CB  ALA A 193      12.944  19.535  19.510  1.00 40.37           C  
ATOM    805  H   ALA A 193      10.918  18.725  18.202  1.00  0.00           H  
ATOM    806  HA  ALA A 193      13.687  19.001  17.582  1.00  0.00           H  
ATOM    807  HB1 ALA A 193      13.930  19.668  19.956  1.00  0.00           H  
ATOM    808  HB2 ALA A 193      12.577  20.496  19.149  1.00  0.00           H  
ATOM    809  HB3 ALA A 193      12.257  19.142  20.259  1.00  0.00           H  
ATOM    810  N   HIS A 194      12.865  16.275  19.208  1.00 39.85           N  
ATOM    811  CA  HIS A 194      13.333  14.944  19.612  1.00 40.14           C  
ATOM    812  C   HIS A 194      13.752  14.069  18.417  1.00 39.99           C  
ATOM    813  O   HIS A 194      14.755  13.373  18.494  1.00 39.37           O  
ATOM    814  CB  HIS A 194      12.275  14.233  20.442  1.00 40.01           C  
ATOM    815  CG  HIS A 194      11.995  14.905  21.742  1.00 40.96           C  
ATOM    816  ND1 HIS A 194      12.773  15.689  22.525  1.00 42.53           N  
ATOM    817  CD2 HIS A 194      10.776  14.820  22.374  1.00 41.99           C  
ATOM    818  CE1 HIS A 194      12.018  16.056  23.609  1.00 43.19           C  
ATOM    819  NE2 HIS A 194      10.815  15.524  23.490  1.00 43.22           N  
ATOM    820  H   HIS A 194      11.877  16.471  19.283  1.00  0.00           H  
ATOM    821  HA  HIS A 194      14.210  15.080  20.243  1.00  0.00           H  
ATOM    822  HB3 HIS A 194      12.590  13.206  20.627  1.00  0.00           H  
ATOM    823  HB2 HIS A 194      11.352  14.159  19.867  1.00  0.00           H  
ATOM    824  HD1 HIS A 194      13.789  15.907  22.230  1.00  0.00           H  
ATOM    825  HD2 HIS A 194      10.031  14.277  21.962  1.00  0.00           H  
ATOM    826  HE1 HIS A 194      12.417  16.642  24.328  1.00  0.00           H  
ATOM    827  N   THR A 195      12.988  14.134  17.325  1.00 39.48           N  
ATOM    828  CA  THR A 195      13.381  13.490  16.082  1.00 39.90           C  
ATOM    829  C   THR A 195      14.757  13.966  15.617  1.00 40.10           C  
ATOM    830  O   THR A 195      15.624  13.138  15.282  1.00 39.93           O  
ATOM    831  CB  THR A 195      12.301  13.657  14.976  1.00 40.05           C  
ATOM    832  OG1 THR A 195      11.053  13.127  15.447  1.00 38.42           O  
ATOM    833  CG2 THR A 195      12.696  12.903  13.735  1.00 41.54           C  
ATOM    834  H   THR A 195      12.114  14.639  17.349  1.00  0.00           H  
ATOM    835  HA  THR A 195      13.465  12.423  16.288  1.00  0.00           H  
ATOM    836  HB  THR A 195      12.182  14.714  14.738  1.00  0.00           H  
ATOM    837  HG1 THR A 195      10.657  13.744  16.067  1.00  0.00           H  
ATOM    838 HG21 THR A 195      11.929  13.031  12.971  1.00  0.00           H  
ATOM    839 HG22 THR A 195      13.646  13.288  13.363  1.00  0.00           H  
ATOM    840 HG23 THR A 195      12.800  11.844  13.970  1.00  0.00           H  
ATOM    841  N   LEU A 196      14.976  15.286  15.649  1.00 40.64           N  
ATOM    842  CA  LEU A 196      16.242  15.887  15.192  1.00 40.90           C  
ATOM    843  C   LEU A 196      17.417  15.507  16.086  1.00 40.59           C  
ATOM    844  O   LEU A 196      18.529  15.336  15.597  1.00 41.38           O  
ATOM    845  CB  LEU A 196      16.143  17.426  15.049  1.00 40.86           C  
ATOM    846  CG  LEU A 196      15.196  17.994  13.964  1.00 42.64           C  
ATOM    847  CD1 LEU A 196      15.067  19.521  14.077  1.00 41.92           C  
ATOM    848  CD2 LEU A 196      15.628  17.602  12.552  1.00 42.42           C  
ATOM    849  H   LEU A 196      14.259  15.908  15.995  1.00  0.00           H  
ATOM    850  HA  LEU A 196      16.449  15.485  14.200  1.00  0.00           H  
ATOM    851  HB3 LEU A 196      17.142  17.836  14.902  1.00  0.00           H  
ATOM    852  HB2 LEU A 196      15.879  17.858  16.015  1.00  0.00           H  
ATOM    853  HG  LEU A 196      14.207  17.568  14.135  1.00  0.00           H  
ATOM    854 HD11 LEU A 196      14.396  19.888  13.301  1.00  0.00           H  
ATOM    855 HD12 LEU A 196      14.666  19.781  15.056  1.00  0.00           H  
ATOM    856 HD13 LEU A 196      16.049  19.979  13.954  1.00  0.00           H  
ATOM    857 HD21 LEU A 196      14.933  18.025  11.827  1.00  0.00           H  
ATOM    858 HD22 LEU A 196      16.631  17.985  12.359  1.00  0.00           H  
ATOM    859 HD23 LEU A 196      15.631  16.516  12.461  1.00  0.00           H  
ATOM    860  N   THR A 197      17.168  15.388  17.390  1.00 40.19           N  
ATOM    861  CA  THR A 197      18.170  14.893  18.345  1.00 39.75           C  
ATOM    862  C   THR A 197      18.546  13.426  18.082  1.00 39.32           C  
ATOM    863  O   THR A 197      19.725  13.075  18.058  1.00 39.10           O  
ATOM    864  OG1 THR A 197      17.420  16.449  20.057  1.00 41.51           O  
ATOM    865  CG2 THR A 197      18.706  14.566  20.818  1.00 37.30           C  
ATOM    866  CB  THR A 197      17.676  15.064  19.818  1.00 39.76           C  
ATOM    867  H   THR A 197      16.262  15.644  17.756  1.00  0.00           H  
ATOM    868  HA  THR A 197      19.071  15.494  18.224  1.00  0.00           H  
ATOM    869  HB  THR A 197      16.751  14.503  19.951  1.00  0.00           H  
ATOM    870  HG1 THR A 197      16.528  16.664  19.775  1.00  0.00           H  
ATOM    871 HG21 THR A 197      18.326  14.702  21.831  1.00  0.00           H  
ATOM    872 HG22 THR A 197      18.902  13.508  20.643  1.00  0.00           H  
ATOM    873 HG23 THR A 197      19.631  15.131  20.699  1.00  0.00           H  
ATOM    874  N   GLU A 198      17.540  12.579  17.902  1.00 39.12           N  
ATOM    875  CA  GLU A 198      17.767  11.199  17.508  1.00 40.08           C  
ATOM    876  C   GLU A 198      18.739  11.187  16.304  1.00 39.53           C  
ATOM    877  O   GLU A 198      19.830  10.584  16.372  1.00 39.27           O  
ATOM    878  CD  GLU A 198      16.673   7.964  17.216  1.00 44.94           C  
ATOM    879  OE1 GLU A 198      15.969   6.967  16.981  1.00 45.91           O  
ATOM    880  OE2 GLU A 198      17.567   7.942  18.071  1.00 46.95           O1-
ATOM    881  CB  GLU A 198      16.418  10.529  17.211  1.00 40.29           C  
ATOM    882  CG  GLU A 198      16.460   9.224  16.389  1.00 43.24           C  
ATOM    883  H   GLU A 198      16.588  12.889  18.041  1.00  0.00           H  
ATOM    884  HA  GLU A 198      18.239  10.675  18.338  1.00  0.00           H  
ATOM    885  HB3 GLU A 198      15.763  11.245  16.715  1.00  0.00           H  
ATOM    886  HB2 GLU A 198      15.895  10.345  18.149  1.00  0.00           H  
ATOM    887  HG2 GLU A 198      17.243   9.297  15.634  1.00  0.00           H  
ATOM    888  HG3 GLU A 198      15.537   9.128  15.817  1.00  0.00           H  
ATOM    889  N   ASN A 199      18.361  11.897  15.239  1.00 39.26           N  
ATOM    890  CA  ASN A 199      19.180  12.016  14.037  1.00 39.37           C  
ATOM    891  C   ASN A 199      20.596  12.463  14.364  1.00 39.32           C  
ATOM    892  O   ASN A 199      21.566  11.805  13.995  1.00 38.93           O  
ATOM    893  CB  ASN A 199      18.537  12.979  13.034  1.00 39.28           C  
ATOM    894  CG  ASN A 199      19.174  12.909  11.655  1.00 39.82           C  
ATOM    895  OD1 ASN A 199      19.466  11.835  11.146  1.00 39.08           O  
ATOM    896  ND2 ASN A 199      19.389  14.067  11.045  1.00 41.61           N  
ATOM    897  H   ASN A 199      17.475  12.381  15.243  1.00  0.00           H  
ATOM    898  HA  ASN A 199      19.237  11.032  13.570  1.00  0.00           H  
ATOM    899  HB3 ASN A 199      18.607  13.998  13.414  1.00  0.00           H  
ATOM    900  HB2 ASN A 199      17.472  12.759  12.952  1.00  0.00           H  
ATOM    901 HD21 ASN A 199      19.810  14.084  10.127  1.00  0.00           H  
ATOM    902 HD22 ASN A 199      19.131  14.932  11.498  1.00  0.00           H  
ATOM    903  N   ARG A 200      20.699  13.552  15.115  1.00 39.20           N  
ATOM    904  CA  ARG A 200      21.981  14.154  15.440  1.00 39.70           C  
ATOM    905  C   ARG A 200      22.865  13.225  16.247  1.00 39.59           C  
ATOM    906  O   ARG A 200      24.058  13.104  15.950  1.00 39.99           O  
ATOM    907  CB  ARG A 200      21.735  15.431  16.234  1.00 40.52           C  
ATOM    908  CG  ARG A 200      22.470  16.657  15.775  1.00 42.34           C  
ATOM    909  CD  ARG A 200      22.114  17.863  16.673  1.00 45.69           C  
ATOM    910  NE  ARG A 200      20.895  18.511  16.219  1.00 48.71           N  
ATOM    911  CZ  ARG A 200      19.801  18.684  16.952  1.00 50.09           C  
ATOM    912  NH1 ARG A 200      18.753  19.293  16.410  1.00 51.70           N  
ATOM    913  NH2 ARG A 200      19.752  18.282  18.217  1.00 48.88           N1+
ATOM    914  H   ARG A 200      19.868  13.993  15.484  1.00  0.00           H  
ATOM    915  HA  ARG A 200      22.494  14.410  14.513  1.00  0.00           H  
ATOM    916  HB3 ARG A 200      21.960  15.250  17.285  1.00  0.00           H  
ATOM    917  HB2 ARG A 200      20.665  15.641  16.255  1.00  0.00           H  
ATOM    918  HG3 ARG A 200      22.196  16.879  14.744  1.00  0.00           H  
ATOM    919  HG2 ARG A 200      23.543  16.474  15.821  1.00  0.00           H  
ATOM    920  HD3 ARG A 200      22.934  18.581  16.658  1.00  0.00           H  
ATOM    921  HD2 ARG A 200      21.984  17.524  17.701  1.00  0.00           H  
ATOM    922  HE  ARG A 200      20.921  18.842  15.265  1.00  0.00           H  
ATOM    923 HH11 ARG A 200      17.914  19.432  16.954  1.00  0.00           H  
ATOM    924 HH12 ARG A 200      18.796  19.616  15.455  1.00  0.00           H  
ATOM    925 HH21 ARG A 200      18.911  18.422  18.759  1.00  0.00           H  
ATOM    926 HH22 ARG A 200      20.555  17.836  18.637  1.00  0.00           H  
ATOM    927  N   VAL A 201      22.306  12.587  17.289  1.00 38.62           N  
ATOM    928  CA  VAL A 201      23.093  11.701  18.147  1.00 37.39           C  
ATOM    929  C   VAL A 201      23.526  10.444  17.380  1.00 37.40           C  
ATOM    930  O   VAL A 201      24.642   9.978  17.526  1.00 36.77           O  
ATOM    931  CB  VAL A 201      22.331  11.333  19.474  1.00 37.43           C  
ATOM    932  CG1 VAL A 201      23.100  10.275  20.277  1.00 35.89           C  
ATOM    933  CG2 VAL A 201      22.094  12.600  20.331  1.00 36.82           C  
ATOM    934  H   VAL A 201      21.325  12.715  17.492  1.00  0.00           H  
ATOM    935  HA  VAL A 201      23.998  12.239  18.429  1.00  0.00           H  
ATOM    936  HB  VAL A 201      21.361  10.917  19.205  1.00  0.00           H  
ATOM    937 HG11 VAL A 201      22.551  10.040  21.189  1.00  0.00           H  
ATOM    938 HG12 VAL A 201      23.211   9.372  19.677  1.00  0.00           H  
ATOM    939 HG13 VAL A 201      24.086  10.661  20.537  1.00  0.00           H  
ATOM    940 HG21 VAL A 201      21.566  12.328  21.245  1.00  0.00           H  
ATOM    941 HG22 VAL A 201      23.052  13.052  20.586  1.00  0.00           H  
ATOM    942 HG23 VAL A 201      21.495  13.314  19.766  1.00  0.00           H  
ATOM    943  N   LEU A 202      22.620   9.895  16.577  1.00 37.90           N  
ATOM    944  CA  LEU A 202      22.950   8.762  15.709  1.00 38.82           C  
ATOM    945  C   LEU A 202      24.140   9.089  14.798  1.00 39.05           C  
ATOM    946  O   LEU A 202      25.118   8.362  14.775  1.00 38.85           O  
ATOM    947  CB  LEU A 202      21.719   8.320  14.894  1.00 37.92           C  
ATOM    948  CG  LEU A 202      20.679   7.521  15.689  1.00 37.52           C  
ATOM    949  CD1 LEU A 202      19.375   7.332  14.906  1.00 36.17           C  
ATOM    950  CD2 LEU A 202      21.240   6.158  16.190  1.00 34.03           C  
ATOM    951  H   LEU A 202      21.678  10.259  16.556  1.00  0.00           H  
ATOM    952  HA  LEU A 202      23.241   7.929  16.348  1.00  0.00           H  
ATOM    953  HB3 LEU A 202      22.046   7.733  14.036  1.00  0.00           H  
ATOM    954  HB2 LEU A 202      21.242   9.198  14.456  1.00  0.00           H  
ATOM    955  HG  LEU A 202      20.436   8.109  16.574  1.00  0.00           H  
ATOM    956 HD11 LEU A 202      18.668   6.761  15.508  1.00  0.00           H  
ATOM    957 HD12 LEU A 202      18.947   8.307  14.671  1.00  0.00           H  
ATOM    958 HD13 LEU A 202      19.581   6.795  13.980  1.00  0.00           H  
ATOM    959 HD21 LEU A 202      20.467   5.629  16.748  1.00  0.00           H  
ATOM    960 HD22 LEU A 202      21.548   5.555  15.336  1.00  0.00           H  
ATOM    961 HD23 LEU A 202      22.099   6.334  16.838  1.00  0.00           H  
ATOM    962  N   GLN A 203      24.070  10.214  14.099  1.00 40.14           N  
ATOM    963  CA  GLN A 203      25.148  10.622  13.198  1.00 41.47           C  
ATOM    964  C   GLN A 203      26.443  10.942  13.958  1.00 42.13           C  
ATOM    965  O   GLN A 203      27.547  10.722  13.458  1.00 42.38           O  
ATOM    966  CD  GLN A 203      23.256  12.773  10.511  1.00 42.66           C  
ATOM    967  OE1 GLN A 203      24.089  13.639  10.264  1.00 43.62           O  
ATOM    968  NE2 GLN A 203      22.018  12.831  10.049  1.00 43.66           N  
ATOM    969  CB  GLN A 203      24.717  11.841  12.365  1.00 40.98           C  
ATOM    970  CG  GLN A 203      23.614  11.553  11.364  1.00 40.91           C  
ATOM    971  H   GLN A 203      23.259  10.810  14.182  1.00  0.00           H  
ATOM    972  HA  GLN A 203      25.350   9.797  12.514  1.00  0.00           H  
ATOM    973  HB3 GLN A 203      25.583  12.246  11.842  1.00  0.00           H  
ATOM    974  HB2 GLN A 203      24.398  12.640  13.034  1.00  0.00           H  
ATOM    975  HG3 GLN A 203      22.725  11.208  11.893  1.00  0.00           H  
ATOM    976  HG2 GLN A 203      23.919  10.733  10.714  1.00  0.00           H  
ATOM    977 HE21 GLN A 203      21.727  13.614   9.481  1.00  0.00           H  
ATOM    978 HE22 GLN A 203      21.363  12.093  10.265  1.00  0.00           H  
ATOM    979  N   ASN A 204      26.307  11.442  15.179  1.00 42.40           N  
ATOM    980  CA  ASN A 204      27.472  11.892  15.924  1.00 43.42           C  
ATOM    981  C   ASN A 204      28.057  10.824  16.848  1.00 42.86           C  
ATOM    982  O   ASN A 204      29.009  11.084  17.579  1.00 43.71           O  
ATOM    983  ND2 ASN A 204      28.955  14.455  15.847  1.00 51.71           N  
ATOM    984  CB  ASN A 204      27.127  13.165  16.695  1.00 44.28           C  
ATOM    985  CG  ASN A 204      28.302  14.102  16.836  1.00 48.56           C  
ATOM    986  OD1 ASN A 204      28.577  14.532  18.077  1.00 52.63           O  
ATOM    987  H   ASN A 204      25.391  11.513  15.596  1.00  0.00           H  
ATOM    988  HA  ASN A 204      28.243  12.151  15.199  1.00  0.00           H  
ATOM    989  HB3 ASN A 204      26.754  12.899  17.684  1.00  0.00           H  
ATOM    990  HB2 ASN A 204      26.309  13.681  16.192  1.00  0.00           H  
ATOM    991 HD21 ASN A 204      29.732  15.092  15.955  1.00  0.00           H  
ATOM    992 HD22 ASN A 204      28.712  14.106  14.931  1.00  0.00           H  
ATOM    993  N   SER A 205      27.514   9.613  16.807  1.00 42.12           N  
ATOM    994  CA  SER A 205      28.020   8.541  17.668  1.00 41.78           C  
ATOM    995  C   SER A 205      28.646   7.430  16.908  1.00 40.93           C  
ATOM    996  O   SER A 205      28.052   7.115  15.884  1.00 39.81           O  
ATOM    997  OG  SER A 205      26.391   9.051  19.367  1.00 43.65           O  
ATOM    998  CB  SER A 205      26.906   7.998  18.572  1.00 41.86           C  
ATOM    999  H   SER A 205      26.747   9.425  16.178  1.00  0.00           H  
ATOM   1000  HA  SER A 205      28.788   8.969  18.311  1.00  0.00           H  
ATOM   1001  HB2 SER A 205      27.311   7.220  19.219  1.00  0.00           H  
ATOM   1002  HB3 SER A 205      26.108   7.585  17.956  1.00  0.00           H  
ATOM   1003  HG  SER A 205      25.722   9.529  18.872  1.00  0.00           H  
ATOM   1004  N   ARG A 206      29.733   6.867  17.457  1.00 40.85           N  
ATOM   1005  CA  ARG A 206      30.289   5.581  17.033  1.00 41.18           C  
ATOM   1006  C   ARG A 206      30.832   4.832  18.234  1.00 39.52           C  
ATOM   1007  O   ARG A 206      31.814   5.232  18.862  1.00 40.18           O  
ATOM   1008  NH2 ARG A 206      26.809   6.542  11.850  1.00 55.24           N1+
ATOM   1009  CB  ARG A 206      31.348   5.721  15.913  1.00 41.88           C  
ATOM   1010  CG  ARG A 206      30.744   6.073  14.515  1.00 46.37           C  
ATOM   1011  CD  ARG A 206      29.436   5.307  14.161  1.00 50.62           C  
ATOM   1012  NE  ARG A 206      28.682   5.896  13.051  1.00 54.73           N  
ATOM   1013  CZ  ARG A 206      27.338   5.997  12.953  1.00 55.96           C  
ATOM   1014  NH1 ARG A 206      26.520   5.581  13.931  1.00 53.95           N  
ATOM   1015  H   ARG A 206      30.208   7.352  18.205  1.00  0.00           H  
ATOM   1016  HA  ARG A 206      29.467   4.991  16.629  1.00  0.00           H  
ATOM   1017  HB3 ARG A 206      31.919   4.796  15.838  1.00  0.00           H  
ATOM   1018  HB2 ARG A 206      32.076   6.481  16.197  1.00  0.00           H  
ATOM   1019  HG2 ARG A 206      31.483   5.852  13.740  1.00  0.00           H  
ATOM   1020  HG3 ARG A 206      30.582   7.150  14.453  1.00  0.00           H  
ATOM   1021  HD3 ARG A 206      28.754   5.276  14.988  1.00  0.00           H  
ATOM   1022  HD2 ARG A 206      29.636   4.261  13.965  1.00  0.00           H  
ATOM   1023  HE  ARG A 206      29.267   6.247  12.319  1.00  0.00           H  
ATOM   1024 HH11 ARG A 206      25.519   5.665  13.823  1.00  0.00           H  
ATOM   1025 HH12 ARG A 206      26.905   5.184  14.777  1.00  0.00           H  
ATOM   1026 HH21 ARG A 206      25.806   6.620  11.756  1.00  0.00           H  
ATOM   1027 HH22 ARG A 206      27.412   6.875  11.112  1.00  0.00           H  
ATOM   1028  N   HIS A 207      30.174   3.731  18.551  1.00 37.83           N  
ATOM   1029  CA  HIS A 207      30.496   2.957  19.733  1.00 35.83           C  
ATOM   1030  C   HIS A 207      29.985   1.550  19.502  1.00 34.78           C  
ATOM   1031  O   HIS A 207      28.925   1.388  18.912  1.00 34.75           O  
ATOM   1032  CB  HIS A 207      29.810   3.581  20.964  1.00 35.25           C  
ATOM   1033  CG  HIS A 207      30.105   2.852  22.235  1.00 34.20           C  
ATOM   1034  ND1 HIS A 207      29.554   1.740  22.769  1.00 34.83           N  
ATOM   1035  CD2 HIS A 207      31.114   3.231  23.095  1.00 31.95           C  
ATOM   1036  CE1 HIS A 207      30.240   1.466  23.928  1.00 33.40           C  
ATOM   1037  NE2 HIS A 207      31.171   2.384  24.107  1.00 34.74           N  
ATOM   1038  H   HIS A 207      29.422   3.404  17.961  1.00  0.00           H  
ATOM   1039  HA  HIS A 207      31.576   2.939  19.881  1.00  0.00           H  
ATOM   1040  HB3 HIS A 207      28.732   3.606  20.803  1.00  0.00           H  
ATOM   1041  HB2 HIS A 207      30.120   4.621  21.063  1.00  0.00           H  
ATOM   1042  HD2 HIS A 207      31.669   4.050  22.892  1.00  0.00           H  
ATOM   1043  HE1 HIS A 207      29.991   0.661  24.484  1.00  0.00           H  
ATOM   1044  HE2 HIS A 207      31.901   2.526  24.889  1.00  0.00           H  
ATOM   1045  N   PRO A 208      30.705   0.528  19.997  1.00 34.52           N  
ATOM   1046  CA  PRO A 208      30.231  -0.871  19.812  1.00 34.81           C  
ATOM   1047  C   PRO A 208      28.775  -1.155  20.264  1.00 34.85           C  
ATOM   1048  O   PRO A 208      28.091  -1.982  19.634  1.00 34.68           O  
ATOM   1049  CG  PRO A 208      32.174  -0.733  21.283  1.00 34.57           C  
ATOM   1050  CD  PRO A 208      32.003   0.604  20.683  1.00 33.74           C  
ATOM   1051  CB  PRO A 208      31.214  -1.714  20.651  1.00 35.62           C  
ATOM   1052  HA  PRO A 208      30.336  -1.145  18.762  1.00  0.00           H  
ATOM   1053  HB3 PRO A 208      31.764  -2.388  19.995  1.00  0.00           H  
ATOM   1054  HB2 PRO A 208      30.665  -2.238  21.433  1.00  0.00           H  
ATOM   1055  HG3 PRO A 208      33.197  -1.073  21.125  1.00  0.00           H  
ATOM   1056  HG2 PRO A 208      31.983  -0.677  22.355  1.00  0.00           H  
ATOM   1057  HD2 PRO A 208      31.948   1.351  21.476  1.00  0.00           H  
ATOM   1058  HD3 PRO A 208      32.790   0.774  19.948  1.00  0.00           H  
ATOM   1059  N   PHE A 209      28.301  -0.484  21.323  1.00 34.05           N  
ATOM   1060  CA  PHE A 209      26.974  -0.806  21.885  1.00 33.49           C  
ATOM   1061  C   PHE A 209      25.939   0.282  21.660  1.00 33.88           C  
ATOM   1062  O   PHE A 209      24.914   0.349  22.343  1.00 33.05           O  
ATOM   1063  CB  PHE A 209      27.081  -1.253  23.355  1.00 32.75           C  
ATOM   1064  CG  PHE A 209      28.205  -2.171  23.583  1.00 31.43           C  
ATOM   1065  CD1 PHE A 209      28.238  -3.407  22.943  1.00 30.67           C  
ATOM   1066  CD2 PHE A 209      29.283  -1.787  24.365  1.00 31.48           C  
ATOM   1067  CE1 PHE A 209      29.320  -4.242  23.083  1.00 30.02           C  
ATOM   1068  CE2 PHE A 209      30.368  -2.622  24.527  1.00 29.80           C  
ATOM   1069  CZ  PHE A 209      30.395  -3.851  23.875  1.00 30.15           C  
ATOM   1070  H   PHE A 209      28.853   0.249  21.745  1.00  0.00           H  
ATOM   1071  HA  PHE A 209      26.618  -1.676  21.332  1.00  0.00           H  
ATOM   1072  HB2 PHE A 209      26.151  -1.736  23.655  1.00  0.00           H  
ATOM   1073  HB3 PHE A 209      27.194  -0.376  23.993  1.00  0.00           H  
ATOM   1074  HD1 PHE A 209      27.406  -3.719  22.327  1.00  0.00           H  
ATOM   1075  HD2 PHE A 209      29.279  -0.824  24.855  1.00  0.00           H  
ATOM   1076  HE1 PHE A 209      29.333  -5.198  22.580  1.00  0.00           H  
ATOM   1077  HE2 PHE A 209      31.192  -2.321  25.158  1.00  0.00           H  
ATOM   1078  HZ  PHE A 209      31.251  -4.500  23.983  1.00  0.00           H  
ATOM   1079  N   LEU A 210      26.207   1.115  20.661  1.00 34.44           N  
ATOM   1080  CA  LEU A 210      25.223   2.076  20.212  1.00 35.26           C  
ATOM   1081  C   LEU A 210      24.826   1.708  18.805  1.00 35.56           C  
ATOM   1082  O   LEU A 210      25.687   1.412  17.983  1.00 36.23           O  
ATOM   1083  CD1 LEU A 210      26.480   5.615  21.530  1.00 37.29           C  
ATOM   1084  CD2 LEU A 210      25.064   3.894  22.732  1.00 36.34           C  
ATOM   1085  CB  LEU A 210      25.759   3.521  20.281  1.00 35.14           C  
ATOM   1086  CG  LEU A 210      26.138   4.110  21.656  1.00 36.91           C  
ATOM   1087  H   LEU A 210      27.107   1.083  20.204  1.00  0.00           H  
ATOM   1088  HA  LEU A 210      24.344   2.000  20.853  1.00  0.00           H  
ATOM   1089  HB3 LEU A 210      25.050   4.187  19.791  1.00  0.00           H  
ATOM   1090  HB2 LEU A 210      26.610   3.617  19.606  1.00  0.00           H  
ATOM   1091  HG  LEU A 210      27.041   3.599  21.991  1.00  0.00           H  
ATOM   1092 HD11 LEU A 210      26.745   6.012  22.510  1.00  0.00           H  
ATOM   1093 HD12 LEU A 210      27.322   5.741  20.848  1.00  0.00           H  
ATOM   1094 HD13 LEU A 210      25.616   6.154  21.142  1.00  0.00           H  
ATOM   1095 HD21 LEU A 210      25.397   4.334  23.672  1.00  0.00           H  
ATOM   1096 HD22 LEU A 210      24.135   4.370  22.418  1.00  0.00           H  
ATOM   1097 HD23 LEU A 210      24.897   2.826  22.870  1.00  0.00           H  
ATOM   1098  N   THR A 211      23.520   1.714  18.543  1.00 35.95           N  
ATOM   1099  CA  THR A 211      22.966   1.412  17.227  1.00 36.70           C  
ATOM   1100  C   THR A 211      23.600   2.380  16.203  1.00 37.37           C  
ATOM   1101  O   THR A 211      23.574   3.607  16.379  1.00 37.23           O  
ATOM   1102  CB  THR A 211      21.402   1.583  17.221  1.00 36.71           C  
ATOM   1103  OG1 THR A 211      20.808   0.732  18.222  1.00 37.30           O  
ATOM   1104  CG2 THR A 211      20.826   1.258  15.874  1.00 35.99           C  
ATOM   1105  H   THR A 211      22.859   1.935  19.274  1.00  0.00           H  
ATOM   1106  HA  THR A 211      23.217   0.387  16.957  1.00  0.00           H  
ATOM   1107  HB  THR A 211      21.164   2.619  17.460  1.00  0.00           H  
ATOM   1108  HG1 THR A 211      20.903   1.140  19.086  1.00  0.00           H  
ATOM   1109 HG21 THR A 211      19.743   1.385  15.901  1.00  0.00           H  
ATOM   1110 HG22 THR A 211      21.251   1.927  15.126  1.00  0.00           H  
ATOM   1111 HG23 THR A 211      21.063   0.227  15.615  1.00  0.00           H  
ATOM   1112  N   ALA A 212      24.188   1.793  15.160  1.00 37.59           N  
ATOM   1113  CA  ALA A 212      24.826   2.510  14.055  1.00 36.91           C  
ATOM   1114  C   ALA A 212      23.789   2.876  13.001  1.00 36.52           C  
ATOM   1115  O   ALA A 212      22.947   2.066  12.659  1.00 36.76           O  
ATOM   1116  CB  ALA A 212      25.956   1.631  13.443  1.00 36.28           C  
ATOM   1117  H   ALA A 212      24.213   0.785  15.095  1.00  0.00           H  
ATOM   1118  HA  ALA A 212      25.268   3.427  14.444  1.00  0.00           H  
ATOM   1119  HB1 ALA A 212      26.429   2.168  12.621  1.00  0.00           H  
ATOM   1120  HB2 ALA A 212      26.700   1.410  14.208  1.00  0.00           H  
ATOM   1121  HB3 ALA A 212      25.531   0.699  13.071  1.00  0.00           H  
ATOM   1122  N   LEU A 213      23.857   4.110  12.502  1.00 36.99           N  
ATOM   1123  CA  LEU A 213      22.988   4.598  11.426  1.00 36.61           C  
ATOM   1124  C   LEU A 213      23.764   4.535  10.107  1.00 36.94           C  
ATOM   1125  O   LEU A 213      24.895   4.981  10.051  1.00 36.45           O  
ATOM   1126  CG  LEU A 213      21.701   6.829  10.702  1.00 36.65           C  
ATOM   1127  CD1 LEU A 213      20.266   6.319  10.671  1.00 36.52           C  
ATOM   1128  CD2 LEU A 213      21.727   8.323  11.022  1.00 36.37           C  
ATOM   1129  CB  LEU A 213      22.554   6.039  11.712  1.00 36.47           C  
ATOM   1130  H   LEU A 213      24.534   4.766  12.866  1.00  0.00           H  
ATOM   1131  HA  LEU A 213      22.105   3.961  11.357  1.00  0.00           H  
ATOM   1132  HB3 LEU A 213      23.436   6.628  11.964  1.00  0.00           H  
ATOM   1133  HB2 LEU A 213      22.067   6.074  12.687  1.00  0.00           H  
ATOM   1134  HG  LEU A 213      22.132   6.688   9.711  1.00  0.00           H  
ATOM   1135 HD11 LEU A 213      19.689   6.897   9.949  1.00  0.00           H  
ATOM   1136 HD12 LEU A 213      20.259   5.268  10.383  1.00  0.00           H  
ATOM   1137 HD13 LEU A 213      19.820   6.426  11.660  1.00  0.00           H  
ATOM   1138 HD21 LEU A 213      21.117   8.861  10.296  1.00  0.00           H  
ATOM   1139 HD22 LEU A 213      21.328   8.488  12.023  1.00  0.00           H  
ATOM   1140 HD23 LEU A 213      22.753   8.688  10.975  1.00  0.00           H  
ATOM   1141  N   LYS A 214      23.170   3.929   9.072  1.00 37.04           N  
ATOM   1142  CA  LYS A 214      23.789   3.876   7.746  1.00 36.87           C  
ATOM   1143  C   LYS A 214      23.324   5.077   6.887  1.00 36.72           C  
ATOM   1144  O   LYS A 214      24.154   5.754   6.278  1.00 36.77           O  
ATOM   1145  CG  LYS A 214      24.121   2.383   5.666  1.00 38.41           C  
ATOM   1146  CD  LYS A 214      25.643   2.136   5.699  1.00 40.93           C  
ATOM   1147  CE  LYS A 214      26.250   1.992   4.298  1.00 43.75           C  
ATOM   1148  NZ  LYS A 214      27.721   1.587   4.347  1.00 45.29           N1+
ATOM   1149  CB  LYS A 214      23.492   2.540   7.050  1.00 36.04           C  
ATOM   1150  H   LYS A 214      22.267   3.492   9.193  1.00  0.00           H  
ATOM   1151  HA  LYS A 214      24.868   3.954   7.876  1.00  0.00           H  
ATOM   1152  HB3 LYS A 214      22.413   2.404   6.973  1.00  0.00           H  
ATOM   1153  HB2 LYS A 214      23.819   1.720   7.689  1.00  0.00           H  
ATOM   1154  HG2 LYS A 214      23.912   3.273   5.071  1.00  0.00           H  
ATOM   1155  HG3 LYS A 214      23.633   1.565   5.137  1.00  0.00           H  
ATOM   1156  HD3 LYS A 214      25.851   1.236   6.278  1.00  0.00           H  
ATOM   1157  HD2 LYS A 214      26.132   2.957   6.223  1.00  0.00           H  
ATOM   1158  HE3 LYS A 214      26.151   2.935   3.761  1.00  0.00           H  
ATOM   1159  HE2 LYS A 214      25.688   1.247   3.734  1.00  0.00           H  
ATOM   1160  HZ1 LYS A 214      28.294   2.412   4.462  1.00  0.00           H  
ATOM   1161  HZ2 LYS A 214      27.873   0.961   5.124  1.00  0.00           H  
ATOM   1162  HZ3 LYS A 214      27.971   1.122   3.486  1.00  0.00           H  
ATOM   1163  N   TYR A 215      22.012   5.326   6.867  1.00 35.96           N  
ATOM   1164  CA  TYR A 215      21.404   6.426   6.136  1.00 36.51           C  
ATOM   1165  C   TYR A 215      20.285   7.059   6.951  1.00 36.49           C  
ATOM   1166  O   TYR A 215      19.611   6.383   7.702  1.00 36.19           O  
ATOM   1167  CE2 TYR A 215      21.925   3.025   2.749  1.00 42.44           C  
ATOM   1168  CZ  TYR A 215      23.049   3.558   2.129  1.00 40.85           C  
ATOM   1169  OH  TYR A 215      23.767   2.776   1.285  1.00 38.13           O  
ATOM   1170  CB  TYR A 215      20.742   5.973   4.828  1.00 36.68           C  
ATOM   1171  CG  TYR A 215      21.566   5.120   3.893  1.00 39.68           C  
ATOM   1172  CD1 TYR A 215      22.699   5.634   3.254  1.00 40.29           C  
ATOM   1173  CD2 TYR A 215      21.188   3.811   3.617  1.00 40.29           C  
ATOM   1174  CE1 TYR A 215      23.442   4.849   2.376  1.00 40.17           C  
ATOM   1175  H   TYR A 215      21.378   4.731   7.380  1.00  0.00           H  
ATOM   1176  HA  TYR A 215      22.162   7.178   5.917  1.00  0.00           H  
ATOM   1177  HB2 TYR A 215      20.379   6.848   4.289  1.00  0.00           H  
ATOM   1178  HB3 TYR A 215      19.811   5.455   5.059  1.00  0.00           H  
ATOM   1179  HD1 TYR A 215      23.008   6.652   3.439  1.00  0.00           H  
ATOM   1180  HD2 TYR A 215      20.308   3.393   4.082  1.00  0.00           H  
ATOM   1181  HE1 TYR A 215      24.319   5.259   1.896  1.00  0.00           H  
ATOM   1182  HE2 TYR A 215      21.625   2.005   2.558  1.00  0.00           H  
ATOM   1183  HH  TYR A 215      23.185   2.135   0.870  1.00  0.00           H  
ATOM   1184  N   SER A 216      20.080   8.357   6.775  1.00 36.51           N  
ATOM   1185  CA  SER A 216      18.799   8.950   7.060  1.00 37.33           C  
ATOM   1186  C   SER A 216      18.475   9.848   5.892  1.00 37.91           C  
ATOM   1187  O   SER A 216      19.345  10.567   5.390  1.00 37.60           O  
ATOM   1188  CB  SER A 216      18.780   9.710   8.403  1.00 37.11           C  
ATOM   1189  OG  SER A 216      19.547  10.888   8.368  1.00 38.25           O  
ATOM   1190  H   SER A 216      20.828   8.945   6.436  1.00  0.00           H  
ATOM   1191  HA  SER A 216      18.053   8.156   7.101  1.00  0.00           H  
ATOM   1192  HB2 SER A 216      19.152   9.058   9.194  1.00  0.00           H  
ATOM   1193  HB3 SER A 216      17.751   9.956   8.666  1.00  0.00           H  
ATOM   1194  HG  SER A 216      19.505  11.324   9.222  1.00  0.00           H  
ATOM   1195  N   PHE A 217      17.233   9.759   5.434  1.00 38.73           N  
ATOM   1196  CA  PHE A 217      16.740  10.583   4.338  1.00 40.23           C  
ATOM   1197  C   PHE A 217      15.257  10.819   4.605  1.00 40.81           C  
ATOM   1198  O   PHE A 217      14.712  10.305   5.584  1.00 40.98           O  
ATOM   1199  CE1 PHE A 217      16.265   6.139   3.256  1.00 40.98           C  
ATOM   1200  CE2 PHE A 217      14.433   7.176   2.081  1.00 41.57           C  
ATOM   1201  CZ  PHE A 217      15.029   6.033   2.608  1.00 40.05           C  
ATOM   1202  CB  PHE A 217      16.982   9.890   2.965  1.00 40.41           C  
ATOM   1203  CG  PHE A 217      16.307   8.542   2.832  1.00 39.94           C  
ATOM   1204  CD1 PHE A 217      16.899   7.396   3.361  1.00 39.92           C  
ATOM   1205  CD2 PHE A 217      15.071   8.428   2.206  1.00 40.34           C  
ATOM   1206  H   PHE A 217      16.588   9.100   5.847  1.00  0.00           H  
ATOM   1207  HA  PHE A 217      17.261  11.541   4.351  1.00  0.00           H  
ATOM   1208  HB2 PHE A 217      18.054   9.776   2.801  1.00  0.00           H  
ATOM   1209  HB3 PHE A 217      16.641  10.546   2.164  1.00  0.00           H  
ATOM   1210  HD1 PHE A 217      17.855   7.463   3.859  1.00  0.00           H  
ATOM   1211  HD2 PHE A 217      14.585   9.306   1.806  1.00  0.00           H  
ATOM   1212  HE1 PHE A 217      16.734   5.262   3.676  1.00  0.00           H  
ATOM   1213  HE2 PHE A 217      13.480   7.103   1.577  1.00  0.00           H  
ATOM   1214  HZ  PHE A 217      14.547   5.070   2.519  1.00  0.00           H  
ATOM   1215  N   GLN A 218      14.605  11.598   3.747  1.00 41.86           N  
ATOM   1216  CA  GLN A 218      13.204  11.956   3.948  1.00 42.52           C  
ATOM   1217  C   GLN A 218      12.437  12.031   2.628  1.00 43.50           C  
ATOM   1218  O   GLN A 218      13.026  12.260   1.568  1.00 43.68           O  
ATOM   1219  CG  GLN A 218      13.492  14.526   3.853  1.00 42.11           C  
ATOM   1220  CD  GLN A 218      13.538  15.794   4.681  1.00 41.96           C  
ATOM   1221  OE1 GLN A 218      12.569  16.160   5.343  1.00 43.55           O  
ATOM   1222  NE2 GLN A 218      14.676  16.456   4.670  1.00 41.41           N  
ATOM   1223  CB  GLN A 218      13.117  13.297   4.689  1.00 42.83           C  
ATOM   1224  H   GLN A 218      15.079  11.958   2.931  1.00  0.00           H  
ATOM   1225  HA  GLN A 218      12.741  11.191   4.571  1.00  0.00           H  
ATOM   1226  HB2 GLN A 218      13.746  13.260   5.578  1.00  0.00           H  
ATOM   1227  HB3 GLN A 218      12.109  13.425   5.085  1.00  0.00           H  
ATOM   1228  HG3 GLN A 218      12.772  14.647   3.044  1.00  0.00           H  
ATOM   1229  HG2 GLN A 218      14.463  14.363   3.385  1.00  0.00           H  
ATOM   1230 HE21 GLN A 218      14.770  17.309   5.202  1.00  0.00           H  
ATOM   1231 HE22 GLN A 218      15.456  16.111   4.129  1.00  0.00           H  
ATOM   1232  N   THR A 219      11.128  11.818   2.709  1.00 44.12           N  
ATOM   1233  CA  THR A 219      10.222  12.036   1.604  1.00 45.17           C  
ATOM   1234  C   THR A 219       9.264  13.170   1.985  1.00 46.17           C  
ATOM   1235  O   THR A 219       9.431  13.800   3.030  1.00 45.95           O  
ATOM   1236  CB  THR A 219       9.418  10.764   1.284  1.00 45.44           C  
ATOM   1237  OG1 THR A 219       8.541  10.459   2.359  1.00 45.71           O  
ATOM   1238  CG2 THR A 219      10.358   9.585   1.016  1.00 44.64           C  
ATOM   1239  H   THR A 219      10.722  11.489   3.573  1.00  0.00           H  
ATOM   1240  HA  THR A 219      10.795  12.333   0.726  1.00  0.00           H  
ATOM   1241  HB  THR A 219       8.821  10.953   0.382  1.00  0.00           H  
ATOM   1242  HG1 THR A 219       7.982   9.716   2.119  1.00  0.00           H  
ATOM   1243 HG21 THR A 219       9.810   8.681   0.793  1.00  0.00           H  
ATOM   1244 HG22 THR A 219      11.004   9.788   0.161  1.00  0.00           H  
ATOM   1245 HG23 THR A 219      10.969   9.361   1.885  1.00  0.00           H  
ATOM   1246  N   HIS A 220       8.258  13.426   1.149  1.00 47.20           N  
ATOM   1247  CA  HIS A 220       7.319  14.510   1.446  1.00 48.53           C  
ATOM   1248  C   HIS A 220       6.616  14.282   2.785  1.00 48.42           C  
ATOM   1249  O   HIS A 220       6.378  15.228   3.532  1.00 48.83           O  
ATOM   1250  NE2 HIS A 220       4.785  11.525  -0.574  1.00 57.18           N  
ATOM   1251  CB  HIS A 220       6.314  14.712   0.320  1.00 49.00           C  
ATOM   1252  CG  HIS A 220       5.422  13.526   0.105  1.00 51.99           C  
ATOM   1253  ND1 HIS A 220       4.071  13.384   0.340  1.00 55.35           N1+
ATOM   1254  CD2 HIS A 220       5.805  12.403  -0.508  1.00 55.34           C  
ATOM   1255  CE1 HIS A 220       3.723  12.123  -0.058  1.00 56.74           C  
ATOM   1256  H   HIS A 220       8.138  12.873   0.315  1.00  0.00           H  
ATOM   1257  HA  HIS A 220       7.908  15.436   1.521  1.00  0.00           H  
ATOM   1258  HB2 HIS A 220       6.853  14.921  -0.614  1.00  0.00           H  
ATOM   1259  HB3 HIS A 220       5.732  15.601   0.509  1.00  0.00           H  
ATOM   1260  HD2 HIS A 220       6.763  12.262  -0.815  1.00  0.00           H  
ATOM   1261  HE1 HIS A 220       2.776  11.795   0.071  1.00  0.00           H  
ATOM   1262  HE2 HIS A 220       4.922  10.542  -0.995  1.00  0.00           H  
ATOM   1263  HD1 HIS A 220       3.550  14.148   0.760  1.00  0.00           H  
ATOM   1264  N   ASP A 221       6.312  13.029   3.103  1.00 47.84           N  
ATOM   1265  CA  ASP A 221       5.544  12.740   4.305  1.00 47.88           C  
ATOM   1266  C   ASP A 221       6.223  11.803   5.325  1.00 46.54           C  
ATOM   1267  O   ASP A 221       5.634  11.507   6.366  1.00 46.43           O  
ATOM   1268  CB  ASP A 221       4.155  12.224   3.918  1.00 48.61           C  
ATOM   1269  CG  ASP A 221       4.213  10.971   3.096  1.00 51.76           C  
ATOM   1270  OD1 ASP A 221       5.325  10.578   2.679  1.00 55.43           O  
ATOM   1271  OD2 ASP A 221       3.130  10.359   2.863  1.00 55.81           O1-
ATOM   1272  H   ASP A 221       6.614  12.268   2.513  1.00  0.00           H  
ATOM   1273  HA  ASP A 221       5.388  13.702   4.813  1.00  0.00           H  
ATOM   1274  HB2 ASP A 221       3.624  12.997   3.365  1.00  0.00           H  
ATOM   1275  HB3 ASP A 221       3.575  12.039   4.821  1.00  0.00           H  
ATOM   1276  N   ARG A 222       7.454  11.365   5.042  1.00 44.83           N  
ATOM   1277  CA  ARG A 222       8.164  10.427   5.925  1.00 43.71           C  
ATOM   1278  C   ARG A 222       9.627  10.782   6.218  1.00 42.64           C  
ATOM   1279  O   ARG A 222      10.291  11.422   5.414  1.00 42.47           O  
ATOM   1280  NH2 ARG A 222       5.578   5.400   1.767  1.00 54.91           N1+
ATOM   1281  CB  ARG A 222       8.077   8.999   5.362  1.00 43.98           C  
ATOM   1282  CG  ARG A 222       6.653   8.570   5.046  1.00 45.89           C  
ATOM   1283  CD  ARG A 222       6.486   7.093   4.897  1.00 49.68           C  
ATOM   1284  NE  ARG A 222       6.416   6.667   3.509  1.00 51.98           N  
ATOM   1285  CZ  ARG A 222       5.585   5.731   3.057  1.00 53.64           C  
ATOM   1286  NH1 ARG A 222       4.741   5.138   3.884  1.00 53.33           N  
ATOM   1287  H   ARG A 222       7.920  11.677   4.202  1.00  0.00           H  
ATOM   1288  HA  ARG A 222       7.638  10.426   6.880  1.00  0.00           H  
ATOM   1289  HB2 ARG A 222       8.515   8.301   6.075  1.00  0.00           H  
ATOM   1290  HB3 ARG A 222       8.685   8.928   4.460  1.00  0.00           H  
ATOM   1291  HG3 ARG A 222       6.313   9.069   4.124  1.00  0.00           H  
ATOM   1292  HG2 ARG A 222       5.984   8.933   5.827  1.00  0.00           H  
ATOM   1293  HD3 ARG A 222       5.582   6.776   5.419  1.00  0.00           H  
ATOM   1294  HD2 ARG A 222       7.313   6.583   5.391  1.00  0.00           H  
ATOM   1295  HE  ARG A 222       7.049   7.129   2.872  1.00  0.00           H  
ATOM   1296 HH11 ARG A 222       4.111   4.427   3.540  1.00  0.00           H  
ATOM   1297 HH12 ARG A 222       4.726   5.395   4.861  1.00  0.00           H  
ATOM   1298 HH21 ARG A 222       4.946   4.690   1.431  1.00  0.00           H  
ATOM   1299 HH22 ARG A 222       6.208   5.863   1.126  1.00  0.00           H  
ATOM   1300  N   LEU A 223      10.104  10.353   7.385  1.00 41.82           N  
ATOM   1301  CA  LEU A 223      11.510  10.422   7.787  1.00 40.56           C  
ATOM   1302  C   LEU A 223      11.982   8.993   7.970  1.00 40.54           C  
ATOM   1303  O   LEU A 223      11.304   8.190   8.630  1.00 40.64           O  
ATOM   1304  CB  LEU A 223      11.670  11.184   9.106  1.00 40.66           C  
ATOM   1305  CG  LEU A 223      11.323  12.680   9.183  1.00 40.83           C  
ATOM   1306  CD1 LEU A 223      11.331  13.162  10.646  1.00 41.12           C  
ATOM   1307  CD2 LEU A 223      12.263  13.533   8.347  1.00 37.08           C  
ATOM   1308  H   LEU A 223       9.480   9.944   8.067  1.00  0.00           H  
ATOM   1309  HA  LEU A 223      12.094  10.907   7.006  1.00  0.00           H  
ATOM   1310  HB3 LEU A 223      12.684  11.037   9.478  1.00  0.00           H  
ATOM   1311  HB2 LEU A 223      11.128  10.655   9.889  1.00  0.00           H  
ATOM   1312  HG  LEU A 223      10.314  12.810   8.792  1.00  0.00           H  
ATOM   1313 HD11 LEU A 223      11.083  14.223  10.681  1.00  0.00           H  
ATOM   1314 HD12 LEU A 223      10.595  12.599  11.219  1.00  0.00           H  
ATOM   1315 HD13 LEU A 223      12.321  13.007  11.075  1.00  0.00           H  
ATOM   1316 HD21 LEU A 223      11.976  14.581   8.434  1.00  0.00           H  
ATOM   1317 HD22 LEU A 223      13.285  13.405   8.704  1.00  0.00           H  
ATOM   1318 HD23 LEU A 223      12.202  13.226   7.303  1.00  0.00           H  
ATOM   1319  N   CYS A 224      13.124   8.666   7.368  1.00 40.16           N  
ATOM   1320  CA  CYS A 224      13.644   7.301   7.368  1.00 39.93           C  
ATOM   1321  C   CYS A 224      15.024   7.230   7.984  1.00 39.10           C  
ATOM   1322  O   CYS A 224      15.916   7.969   7.579  1.00 39.44           O  
ATOM   1323  CB  CYS A 224      13.676   6.733   5.951  1.00 40.21           C  
ATOM   1324  SG  CYS A 224      12.076   6.826   5.089  1.00 42.60           S  
ATOM   1325  H   CYS A 224      13.663   9.373   6.889  1.00  0.00           H  
ATOM   1326  HA  CYS A 224      12.973   6.683   7.966  1.00  0.00           H  
ATOM   1327  HB2 CYS A 224      14.008   5.695   5.985  1.00  0.00           H  
ATOM   1328  HB3 CYS A 224      14.432   7.258   5.368  1.00  0.00           H  
ATOM   1329  HG  CYS A 224      11.160   6.136   5.773  1.00  0.00           H  
ATOM   1330  N   PHE A 225      15.186   6.353   8.977  1.00 37.94           N  
ATOM   1331  CA  PHE A 225      16.491   6.054   9.555  1.00 37.36           C  
ATOM   1332  C   PHE A 225      16.797   4.621   9.215  1.00 36.96           C  
ATOM   1333  O   PHE A 225      16.095   3.715   9.652  1.00 37.54           O  
ATOM   1334  CD1 PHE A 225      14.586   7.787  11.481  1.00 35.42           C  
ATOM   1335  CD2 PHE A 225      16.787   8.402  12.215  1.00 37.14           C  
ATOM   1336  CE1 PHE A 225      14.092   8.993  11.977  1.00 36.88           C  
ATOM   1337  CE2 PHE A 225      16.289   9.616  12.710  1.00 36.21           C  
ATOM   1338  CZ  PHE A 225      14.950   9.905  12.590  1.00 35.52           C  
ATOM   1339  CB  PHE A 225      16.492   6.191  11.091  1.00 37.37           C  
ATOM   1340  CG  PHE A 225      15.944   7.485  11.597  1.00 37.08           C  
ATOM   1341  H   PHE A 225      14.387   5.867   9.357  1.00  0.00           H  
ATOM   1342  HA  PHE A 225      17.248   6.708   9.123  1.00  0.00           H  
ATOM   1343  HB2 PHE A 225      17.507   6.057  11.465  1.00  0.00           H  
ATOM   1344  HB3 PHE A 225      15.928   5.365  11.527  1.00  0.00           H  
ATOM   1345  HD1 PHE A 225      13.915   7.086  11.007  1.00  0.00           H  
ATOM   1346  HD2 PHE A 225      17.839   8.183  12.320  1.00  0.00           H  
ATOM   1347  HE1 PHE A 225      13.041   9.223  11.888  1.00  0.00           H  
ATOM   1348  HE2 PHE A 225      16.957  10.320  13.183  1.00  0.00           H  
ATOM   1349  HZ  PHE A 225      14.563  10.839  12.970  1.00  0.00           H  
ATOM   1350  N   VAL A 226      17.847   4.401   8.442  1.00 36.91           N  
ATOM   1351  CA  VAL A 226      18.274   3.057   8.111  1.00 36.47           C  
ATOM   1352  C   VAL A 226      19.398   2.674   9.038  1.00 36.79           C  
ATOM   1353  O   VAL A 226      20.542   3.134   8.894  1.00 36.34           O  
ATOM   1354  CB  VAL A 226      18.740   2.956   6.652  1.00 36.82           C  
ATOM   1355  CG1 VAL A 226      19.079   1.505   6.302  1.00 35.81           C  
ATOM   1356  CG2 VAL A 226      17.682   3.528   5.712  1.00 35.79           C  
ATOM   1357  H   VAL A 226      18.371   5.179   8.068  1.00  0.00           H  
ATOM   1358  HA  VAL A 226      17.440   2.372   8.265  1.00  0.00           H  
ATOM   1359  HB  VAL A 226      19.646   3.552   6.544  1.00  0.00           H  
ATOM   1360 HG11 VAL A 226      19.408   1.448   5.264  1.00  0.00           H  
ATOM   1361 HG12 VAL A 226      19.876   1.150   6.955  1.00  0.00           H  
ATOM   1362 HG13 VAL A 226      18.195   0.882   6.437  1.00  0.00           H  
ATOM   1363 HG21 VAL A 226      18.029   3.448   4.682  1.00  0.00           H  
ATOM   1364 HG22 VAL A 226      16.753   2.969   5.826  1.00  0.00           H  
ATOM   1365 HG23 VAL A 226      17.507   4.576   5.956  1.00  0.00           H  
ATOM   1366  N   MET A 227      19.055   1.826   9.997  1.00 37.57           N  
ATOM   1367  CA  MET A 227      19.960   1.431  11.056  1.00 38.71           C  
ATOM   1368  C   MET A 227      20.412  -0.007  10.854  1.00 38.73           C  
ATOM   1369  O   MET A 227      19.704  -0.801  10.227  1.00 38.46           O  
ATOM   1370  CG  MET A 227      18.645   2.943  12.668  1.00 41.87           C  
ATOM   1371  SD  MET A 227      17.608   2.961  14.150  1.00 42.68           S  
ATOM   1372  CE  MET A 227      16.104   2.221  13.511  1.00 40.71           C  
ATOM   1373  CB  MET A 227      19.253   1.561  12.404  1.00 39.06           C  
ATOM   1374  H   MET A 227      18.128   1.426  10.010  1.00  0.00           H  
ATOM   1375  HA  MET A 227      20.832   2.086  11.045  1.00  0.00           H  
ATOM   1376  HB2 MET A 227      19.952   1.315  13.203  1.00  0.00           H  
ATOM   1377  HB3 MET A 227      18.473   0.803  12.477  1.00  0.00           H  
ATOM   1378  HG3 MET A 227      18.052   3.249  11.807  1.00  0.00           H  
ATOM   1379  HG2 MET A 227      19.445   3.676  12.777  1.00  0.00           H  
ATOM   1380  HE1 MET A 227      15.361   2.162  14.307  1.00  0.00           H  
ATOM   1381  HE2 MET A 227      15.715   2.833  12.697  1.00  0.00           H  
ATOM   1382  HE3 MET A 227      16.320   1.219  13.141  1.00  0.00           H  
ATOM   1383  N   GLU A 228      21.575  -0.344  11.406  1.00 38.67           N  
ATOM   1384  CA  GLU A 228      21.998  -1.744  11.465  1.00 39.97           C  
ATOM   1385  C   GLU A 228      20.896  -2.583  12.130  1.00 38.77           C  
ATOM   1386  O   GLU A 228      20.193  -2.097  13.012  1.00 38.19           O  
ATOM   1387  CD  GLU A 228      24.488  -1.717  14.486  1.00 48.88           C  
ATOM   1388  OE1 GLU A 228      25.424  -2.494  14.156  1.00 50.59           O  
ATOM   1389  OE2 GLU A 228      24.572  -0.881  15.406  1.00 49.17           O1-
ATOM   1390  CB  GLU A 228      23.326  -1.905  12.209  1.00 39.97           C  
ATOM   1391  CG  GLU A 228      23.166  -1.792  13.737  1.00 45.96           C  
ATOM   1392  H   GLU A 228      22.178   0.369  11.791  1.00  0.00           H  
ATOM   1393  HA  GLU A 228      22.132  -2.103  10.444  1.00  0.00           H  
ATOM   1394  HB2 GLU A 228      24.029  -1.148  11.861  1.00  0.00           H  
ATOM   1395  HB3 GLU A 228      23.765  -2.871  11.960  1.00  0.00           H  
ATOM   1396  HG3 GLU A 228      22.590  -2.642  14.104  1.00  0.00           H  
ATOM   1397  HG2 GLU A 228      22.565  -0.914  13.974  1.00  0.00           H  
ATOM   1398  N   TYR A 229      20.748  -3.828  11.673  1.00 37.96           N  
ATOM   1399  CA  TYR A 229      19.692  -4.720  12.138  1.00 37.19           C  
ATOM   1400  C   TYR A 229      20.224  -5.544  13.315  1.00 36.63           C  
ATOM   1401  O   TYR A 229      21.136  -6.354  13.173  1.00 36.01           O  
ATOM   1402  CB  TYR A 229      19.198  -5.615  10.974  1.00 37.44           C  
ATOM   1403  CG  TYR A 229      18.237  -6.744  11.342  1.00 36.33           C  
ATOM   1404  CD1 TYR A 229      17.067  -6.492  12.062  1.00 36.04           C  
ATOM   1405  CD2 TYR A 229      18.480  -8.064  10.928  1.00 35.93           C  
ATOM   1406  CE1 TYR A 229      16.183  -7.521  12.405  1.00 34.31           C  
ATOM   1407  CE2 TYR A 229      17.598  -9.093  11.258  1.00 35.07           C  
ATOM   1408  CZ  TYR A 229      16.445  -8.815  11.998  1.00 34.90           C  
ATOM   1409  OH  TYR A 229      15.552  -9.835  12.343  1.00 35.53           O  
ATOM   1410  H   TYR A 229      21.382  -4.188  10.975  1.00  0.00           H  
ATOM   1411  HA  TYR A 229      18.856  -4.115  12.488  1.00  0.00           H  
ATOM   1412  HB3 TYR A 229      20.059  -6.032  10.452  1.00  0.00           H  
ATOM   1413  HB2 TYR A 229      18.740  -4.988  10.209  1.00  0.00           H  
ATOM   1414  HD1 TYR A 229      16.827  -5.484  12.367  1.00  0.00           H  
ATOM   1415  HD2 TYR A 229      19.361  -8.294  10.346  1.00  0.00           H  
ATOM   1416  HE1 TYR A 229      15.300  -7.303  12.986  1.00  0.00           H  
ATOM   1417  HE2 TYR A 229      17.805 -10.105  10.941  1.00  0.00           H  
ATOM   1418  HH  TYR A 229      15.868 -10.670  11.992  1.00  0.00           H  
ATOM   1419  N   ALA A 230      19.676  -5.271  14.489  1.00 36.87           N  
ATOM   1420  CA  ALA A 230      19.970  -6.033  15.699  1.00 37.35           C  
ATOM   1421  C   ALA A 230      19.062  -7.279  15.759  1.00 37.74           C  
ATOM   1422  O   ALA A 230      17.923  -7.196  16.233  1.00 37.81           O  
ATOM   1423  CB  ALA A 230      19.796  -5.134  16.946  1.00 36.56           C  
ATOM   1424  H   ALA A 230      19.022  -4.507  14.575  1.00  0.00           H  
ATOM   1425  HA  ALA A 230      21.008  -6.364  15.655  1.00  0.00           H  
ATOM   1426  HB1 ALA A 230      20.018  -5.711  17.844  1.00  0.00           H  
ATOM   1427  HB2 ALA A 230      20.479  -4.286  16.882  1.00  0.00           H  
ATOM   1428  HB3 ALA A 230      18.770  -4.771  16.993  1.00  0.00           H  
ATOM   1429  N   ASN A 231      19.583  -8.403  15.252  1.00 38.13           N  
ATOM   1430  CA  ASN A 231      18.862  -9.689  15.076  1.00 39.51           C  
ATOM   1431  C   ASN A 231      18.211 -10.292  16.313  1.00 38.82           C  
ATOM   1432  O   ASN A 231      17.233 -11.042  16.191  1.00 38.74           O  
ATOM   1433  CB  ASN A 231      19.806 -10.782  14.530  1.00 39.90           C  
ATOM   1434  CG  ASN A 231      20.258 -10.514  13.123  1.00 44.88           C  
ATOM   1435  OD1 ASN A 231      21.075  -9.471  12.941  1.00 52.03           O  
ATOM   1436  ND2 ASN A 231      19.899 -11.250  12.196  1.00 48.16           N  
ATOM   1437  H   ASN A 231      20.547  -8.422  14.951  1.00  0.00           H  
ATOM   1438  HA  ASN A 231      18.079  -9.530  14.335  1.00  0.00           H  
ATOM   1439  HB3 ASN A 231      19.303 -11.748  14.571  1.00  0.00           H  
ATOM   1440  HB2 ASN A 231      20.677 -10.867  15.180  1.00  0.00           H  
ATOM   1441 HD21 ASN A 231      20.207 -11.062  11.253  1.00  0.00           H  
ATOM   1442 HD22 ASN A 231      19.297 -12.039  12.382  1.00  0.00           H  
ATOM   1443  N   GLY A 232      18.795 -10.018  17.484  1.00 38.46           N  
ATOM   1444  CA  GLY A 232      18.351 -10.608  18.751  1.00 37.38           C  
ATOM   1445  C   GLY A 232      17.128  -9.960  19.363  1.00 37.59           C  
ATOM   1446  O   GLY A 232      16.641 -10.423  20.395  1.00 37.81           O  
ATOM   1447  H   GLY A 232      19.576  -9.379  17.522  1.00  0.00           H  
ATOM   1448  HA3 GLY A 232      19.171 -10.579  19.469  1.00  0.00           H  
ATOM   1449  HA2 GLY A 232      18.162 -11.672  18.607  1.00  0.00           H  
ATOM   1450  N   GLY A 233      16.628  -8.882  18.747  1.00 37.59           N  
ATOM   1451  CA  GLY A 233      15.443  -8.177  19.247  1.00 37.05           C  
ATOM   1452  C   GLY A 233      15.661  -7.424  20.561  1.00 37.36           C  
ATOM   1453  O   GLY A 233      16.786  -7.260  21.015  1.00 36.29           O  
ATOM   1454  H   GLY A 233      17.069  -8.528  17.910  1.00  0.00           H  
ATOM   1455  HA2 GLY A 233      14.625  -8.887  19.369  1.00  0.00           H  
ATOM   1456  HA3 GLY A 233      15.090  -7.481  18.486  1.00  0.00           H  
ATOM   1457  N   GLU A 234      14.571  -6.949  21.160  1.00 37.63           N  
ATOM   1458  CA  GLU A 234      14.642  -6.231  22.422  1.00 38.69           C  
ATOM   1459  C   GLU A 234      14.904  -7.179  23.587  1.00 38.84           C  
ATOM   1460  O   GLU A 234      14.476  -8.318  23.576  1.00 39.28           O  
ATOM   1461  CB  GLU A 234      13.352  -5.462  22.700  1.00 38.49           C  
ATOM   1462  CG  GLU A 234      13.008  -4.360  21.709  1.00 40.21           C  
ATOM   1463  CD  GLU A 234      11.555  -3.938  21.843  1.00 43.63           C  
ATOM   1464  OE1 GLU A 234      10.974  -4.129  22.941  1.00 44.50           O  
ATOM   1465  OE2 GLU A 234      10.986  -3.435  20.856  1.00 44.86           O1-
ATOM   1466  H   GLU A 234      13.663  -7.084  20.737  1.00  0.00           H  
ATOM   1467  HA  GLU A 234      15.464  -5.518  22.367  1.00  0.00           H  
ATOM   1468  HB3 GLU A 234      13.394  -5.042  23.705  1.00  0.00           H  
ATOM   1469  HB2 GLU A 234      12.521  -6.163  22.760  1.00  0.00           H  
ATOM   1470  HG3 GLU A 234      13.192  -4.713  20.695  1.00  0.00           H  
ATOM   1471  HG2 GLU A 234      13.654  -3.499  21.886  1.00  0.00           H  
ATOM   1472  N   LEU A 235      15.612  -6.678  24.582  1.00 39.39           N  
ATOM   1473  CA  LEU A 235      15.829  -7.377  25.838  1.00 40.50           C  
ATOM   1474  C   LEU A 235      14.475  -7.579  26.507  1.00 41.06           C  
ATOM   1475  O   LEU A 235      14.283  -8.532  27.253  1.00 41.21           O  
ATOM   1476  CB  LEU A 235      16.738  -6.517  26.725  1.00 39.99           C  
ATOM   1477  CG  LEU A 235      17.990  -7.071  27.391  1.00 39.86           C  
ATOM   1478  CD1 LEU A 235      18.785  -8.071  26.541  1.00 36.19           C  
ATOM   1479  CD2 LEU A 235      18.861  -5.908  27.898  1.00 38.76           C  
ATOM   1480  H   LEU A 235      16.036  -5.766  24.492  1.00  0.00           H  
ATOM   1481  HA  LEU A 235      16.298  -8.343  25.650  1.00  0.00           H  
ATOM   1482  HB3 LEU A 235      16.126  -6.029  27.484  1.00  0.00           H  
ATOM   1483  HB2 LEU A 235      17.005  -5.612  26.178  1.00  0.00           H  
ATOM   1484  HG  LEU A 235      17.655  -7.614  28.274  1.00  0.00           H  
ATOM   1485 HD11 LEU A 235      19.658  -8.409  27.099  1.00  0.00           H  
ATOM   1486 HD12 LEU A 235      18.154  -8.926  26.300  1.00  0.00           H  
ATOM   1487 HD13 LEU A 235      19.109  -7.588  25.619  1.00  0.00           H  
ATOM   1488 HD21 LEU A 235      19.757  -6.306  28.375  1.00  0.00           H  
ATOM   1489 HD22 LEU A 235      19.147  -5.275  27.058  1.00  0.00           H  
ATOM   1490 HD23 LEU A 235      18.297  -5.319  28.621  1.00  0.00           H  
ATOM   1491  N   PHE A 236      13.535  -6.680  26.211  1.00 41.73           N  
ATOM   1492  CA  PHE A 236      12.149  -6.822  26.642  1.00 42.47           C  
ATOM   1493  C   PHE A 236      11.535  -8.122  26.106  1.00 42.90           C  
ATOM   1494  O   PHE A 236      10.875  -8.842  26.851  1.00 42.85           O  
ATOM   1495  CG  PHE A 236       9.872  -5.695  26.574  1.00 44.25           C  
ATOM   1496  CD1 PHE A 236       9.466  -5.614  27.912  1.00 45.59           C  
ATOM   1497  CD2 PHE A 236       8.894  -5.838  25.588  1.00 45.55           C  
ATOM   1498  CE1 PHE A 236       8.109  -5.701  28.260  1.00 43.49           C  
ATOM   1499  CE2 PHE A 236       7.545  -5.918  25.938  1.00 45.61           C  
ATOM   1500  CZ  PHE A 236       7.162  -5.848  27.286  1.00 43.86           C  
ATOM   1501  CB  PHE A 236      11.324  -5.610  26.203  1.00 42.32           C  
ATOM   1502  H   PHE A 236      13.771  -5.863  25.667  1.00  0.00           H  
ATOM   1503  HA  PHE A 236      12.136  -6.865  27.731  1.00  0.00           H  
ATOM   1504  HB3 PHE A 236      11.415  -5.482  25.125  1.00  0.00           H  
ATOM   1505  HB2 PHE A 236      11.754  -4.705  26.633  1.00  0.00           H  
ATOM   1506  HD1 PHE A 236      10.201  -5.483  28.692  1.00  0.00           H  
ATOM   1507  HD2 PHE A 236       9.180  -5.887  24.548  1.00  0.00           H  
ATOM   1508  HE1 PHE A 236       7.813  -5.651  29.297  1.00  0.00           H  
ATOM   1509  HE2 PHE A 236       6.794  -6.033  25.171  1.00  0.00           H  
ATOM   1510  HZ  PHE A 236       6.118  -5.912  27.553  1.00  0.00           H  
ATOM   1511  N   PHE A 237      11.761  -8.425  24.827  1.00 42.93           N  
ATOM   1512  CA  PHE A 237      11.303  -9.699  24.262  1.00 43.30           C  
ATOM   1513  C   PHE A 237      11.774 -10.883  25.115  1.00 43.90           C  
ATOM   1514  O   PHE A 237      10.975 -11.728  25.521  1.00 43.76           O  
ATOM   1515  CB  PHE A 237      11.769  -9.880  22.803  1.00 42.68           C  
ATOM   1516  CG  PHE A 237      11.288 -11.165  22.165  1.00 40.54           C  
ATOM   1517  CD1 PHE A 237      10.182 -11.164  21.304  1.00 40.66           C  
ATOM   1518  CD2 PHE A 237      11.931 -12.371  22.425  1.00 37.42           C  
ATOM   1519  CE1 PHE A 237       9.733 -12.351  20.706  1.00 38.82           C  
ATOM   1520  CE2 PHE A 237      11.503 -13.554  21.833  1.00 36.81           C  
ATOM   1521  CZ  PHE A 237      10.395 -13.547  20.980  1.00 37.81           C  
ATOM   1522  H   PHE A 237      12.254  -7.774  24.233  1.00  0.00           H  
ATOM   1523  HA  PHE A 237      10.213  -9.695  24.267  1.00  0.00           H  
ATOM   1524  HB3 PHE A 237      12.858  -9.842  22.764  1.00  0.00           H  
ATOM   1525  HB2 PHE A 237      11.431  -9.032  22.207  1.00  0.00           H  
ATOM   1526  HD1 PHE A 237       9.664 -10.240  21.093  1.00  0.00           H  
ATOM   1527  HD2 PHE A 237      12.777 -12.398  23.096  1.00  0.00           H  
ATOM   1528  HE1 PHE A 237       8.882 -12.332  20.041  1.00  0.00           H  
ATOM   1529  HE2 PHE A 237      12.025 -14.478  22.033  1.00  0.00           H  
ATOM   1530  HZ  PHE A 237      10.052 -14.468  20.533  1.00  0.00           H  
ATOM   1531  N   HIS A 238      13.079 -10.931  25.367  1.00 44.86           N  
ATOM   1532  CA  HIS A 238      13.697 -12.036  26.106  1.00 45.89           C  
ATOM   1533  C   HIS A 238      13.233 -12.159  27.552  1.00 46.50           C  
ATOM   1534  O   HIS A 238      12.917 -13.255  28.015  1.00 47.02           O  
ATOM   1535  CB  HIS A 238      15.222 -11.931  26.022  1.00 45.28           C  
ATOM   1536  CG  HIS A 238      15.729 -12.064  24.625  1.00 45.49           C  
ATOM   1537  ND1 HIS A 238      15.929 -13.290  24.025  1.00 43.45           N  
ATOM   1538  CD2 HIS A 238      16.017 -11.129  23.686  1.00 43.06           C  
ATOM   1539  CE1 HIS A 238      16.338 -13.104  22.782  1.00 44.20           C  
ATOM   1540  NE2 HIS A 238      16.401 -11.803  22.552  1.00 44.01           N  
ATOM   1541  H   HIS A 238      13.684 -10.189  25.045  1.00  0.00           H  
ATOM   1542  HA  HIS A 238      13.412 -12.959  25.600  1.00  0.00           H  
ATOM   1543  HB3 HIS A 238      15.674 -12.702  26.646  1.00  0.00           H  
ATOM   1544  HB2 HIS A 238      15.542 -10.974  26.434  1.00  0.00           H  
ATOM   1545  HD2 HIS A 238      15.919 -10.079  23.921  1.00  0.00           H  
ATOM   1546  HE1 HIS A 238      16.554 -13.954  22.152  1.00  0.00           H  
ATOM   1547  HE2 HIS A 238      16.671 -11.289  21.726  1.00  0.00           H  
ATOM   1548  N   LEU A 239      13.182 -11.031  28.249  1.00 47.03           N  
ATOM   1549  CA  LEU A 239      12.845 -11.022  29.659  1.00 48.24           C  
ATOM   1550  C   LEU A 239      11.361 -11.307  29.915  1.00 48.74           C  
ATOM   1551  O   LEU A 239      11.028 -11.906  30.925  1.00 49.28           O  
ATOM   1552  CB  LEU A 239      13.280  -9.693  30.287  1.00 48.09           C  
ATOM   1553  CG  LEU A 239      14.078  -9.620  31.600  1.00 49.36           C  
ATOM   1554  CD1 LEU A 239      14.518 -10.953  32.205  1.00 46.46           C  
ATOM   1555  CD2 LEU A 239      15.298  -8.693  31.379  1.00 50.23           C  
ATOM   1556  H   LEU A 239      13.381 -10.149  27.798  1.00  0.00           H  
ATOM   1557  HA  LEU A 239      13.419 -11.814  30.139  1.00  0.00           H  
ATOM   1558  HB3 LEU A 239      12.408  -9.045  30.372  1.00  0.00           H  
ATOM   1559  HB2 LEU A 239      13.798  -9.103  29.530  1.00  0.00           H  
ATOM   1560  HG  LEU A 239      13.437  -9.133  32.335  1.00  0.00           H  
ATOM   1561 HD11 LEU A 239      15.071 -10.770  33.126  1.00  0.00           H  
ATOM   1562 HD12 LEU A 239      13.641 -11.562  32.423  1.00  0.00           H  
ATOM   1563 HD13 LEU A 239      15.158 -11.480  31.497  1.00  0.00           H  
ATOM   1564 HD21 LEU A 239      15.877  -8.629  32.300  1.00  0.00           H  
ATOM   1565 HD22 LEU A 239      15.924  -9.099  30.584  1.00  0.00           H  
ATOM   1566 HD23 LEU A 239      14.953  -7.699  31.097  1.00  0.00           H  
ATOM   1567  N   SER A 240      10.482 -10.905  28.995  1.00 49.08           N  
ATOM   1568  CA  SER A 240       9.075 -11.288  29.044  1.00 49.35           C  
ATOM   1569  C   SER A 240       8.857 -12.816  29.019  1.00 50.22           C  
ATOM   1570  O   SER A 240       7.772 -13.299  29.358  1.00 49.72           O  
ATOM   1571  CB  SER A 240       8.311 -10.659  27.879  1.00 49.18           C  
ATOM   1572  OG  SER A 240       8.108  -9.269  28.088  1.00 50.43           O  
ATOM   1573  H   SER A 240      10.783 -10.315  28.233  1.00  0.00           H  
ATOM   1574  HA  SER A 240       8.652 -10.902  29.971  1.00  0.00           H  
ATOM   1575  HB3 SER A 240       7.346 -11.154  27.769  1.00  0.00           H  
ATOM   1576  HB2 SER A 240       8.870 -10.809  26.956  1.00  0.00           H  
ATOM   1577  HG  SER A 240       8.875  -8.783  27.776  1.00  0.00           H  
ATOM   1578  N   ARG A 241       9.879 -13.567  28.609  1.00 50.56           N  
ATOM   1579  CA  ARG A 241       9.741 -15.005  28.397  1.00 51.64           C  
ATOM   1580  C   ARG A 241      10.558 -15.835  29.380  1.00 51.93           C  
ATOM   1581  O   ARG A 241      10.051 -16.785  29.966  1.00 52.75           O  
ATOM   1582  CB  ARG A 241      10.075 -15.368  26.936  1.00 51.46           C  
ATOM   1583  CG  ARG A 241       9.006 -14.875  25.968  1.00 52.50           C  
ATOM   1584  CD  ARG A 241       9.425 -14.952  24.484  1.00 53.41           C  
ATOM   1585  NE  ARG A 241       8.308 -14.576  23.601  1.00 53.12           N  
ATOM   1586  CZ  ARG A 241       7.888 -13.325  23.391  1.00 52.77           C  
ATOM   1587  NH1 ARG A 241       8.492 -12.298  23.979  1.00 50.99           N  
ATOM   1588  NH2 ARG A 241       6.873 -13.095  22.567  1.00 52.23           N1+
ATOM   1589  H   ARG A 241      10.780 -13.143  28.437  1.00  0.00           H  
ATOM   1590  HA  ARG A 241       8.692 -15.255  28.558  1.00  0.00           H  
ATOM   1591  HB3 ARG A 241      10.176 -16.449  26.844  1.00  0.00           H  
ATOM   1592  HB2 ARG A 241      11.037 -14.933  26.665  1.00  0.00           H  
ATOM   1593  HG3 ARG A 241       8.741 -13.847  26.216  1.00  0.00           H  
ATOM   1594  HG2 ARG A 241       8.092 -15.449  26.116  1.00  0.00           H  
ATOM   1595  HD3 ARG A 241       9.747 -15.966  24.250  1.00  0.00           H  
ATOM   1596  HD2 ARG A 241      10.267 -14.282  24.309  1.00  0.00           H  
ATOM   1597  HE  ARG A 241       7.850 -15.348  23.137  1.00  0.00           H  
ATOM   1598 HH11 ARG A 241       8.166 -11.357  23.812  1.00  0.00           H  
ATOM   1599 HH12 ARG A 241       9.278 -12.458  24.592  1.00  0.00           H  
ATOM   1600 HH21 ARG A 241       6.556 -12.150  22.409  1.00  0.00           H  
ATOM   1601 HH22 ARG A 241       6.419 -13.866  22.099  1.00  0.00           H  
ATOM   1602  N   GLU A 242      11.816 -15.463  29.572  1.00 52.58           N  
ATOM   1603  CA  GLU A 242      12.696 -16.171  30.506  1.00 53.04           C  
ATOM   1604  C   GLU A 242      12.461 -15.746  31.951  1.00 53.20           C  
ATOM   1605  O   GLU A 242      12.868 -16.453  32.879  1.00 53.52           O  
ATOM   1606  CB  GLU A 242      14.157 -15.977  30.105  1.00 52.99           C  
ATOM   1607  CG  GLU A 242      14.418 -16.436  28.668  1.00 55.58           C  
ATOM   1608  CD  GLU A 242      15.868 -16.367  28.254  1.00 58.05           C  
ATOM   1609  OE1 GLU A 242      16.658 -15.673  28.931  1.00 58.33           O  
ATOM   1610  OE2 GLU A 242      16.212 -17.009  27.233  1.00 60.02           O1-
ATOM   1611  H   GLU A 242      12.192 -14.672  29.069  1.00  0.00           H  
ATOM   1612  HA  GLU A 242      12.470 -17.234  30.433  1.00  0.00           H  
ATOM   1613  HB2 GLU A 242      14.797 -16.537  30.786  1.00  0.00           H  
ATOM   1614  HB3 GLU A 242      14.424 -14.925  30.203  1.00  0.00           H  
ATOM   1615  HG3 GLU A 242      13.818 -15.838  27.982  1.00  0.00           H  
ATOM   1616  HG2 GLU A 242      14.055 -17.456  28.542  1.00  0.00           H  
ATOM   1617  N   ARG A 243      11.822 -14.584  32.124  1.00 52.97           N  
ATOM   1618  CA  ARG A 243      11.467 -14.022  33.435  1.00 53.54           C  
ATOM   1619  C   ARG A 243      12.626 -13.383  34.219  1.00 52.17           C  
ATOM   1620  O   ARG A 243      12.508 -12.249  34.681  1.00 51.47           O  
ATOM   1621  NH2 ARG A 243       4.652 -15.545  34.046  1.00 73.14           N1+
ATOM   1622  CB  ARG A 243      10.652 -15.026  34.291  1.00 54.49           C  
ATOM   1623  CG  ARG A 243       9.223 -15.279  33.701  1.00 58.61           C  
ATOM   1624  CD  ARG A 243       8.268 -16.032  34.646  1.00 64.78           C  
ATOM   1625  NE  ARG A 243       6.899 -16.083  34.114  1.00 69.27           N  
ATOM   1626  CZ  ARG A 243       5.850 -15.419  34.614  1.00 72.27           C  
ATOM   1627  NH1 ARG A 243       5.982 -14.636  35.685  1.00 72.91           N  
ATOM   1628  H   ARG A 243      11.553 -14.032  31.322  1.00  0.00           H  
ATOM   1629  HA  ARG A 243      10.780 -13.203  33.220  1.00  0.00           H  
ATOM   1630  HB3 ARG A 243      10.561 -14.644  35.308  1.00  0.00           H  
ATOM   1631  HB2 ARG A 243      11.191 -15.971  34.354  1.00  0.00           H  
ATOM   1632  HG3 ARG A 243       9.312 -15.830  32.764  1.00  0.00           H  
ATOM   1633  HG2 ARG A 243       8.775 -14.327  33.418  1.00  0.00           H  
ATOM   1634  HD3 ARG A 243       8.260 -15.542  35.620  1.00  0.00           H  
ATOM   1635  HD2 ARG A 243       8.635 -17.047  34.801  1.00  0.00           H  
ATOM   1636  HE  ARG A 243       6.781 -16.678  33.306  1.00  0.00           H  
ATOM   1637 HH11 ARG A 243       5.181 -14.141  36.050  1.00  0.00           H  
ATOM   1638 HH12 ARG A 243       6.882 -14.538  36.131  1.00  0.00           H  
ATOM   1639 HH21 ARG A 243       3.860 -15.044  34.422  1.00  0.00           H  
ATOM   1640 HH22 ARG A 243       4.536 -16.141  33.239  1.00  0.00           H  
ATOM   1641  N   VAL A 244      13.740 -14.103  34.342  1.00 50.80           N  
ATOM   1642  CA  VAL A 244      14.911 -13.622  35.076  1.00 49.67           C  
ATOM   1643  C   VAL A 244      16.161 -14.022  34.294  1.00 48.94           C  
ATOM   1644  O   VAL A 244      16.178 -15.103  33.688  1.00 49.07           O  
ATOM   1645  CB  VAL A 244      14.922 -14.204  36.555  1.00 49.68           C  
ATOM   1646  CG1 VAL A 244      16.272 -14.766  36.959  1.00 49.37           C  
ATOM   1647  CG2 VAL A 244      14.451 -13.170  37.555  1.00 48.96           C  
ATOM   1648  H   VAL A 244      13.800 -15.018  33.919  1.00  0.00           H  
ATOM   1649  HA  VAL A 244      14.866 -12.535  35.130  1.00  0.00           H  
ATOM   1650  HB  VAL A 244      14.208 -15.027  36.583  1.00  0.00           H  
ATOM   1651 HG11 VAL A 244      16.216 -15.148  37.978  1.00  0.00           H  
ATOM   1652 HG12 VAL A 244      16.546 -15.576  36.282  1.00  0.00           H  
ATOM   1653 HG13 VAL A 244      17.024 -13.979  36.907  1.00  0.00           H  
ATOM   1654 HG21 VAL A 244      14.470 -13.598  38.558  1.00  0.00           H  
ATOM   1655 HG22 VAL A 244      15.110 -12.302  37.519  1.00  0.00           H  
ATOM   1656 HG23 VAL A 244      13.434 -12.863  37.311  1.00  0.00           H  
ATOM   1657  N   PHE A 245      17.179 -13.152  34.279  1.00 47.20           N  
ATOM   1658  CA  PHE A 245      18.516 -13.547  33.798  1.00 45.94           C  
ATOM   1659  C   PHE A 245      19.402 -13.932  34.996  1.00 45.72           C  
ATOM   1660  O   PHE A 245      19.216 -13.425  36.114  1.00 45.18           O  
ATOM   1661  CZ  PHE A 245      17.420 -11.162  29.303  1.00 40.16           C  
ATOM   1662  CB  PHE A 245      19.223 -12.402  33.037  1.00 45.78           C  
ATOM   1663  CG  PHE A 245      18.563 -11.980  31.734  1.00 43.44           C  
ATOM   1664  CD1 PHE A 245      17.727 -12.833  31.028  1.00 40.31           C  
ATOM   1665  CD2 PHE A 245      18.840 -10.717  31.196  1.00 41.20           C  
ATOM   1666  CE1 PHE A 245      17.142 -12.432  29.832  1.00 39.71           C  
ATOM   1667  CE2 PHE A 245      18.261 -10.300  29.999  1.00 39.75           C  
ATOM   1668  H   PHE A 245      17.038 -12.205  34.601  1.00  0.00           H  
ATOM   1669  HA  PHE A 245      18.417 -14.407  33.136  1.00  0.00           H  
ATOM   1670  HB3 PHE A 245      20.257 -12.685  32.842  1.00  0.00           H  
ATOM   1671  HB2 PHE A 245      19.314 -11.536  33.692  1.00  0.00           H  
ATOM   1672  HD1 PHE A 245      17.523 -13.824  31.406  1.00  0.00           H  
ATOM   1673  HD2 PHE A 245      19.513 -10.047  31.710  1.00  0.00           H  
ATOM   1674  HE1 PHE A 245      16.473 -13.098  29.308  1.00  0.00           H  
ATOM   1675  HE2 PHE A 245      18.468  -9.311  29.616  1.00  0.00           H  
ATOM   1676  HZ  PHE A 245      16.981 -10.860  28.364  1.00  0.00           H  
ATOM   1677  N   SER A 246      20.379 -14.804  34.769  1.00 45.12           N  
ATOM   1678  CA  SER A 246      21.377 -15.082  35.806  1.00 45.47           C  
ATOM   1679  C   SER A 246      22.204 -13.825  36.110  1.00 45.29           C  
ATOM   1680  O   SER A 246      22.332 -12.934  35.270  1.00 45.60           O  
ATOM   1681  CB  SER A 246      22.324 -16.201  35.370  1.00 45.08           C  
ATOM   1682  OG  SER A 246      23.248 -15.690  34.417  1.00 45.63           O  
ATOM   1683  H   SER A 246      20.437 -15.277  33.879  1.00  0.00           H  
ATOM   1684  HA  SER A 246      20.862 -15.392  36.715  1.00  0.00           H  
ATOM   1685  HB2 SER A 246      21.748 -17.010  34.919  1.00  0.00           H  
ATOM   1686  HB3 SER A 246      22.867 -16.576  36.237  1.00  0.00           H  
ATOM   1687  HG  SER A 246      23.543 -16.401  33.842  1.00  0.00           H  
ATOM   1688  N   GLU A 247      22.792 -13.764  37.297  1.00 45.44           N  
ATOM   1689  CA  GLU A 247      23.652 -12.628  37.636  1.00 45.68           C  
ATOM   1690  C   GLU A 247      24.817 -12.452  36.659  1.00 45.40           C  
ATOM   1691  O   GLU A 247      25.144 -11.330  36.291  1.00 45.42           O  
ATOM   1692  OE1 GLU A 247      24.763 -12.390  41.771  1.00 47.84           O  
ATOM   1693  OE2 GLU A 247      22.709 -12.847  42.438  1.00 44.54           O1-
ATOM   1694  CB  GLU A 247      24.166 -12.737  39.070  1.00 45.33           C  
ATOM   1695  CG  GLU A 247      23.037 -12.652  40.105  1.00 47.17           C  
ATOM   1696  CD  GLU A 247      23.544 -12.633  41.546  1.00 47.23           C  
ATOM   1697  H   GLU A 247      22.648 -14.502  37.971  1.00  0.00           H  
ATOM   1698  HA  GLU A 247      23.041 -11.728  37.578  1.00  0.00           H  
ATOM   1699  HB3 GLU A 247      24.889 -11.943  39.257  1.00  0.00           H  
ATOM   1700  HB2 GLU A 247      24.701 -13.679  39.193  1.00  0.00           H  
ATOM   1701  HG3 GLU A 247      22.359 -13.495  39.971  1.00  0.00           H  
ATOM   1702  HG2 GLU A 247      22.441 -11.759  39.919  1.00  0.00           H  
ATOM   1703  N   ASP A 248      25.442 -13.553  36.249  1.00 45.32           N  
ATOM   1704  CA  ASP A 248      26.533 -13.483  35.268  1.00 45.57           C  
ATOM   1705  C   ASP A 248      26.084 -12.831  33.952  1.00 43.74           C  
ATOM   1706  O   ASP A 248      26.781 -11.990  33.404  1.00 43.40           O  
ATOM   1707  CG  ASP A 248      28.062 -15.354  36.171  1.00 49.48           C  
ATOM   1708  OD1 ASP A 248      27.953 -14.842  37.315  1.00 53.42           O  
ATOM   1709  OD2 ASP A 248      28.877 -16.274  35.942  1.00 52.54           O1-
ATOM   1710  CB  ASP A 248      27.156 -14.873  35.013  1.00 46.54           C  
ATOM   1711  H   ASP A 248      25.167 -14.454  36.612  1.00  0.00           H  
ATOM   1712  HA  ASP A 248      27.313 -12.852  35.694  1.00  0.00           H  
ATOM   1713  HB3 ASP A 248      27.733 -14.847  34.089  1.00  0.00           H  
ATOM   1714  HB2 ASP A 248      26.361 -15.601  34.849  1.00  0.00           H  
ATOM   1715  N   ARG A 249      24.901 -13.207  33.479  1.00 42.73           N  
ATOM   1716  CA  ARG A 249      24.365 -12.691  32.217  1.00 41.50           C  
ATOM   1717  C   ARG A 249      23.987 -11.203  32.337  1.00 40.60           C  
ATOM   1718  O   ARG A 249      24.303 -10.413  31.455  1.00 40.51           O  
ATOM   1719  CB  ARG A 249      23.196 -13.555  31.734  1.00 40.83           C  
ATOM   1720  CG  ARG A 249      22.480 -13.009  30.516  1.00 41.03           C  
ATOM   1721  CD  ARG A 249      21.520 -14.001  29.890  1.00 39.14           C  
ATOM   1722  NE  ARG A 249      20.999 -13.479  28.625  1.00 39.44           N  
ATOM   1723  CZ  ARG A 249      19.954 -13.981  27.961  1.00 39.39           C  
ATOM   1724  NH1 ARG A 249      19.293 -15.024  28.435  1.00 36.78           N  
ATOM   1725  NH2 ARG A 249      19.549 -13.414  26.824  1.00 39.13           N1+
ATOM   1726  H   ARG A 249      24.340 -13.870  33.993  1.00  0.00           H  
ATOM   1727  HA  ARG A 249      25.156 -12.767  31.471  1.00  0.00           H  
ATOM   1728  HB3 ARG A 249      22.481 -13.682  32.547  1.00  0.00           H  
ATOM   1729  HB2 ARG A 249      23.555 -14.561  31.521  1.00  0.00           H  
ATOM   1730  HG3 ARG A 249      23.214 -12.698  29.773  1.00  0.00           H  
ATOM   1731  HG2 ARG A 249      21.937 -12.105  30.790  1.00  0.00           H  
ATOM   1732  HD3 ARG A 249      20.692 -14.187  30.575  1.00  0.00           H  
ATOM   1733  HD2 ARG A 249      22.038 -14.943  29.708  1.00  0.00           H  
ATOM   1734  HE  ARG A 249      21.493 -12.678  28.257  1.00  0.00           H  
ATOM   1735 HH11 ARG A 249      18.504 -15.396  27.926  1.00  0.00           H  
ATOM   1736 HH12 ARG A 249      19.577 -15.448  29.307  1.00  0.00           H  
ATOM   1737 HH21 ARG A 249      18.759 -13.795  26.324  1.00  0.00           H  
ATOM   1738 HH22 ARG A 249      20.033 -12.604  26.464  1.00  0.00           H  
ATOM   1739  N   ALA A 250      23.352 -10.832  33.447  1.00 39.64           N  
ATOM   1740  CA  ALA A 250      23.046  -9.430  33.741  1.00 39.29           C  
ATOM   1741  C   ALA A 250      24.299  -8.563  33.873  1.00 38.89           C  
ATOM   1742  O   ALA A 250      24.285  -7.405  33.482  1.00 39.37           O  
ATOM   1743  CB  ALA A 250      22.172  -9.312  34.993  1.00 39.29           C  
ATOM   1744  H   ALA A 250      23.064 -11.528  34.120  1.00  0.00           H  
ATOM   1745  HA  ALA A 250      22.468  -9.041  32.903  1.00  0.00           H  
ATOM   1746  HB1 ALA A 250      21.959  -8.261  35.190  1.00  0.00           H  
ATOM   1747  HB2 ALA A 250      21.236  -9.848  34.836  1.00  0.00           H  
ATOM   1748  HB3 ALA A 250      22.697  -9.742  35.846  1.00  0.00           H  
ATOM   1749  N   ARG A 251      25.379  -9.136  34.388  1.00 38.48           N  
ATOM   1750  CA  ARG A 251      26.656  -8.449  34.552  1.00 38.98           C  
ATOM   1751  C   ARG A 251      27.244  -8.086  33.189  1.00 38.71           C  
ATOM   1752  O   ARG A 251      27.795  -6.991  32.999  1.00 38.84           O  
ATOM   1753  CZ  ARG A 251      29.072 -11.099  38.201  1.00 51.26           C  
ATOM   1754  NH1 ARG A 251      29.048 -10.134  39.108  1.00 51.43           N  
ATOM   1755  NH2 ARG A 251      28.664 -12.315  38.543  1.00 52.58           N1+
ATOM   1756  CB  ARG A 251      27.642  -9.348  35.321  1.00 39.61           C  
ATOM   1757  CG  ARG A 251      28.891  -8.643  35.838  1.00 42.09           C  
ATOM   1758  CD  ARG A 251      29.976  -9.577  36.443  1.00 45.83           C  
ATOM   1759  NE  ARG A 251      29.486 -10.864  36.954  1.00 50.06           N  
ATOM   1760  H   ARG A 251      25.344 -10.098  34.691  1.00  0.00           H  
ATOM   1761  HA  ARG A 251      26.495  -7.534  35.122  1.00  0.00           H  
ATOM   1762  HB3 ARG A 251      27.937 -10.185  34.687  1.00  0.00           H  
ATOM   1763  HB2 ARG A 251      27.124  -9.822  36.155  1.00  0.00           H  
ATOM   1764  HG3 ARG A 251      28.603  -7.898  36.580  1.00  0.00           H  
ATOM   1765  HG2 ARG A 251      29.331  -8.053  35.035  1.00  0.00           H  
ATOM   1766  HD2 ARG A 251      30.502  -9.050  37.240  1.00  0.00           H  
ATOM   1767  HD3 ARG A 251      30.752  -9.757  35.699  1.00  0.00           H  
ATOM   1768  HE  ARG A 251      29.479 -11.608  36.271  1.00  0.00           H  
ATOM   1769 HH11 ARG A 251      28.731 -10.331  40.047  1.00  0.00           H  
ATOM   1770 HH12 ARG A 251      29.346  -9.202  38.861  1.00  0.00           H  
ATOM   1771 HH21 ARG A 251      28.350 -12.495  39.486  1.00  0.00           H  
ATOM   1772 HH22 ARG A 251      28.667 -13.059  37.861  1.00  0.00           H  
ATOM   1773  N   PHE A 252      27.122  -9.020  32.252  1.00 37.95           N  
ATOM   1774  CA  PHE A 252      27.592  -8.841  30.898  1.00 37.43           C  
ATOM   1775  C   PHE A 252      26.844  -7.693  30.224  1.00 36.77           C  
ATOM   1776  O   PHE A 252      27.452  -6.807  29.640  1.00 36.71           O  
ATOM   1777  CZ  PHE A 252      28.471  -9.790  25.956  1.00 39.18           C  
ATOM   1778  CB  PHE A 252      27.406 -10.143  30.091  1.00 37.39           C  
ATOM   1779  CG  PHE A 252      27.779 -10.010  28.639  1.00 38.08           C  
ATOM   1780  CD1 PHE A 252      29.098 -10.172  28.227  1.00 39.25           C  
ATOM   1781  CD2 PHE A 252      26.816  -9.742  27.683  1.00 38.18           C  
ATOM   1782  CE1 PHE A 252      29.438 -10.051  26.885  1.00 38.57           C  
ATOM   1783  CE2 PHE A 252      27.148  -9.643  26.347  1.00 37.92           C  
ATOM   1784  H   PHE A 252      26.683  -9.902  32.472  1.00  0.00           H  
ATOM   1785  HA  PHE A 252      28.654  -8.597  30.927  1.00  0.00           H  
ATOM   1786  HB3 PHE A 252      26.370 -10.473  30.169  1.00  0.00           H  
ATOM   1787  HB2 PHE A 252      27.998 -10.938  30.545  1.00  0.00           H  
ATOM   1788  HD1 PHE A 252      29.868 -10.393  28.952  1.00  0.00           H  
ATOM   1789  HD2 PHE A 252      25.786  -9.607  27.978  1.00  0.00           H  
ATOM   1790  HE1 PHE A 252      30.467 -10.163  26.577  1.00  0.00           H  
ATOM   1791  HE2 PHE A 252      26.379  -9.451  25.613  1.00  0.00           H  
ATOM   1792  HZ  PHE A 252      28.735  -9.698  24.913  1.00  0.00           H  
ATOM   1793  N   TYR A 253      25.521  -7.731  30.295  1.00 36.44           N  
ATOM   1794  CA  TYR A 253      24.688  -6.646  29.773  1.00 35.88           C  
ATOM   1795  C   TYR A 253      24.923  -5.309  30.471  1.00 35.12           C  
ATOM   1796  O   TYR A 253      25.023  -4.296  29.798  1.00 34.53           O  
ATOM   1797  CE2 TYR A 253      21.482 -10.144  28.567  1.00 35.33           C  
ATOM   1798  CZ  TYR A 253      22.146 -10.398  27.375  1.00 36.66           C  
ATOM   1799  OH  TYR A 253      21.753 -11.506  26.654  1.00 37.26           O  
ATOM   1800  CB  TYR A 253      23.209  -7.028  29.831  1.00 35.73           C  
ATOM   1801  CG  TYR A 253      22.852  -8.213  28.964  1.00 37.12           C  
ATOM   1802  CD1 TYR A 253      23.523  -8.461  27.738  1.00 36.80           C  
ATOM   1803  CD2 TYR A 253      21.828  -9.079  29.345  1.00 34.53           C  
ATOM   1804  CE1 TYR A 253      23.182  -9.563  26.942  1.00 35.28           C  
ATOM   1805  H   TYR A 253      25.060  -8.524  30.718  1.00  0.00           H  
ATOM   1806  HA  TYR A 253      24.948  -6.514  28.723  1.00  0.00           H  
ATOM   1807  HB3 TYR A 253      22.602  -6.170  29.539  1.00  0.00           H  
ATOM   1808  HB2 TYR A 253      22.929  -7.238  30.864  1.00  0.00           H  
ATOM   1809  HD1 TYR A 253      24.307  -7.796  27.408  1.00  0.00           H  
ATOM   1810  HD2 TYR A 253      21.296  -8.911  30.269  1.00  0.00           H  
ATOM   1811  HE1 TYR A 253      23.715  -9.749  26.021  1.00  0.00           H  
ATOM   1812  HE2 TYR A 253      20.683 -10.801  28.876  1.00  0.00           H  
ATOM   1813  HH  TYR A 253      22.283 -11.574  25.856  1.00  0.00           H  
ATOM   1814  N   GLY A 254      25.019  -5.313  31.807  1.00 34.93           N  
ATOM   1815  CA  GLY A 254      25.341  -4.106  32.573  1.00 34.74           C  
ATOM   1816  C   GLY A 254      26.684  -3.485  32.180  1.00 35.38           C  
ATOM   1817  O   GLY A 254      26.786  -2.272  31.991  1.00 34.17           O  
ATOM   1818  H   GLY A 254      24.867  -6.168  32.321  1.00  0.00           H  
ATOM   1819  HA2 GLY A 254      25.349  -4.344  33.637  1.00  0.00           H  
ATOM   1820  HA3 GLY A 254      24.548  -3.370  32.439  1.00  0.00           H  
ATOM   1821  N   ALA A 255      27.709  -4.329  32.036  1.00 36.07           N  
ATOM   1822  CA  ALA A 255      29.043  -3.880  31.623  1.00 36.84           C  
ATOM   1823  C   ALA A 255      29.029  -3.186  30.245  1.00 37.20           C  
ATOM   1824  O   ALA A 255      29.654  -2.125  30.063  1.00 37.94           O  
ATOM   1825  CB  ALA A 255      30.011  -5.035  31.627  1.00 36.95           C  
ATOM   1826  H   ALA A 255      27.580  -5.315  32.213  1.00  0.00           H  
ATOM   1827  HA  ALA A 255      29.390  -3.153  32.358  1.00  0.00           H  
ATOM   1828  HB1 ALA A 255      30.996  -4.685  31.319  1.00  0.00           H  
ATOM   1829  HB2 ALA A 255      30.073  -5.454  32.632  1.00  0.00           H  
ATOM   1830  HB3 ALA A 255      29.665  -5.802  30.935  1.00  0.00           H  
ATOM   1831  N   GLU A 256      28.283  -3.754  29.300  1.00 36.35           N  
ATOM   1832  CA  GLU A 256      28.142  -3.146  27.979  1.00 35.90           C  
ATOM   1833  C   GLU A 256      27.313  -1.854  28.007  1.00 35.67           C  
ATOM   1834  O   GLU A 256      27.641  -0.913  27.305  1.00 35.37           O  
ATOM   1835  CB  GLU A 256      27.606  -4.165  26.947  1.00 35.82           C  
ATOM   1836  CG  GLU A 256      28.450  -5.450  26.881  1.00 35.85           C  
ATOM   1837  CD  GLU A 256      28.282  -6.290  25.593  1.00 38.21           C  
ATOM   1838  OE1 GLU A 256      27.183  -6.327  24.948  1.00 36.46           O  
ATOM   1839  OE2 GLU A 256      29.295  -6.930  25.241  1.00 37.16           O1-
ATOM   1840  H   GLU A 256      27.802  -4.621  29.491  1.00  0.00           H  
ATOM   1841  HA  GLU A 256      29.144  -2.869  27.653  1.00  0.00           H  
ATOM   1842  HB2 GLU A 256      27.576  -3.701  25.962  1.00  0.00           H  
ATOM   1843  HB3 GLU A 256      26.575  -4.421  27.192  1.00  0.00           H  
ATOM   1844  HG3 GLU A 256      28.227  -6.072  27.748  1.00  0.00           H  
ATOM   1845  HG2 GLU A 256      29.502  -5.197  27.012  1.00  0.00           H  
ATOM   1846  N   ILE A 257      26.252  -1.804  28.822  1.00 35.58           N  
ATOM   1847  CA  ILE A 257      25.465  -0.563  29.011  1.00 35.18           C  
ATOM   1848  C   ILE A 257      26.320   0.578  29.613  1.00 35.04           C  
ATOM   1849  O   ILE A 257      26.238   1.725  29.171  1.00 35.22           O  
ATOM   1850  CB  ILE A 257      24.149  -0.826  29.836  1.00 35.81           C  
ATOM   1851  CG1 ILE A 257      23.227  -1.801  29.085  1.00 36.34           C  
ATOM   1852  CG2 ILE A 257      23.382   0.488  30.185  1.00 33.48           C  
ATOM   1853  CD1 ILE A 257      22.170  -2.465  29.980  1.00 37.78           C  
ATOM   1854  H   ILE A 257      25.966  -2.629  29.330  1.00  0.00           H  
ATOM   1855  HA  ILE A 257      25.154  -0.233  28.020  1.00  0.00           H  
ATOM   1856  HB  ILE A 257      24.437  -1.300  30.774  1.00  0.00           H  
ATOM   1857 HG13 ILE A 257      23.830  -2.571  28.604  1.00  0.00           H  
ATOM   1858 HG12 ILE A 257      22.731  -1.274  28.270  1.00  0.00           H  
ATOM   1859 HG21 ILE A 257      22.484   0.246  30.753  1.00  0.00           H  
ATOM   1860 HG22 ILE A 257      24.024   1.137  30.781  1.00  0.00           H  
ATOM   1861 HG23 ILE A 257      23.101   1.001  29.265  1.00  0.00           H  
ATOM   1862 HD11 ILE A 257      21.557  -3.139  29.381  1.00  0.00           H  
ATOM   1863 HD12 ILE A 257      22.665  -3.031  30.769  1.00  0.00           H  
ATOM   1864 HD13 ILE A 257      21.537  -1.698  30.426  1.00  0.00           H  
ATOM   1865  N   VAL A 258      27.163   0.240  30.587  1.00 34.72           N  
ATOM   1866  CA  VAL A 258      28.010   1.209  31.283  1.00 34.46           C  
ATOM   1867  C   VAL A 258      29.081   1.763  30.351  1.00 34.92           C  
ATOM   1868  O   VAL A 258      29.305   2.980  30.298  1.00 34.58           O  
ATOM   1869  CB  VAL A 258      28.699   0.576  32.539  1.00 34.07           C  
ATOM   1870  CG1 VAL A 258      29.766   1.496  33.086  1.00 34.91           C  
ATOM   1871  CG2 VAL A 258      27.680   0.265  33.613  1.00 33.67           C  
ATOM   1872  H   VAL A 258      27.239  -0.724  30.877  1.00  0.00           H  
ATOM   1873  HA  VAL A 258      27.383   2.037  31.615  1.00  0.00           H  
ATOM   1874  HB  VAL A 258      29.173  -0.357  32.236  1.00  0.00           H  
ATOM   1875 HG11 VAL A 258      30.231   1.036  33.958  1.00  0.00           H  
ATOM   1876 HG12 VAL A 258      30.523   1.671  32.321  1.00  0.00           H  
ATOM   1877 HG13 VAL A 258      29.315   2.446  33.374  1.00  0.00           H  
ATOM   1878 HG21 VAL A 258      28.183  -0.174  34.475  1.00  0.00           H  
ATOM   1879 HG22 VAL A 258      27.178   1.184  33.915  1.00  0.00           H  
ATOM   1880 HG23 VAL A 258      26.945  -0.440  33.224  1.00  0.00           H  
ATOM   1881  N   SER A 259      29.748   0.858  29.627  1.00 34.97           N  
ATOM   1882  CA  SER A 259      30.704   1.241  28.596  1.00 35.23           C  
ATOM   1883  C   SER A 259      30.115   2.308  27.661  1.00 34.24           C  
ATOM   1884  O   SER A 259      30.698   3.350  27.493  1.00 34.77           O  
ATOM   1885  CB  SER A 259      31.187   0.008  27.808  1.00 35.24           C  
ATOM   1886  OG  SER A 259      32.001   0.390  26.715  1.00 35.73           O  
ATOM   1887  H   SER A 259      29.596  -0.128  29.786  1.00  0.00           H  
ATOM   1888  HA  SER A 259      31.571   1.678  29.093  1.00  0.00           H  
ATOM   1889  HB3 SER A 259      30.325  -0.549  27.441  1.00  0.00           H  
ATOM   1890  HB2 SER A 259      31.753  -0.647  28.470  1.00  0.00           H  
ATOM   1891  HG  SER A 259      32.575   1.113  26.980  1.00  0.00           H  
ATOM   1892  N   ALA A 260      28.939   2.060  27.109  1.00 34.69           N  
ATOM   1893  CA  ALA A 260      28.254   3.026  26.234  1.00 35.28           C  
ATOM   1894  C   ALA A 260      27.773   4.328  26.904  1.00 35.70           C  
ATOM   1895  O   ALA A 260      27.842   5.392  26.299  1.00 36.55           O  
ATOM   1896  CB  ALA A 260      27.106   2.355  25.521  1.00 35.26           C  
ATOM   1897  H   ALA A 260      28.476   1.179  27.281  1.00  0.00           H  
ATOM   1898  HA  ALA A 260      28.971   3.316  25.467  1.00  0.00           H  
ATOM   1899  HB1 ALA A 260      26.605   3.078  24.877  1.00  0.00           H  
ATOM   1900  HB2 ALA A 260      27.485   1.531  24.916  1.00  0.00           H  
ATOM   1901  HB3 ALA A 260      26.397   1.971  26.254  1.00  0.00           H  
ATOM   1902  N   LEU A 261      27.274   4.253  28.135  1.00 35.97           N  
ATOM   1903  CA  LEU A 261      26.830   5.456  28.853  1.00 35.82           C  
ATOM   1904  C   LEU A 261      28.021   6.311  29.281  1.00 36.42           C  
ATOM   1905  O   LEU A 261      27.951   7.545  29.237  1.00 36.05           O  
ATOM   1906  CD1 LEU A 261      23.823   4.142  31.083  1.00 33.70           C  
ATOM   1907  CD2 LEU A 261      23.693   5.372  28.827  1.00 33.60           C  
ATOM   1908  CB  LEU A 261      25.956   5.098  30.066  1.00 34.71           C  
ATOM   1909  CG  LEU A 261      24.575   4.496  29.769  1.00 34.46           C  
ATOM   1910  H   LEU A 261      27.195   3.357  28.594  1.00  0.00           H  
ATOM   1911  HA  LEU A 261      26.221   6.054  28.160  1.00  0.00           H  
ATOM   1912  HB3 LEU A 261      25.832   5.980  30.694  1.00  0.00           H  
ATOM   1913  HB2 LEU A 261      26.505   4.423  30.720  1.00  0.00           H  
ATOM   1914  HG  LEU A 261      24.751   3.556  29.246  1.00  0.00           H  
ATOM   1915 HD11 LEU A 261      22.852   3.718  30.840  1.00  0.00           H  
ATOM   1916 HD12 LEU A 261      24.410   3.416  31.647  1.00  0.00           H  
ATOM   1917 HD13 LEU A 261      23.693   5.045  31.677  1.00  0.00           H  
ATOM   1918 HD21 LEU A 261      22.736   4.880  28.665  1.00  0.00           H  
ATOM   1919 HD22 LEU A 261      23.530   6.346  29.288  1.00  0.00           H  
ATOM   1920 HD23 LEU A 261      24.203   5.502  27.873  1.00  0.00           H  
ATOM   1921  N   ASP A 262      29.095   5.628  29.693  1.00 37.31           N  
ATOM   1922  CA  ASP A 262      30.403   6.238  29.944  1.00 38.16           C  
ATOM   1923  C   ASP A 262      30.866   7.005  28.709  1.00 38.35           C  
ATOM   1924  O   ASP A 262      31.231   8.166  28.810  1.00 39.12           O  
ATOM   1925  CB  ASP A 262      31.450   5.172  30.324  1.00 38.55           C  
ATOM   1926  CG  ASP A 262      32.852   5.765  30.550  1.00 40.82           C  
ATOM   1927  OD1 ASP A 262      32.970   6.826  31.208  1.00 41.54           O  
ATOM   1928  OD2 ASP A 262      33.849   5.154  30.089  1.00 41.80           O1-
ATOM   1929  H   ASP A 262      29.034   4.632  29.848  1.00  0.00           H  
ATOM   1930  HA  ASP A 262      30.306   6.939  30.773  1.00  0.00           H  
ATOM   1931  HB3 ASP A 262      31.498   4.416  29.540  1.00  0.00           H  
ATOM   1932  HB2 ASP A 262      31.126   4.652  31.226  1.00  0.00           H  
ATOM   1933  N   TYR A 263      30.820   6.362  27.542  1.00 38.59           N  
ATOM   1934  CA  TYR A 263      31.190   7.033  26.280  1.00 37.82           C  
ATOM   1935  C   TYR A 263      30.332   8.267  26.019  1.00 37.63           C  
ATOM   1936  O   TYR A 263      30.880   9.326  25.712  1.00 37.28           O  
ATOM   1937  CG  TYR A 263      31.050   6.700  23.716  1.00 35.30           C  
ATOM   1938  CD1 TYR A 263      32.213   7.073  23.038  1.00 34.90           C  
ATOM   1939  CD2 TYR A 263      29.826   6.900  23.078  1.00 34.26           C  
ATOM   1940  CE1 TYR A 263      32.163   7.640  21.763  1.00 34.83           C  
ATOM   1941  CE2 TYR A 263      29.754   7.473  21.812  1.00 34.41           C  
ATOM   1942  CZ  TYR A 263      30.927   7.836  21.156  1.00 36.33           C  
ATOM   1943  OH  TYR A 263      30.861   8.400  19.898  1.00 36.32           O  
ATOM   1944  CB  TYR A 263      31.117   6.057  25.093  1.00 36.75           C  
ATOM   1945  H   TYR A 263      30.527   5.396  27.508  1.00  0.00           H  
ATOM   1946  HA  TYR A 263      32.225   7.363  26.372  1.00  0.00           H  
ATOM   1947  HB3 TYR A 263      30.260   5.395  25.223  1.00  0.00           H  
ATOM   1948  HB2 TYR A 263      31.969   5.378  25.132  1.00  0.00           H  
ATOM   1949  HD1 TYR A 263      33.178   6.923  23.499  1.00  0.00           H  
ATOM   1950  HD2 TYR A 263      28.908   6.609  23.568  1.00  0.00           H  
ATOM   1951  HE1 TYR A 263      33.077   7.921  21.261  1.00  0.00           H  
ATOM   1952  HE2 TYR A 263      28.793   7.631  21.345  1.00  0.00           H  
ATOM   1953  HH  TYR A 263      31.744   8.640  19.608  1.00  0.00           H  
ATOM   1954  N   LEU A 264      29.002   8.113  26.112  1.00 37.63           N  
ATOM   1955  CA  LEU A 264      28.072   9.241  25.935  1.00 38.17           C  
ATOM   1956  C   LEU A 264      28.354  10.393  26.897  1.00 38.61           C  
ATOM   1957  O   LEU A 264      28.408  11.546  26.478  1.00 39.04           O  
ATOM   1958  CD1 LEU A 264      24.547   7.553  25.184  1.00 36.73           C  
ATOM   1959  CD2 LEU A 264      26.041   8.686  23.514  1.00 38.23           C  
ATOM   1960  CB  LEU A 264      26.589   8.810  26.030  1.00 37.91           C  
ATOM   1961  CG  LEU A 264      25.974   7.972  24.880  1.00 38.26           C  
ATOM   1962  H   LEU A 264      28.611   7.202  26.310  1.00  0.00           H  
ATOM   1963  HA  LEU A 264      28.227   9.624  24.926  1.00  0.00           H  
ATOM   1964  HB3 LEU A 264      25.972   9.692  26.196  1.00  0.00           H  
ATOM   1965  HB2 LEU A 264      26.431   8.288  26.974  1.00  0.00           H  
ATOM   1966  HG  LEU A 264      26.565   7.060  24.794  1.00  0.00           H  
ATOM   1967 HD11 LEU A 264      24.154   6.969  24.352  1.00  0.00           H  
ATOM   1968 HD12 LEU A 264      24.530   6.950  26.091  1.00  0.00           H  
ATOM   1969 HD13 LEU A 264      23.930   8.441  25.327  1.00  0.00           H  
ATOM   1970 HD21 LEU A 264      25.595   8.051  22.749  1.00  0.00           H  
ATOM   1971 HD22 LEU A 264      25.493   9.627  23.569  1.00  0.00           H  
ATOM   1972 HD23 LEU A 264      27.081   8.886  23.259  1.00  0.00           H  
ATOM   1973  N   HIS A 265      28.547  10.098  28.178  1.00 39.34           N  
ATOM   1974  CA  HIS A 265      28.711  11.179  29.163  1.00 39.94           C  
ATOM   1975  C   HIS A 265      30.072  11.839  28.960  1.00 41.14           C  
ATOM   1976  O   HIS A 265      30.144  13.050  28.882  1.00 41.25           O  
ATOM   1977  NE2 HIS A 265      25.676   9.447  32.448  1.00 37.06           N  
ATOM   1978  CB  HIS A 265      28.599  10.679  30.617  1.00 39.31           C  
ATOM   1979  CG  HIS A 265      27.227  10.238  31.032  1.00 37.61           C  
ATOM   1980  ND1 HIS A 265      26.089  10.211  30.316  1.00 36.10           N1+
ATOM   1981  CD2 HIS A 265      26.961   9.764  32.301  1.00 36.32           C  
ATOM   1982  CE1 HIS A 265      25.174   9.733  31.204  1.00 36.47           C  
ATOM   1983  H   HIS A 265      28.581   9.133  28.475  1.00  0.00           H  
ATOM   1984  HA  HIS A 265      27.934  11.924  28.992  1.00  0.00           H  
ATOM   1985  HB3 HIS A 265      28.947  11.458  31.294  1.00  0.00           H  
ATOM   1986  HB2 HIS A 265      29.303   9.861  30.772  1.00  0.00           H  
ATOM   1987  HD1 HIS A 265      26.007  10.505  29.327  1.00  0.00           H  
ATOM   1988  HD2 HIS A 265      27.706   9.695  32.981  1.00  0.00           H  
ATOM   1989  HE1 HIS A 265      24.227   9.624  30.926  1.00  0.00           H  
ATOM   1990  HE2 HIS A 265      25.280   9.095  33.332  1.00  0.00           H  
ATOM   1991  N   SER A 266      31.132  11.022  28.854  1.00 42.40           N  
ATOM   1992  CA  SER A 266      32.525  11.491  28.871  1.00 44.02           C  
ATOM   1993  C   SER A 266      33.051  12.052  27.548  1.00 44.64           C  
ATOM   1994  O   SER A 266      33.805  13.025  27.556  1.00 44.83           O  
ATOM   1995  CB  SER A 266      33.469  10.366  29.311  1.00 43.94           C  
ATOM   1996  OG  SER A 266      33.494  10.244  30.721  1.00 48.04           O  
ATOM   1997  H   SER A 266      30.994  10.027  28.757  1.00  0.00           H  
ATOM   1998  HA  SER A 266      32.594  12.285  29.614  1.00  0.00           H  
ATOM   1999  HB3 SER A 266      34.475  10.573  28.947  1.00  0.00           H  
ATOM   2000  HB2 SER A 266      33.141   9.424  28.871  1.00  0.00           H  
ATOM   2001  HG  SER A 266      33.737   9.347  30.960  1.00  0.00           H  
ATOM   2002  N   GLU A 267      32.703  11.412  26.428  1.00 44.72           N  
ATOM   2003  CA  GLU A 267      33.241  11.828  25.140  1.00 45.24           C  
ATOM   2004  C   GLU A 267      32.302  12.761  24.386  1.00 44.59           C  
ATOM   2005  O   GLU A 267      32.754  13.639  23.650  1.00 45.27           O  
ATOM   2006  CB  GLU A 267      33.592  10.624  24.265  1.00 45.47           C  
ATOM   2007  CG  GLU A 267      34.801   9.852  24.748  1.00 47.97           C  
ATOM   2008  CD  GLU A 267      35.439   9.003  23.662  1.00 50.89           C  
ATOM   2009  OE1 GLU A 267      35.573   9.477  22.496  1.00 52.52           O  
ATOM   2010  OE2 GLU A 267      35.818   7.862  23.990  1.00 51.27           O1-
ATOM   2011  H   GLU A 267      32.062  10.632  26.471  1.00  0.00           H  
ATOM   2012  HA  GLU A 267      34.164  12.376  25.331  1.00  0.00           H  
ATOM   2013  HB3 GLU A 267      33.762  10.957  23.241  1.00  0.00           H  
ATOM   2014  HB2 GLU A 267      32.734   9.954  24.210  1.00  0.00           H  
ATOM   2015  HG3 GLU A 267      34.513   9.214  25.584  1.00  0.00           H  
ATOM   2016  HG2 GLU A 267      35.540  10.548  25.145  1.00  0.00           H  
ATOM   2017  N   LYS A 268      31.004  12.575  24.598  1.00 43.55           N  
ATOM   2018  CA  LYS A 268      29.971  13.250  23.825  1.00 42.55           C  
ATOM   2019  C   LYS A 268      29.193  14.308  24.612  1.00 42.25           C  
ATOM   2020  O   LYS A 268      28.381  15.040  24.042  1.00 42.61           O  
ATOM   2021  CB  LYS A 268      29.021  12.207  23.237  1.00 41.92           C  
ATOM   2022  CG  LYS A 268      29.668  11.359  22.160  1.00 43.41           C  
ATOM   2023  CD  LYS A 268      29.930  12.189  20.889  1.00 43.09           C  
ATOM   2024  CE  LYS A 268      31.132  11.691  20.159  1.00 44.88           C  
ATOM   2025  NZ  LYS A 268      31.138  12.208  18.751  1.00 45.90           N1+
ATOM   2026  H   LYS A 268      30.696  11.943  25.322  1.00  0.00           H  
ATOM   2027  HA  LYS A 268      30.461  13.754  22.992  1.00  0.00           H  
ATOM   2028  HB3 LYS A 268      28.144  12.707  22.827  1.00  0.00           H  
ATOM   2029  HB2 LYS A 268      28.654  11.561  24.035  1.00  0.00           H  
ATOM   2030  HG3 LYS A 268      29.015  10.521  21.918  1.00  0.00           H  
ATOM   2031  HG2 LYS A 268      30.610  10.957  22.532  1.00  0.00           H  
ATOM   2032  HD3 LYS A 268      30.078  13.234  21.162  1.00  0.00           H  
ATOM   2033  HD2 LYS A 268      29.060  12.135  20.235  1.00  0.00           H  
ATOM   2034  HE3 LYS A 268      31.123  10.601  20.146  1.00  0.00           H  
ATOM   2035  HE2 LYS A 268      32.033  12.026  20.673  1.00  0.00           H  
ATOM   2036  HZ1 LYS A 268      30.357  11.822  18.248  1.00  0.00           H  
ATOM   2037  HZ2 LYS A 268      31.067  13.215  18.761  1.00  0.00           H  
ATOM   2038  HZ3 LYS A 268      31.998  11.936  18.296  1.00  0.00           H  
ATOM   2039  N   ASN A 269      29.458  14.401  25.913  1.00 42.31           N  
ATOM   2040  CA  ASN A 269      28.688  15.277  26.820  1.00 41.74           C  
ATOM   2041  C   ASN A 269      27.199  15.132  26.596  1.00 40.44           C  
ATOM   2042  O   ASN A 269      26.477  16.123  26.519  1.00 40.58           O  
ATOM   2043  CB  ASN A 269      29.094  16.752  26.670  1.00 42.09           C  
ATOM   2044  CG  ASN A 269      30.579  16.946  26.700  1.00 43.94           C  
ATOM   2045  OD1 ASN A 269      31.091  17.672  25.708  1.00 43.30           O  
ATOM   2046  ND2 ASN A 269      31.275  16.430  27.585  1.00 46.95           N  
ATOM   2047  H   ASN A 269      30.210  13.859  26.316  1.00  0.00           H  
ATOM   2048  HA  ASN A 269      28.904  14.972  27.844  1.00  0.00           H  
ATOM   2049  HB2 ASN A 269      28.636  17.337  27.468  1.00  0.00           H  
ATOM   2050  HB3 ASN A 269      28.696  17.144  25.734  1.00  0.00           H  
ATOM   2051 HD21 ASN A 269      32.275  16.572  27.589  1.00  0.00           H  
ATOM   2052 HD22 ASN A 269      30.842  15.867  28.303  1.00  0.00           H  
ATOM   2053  N   VAL A 270      26.751  13.887  26.462  1.00 39.53           N  
ATOM   2054  CA  VAL A 270      25.345  13.576  26.245  1.00 37.74           C  
ATOM   2055  C   VAL A 270      24.805  12.807  27.434  1.00 37.27           C  
ATOM   2056  O   VAL A 270      25.459  11.889  27.945  1.00 36.97           O  
ATOM   2057  CB  VAL A 270      25.154  12.686  24.985  1.00 38.29           C  
ATOM   2058  CG1 VAL A 270      23.788  11.963  25.015  1.00 36.33           C  
ATOM   2059  CG2 VAL A 270      25.361  13.494  23.688  1.00 37.54           C  
ATOM   2060  H   VAL A 270      27.396  13.110  26.509  1.00  0.00           H  
ATOM   2061  HA  VAL A 270      24.783  14.502  26.125  1.00  0.00           H  
ATOM   2062  HB  VAL A 270      25.927  11.918  25.012  1.00  0.00           H  
ATOM   2063 HG11 VAL A 270      23.682  11.348  24.122  1.00  0.00           H  
ATOM   2064 HG12 VAL A 270      23.732  11.330  25.901  1.00  0.00           H  
ATOM   2065 HG13 VAL A 270      22.987  12.701  25.046  1.00  0.00           H  
ATOM   2066 HG21 VAL A 270      25.220  12.842  22.826  1.00  0.00           H  
ATOM   2067 HG22 VAL A 270      24.638  14.309  23.648  1.00  0.00           H  
ATOM   2068 HG23 VAL A 270      26.370  13.904  23.671  1.00  0.00           H  
ATOM   2069  N   VAL A 271      23.596  13.165  27.849  1.00 36.23           N  
ATOM   2070  CA  VAL A 271      22.828  12.352  28.789  1.00 34.96           C  
ATOM   2071  C   VAL A 271      21.694  11.665  28.060  1.00 34.66           C  
ATOM   2072  O   VAL A 271      20.941  12.308  27.342  1.00 34.37           O  
ATOM   2073  CG1 VAL A 271      21.494  12.338  30.973  1.00 34.09           C  
ATOM   2074  CG2 VAL A 271      23.402  13.895  30.676  1.00 33.67           C  
ATOM   2075  CB  VAL A 271      22.273  13.209  29.979  1.00 35.26           C  
ATOM   2076  H   VAL A 271      23.177  14.021  27.516  1.00  0.00           H  
ATOM   2077  HA  VAL A 271      23.490  11.584  29.198  1.00  0.00           H  
ATOM   2078  HB  VAL A 271      21.600  13.963  29.575  1.00  0.00           H  
ATOM   2079 HG11 VAL A 271      21.122  12.962  31.786  1.00  0.00           H  
ATOM   2080 HG12 VAL A 271      20.654  11.865  30.465  1.00  0.00           H  
ATOM   2081 HG13 VAL A 271      22.152  11.569  31.378  1.00  0.00           H  
ATOM   2082 HG21 VAL A 271      23.010  14.488  31.502  1.00  0.00           H  
ATOM   2083 HG22 VAL A 271      24.098  13.151  31.062  1.00  0.00           H  
ATOM   2084 HG23 VAL A 271      23.921  14.548  29.974  1.00  0.00           H  
ATOM   2085  N   TYR A 272      21.558  10.353  28.274  1.00 35.12           N  
ATOM   2086  CA  TYR A 272      20.624   9.506  27.490  1.00 34.47           C  
ATOM   2087  C   TYR A 272      19.136   9.604  27.907  1.00 34.95           C  
ATOM   2088  O   TYR A 272      18.256   9.743  27.050  1.00 34.51           O  
ATOM   2089  CE1 TYR A 272      19.293   6.216  24.679  1.00 31.37           C  
ATOM   2090  CE2 TYR A 272      18.386   5.495  26.794  1.00 30.60           C  
ATOM   2091  CZ  TYR A 272      18.391   5.435  25.404  1.00 31.54           C  
ATOM   2092  OH  TYR A 272      17.466   4.614  24.767  1.00 29.51           O  
ATOM   2093  CB  TYR A 272      21.129   8.034  27.481  1.00 33.87           C  
ATOM   2094  CG  TYR A 272      20.187   7.107  26.753  1.00 33.32           C  
ATOM   2095  CD1 TYR A 272      20.187   7.035  25.353  1.00 30.19           C  
ATOM   2096  CD2 TYR A 272      19.270   6.323  27.459  1.00 30.02           C  
ATOM   2097  H   TYR A 272      22.102   9.900  28.994  1.00  0.00           H  
ATOM   2098  HA  TYR A 272      20.679   9.857  26.459  1.00  0.00           H  
ATOM   2099  HB3 TYR A 272      21.254   7.693  28.508  1.00  0.00           H  
ATOM   2100  HB2 TYR A 272      22.112   7.994  27.017  1.00  0.00           H  
ATOM   2101  HD1 TYR A 272      20.891   7.623  24.782  1.00  0.00           H  
ATOM   2102  HD2 TYR A 272      19.246   6.359  28.538  1.00  0.00           H  
ATOM   2103  HE1 TYR A 272      19.297   6.185  23.599  1.00  0.00           H  
ATOM   2104  HE2 TYR A 272      17.686   4.891  27.353  1.00  0.00           H  
ATOM   2105  HH  TYR A 272      17.569   4.692  23.816  1.00  0.00           H  
ATOM   2106  N   ARG A 273      18.854   9.429  29.209  1.00 35.61           N  
ATOM   2107  CA  ARG A 273      17.554   9.813  29.840  1.00 36.62           C  
ATOM   2108  C   ARG A 273      16.373   8.868  29.661  1.00 37.51           C  
ATOM   2109  O   ARG A 273      15.346   9.013  30.342  1.00 37.91           O  
ATOM   2110  CD  ARG A 273      17.338  13.728  30.043  1.00 36.59           C  
ATOM   2111  NE  ARG A 273      16.967  14.254  28.723  1.00 38.95           N  
ATOM   2112  CZ  ARG A 273      16.520  15.494  28.484  1.00 40.16           C  
ATOM   2113  NH1 ARG A 273      16.399  16.383  29.471  1.00 38.00           N  
ATOM   2114  NH2 ARG A 273      16.200  15.858  27.241  1.00 39.77           N1+
ATOM   2115  CB  ARG A 273      17.111  11.243  29.451  1.00 36.40           C  
ATOM   2116  CG  ARG A 273      18.033  12.359  29.957  1.00 37.18           C  
ATOM   2117  H   ARG A 273      19.542   9.017  29.823  1.00  0.00           H  
ATOM   2118  HA  ARG A 273      17.746   9.845  30.913  1.00  0.00           H  
ATOM   2119  HB3 ARG A 273      16.098  11.418  29.815  1.00  0.00           H  
ATOM   2120  HB2 ARG A 273      17.023  11.311  28.367  1.00  0.00           H  
ATOM   2121  HG3 ARG A 273      18.902  12.435  29.304  1.00  0.00           H  
ATOM   2122  HG2 ARG A 273      18.423  12.089  30.939  1.00  0.00           H  
ATOM   2123  HD3 ARG A 273      17.996  14.438  30.544  1.00  0.00           H  
ATOM   2124  HD2 ARG A 273      16.445  13.643  30.663  1.00  0.00           H  
ATOM   2125  HE  ARG A 273      17.071  13.600  27.961  1.00  0.00           H  
ATOM   2126 HH11 ARG A 273      16.060  17.314  29.274  1.00  0.00           H  
ATOM   2127 HH12 ARG A 273      16.646  16.125  30.416  1.00  0.00           H  
ATOM   2128 HH21 ARG A 273      15.863  16.793  27.059  1.00  0.00           H  
ATOM   2129 HH22 ARG A 273      16.295  15.199  26.482  1.00  0.00           H  
ATOM   2130  N   ASP A 274      16.499   7.900  28.760  1.00 38.05           N  
ATOM   2131  CA  ASP A 274      15.408   6.939  28.551  1.00 38.21           C  
ATOM   2132  C   ASP A 274      15.860   5.468  28.651  1.00 38.10           C  
ATOM   2133  O   ASP A 274      15.341   4.614  27.932  1.00 38.15           O  
ATOM   2134  OD1 ASP A 274      12.769   6.288  28.157  1.00 39.04           O  
ATOM   2135  OD2 ASP A 274      12.808   6.618  25.974  1.00 40.14           O1-
ATOM   2136  CB  ASP A 274      14.756   7.190  27.189  1.00 38.41           C  
ATOM   2137  CG  ASP A 274      13.345   6.662  27.105  1.00 39.18           C  
ATOM   2138  H   ASP A 274      17.346   7.823  28.217  1.00  0.00           H  
ATOM   2139  HA  ASP A 274      14.656   7.112  29.320  1.00  0.00           H  
ATOM   2140  HB3 ASP A 274      15.361   6.731  26.407  1.00  0.00           H  
ATOM   2141  HB2 ASP A 274      14.755   8.260  26.980  1.00  0.00           H  
ATOM   2142  N   LEU A 275      16.813   5.160  29.525  1.00 37.41           N  
ATOM   2143  CA  LEU A 275      17.218   3.764  29.689  1.00 37.84           C  
ATOM   2144  C   LEU A 275      16.008   2.921  30.078  1.00 38.09           C  
ATOM   2145  O   LEU A 275      15.309   3.259  31.019  1.00 38.51           O  
ATOM   2146  CB  LEU A 275      18.299   3.634  30.765  1.00 38.03           C  
ATOM   2147  CG  LEU A 275      19.630   2.888  30.571  1.00 38.29           C  
ATOM   2148  CD1 LEU A 275      19.770   1.703  31.467  1.00 35.89           C  
ATOM   2149  CD2 LEU A 275      19.995   2.576  29.090  1.00 36.50           C  
ATOM   2150  H   LEU A 275      17.253   5.888  30.070  1.00  0.00           H  
ATOM   2151  HA  LEU A 275      17.616   3.397  28.743  1.00  0.00           H  
ATOM   2152  HB3 LEU A 275      17.833   3.274  31.682  1.00  0.00           H  
ATOM   2153  HB2 LEU A 275      18.515   4.627  31.159  1.00  0.00           H  
ATOM   2154  HG  LEU A 275      20.396   3.587  30.908  1.00  0.00           H  
ATOM   2155 HD11 LEU A 275      20.728   1.218  31.283  1.00  0.00           H  
ATOM   2156 HD12 LEU A 275      19.720   2.025  32.507  1.00  0.00           H  
ATOM   2157 HD13 LEU A 275      18.962   0.998  31.267  1.00  0.00           H  
ATOM   2158 HD21 LEU A 275      20.949   2.049  29.053  1.00  0.00           H  
ATOM   2159 HD22 LEU A 275      19.219   1.952  28.647  1.00  0.00           H  
ATOM   2160 HD23 LEU A 275      20.074   3.508  28.530  1.00  0.00           H  
ATOM   2161  N   LYS A 276      15.765   1.842  29.332  1.00 38.19           N  
ATOM   2162  CA  LYS A 276      14.727   0.858  29.648  1.00 37.79           C  
ATOM   2163  C   LYS A 276      14.945  -0.380  28.785  1.00 37.94           C  
ATOM   2164  O   LYS A 276      15.747  -0.333  27.853  1.00 37.97           O  
ATOM   2165  CB  LYS A 276      13.317   1.419  29.398  1.00 38.02           C  
ATOM   2166  CG  LYS A 276      13.028   1.969  27.982  1.00 35.92           C  
ATOM   2167  CD  LYS A 276      11.610   2.466  28.000  1.00 35.03           C  
ATOM   2168  CE  LYS A 276      11.154   2.990  26.695  1.00 35.68           C  
ATOM   2169  NZ  LYS A 276       9.769   3.455  26.880  1.00 36.22           N1+
ATOM   2170  H   LYS A 276      16.311   1.669  28.500  1.00  0.00           H  
ATOM   2171  HA  LYS A 276      14.814   0.577  30.697  1.00  0.00           H  
ATOM   2172  HB2 LYS A 276      13.103   2.193  30.134  1.00  0.00           H  
ATOM   2173  HB3 LYS A 276      12.579   0.655  29.643  1.00  0.00           H  
ATOM   2174  HG3 LYS A 276      13.120   1.163  27.254  1.00  0.00           H  
ATOM   2175  HG2 LYS A 276      13.701   2.800  27.772  1.00  0.00           H  
ATOM   2176  HD3 LYS A 276      11.509   3.244  28.757  1.00  0.00           H  
ATOM   2177  HD2 LYS A 276      10.948   1.661  28.318  1.00  0.00           H  
ATOM   2178  HE3 LYS A 276      11.172   2.189  25.957  1.00  0.00           H  
ATOM   2179  HE2 LYS A 276      11.783   3.831  26.402  1.00  0.00           H  
ATOM   2180  HZ1 LYS A 276       9.748   4.180  27.583  1.00  0.00           H  
ATOM   2181  HZ2 LYS A 276       9.418   3.823  26.007  1.00  0.00           H  
ATOM   2182  HZ3 LYS A 276       9.190   2.683  27.176  1.00  0.00           H  
ATOM   2183  N   LEU A 277      14.213  -1.459  29.080  1.00 37.35           N  
ATOM   2184  CA  LEU A 277      14.390  -2.746  28.394  1.00 37.28           C  
ATOM   2185  C   LEU A 277      13.995  -2.714  26.917  1.00 36.75           C  
ATOM   2186  O   LEU A 277      14.499  -3.515  26.131  1.00 36.89           O  
ATOM   2187  CB  LEU A 277      13.583  -3.866  29.072  1.00 36.72           C  
ATOM   2188  CG  LEU A 277      13.805  -4.258  30.530  1.00 37.45           C  
ATOM   2189  CD1 LEU A 277      12.801  -5.362  30.872  1.00 36.85           C  
ATOM   2190  CD2 LEU A 277      15.256  -4.698  30.803  1.00 35.65           C  
ATOM   2191  H   LEU A 277      13.505  -1.409  29.799  1.00  0.00           H  
ATOM   2192  HA  LEU A 277      15.446  -3.013  28.452  1.00  0.00           H  
ATOM   2193  HB2 LEU A 277      13.644  -4.763  28.456  1.00  0.00           H  
ATOM   2194  HB3 LEU A 277      12.521  -3.674  28.919  1.00  0.00           H  
ATOM   2195  HG  LEU A 277      13.587  -3.391  31.155  1.00  0.00           H  
ATOM   2196 HD11 LEU A 277      12.933  -5.665  31.910  1.00  0.00           H  
ATOM   2197 HD12 LEU A 277      11.787  -4.988  30.730  1.00  0.00           H  
ATOM   2198 HD13 LEU A 277      12.966  -6.219  30.219  1.00  0.00           H  
ATOM   2199 HD21 LEU A 277      15.363  -4.967  31.854  1.00  0.00           H  
ATOM   2200 HD22 LEU A 277      15.497  -5.560  30.181  1.00  0.00           H  
ATOM   2201 HD23 LEU A 277      15.935  -3.879  30.566  1.00  0.00           H  
ATOM   2202  N   GLU A 278      13.040  -1.848  26.579  1.00 36.13           N  
ATOM   2203  CA  GLU A 278      12.549  -1.685  25.216  1.00 36.25           C  
ATOM   2204  C   GLU A 278      13.623  -1.083  24.300  1.00 35.88           C  
ATOM   2205  O   GLU A 278      13.705  -1.429  23.132  1.00 36.14           O  
ATOM   2206  CB  GLU A 278      11.292  -0.805  25.197  1.00 36.22           C  
ATOM   2207  CG  GLU A 278      10.025  -1.491  25.702  1.00 37.38           C  
ATOM   2208  CD  GLU A 278       9.759  -1.309  27.204  1.00 39.59           C  
ATOM   2209  OE1 GLU A 278      10.715  -1.152  28.013  1.00 37.45           O  
ATOM   2210  OE2 GLU A 278       8.559  -1.334  27.571  1.00 41.21           O1-
ATOM   2211  H   GLU A 278      12.618  -1.261  27.285  1.00  0.00           H  
ATOM   2212  HA  GLU A 278      12.282  -2.668  24.830  1.00  0.00           H  
ATOM   2213  HB3 GLU A 278      11.124  -0.438  24.185  1.00  0.00           H  
ATOM   2214  HB2 GLU A 278      11.473   0.096  25.784  1.00  0.00           H  
ATOM   2215  HG2 GLU A 278      10.074  -2.555  25.471  1.00  0.00           H  
ATOM   2216  HG3 GLU A 278       9.167  -1.127  25.137  1.00  0.00           H  
ATOM   2217  N   ASN A 279      14.457  -0.213  24.867  1.00 35.55           N  
ATOM   2218  CA  ASN A 279      15.509   0.489  24.144  1.00 34.94           C  
ATOM   2219  C   ASN A 279      16.849  -0.247  24.139  1.00 34.67           C  
ATOM   2220  O   ASN A 279      17.843   0.266  23.633  1.00 33.87           O  
ATOM   2221  CB  ASN A 279      15.688   1.889  24.729  1.00 35.20           C  
ATOM   2222  CG  ASN A 279      14.536   2.784  24.432  1.00 34.57           C  
ATOM   2223  OD1 ASN A 279      13.692   2.457  23.616  1.00 38.27           O  
ATOM   2224  ND2 ASN A 279      14.496   3.941  25.074  1.00 34.35           N  
ATOM   2225  H   ASN A 279      14.379  -0.008  25.853  1.00  0.00           H  
ATOM   2226  HA  ASN A 279      15.186   0.599  23.109  1.00  0.00           H  
ATOM   2227  HB3 ASN A 279      16.602   2.333  24.334  1.00  0.00           H  
ATOM   2228  HB2 ASN A 279      15.822   1.817  25.808  1.00  0.00           H  
ATOM   2229 HD21 ASN A 279      13.735   4.584  24.908  1.00  0.00           H  
ATOM   2230 HD22 ASN A 279      15.226   4.181  25.729  1.00  0.00           H  
ATOM   2231  N   LEU A 280      16.862  -1.445  24.710  1.00 34.68           N  
ATOM   2232  CA  LEU A 280      18.048  -2.291  24.694  1.00 35.16           C  
ATOM   2233  C   LEU A 280      17.818  -3.470  23.772  1.00 35.35           C  
ATOM   2234  O   LEU A 280      16.878  -4.259  23.969  1.00 36.32           O  
ATOM   2235  CB  LEU A 280      18.417  -2.757  26.108  1.00 34.43           C  
ATOM   2236  CG  LEU A 280      18.609  -1.621  27.134  1.00 35.38           C  
ATOM   2237  CD1 LEU A 280      18.452  -2.147  28.592  1.00 35.66           C  
ATOM   2238  CD2 LEU A 280      19.918  -0.831  26.943  1.00 33.80           C  
ATOM   2239  H   LEU A 280      16.035  -1.794  25.171  1.00  0.00           H  
ATOM   2240  HA  LEU A 280      18.879  -1.707  24.299  1.00  0.00           H  
ATOM   2241  HB2 LEU A 280      19.324  -3.360  26.064  1.00  0.00           H  
ATOM   2242  HB3 LEU A 280      17.655  -3.446  26.472  1.00  0.00           H  
ATOM   2243  HG  LEU A 280      17.794  -0.915  26.969  1.00  0.00           H  
ATOM   2244 HD11 LEU A 280      18.592  -1.324  29.293  1.00  0.00           H  
ATOM   2245 HD12 LEU A 280      17.455  -2.568  28.722  1.00  0.00           H  
ATOM   2246 HD13 LEU A 280      19.198  -2.918  28.784  1.00  0.00           H  
ATOM   2247 HD21 LEU A 280      19.984  -0.049  27.699  1.00  0.00           H  
ATOM   2248 HD22 LEU A 280      20.768  -1.506  27.043  1.00  0.00           H  
ATOM   2249 HD23 LEU A 280      19.928  -0.379  25.951  1.00  0.00           H  
ATOM   2250  N   MET A 281      18.647  -3.573  22.742  1.00 35.12           N  
ATOM   2251  CA  MET A 281      18.496  -4.655  21.753  1.00 34.80           C  
ATOM   2252  C   MET A 281      19.716  -5.560  21.795  1.00 34.65           C  
ATOM   2253  O   MET A 281      20.757  -5.163  22.335  1.00 34.42           O  
ATOM   2254  CB  MET A 281      18.286  -4.079  20.350  1.00 34.02           C  
ATOM   2255  CG  MET A 281      16.948  -3.297  20.185  1.00 34.02           C  
ATOM   2256  SD  MET A 281      16.498  -3.022  18.449  1.00 36.90           S  
ATOM   2257  CE  MET A 281      16.040  -4.707  18.042  1.00 31.69           C  
ATOM   2258  H   MET A 281      19.394  -2.903  22.627  1.00  0.00           H  
ATOM   2259  HA  MET A 281      17.619  -5.245  22.018  1.00  0.00           H  
ATOM   2260  HB3 MET A 281      18.326  -4.886  19.619  1.00  0.00           H  
ATOM   2261  HB2 MET A 281      19.121  -3.425  20.100  1.00  0.00           H  
ATOM   2262  HG3 MET A 281      17.024  -2.337  20.696  1.00  0.00           H  
ATOM   2263  HG2 MET A 281      16.146  -3.841  20.685  1.00  0.00           H  
ATOM   2264  HE1 MET A 281      15.727  -4.758  17.000  1.00  0.00           H  
ATOM   2265  HE2 MET A 281      16.896  -5.364  18.196  1.00  0.00           H  
ATOM   2266  HE3 MET A 281      15.219  -5.026  18.684  1.00  0.00           H  
ATOM   2267  N   LEU A 282      19.587  -6.770  21.249  1.00 34.68           N  
ATOM   2268  CA  LEU A 282      20.747  -7.653  21.053  1.00 35.33           C  
ATOM   2269  C   LEU A 282      21.102  -7.791  19.559  1.00 34.70           C  
ATOM   2270  O   LEU A 282      20.218  -7.920  18.718  1.00 34.02           O  
ATOM   2271  CG  LEU A 282      20.366  -9.036  23.236  1.00 37.10           C  
ATOM   2272  CD1 LEU A 282      20.066 -10.438  23.729  1.00 37.88           C  
ATOM   2273  CD2 LEU A 282      21.591  -8.485  23.921  1.00 37.16           C  
ATOM   2274  CB  LEU A 282      20.524  -9.025  21.701  1.00 36.05           C  
ATOM   2275  H   LEU A 282      18.677  -7.098  20.959  1.00  0.00           H  
ATOM   2276  HA  LEU A 282      21.599  -7.190  21.551  1.00  0.00           H  
ATOM   2277  HB3 LEU A 282      21.339  -9.692  21.419  1.00  0.00           H  
ATOM   2278  HB2 LEU A 282      19.655  -9.500  21.246  1.00  0.00           H  
ATOM   2279  HG  LEU A 282      19.519  -8.399  23.493  1.00  0.00           H  
ATOM   2280 HD11 LEU A 282      19.957 -10.428  24.813  1.00  0.00           H  
ATOM   2281 HD12 LEU A 282      19.141 -10.793  23.275  1.00  0.00           H  
ATOM   2282 HD13 LEU A 282      20.884 -11.103  23.452  1.00  0.00           H  
ATOM   2283 HD21 LEU A 282      21.445  -8.507  25.001  1.00  0.00           H  
ATOM   2284 HD22 LEU A 282      22.458  -9.091  23.659  1.00  0.00           H  
ATOM   2285 HD23 LEU A 282      21.756  -7.457  23.598  1.00  0.00           H  
ATOM   2286  N   ASP A 283      22.390  -7.717  19.249  1.00 34.75           N  
ATOM   2287  CA  ASP A 283      22.882  -7.908  17.877  1.00 35.52           C  
ATOM   2288  C   ASP A 283      23.107  -9.396  17.574  1.00 36.86           C  
ATOM   2289  O   ASP A 283      22.869 -10.253  18.445  1.00 37.29           O  
ATOM   2290  CB  ASP A 283      24.113  -7.021  17.577  1.00 34.58           C  
ATOM   2291  CG  ASP A 283      25.422  -7.519  18.220  1.00 33.67           C  
ATOM   2292  OD1 ASP A 283      25.524  -8.629  18.775  1.00 33.35           O  
ATOM   2293  OD2 ASP A 283      26.403  -6.766  18.152  1.00 36.25           O1-
ATOM   2294  H   ASP A 283      23.072  -7.524  19.968  1.00  0.00           H  
ATOM   2295  HA  ASP A 283      22.087  -7.571  17.212  1.00  0.00           H  
ATOM   2296  HB2 ASP A 283      23.914  -6.002  17.908  1.00  0.00           H  
ATOM   2297  HB3 ASP A 283      24.248  -6.942  16.498  1.00  0.00           H  
ATOM   2298  N   LYS A 284      23.544  -9.710  16.355  1.00 38.43           N  
ATOM   2299  CA  LYS A 284      23.697 -11.112  15.932  1.00 39.58           C  
ATOM   2300  C   LYS A 284      24.604 -11.903  16.877  1.00 39.64           C  
ATOM   2301  O   LYS A 284      24.373 -13.084  17.107  1.00 39.95           O  
ATOM   2302  CB  LYS A 284      24.150 -11.221  14.460  1.00 40.63           C  
ATOM   2303  CG  LYS A 284      25.463 -10.495  14.099  1.00 43.64           C  
ATOM   2304  CD  LYS A 284      25.311  -9.713  12.791  1.00 50.90           C  
ATOM   2305  CE  LYS A 284      26.597  -8.915  12.422  1.00 54.95           C  
ATOM   2306  NZ  LYS A 284      27.195  -8.118  13.554  1.00 54.76           N1+
ATOM   2307  H   LYS A 284      23.778  -8.979  15.698  1.00  0.00           H  
ATOM   2308  HA  LYS A 284      22.708 -11.567  15.991  1.00  0.00           H  
ATOM   2309  HB2 LYS A 284      23.351 -10.863  13.811  1.00  0.00           H  
ATOM   2310  HB3 LYS A 284      24.234 -12.273  14.187  1.00  0.00           H  
ATOM   2311  HG3 LYS A 284      26.265 -11.226  13.994  1.00  0.00           H  
ATOM   2312  HG2 LYS A 284      25.732  -9.810  14.903  1.00  0.00           H  
ATOM   2313  HD3 LYS A 284      24.470  -9.026  12.876  1.00  0.00           H  
ATOM   2314  HD2 LYS A 284      25.069 -10.403  11.983  1.00  0.00           H  
ATOM   2315  HE2 LYS A 284      26.380  -8.249  11.587  1.00  0.00           H  
ATOM   2316  HE3 LYS A 284      27.347  -9.601  12.029  1.00  0.00           H  
ATOM   2317  HZ1 LYS A 284      27.617  -8.746  14.222  1.00  0.00           H  
ATOM   2318  HZ2 LYS A 284      27.898  -7.491  13.190  1.00  0.00           H  
ATOM   2319  HZ3 LYS A 284      26.470  -7.581  14.008  1.00  0.00           H  
ATOM   2320  N   ASP A 285      25.606 -11.243  17.454  1.00 39.83           N  
ATOM   2321  CA  ASP A 285      26.540 -11.929  18.345  1.00 40.35           C  
ATOM   2322  C   ASP A 285      26.074 -11.990  19.802  1.00 40.47           C  
ATOM   2323  O   ASP A 285      26.730 -12.634  20.616  1.00 41.73           O  
ATOM   2324  CB  ASP A 285      27.930 -11.278  18.303  1.00 40.54           C  
ATOM   2325  CG  ASP A 285      28.501 -11.182  16.896  1.00 42.20           C  
ATOM   2326  OD1 ASP A 285      28.436 -12.177  16.146  1.00 41.89           O  
ATOM   2327  OD2 ASP A 285      29.039 -10.102  16.555  1.00 44.85           O1-
ATOM   2328  H   ASP A 285      25.728 -10.256  17.279  1.00  0.00           H  
ATOM   2329  HA  ASP A 285      26.645 -12.954  17.989  1.00  0.00           H  
ATOM   2330  HB2 ASP A 285      28.615 -11.845  18.933  1.00  0.00           H  
ATOM   2331  HB3 ASP A 285      27.877 -10.281  18.741  1.00  0.00           H  
ATOM   2332  N   GLY A 286      24.983 -11.311  20.151  1.00 39.19           N  
ATOM   2333  CA  GLY A 286      24.541 -11.294  21.541  1.00 38.45           C  
ATOM   2334  C   GLY A 286      25.005 -10.070  22.334  1.00 38.03           C  
ATOM   2335  O   GLY A 286      24.893 -10.057  23.553  1.00 37.47           O  
ATOM   2336  H   GLY A 286      24.457 -10.806  19.452  1.00  0.00           H  
ATOM   2337  HA2 GLY A 286      24.885 -12.200  22.040  1.00  0.00           H  
ATOM   2338  HA3 GLY A 286      23.453 -11.355  21.574  1.00  0.00           H  
ATOM   2339  N   HIS A 287      25.514  -9.051  21.633  1.00 37.33           N  
ATOM   2340  CA  HIS A 287      25.951  -7.799  22.234  1.00 36.75           C  
ATOM   2341  C   HIS A 287      24.830  -6.756  22.210  1.00 36.93           C  
ATOM   2342  O   HIS A 287      24.008  -6.696  21.269  1.00 35.84           O  
ATOM   2343  CB  HIS A 287      27.198  -7.214  21.535  1.00 36.83           C  
ATOM   2344  CG  HIS A 287      28.448  -8.029  21.702  1.00 35.27           C  
ATOM   2345  ND1 HIS A 287      29.209  -8.008  22.851  1.00 36.65           N1+
ATOM   2346  CD2 HIS A 287      29.096  -8.850  20.842  1.00 34.59           C  
ATOM   2347  CE1 HIS A 287      30.255  -8.806  22.709  1.00 35.30           C  
ATOM   2348  NE2 HIS A 287      30.208  -9.331  21.496  1.00 35.72           N  
ATOM   2349  H   HIS A 287      25.613  -9.127  20.631  1.00  0.00           H  
ATOM   2350  HA  HIS A 287      26.207  -7.996  23.275  1.00  0.00           H  
ATOM   2351  HB3 HIS A 287      27.376  -6.203  21.901  1.00  0.00           H  
ATOM   2352  HB2 HIS A 287      26.990  -7.086  20.473  1.00  0.00           H  
ATOM   2353  HD1 HIS A 287      28.927  -7.435  23.634  1.00  0.00           H  
ATOM   2354  HD2 HIS A 287      28.701  -9.012  19.849  1.00  0.00           H  
ATOM   2355  HE1 HIS A 287      30.958  -8.926  23.520  1.00  0.00           H  
ATOM   2356  HE2 HIS A 287      30.826  -9.980  21.031  1.00  0.00           H  
ATOM   2357  N   ILE A 288      24.815  -5.960  23.278  1.00 36.14           N  
ATOM   2358  CA  ILE A 288      23.918  -4.837  23.465  1.00 35.57           C  
ATOM   2359  C   ILE A 288      23.954  -3.797  22.337  1.00 36.02           C  
ATOM   2360  O   ILE A 288      25.027  -3.377  21.911  1.00 35.58           O  
ATOM   2361  CD1 ILE A 288      22.375  -5.211  26.209  1.00 38.09           C  
ATOM   2362  CB  ILE A 288      24.261  -4.092  24.818  1.00 35.65           C  
ATOM   2363  CG1 ILE A 288      23.891  -4.948  26.053  1.00 34.87           C  
ATOM   2364  CG2 ILE A 288      23.617  -2.699  24.877  1.00 34.35           C  
ATOM   2365  H   ILE A 288      25.464  -6.119  24.036  1.00  0.00           H  
ATOM   2366  HA  ILE A 288      22.901  -5.223  23.539  1.00  0.00           H  
ATOM   2367  HB  ILE A 288      25.342  -3.948  24.840  1.00  0.00           H  
ATOM   2368 HG13 ILE A 288      24.269  -4.464  26.954  1.00  0.00           H  
ATOM   2369 HG12 ILE A 288      24.420  -5.900  26.004  1.00  0.00           H  
ATOM   2370 HG21 ILE A 288      23.875  -2.218  25.820  1.00  0.00           H  
ATOM   2371 HG22 ILE A 288      23.984  -2.093  24.048  1.00  0.00           H  
ATOM   2372 HG23 ILE A 288      22.534  -2.796  24.803  1.00  0.00           H  
ATOM   2373 HD11 ILE A 288      22.201  -5.817  27.098  1.00  0.00           H  
ATOM   2374 HD12 ILE A 288      21.850  -4.261  26.309  1.00  0.00           H  
ATOM   2375 HD13 ILE A 288      22.005  -5.739  25.331  1.00  0.00           H  
ATOM   2376  N   LYS A 289      22.762  -3.378  21.893  1.00 35.60           N  
ATOM   2377  CA  LYS A 289      22.578  -2.166  21.122  1.00 36.07           C  
ATOM   2378  C   LYS A 289      21.549  -1.273  21.819  1.00 36.35           C  
ATOM   2379  O   LYS A 289      20.370  -1.635  21.913  1.00 36.67           O  
ATOM   2380  CB  LYS A 289      22.078  -2.481  19.700  1.00 36.27           C  
ATOM   2381  CG  LYS A 289      23.091  -3.217  18.834  1.00 37.07           C  
ATOM   2382  CD  LYS A 289      24.256  -2.304  18.452  1.00 38.36           C  
ATOM   2383  CE  LYS A 289      25.455  -3.127  18.045  1.00 42.48           C  
ATOM   2384  NZ  LYS A 289      26.495  -2.273  17.445  1.00 43.11           N1+
ATOM   2385  H   LYS A 289      21.931  -3.917  22.091  1.00  0.00           H  
ATOM   2386  HA  LYS A 289      23.528  -1.635  21.058  1.00  0.00           H  
ATOM   2387  HB3 LYS A 289      21.786  -1.554  19.206  1.00  0.00           H  
ATOM   2388  HB2 LYS A 289      21.161  -3.067  19.761  1.00  0.00           H  
ATOM   2389  HG3 LYS A 289      22.600  -3.578  17.929  1.00  0.00           H  
ATOM   2390  HG2 LYS A 289      23.470  -4.083  19.376  1.00  0.00           H  
ATOM   2391  HD3 LYS A 289      24.519  -1.676  19.303  1.00  0.00           H  
ATOM   2392  HD2 LYS A 289      23.958  -1.663  17.622  1.00  0.00           H  
ATOM   2393  HE3 LYS A 289      25.148  -3.885  17.325  1.00  0.00           H  
ATOM   2394  HE2 LYS A 289      25.862  -3.633  18.921  1.00  0.00           H  
ATOM   2395  HZ1 LYS A 289      26.085  -1.702  16.719  1.00  0.00           H  
ATOM   2396  HZ2 LYS A 289      26.894  -1.677  18.156  1.00  0.00           H  
ATOM   2397  HZ3 LYS A 289      27.219  -2.853  17.046  1.00  0.00           H  
ATOM   2398  N   ILE A 290      21.994  -0.109  22.286  1.00 36.00           N  
ATOM   2399  CA  ILE A 290      21.083   0.921  22.748  1.00 35.99           C  
ATOM   2400  C   ILE A 290      20.454   1.610  21.545  1.00 35.88           C  
ATOM   2401  O   ILE A 290      21.135   1.969  20.585  1.00 34.95           O  
ATOM   2402  CD1 ILE A 290      23.078   2.311  25.919  1.00 39.66           C  
ATOM   2403  CB  ILE A 290      21.793   1.977  23.662  1.00 36.27           C  
ATOM   2404  CG1 ILE A 290      22.555   1.304  24.819  1.00 36.45           C  
ATOM   2405  CG2 ILE A 290      20.782   2.993  24.175  1.00 35.34           C  
ATOM   2406  H   ILE A 290      22.986   0.073  22.326  1.00  0.00           H  
ATOM   2407  HA  ILE A 290      20.290   0.445  23.325  1.00  0.00           H  
ATOM   2408  HB  ILE A 290      22.520   2.511  23.050  1.00  0.00           H  
ATOM   2409 HG13 ILE A 290      23.397   0.740  24.418  1.00  0.00           H  
ATOM   2410 HG12 ILE A 290      21.915   0.557  25.288  1.00  0.00           H  
ATOM   2411 HG21 ILE A 290      21.288   3.721  24.809  1.00  0.00           H  
ATOM   2412 HG22 ILE A 290      20.320   3.505  23.331  1.00  0.00           H  
ATOM   2413 HG23 ILE A 290      20.014   2.480  24.754  1.00  0.00           H  
ATOM   2414 HD11 ILE A 290      23.603   1.759  26.698  1.00  0.00           H  
ATOM   2415 HD12 ILE A 290      23.759   3.029  25.462  1.00  0.00           H  
ATOM   2416 HD13 ILE A 290      22.233   2.842  26.358  1.00  0.00           H  
ATOM   2417  N   THR A 291      19.141   1.779  21.595  1.00 36.68           N  
ATOM   2418  CA  THR A 291      18.429   2.476  20.539  1.00 37.01           C  
ATOM   2419  C   THR A 291      17.786   3.743  21.080  1.00 37.46           C  
ATOM   2420  O   THR A 291      17.918   4.066  22.260  1.00 37.39           O  
ATOM   2421  CB  THR A 291      17.311   1.604  19.943  1.00 37.94           C  
ATOM   2422  OG1 THR A 291      16.259   1.438  20.907  1.00 38.47           O  
ATOM   2423  CG2 THR A 291      17.849   0.231  19.498  1.00 37.71           C  
ATOM   2424  H   THR A 291      18.615   1.420  22.379  1.00  0.00           H  
ATOM   2425  HA  THR A 291      19.132   2.742  19.750  1.00  0.00           H  
ATOM   2426  HB  THR A 291      16.903   2.115  19.070  1.00  0.00           H  
ATOM   2427  HG1 THR A 291      15.504   1.975  20.653  1.00  0.00           H  
ATOM   2428 HG21 THR A 291      17.034  -0.361  19.081  1.00  0.00           H  
ATOM   2429 HG22 THR A 291      18.621   0.370  18.741  1.00  0.00           H  
ATOM   2430 HG23 THR A 291      18.273  -0.289  20.357  1.00  0.00           H  
ATOM   2431  N   ASP A 292      17.099   4.447  20.190  1.00 37.33           N  
ATOM   2432  CA  ASP A 292      16.224   5.577  20.525  1.00 37.20           C  
ATOM   2433  C   ASP A 292      16.824   6.698  21.377  1.00 36.26           C  
ATOM   2434  O   ASP A 292      16.657   6.744  22.599  1.00 36.07           O  
ATOM   2435  CB  ASP A 292      14.884   5.072  21.058  1.00 37.69           C  
ATOM   2436  CG  ASP A 292      14.085   4.406  19.989  1.00 39.59           C  
ATOM   2437  OD1 ASP A 292      13.326   5.127  19.310  1.00 41.82           O  
ATOM   2438  OD2 ASP A 292      14.268   3.175  19.776  1.00 42.39           O1-
ATOM   2439  H   ASP A 292      17.160   4.218  19.209  1.00  0.00           H  
ATOM   2440  HA  ASP A 292      15.989   6.044  19.569  1.00  0.00           H  
ATOM   2441  HB3 ASP A 292      14.317   5.909  21.466  1.00  0.00           H  
ATOM   2442  HB2 ASP A 292      15.058   4.368  21.872  1.00  0.00           H  
ATOM   2443  N   PHE A 293      17.484   7.619  20.684  1.00 35.03           N  
ATOM   2444  CA  PHE A 293      18.211   8.704  21.291  1.00 34.55           C  
ATOM   2445  C   PHE A 293      17.479  10.044  21.250  1.00 34.32           C  
ATOM   2446  O   PHE A 293      18.091  11.085  21.490  1.00 34.05           O  
ATOM   2447  CB  PHE A 293      19.576   8.823  20.627  1.00 34.38           C  
ATOM   2448  CG  PHE A 293      20.370   7.561  20.694  1.00 34.97           C  
ATOM   2449  CD1 PHE A 293      20.317   6.626  19.642  1.00 32.60           C  
ATOM   2450  CD2 PHE A 293      21.157   7.281  21.828  1.00 32.82           C  
ATOM   2451  CE1 PHE A 293      21.043   5.433  19.727  1.00 30.25           C  
ATOM   2452  CE2 PHE A 293      21.874   6.106  21.919  1.00 31.14           C  
ATOM   2453  CZ  PHE A 293      21.812   5.170  20.864  1.00 30.98           C  
ATOM   2454  H   PHE A 293      17.493   7.580  19.674  1.00  0.00           H  
ATOM   2455  HA  PHE A 293      18.374   8.448  22.338  1.00  0.00           H  
ATOM   2456  HB2 PHE A 293      20.138   9.630  21.097  1.00  0.00           H  
ATOM   2457  HB3 PHE A 293      19.447   9.115  19.584  1.00  0.00           H  
ATOM   2458  HD1 PHE A 293      19.715   6.828  18.768  1.00  0.00           H  
ATOM   2459  HD2 PHE A 293      21.204   7.991  22.641  1.00  0.00           H  
ATOM   2460  HE1 PHE A 293      21.008   4.721  18.916  1.00  0.00           H  
ATOM   2461  HE2 PHE A 293      22.477   5.908  22.793  1.00  0.00           H  
ATOM   2462  HZ  PHE A 293      22.365   4.245  20.939  1.00  0.00           H  
ATOM   2463  N   GLY A 294      16.188  10.011  20.949  1.00 33.94           N  
ATOM   2464  CA  GLY A 294      15.370  11.216  20.874  1.00 35.45           C  
ATOM   2465  C   GLY A 294      15.138  11.977  22.185  1.00 36.54           C  
ATOM   2466  O   GLY A 294      14.853  13.177  22.155  1.00 36.65           O  
ATOM   2467  H   GLY A 294      15.735   9.128  20.761  1.00  0.00           H  
ATOM   2468  HA3 GLY A 294      14.407  10.970  20.428  1.00  0.00           H  
ATOM   2469  HA2 GLY A 294      15.799  11.895  20.137  1.00  0.00           H  
ATOM   2470  N   LEU A 295      15.263  11.307  23.335  1.00 36.69           N  
ATOM   2471  CA  LEU A 295      15.177  12.028  24.633  1.00 37.59           C  
ATOM   2472  C   LEU A 295      16.550  12.390  25.201  1.00 37.73           C  
ATOM   2473  O   LEU A 295      16.656  12.867  26.342  1.00 37.52           O  
ATOM   2474  CB  LEU A 295      14.321  11.284  25.668  1.00 36.67           C  
ATOM   2475  CG  LEU A 295      12.843  11.075  25.316  1.00 36.86           C  
ATOM   2476  CD1 LEU A 295      12.167  10.106  26.280  1.00 35.17           C  
ATOM   2477  CD2 LEU A 295      12.083  12.393  25.239  1.00 39.24           C  
ATOM   2478  H   LEU A 295      15.415  10.309  23.323  1.00  0.00           H  
ATOM   2479  HA  LEU A 295      14.668  12.970  24.430  1.00  0.00           H  
ATOM   2480  HB3 LEU A 295      14.392  11.796  26.628  1.00  0.00           H  
ATOM   2481  HB2 LEU A 295      14.778  10.318  25.885  1.00  0.00           H  
ATOM   2482  HG  LEU A 295      12.807  10.623  24.325  1.00  0.00           H  
ATOM   2483 HD11 LEU A 295      11.121   9.983  25.998  1.00  0.00           H  
ATOM   2484 HD12 LEU A 295      12.670   9.140  26.237  1.00  0.00           H  
ATOM   2485 HD13 LEU A 295      12.226  10.502  27.294  1.00  0.00           H  
ATOM   2486 HD21 LEU A 295      11.040  12.198  24.987  1.00  0.00           H  
ATOM   2487 HD22 LEU A 295      12.134  12.899  26.203  1.00  0.00           H  
ATOM   2488 HD23 LEU A 295      12.529  13.026  24.472  1.00  0.00           H  
ATOM   2489  N   CYS A 296      17.592  12.189  24.396  1.00 38.09           N  
ATOM   2490  CA  CYS A 296      18.949  12.590  24.793  1.00 39.13           C  
ATOM   2491  C   CYS A 296      19.058  14.100  25.024  1.00 39.60           C  
ATOM   2492  O   CYS A 296      18.318  14.895  24.421  1.00 38.90           O  
ATOM   2493  CB  CYS A 296      19.983  12.170  23.751  1.00 38.99           C  
ATOM   2494  SG  CYS A 296      20.557  10.482  23.882  1.00 41.22           S  
ATOM   2495  H   CYS A 296      17.457  11.753  23.495  1.00  0.00           H  
ATOM   2496  HA  CYS A 296      19.190  12.087  25.729  1.00  0.00           H  
ATOM   2497  HB3 CYS A 296      20.837  12.845  23.798  1.00  0.00           H  
ATOM   2498  HB2 CYS A 296      19.577  12.336  22.754  1.00  0.00           H  
ATOM   2499  HG  CYS A 296      19.522   9.647  23.747  1.00  0.00           H  
ATOM   2500  N   LYS A 297      19.971  14.470  25.918  1.00 40.52           N  
ATOM   2501  CA  LYS A 297      20.328  15.856  26.140  1.00 42.05           C  
ATOM   2502  C   LYS A 297      21.769  16.042  25.735  1.00 42.95           C  
ATOM   2503  O   LYS A 297      22.657  15.335  26.234  1.00 43.22           O  
ATOM   2504  CB  LYS A 297      20.133  16.258  27.614  1.00 42.54           C  
ATOM   2505  CG  LYS A 297      20.187  17.769  27.880  1.00 42.19           C  
ATOM   2506  CD  LYS A 297      19.117  18.532  27.131  1.00 42.51           C  
ATOM   2507  CE  LYS A 297      19.410  20.043  27.108  1.00 42.91           C  
ATOM   2508  NZ  LYS A 297      18.323  20.771  26.354  1.00 43.07           N1+
ATOM   2509  H   LYS A 297      20.446  13.773  26.473  1.00  0.00           H  
ATOM   2510  HA  LYS A 297      19.699  16.489  25.514  1.00  0.00           H  
ATOM   2511  HB3 LYS A 297      20.883  15.757  28.226  1.00  0.00           H  
ATOM   2512  HB2 LYS A 297      19.184  15.862  27.974  1.00  0.00           H  
ATOM   2513  HG2 LYS A 297      21.168  18.152  27.600  1.00  0.00           H  
ATOM   2514  HG3 LYS A 297      20.081  17.953  28.950  1.00  0.00           H  
ATOM   2515  HD3 LYS A 297      18.150  18.358  27.602  1.00  0.00           H  
ATOM   2516  HD2 LYS A 297      19.054  18.159  26.109  1.00  0.00           H  
ATOM   2517  HE3 LYS A 297      20.370  20.219  26.621  1.00  0.00           H  
ATOM   2518  HE2 LYS A 297      19.459  20.419  28.130  1.00  0.00           H  
ATOM   2519  HZ1 LYS A 297      17.434  20.614  26.808  1.00  0.00           H  
ATOM   2520  HZ2 LYS A 297      18.524  21.761  26.345  1.00  0.00           H  
ATOM   2521  HZ3 LYS A 297      18.281  20.428  25.406  1.00  0.00           H  
ATOM   2522  N   GLU A 298      21.993  16.999  24.839  1.00 44.21           N  
ATOM   2523  CA  GLU A 298      23.334  17.321  24.332  1.00 45.91           C  
ATOM   2524  C   GLU A 298      23.972  18.488  25.095  1.00 46.91           C  
ATOM   2525  O   GLU A 298      23.273  19.314  25.665  1.00 46.65           O  
ATOM   2526  OE2 GLU A 298      21.195  17.526  20.693  1.00 48.05           O1-
ATOM   2527  CB  GLU A 298      23.254  17.682  22.848  1.00 46.04           C  
ATOM   2528  CG  GLU A 298      22.972  16.504  21.921  1.00 46.98           C  
ATOM   2529  CD  GLU A 298      22.305  16.935  20.640  1.00 48.75           C  
ATOM   2530  OE1 GLU A 298      22.906  16.691  19.572  1.00 51.27           O  
ATOM   2531  H   GLU A 298      21.223  17.543  24.476  1.00  0.00           H  
ATOM   2532  HA  GLU A 298      23.969  16.442  24.444  1.00  0.00           H  
ATOM   2533  HB3 GLU A 298      24.181  18.167  22.544  1.00  0.00           H  
ATOM   2534  HB2 GLU A 298      22.490  18.446  22.703  1.00  0.00           H  
ATOM   2535  HG3 GLU A 298      22.338  15.782  22.434  1.00  0.00           H  
ATOM   2536  HG2 GLU A 298      23.907  15.994  21.688  1.00  0.00           H  
ATOM   2537  N   GLY A 299      25.302  18.556  25.093  1.00 48.40           N  
ATOM   2538  CA  GLY A 299      25.996  19.701  25.670  1.00 50.33           C  
ATOM   2539  C   GLY A 299      25.932  19.754  27.186  1.00 51.96           C  
ATOM   2540  O   GLY A 299      25.933  20.846  27.775  1.00 52.33           O  
ATOM   2541  H   GLY A 299      25.846  17.808  24.687  1.00  0.00           H  
ATOM   2542  HA2 GLY A 299      25.581  20.620  25.258  1.00  0.00           H  
ATOM   2543  HA3 GLY A 299      27.039  19.689  25.352  1.00  0.00           H  
ATOM   2544  N   ILE A 300      25.880  18.572  27.807  1.00 53.01           N  
ATOM   2545  CA  ILE A 300      25.895  18.418  29.257  1.00 54.49           C  
ATOM   2546  C   ILE A 300      27.276  17.939  29.712  1.00 55.92           C  
ATOM   2547  O   ILE A 300      27.591  16.748  29.623  1.00 55.82           O  
ATOM   2548  CD1 ILE A 300      23.019  19.295  29.621  1.00 54.89           C  
ATOM   2549  CB  ILE A 300      24.792  17.421  29.757  1.00 54.34           C  
ATOM   2550  CG1 ILE A 300      23.402  17.852  29.283  1.00 53.90           C  
ATOM   2551  CG2 ILE A 300      24.850  17.235  31.284  1.00 53.75           C  
ATOM   2552  H   ILE A 300      25.827  17.720  27.267  1.00  0.00           H  
ATOM   2553  HA  ILE A 300      25.705  19.393  29.707  1.00  0.00           H  
ATOM   2554  HB  ILE A 300      25.002  16.452  29.304  1.00  0.00           H  
ATOM   2555 HG12 ILE A 300      22.654  17.174  29.695  1.00  0.00           H  
ATOM   2556 HG13 ILE A 300      23.326  17.702  28.206  1.00  0.00           H  
ATOM   2557 HG21 ILE A 300      24.072  16.538  31.596  1.00  0.00           H  
ATOM   2558 HG22 ILE A 300      25.826  16.839  31.566  1.00  0.00           H  
ATOM   2559 HG23 ILE A 300      24.694  18.196  31.774  1.00  0.00           H  
ATOM   2560 HD11 ILE A 300      22.018  19.504  29.243  1.00  0.00           H  
ATOM   2561 HD12 ILE A 300      23.035  19.432  30.702  1.00  0.00           H  
ATOM   2562 HD13 ILE A 300      23.731  19.978  29.158  1.00  0.00           H  
ATOM   2563  N   LYS A 301      28.084  18.889  30.185  1.00 57.62           N  
ATOM   2564  CA  LYS A 301      29.435  18.632  30.677  1.00 59.43           C  
ATOM   2565  C   LYS A 301      29.436  18.478  32.195  1.00 59.95           C  
ATOM   2566  O   LYS A 301      28.807  19.265  32.917  1.00 60.47           O  
ATOM   2567  CB  LYS A 301      30.380  19.784  30.289  1.00 59.73           C  
ATOM   2568  CG  LYS A 301      30.761  19.843  28.815  1.00 62.12           C  
ATOM   2569  CD  LYS A 301      32.052  20.664  28.557  1.00 65.72           C  
ATOM   2570  CE  LYS A 301      33.265  20.195  29.402  1.00 66.12           C  
ATOM   2571  NZ  LYS A 301      33.573  18.734  29.261  1.00 67.05           N1+
ATOM   2572  H   LYS A 301      27.770  19.849  30.218  1.00  0.00           H  
ATOM   2573  HA  LYS A 301      29.802  17.709  30.229  1.00  0.00           H  
ATOM   2574  HB3 LYS A 301      31.285  19.726  30.893  1.00  0.00           H  
ATOM   2575  HB2 LYS A 301      29.932  20.733  30.584  1.00  0.00           H  
ATOM   2576  HG3 LYS A 301      29.938  20.274  28.246  1.00  0.00           H  
ATOM   2577  HG2 LYS A 301      30.894  18.830  28.435  1.00  0.00           H  
ATOM   2578  HD2 LYS A 301      31.856  21.718  28.759  1.00  0.00           H  
ATOM   2579  HD3 LYS A 301      32.307  20.614  27.499  1.00  0.00           H  
ATOM   2580  HE2 LYS A 301      33.086  20.428  30.452  1.00  0.00           H  
ATOM   2581  HE3 LYS A 301      34.144  20.778  29.127  1.00  0.00           H  
ATOM   2582  HZ1 LYS A 301      32.981  18.204  29.885  1.00  0.00           H  
ATOM   2583  HZ2 LYS A 301      33.403  18.444  28.309  1.00  0.00           H  
ATOM   2584  HZ3 LYS A 301      34.541  18.570  29.496  1.00  0.00           H  
ATOM   2585  N   ASP A 302      30.158  17.469  32.669  1.00 60.29           N  
ATOM   2586  CA  ASP A 302      30.323  17.194  34.103  1.00 60.59           C  
ATOM   2587  C   ASP A 302      29.026  17.332  34.909  1.00 59.98           C  
ATOM   2588  O   ASP A 302      28.149  16.463  34.824  1.00 60.29           O  
ATOM   2589  OD2 ASP A 302      33.259  18.772  33.318  1.00 65.07           O1-
ATOM   2590  CB  ASP A 302      31.462  18.034  34.703  1.00 60.90           C  
ATOM   2591  CG  ASP A 302      32.790  17.817  33.986  1.00 63.30           C  
ATOM   2592  OD1 ASP A 302      33.365  16.698  34.092  1.00 65.05           O  
ATOM   2593  H   ASP A 302      30.630  16.842  32.032  1.00  0.00           H  
ATOM   2594  HA  ASP A 302      30.630  16.152  34.185  1.00  0.00           H  
ATOM   2595  HB2 ASP A 302      31.575  17.788  35.759  1.00  0.00           H  
ATOM   2596  HB3 ASP A 302      31.195  19.090  34.660  1.00  0.00           H  
ATOM   2597  N   GLY A 303      28.906  18.429  35.661  1.00 58.80           N  
ATOM   2598  CA  GLY A 303      27.814  18.605  36.614  1.00 57.17           C  
ATOM   2599  C   GLY A 303      26.667  19.496  36.165  1.00 55.98           C  
ATOM   2600  O   GLY A 303      25.746  19.747  36.940  1.00 56.33           O  
ATOM   2601  H   GLY A 303      29.584  19.173  35.580  1.00  0.00           H  
ATOM   2602  HA3 GLY A 303      28.215  18.983  37.555  1.00  0.00           H  
ATOM   2603  HA2 GLY A 303      27.421  17.628  36.895  1.00  0.00           H  
ATOM   2604  N   ALA A 304      26.706  19.970  34.921  1.00 54.37           N  
ATOM   2605  CA  ALA A 304      25.589  20.753  34.369  1.00 52.84           C  
ATOM   2606  C   ALA A 304      24.240  20.015  34.442  1.00 51.66           C  
ATOM   2607  O   ALA A 304      24.185  18.773  34.483  1.00 51.18           O  
ATOM   2608  CB  ALA A 304      25.882  21.221  32.944  1.00 52.63           C  
ATOM   2609  H   ALA A 304      27.512  19.793  34.338  1.00  0.00           H  
ATOM   2610  HA  ALA A 304      25.495  21.649  34.984  1.00  0.00           H  
ATOM   2611  HB1 ALA A 304      25.036  21.796  32.568  1.00  0.00           H  
ATOM   2612  HB2 ALA A 304      26.776  21.845  32.942  1.00  0.00           H  
ATOM   2613  HB3 ALA A 304      26.045  20.354  32.303  1.00  0.00           H  
ATOM   2614  N   THR A 305      23.157  20.795  34.448  1.00 50.29           N  
ATOM   2615  CA  THR A 305      21.839  20.276  34.795  1.00 48.69           C  
ATOM   2616  C   THR A 305      20.842  20.404  33.649  1.00 47.80           C  
ATOM   2617  O   THR A 305      21.070  21.123  32.682  1.00 47.58           O  
ATOM   2618  CB  THR A 305      21.245  21.006  36.021  1.00 48.74           C  
ATOM   2619  OG1 THR A 305      21.170  22.404  35.732  1.00 47.89           O  
ATOM   2620  CG2 THR A 305      22.099  20.791  37.280  1.00 48.74           C  
ATOM   2621  H   THR A 305      23.237  21.773  34.208  1.00  0.00           H  
ATOM   2622  HA  THR A 305      21.941  19.220  35.043  1.00  0.00           H  
ATOM   2623  HB  THR A 305      20.239  20.628  36.206  1.00  0.00           H  
ATOM   2624  HG1 THR A 305      20.802  22.868  36.488  1.00  0.00           H  
ATOM   2625 HG21 THR A 305      21.649  21.319  38.120  1.00  0.00           H  
ATOM   2626 HG22 THR A 305      22.151  19.726  37.507  1.00  0.00           H  
ATOM   2627 HG23 THR A 305      23.105  21.174  37.107  1.00  0.00           H  
ATOM   2628  N   MET A 306      19.735  19.689  33.800  1.00 46.44           N  
ATOM   2629  CA  MET A 306      18.674  19.613  32.831  1.00 45.05           C  
ATOM   2630  C   MET A 306      17.375  19.798  33.581  1.00 44.34           C  
ATOM   2631  O   MET A 306      17.310  19.570  34.787  1.00 44.34           O  
ATOM   2632  CB  MET A 306      18.680  18.230  32.176  1.00 44.88           C  
ATOM   2633  CG  MET A 306      19.933  17.924  31.378  1.00 43.27           C  
ATOM   2634  SD  MET A 306      20.248  16.162  31.351  1.00 40.38           S  
ATOM   2635  CE  MET A 306      21.230  15.949  32.824  1.00 37.94           C  
ATOM   2636  H   MET A 306      19.594  19.148  34.642  1.00  0.00           H  
ATOM   2637  HA  MET A 306      18.792  20.391  32.077  1.00  0.00           H  
ATOM   2638  HB3 MET A 306      17.807  18.132  31.530  1.00  0.00           H  
ATOM   2639  HB2 MET A 306      18.544  17.466  32.943  1.00  0.00           H  
ATOM   2640  HG3 MET A 306      20.783  18.438  31.826  1.00  0.00           H  
ATOM   2641  HG2 MET A 306      19.810  18.286  30.357  1.00  0.00           H  
ATOM   2642  HE1 MET A 306      21.498  14.898  32.934  1.00  0.00           H  
ATOM   2643  HE2 MET A 306      22.136  16.549  32.747  1.00  0.00           H  
ATOM   2644  HE3 MET A 306      20.655  16.270  33.694  1.00  0.00           H  
ATOM   2645  N   LYS A 307      16.333  20.173  32.862  1.00 43.87           N  
ATOM   2646  CA  LYS A 307      15.060  20.463  33.493  1.00 43.91           C  
ATOM   2647  C   LYS A 307      13.828  19.855  32.838  1.00 43.40           C  
ATOM   2648  O   LYS A 307      12.783  19.805  33.483  1.00 43.18           O  
ATOM   2649  CD  LYS A 307      15.225  24.304  32.835  1.00 51.86           C  
ATOM   2650  CE  LYS A 307      13.935  24.903  33.458  1.00 54.18           C  
ATOM   2651  NZ  LYS A 307      13.875  26.409  33.269  1.00 56.42           N1+
ATOM   2652  CB  LYS A 307      14.882  21.975  33.680  1.00 44.71           C  
ATOM   2653  CG  LYS A 307      15.083  22.829  32.448  1.00 46.49           C  
ATOM   2654  H   LYS A 307      16.417  20.262  31.859  1.00  0.00           H  
ATOM   2655  HA  LYS A 307      15.113  20.037  34.494  1.00  0.00           H  
ATOM   2656  HB2 LYS A 307      15.549  22.320  34.469  1.00  0.00           H  
ATOM   2657  HB3 LYS A 307      13.894  22.171  34.096  1.00  0.00           H  
ATOM   2658  HG3 LYS A 307      14.230  22.710  31.780  1.00  0.00           H  
ATOM   2659  HG2 LYS A 307      15.981  22.504  31.923  1.00  0.00           H  
ATOM   2660  HD3 LYS A 307      15.505  24.883  31.955  1.00  0.00           H  
ATOM   2661  HD2 LYS A 307      16.051  24.416  33.536  1.00  0.00           H  
ATOM   2662  HE3 LYS A 307      13.903  24.670  34.522  1.00  0.00           H  
ATOM   2663  HE2 LYS A 307      13.061  24.445  32.995  1.00  0.00           H  
ATOM   2664  HZ1 LYS A 307      13.884  26.625  32.282  1.00  0.00           H  
ATOM   2665  HZ2 LYS A 307      13.027  26.767  33.684  1.00  0.00           H  
ATOM   2666  HZ3 LYS A 307      14.674  26.837  33.714  1.00  0.00           H  
HETATM 2667  O2P TPO A 308      15.006  18.311  27.066  1.00 45.86           O1-
HETATM 2668  O3P TPO A 308      15.119  20.803  27.394  1.00 43.19           O1-
HETATM 2669  C   TPO A 308      12.360  17.506  31.685  1.00 41.19           C  
HETATM 2670  O   TPO A 308      13.157  16.593  31.946  1.00 41.33           O  
HETATM 2671  N   TPO A 308      13.945  19.368  31.590  1.00 42.59           N  
HETATM 2672  CA  TPO A 308      12.811  18.723  30.929  1.00 41.52           C  
HETATM 2673  CB  TPO A 308      13.065  18.338  29.459  1.00 41.95           C  
HETATM 2674  CG2 TPO A 308      11.769  17.860  28.799  1.00 40.28           C  
HETATM 2675  OG1 TPO A 308      13.570  19.449  28.719  1.00 41.06           O  
HETATM 2676  P   TPO A 308      15.025  19.453  28.071  1.00 43.49           P  
HETATM 2677  O1P TPO A 308      15.949  19.202  29.224  1.00 44.93           O  
HETATM 2678  H   TPO A 308      14.824  19.446  31.098  1.00  0.00           H  
HETATM 2679  HA  TPO A 308      11.985  19.433  30.938  1.00  0.00           H  
HETATM 2680  HB  TPO A 308      13.797  17.531  29.427  1.00  0.00           H  
HETATM 2681 HG21 TPO A 308      11.966  17.592  27.761  1.00  0.00           H  
HETATM 2682 HG22 TPO A 308      11.389  16.988  29.332  1.00  0.00           H  
HETATM 2683 HG23 TPO A 308      11.027  18.658  28.833  1.00  0.00           H  
ATOM   2684  N   PHE A 309      11.074  17.490  32.040  1.00 40.76           N  
ATOM   2685  CA  PHE A 309      10.425  16.306  32.600  1.00 40.29           C  
ATOM   2686  C   PHE A 309      10.165  15.294  31.479  1.00 40.20           C  
ATOM   2687  O   PHE A 309       9.265  15.483  30.645  1.00 40.34           O  
ATOM   2688  CB  PHE A 309       9.109  16.681  33.309  1.00 40.08           C  
ATOM   2689  CG  PHE A 309       8.386  15.502  33.960  1.00 38.50           C  
ATOM   2690  CD1 PHE A 309       7.123  15.123  33.527  1.00 37.69           C  
ATOM   2691  CD2 PHE A 309       8.959  14.800  35.027  1.00 36.42           C  
ATOM   2692  CE1 PHE A 309       6.423  14.035  34.147  1.00 36.70           C  
ATOM   2693  CE2 PHE A 309       8.280  13.717  35.640  1.00 35.23           C  
ATOM   2694  CZ  PHE A 309       7.011  13.335  35.192  1.00 34.66           C  
ATOM   2695  H   PHE A 309      10.508  18.319  31.926  1.00  0.00           H  
ATOM   2696  HA  PHE A 309      11.096  15.853  33.330  1.00  0.00           H  
ATOM   2697  HB3 PHE A 309       8.441  17.166  32.597  1.00  0.00           H  
ATOM   2698  HB2 PHE A 309       9.310  17.443  34.062  1.00  0.00           H  
ATOM   2699  HD1 PHE A 309       6.651  15.649  32.710  1.00  0.00           H  
ATOM   2700  HD2 PHE A 309       9.935  15.080  35.395  1.00  0.00           H  
ATOM   2701  HE1 PHE A 309       5.437  13.761  33.801  1.00  0.00           H  
ATOM   2702  HE2 PHE A 309       8.742  13.183  36.458  1.00  0.00           H  
ATOM   2703  HZ  PHE A 309       6.489  12.506  35.648  1.00  0.00           H  
ATOM   2704  N   CYS A 310      10.954  14.221  31.451  1.00 40.04           N  
ATOM   2705  CA  CYS A 310      10.853  13.256  30.351  1.00 40.04           C  
ATOM   2706  C   CYS A 310      11.450  11.910  30.690  1.00 39.65           C  
ATOM   2707  O   CYS A 310      12.197  11.788  31.648  1.00 40.68           O  
ATOM   2708  CB  CYS A 310      11.513  13.811  29.074  1.00 40.04           C  
ATOM   2709  SG  CYS A 310      13.275  13.968  29.167  1.00 40.97           S  
ATOM   2710  H   CYS A 310      11.626  14.069  32.189  1.00  0.00           H  
ATOM   2711  HA  CYS A 310       9.795  13.106  30.138  1.00  0.00           H  
ATOM   2712  HB2 CYS A 310      11.077  14.780  28.834  1.00  0.00           H  
ATOM   2713  HB3 CYS A 310      11.251  13.176  28.228  1.00  0.00           H  
ATOM   2714  HG  CYS A 310      13.597  14.799  30.163  1.00  0.00           H  
ATOM   2715  N   GLY A 311      11.115  10.907  29.881  1.00 39.08           N  
ATOM   2716  CA  GLY A 311      11.617   9.554  30.040  1.00 38.34           C  
ATOM   2717  C   GLY A 311      10.485   8.565  29.873  1.00 37.96           C  
ATOM   2718  O   GLY A 311       9.628   8.743  29.006  1.00 38.55           O  
ATOM   2719  H   GLY A 311      10.482  11.069  29.110  1.00  0.00           H  
ATOM   2720  HA3 GLY A 311      12.053   9.442  31.033  1.00  0.00           H  
ATOM   2721  HA2 GLY A 311      12.383   9.360  29.288  1.00  0.00           H  
ATOM   2722  N   THR A 312      10.473   7.535  30.714  1.00 36.65           N  
ATOM   2723  CA  THR A 312       9.369   6.587  30.760  1.00 36.10           C  
ATOM   2724  C   THR A 312       8.870   6.452  32.222  1.00 35.26           C  
ATOM   2725  O   THR A 312       9.665   6.226  33.105  1.00 34.97           O  
ATOM   2726  CB  THR A 312       9.806   5.224  30.152  1.00 36.22           C  
ATOM   2727  OG1 THR A 312      10.183   5.416  28.774  1.00 36.79           O  
ATOM   2728  CG2 THR A 312       8.700   4.241  30.205  1.00 34.51           C  
ATOM   2729  H   THR A 312      11.247   7.391  31.348  1.00  0.00           H  
ATOM   2730  HA  THR A 312       8.553   6.984  30.156  1.00  0.00           H  
ATOM   2731  HB  THR A 312      10.660   4.837  30.709  1.00  0.00           H  
ATOM   2732  HG1 THR A 312      10.898   6.054  28.724  1.00  0.00           H  
ATOM   2733 HG21 THR A 312       9.031   3.297  29.774  1.00  0.00           H  
ATOM   2734 HG22 THR A 312       8.404   4.083  31.242  1.00  0.00           H  
ATOM   2735 HG23 THR A 312       7.849   4.620  29.639  1.00  0.00           H  
ATOM   2736  N   PRO A 313       7.555   6.619  32.470  1.00 35.32           N  
ATOM   2737  CA  PRO A 313       7.032   6.715  33.858  1.00 35.56           C  
ATOM   2738  C   PRO A 313       7.623   5.670  34.837  1.00 35.91           C  
ATOM   2739  O   PRO A 313       8.086   6.041  35.930  1.00 35.12           O  
ATOM   2740  CB  PRO A 313       5.522   6.526  33.666  1.00 35.16           C  
ATOM   2741  CG  PRO A 313       5.286   7.156  32.283  1.00 34.51           C  
ATOM   2742  CD  PRO A 313       6.461   6.683  31.475  1.00 35.05           C  
ATOM   2743  HA  PRO A 313       7.222   7.716  34.244  1.00  0.00           H  
ATOM   2744  HB2 PRO A 313       4.989   7.106  34.420  1.00  0.00           H  
ATOM   2745  HB3 PRO A 313       5.297   5.461  33.618  1.00  0.00           H  
ATOM   2746  HG3 PRO A 313       5.323   8.242  32.371  1.00  0.00           H  
ATOM   2747  HG2 PRO A 313       4.369   6.753  31.856  1.00  0.00           H  
ATOM   2748  HD3 PRO A 313       6.258   5.681  31.098  1.00  0.00           H  
ATOM   2749  HD2 PRO A 313       6.704   7.432  30.721  1.00  0.00           H  
ATOM   2750  N   GLU A 314       7.669   4.407  34.405  1.00 35.39           N  
ATOM   2751  CA  GLU A 314       8.157   3.298  35.231  1.00 36.80           C  
ATOM   2752  C   GLU A 314       9.628   3.445  35.634  1.00 36.87           C  
ATOM   2753  O   GLU A 314      10.065   2.950  36.691  1.00 37.34           O  
ATOM   2754  CB  GLU A 314       7.937   1.951  34.509  1.00 36.86           C  
ATOM   2755  CG  GLU A 314       6.476   1.451  34.476  1.00 37.95           C  
ATOM   2756  CD  GLU A 314       5.555   2.192  33.498  1.00 39.86           C  
ATOM   2757  OE1 GLU A 314       6.027   3.073  32.738  1.00 41.10           O  
ATOM   2758  OE2 GLU A 314       4.340   1.882  33.487  1.00 39.77           O1-
ATOM   2759  H   GLU A 314       7.360   4.181  33.470  1.00  0.00           H  
ATOM   2760  HA  GLU A 314       7.564   3.282  36.146  1.00  0.00           H  
ATOM   2761  HB3 GLU A 314       8.568   1.189  34.968  1.00  0.00           H  
ATOM   2762  HB2 GLU A 314       8.317   2.022  33.490  1.00  0.00           H  
ATOM   2763  HG2 GLU A 314       6.054   1.504  35.479  1.00  0.00           H  
ATOM   2764  HG3 GLU A 314       6.464   0.386  34.244  1.00  0.00           H  
ATOM   2765  N   TYR A 315      10.374   4.173  34.817  1.00 36.19           N  
ATOM   2766  CA  TYR A 315      11.822   4.257  34.958  1.00 35.46           C  
ATOM   2767  C   TYR A 315      12.314   5.581  35.528  1.00 35.51           C  
ATOM   2768  O   TYR A 315      13.502   5.725  35.764  1.00 35.57           O  
ATOM   2769  OH  TYR A 315      12.271  -1.397  31.805  1.00 34.36           O  
ATOM   2770  CB  TYR A 315      12.486   4.017  33.585  1.00 35.02           C  
ATOM   2771  CG  TYR A 315      12.392   2.569  33.097  1.00 32.61           C  
ATOM   2772  CD1 TYR A 315      11.296   2.114  32.393  1.00 30.91           C  
ATOM   2773  CD2 TYR A 315      13.419   1.674  33.348  1.00 32.66           C  
ATOM   2774  CE1 TYR A 315      11.234   0.768  31.934  1.00 32.96           C  
ATOM   2775  CE2 TYR A 315      13.361   0.352  32.925  1.00 31.80           C  
ATOM   2776  CZ  TYR A 315      12.277  -0.090  32.227  1.00 30.87           C  
ATOM   2777  H   TYR A 315       9.942   4.693  34.066  1.00  0.00           H  
ATOM   2778  HA  TYR A 315      12.141   3.461  35.631  1.00  0.00           H  
ATOM   2779  HB3 TYR A 315      13.533   4.315  33.633  1.00  0.00           H  
ATOM   2780  HB2 TYR A 315      12.035   4.678  32.845  1.00  0.00           H  
ATOM   2781  HD1 TYR A 315      10.473   2.782  32.184  1.00  0.00           H  
ATOM   2782  HD2 TYR A 315      14.297   1.998  33.886  1.00  0.00           H  
ATOM   2783  HE1 TYR A 315      10.380   0.430  31.365  1.00  0.00           H  
ATOM   2784  HE2 TYR A 315      14.175  -0.322  33.150  1.00  0.00           H  
ATOM   2785  HH  TYR A 315      12.757  -1.938  32.432  1.00  0.00           H  
ATOM   2786  N   LEU A 316      11.416   6.545  35.729  1.00 35.38           N  
ATOM   2787  CA  LEU A 316      11.827   7.900  36.137  1.00 35.66           C  
ATOM   2788  C   LEU A 316      12.609   7.906  37.429  1.00 35.61           C  
ATOM   2789  O   LEU A 316      12.198   7.263  38.401  1.00 36.48           O  
ATOM   2790  CB  LEU A 316      10.625   8.838  36.279  1.00 34.86           C  
ATOM   2791  CG  LEU A 316       9.911   9.186  34.978  1.00 35.23           C  
ATOM   2792  CD1 LEU A 316       8.601   9.889  35.276  1.00 34.45           C  
ATOM   2793  CD2 LEU A 316      10.814  10.056  34.066  1.00 34.85           C  
ATOM   2794  H   LEU A 316      10.432   6.353  35.602  1.00  0.00           H  
ATOM   2795  HA  LEU A 316      12.472   8.302  35.355  1.00  0.00           H  
ATOM   2796  HB3 LEU A 316      10.940   9.756  36.773  1.00  0.00           H  
ATOM   2797  HB2 LEU A 316       9.909   8.403  36.977  1.00  0.00           H  
ATOM   2798  HG  LEU A 316       9.688   8.257  34.452  1.00  0.00           H  
ATOM   2799 HD11 LEU A 316       8.098  10.134  34.341  1.00  0.00           H  
ATOM   2800 HD12 LEU A 316       7.964   9.234  35.871  1.00  0.00           H  
ATOM   2801 HD13 LEU A 316       8.799  10.805  35.833  1.00  0.00           H  
ATOM   2802 HD21 LEU A 316      10.282  10.291  33.144  1.00  0.00           H  
ATOM   2803 HD22 LEU A 316      11.070  10.981  34.583  1.00  0.00           H  
ATOM   2804 HD23 LEU A 316      11.727   9.509  33.829  1.00  0.00           H  
ATOM   2805  N   ALA A 317      13.730   8.621  37.421  1.00 35.34           N  
ATOM   2806  CA  ALA A 317      14.511   8.878  38.628  1.00 36.08           C  
ATOM   2807  C   ALA A 317      13.796   9.896  39.565  1.00 36.71           C  
ATOM   2808  O   ALA A 317      13.099  10.813  39.092  1.00 35.96           O  
ATOM   2809  CB  ALA A 317      15.909   9.369  38.251  1.00 34.92           C  
ATOM   2810  H   ALA A 317      14.074   9.011  36.555  1.00  0.00           H  
ATOM   2811  HA  ALA A 317      14.617   7.938  39.168  1.00  0.00           H  
ATOM   2812  HB1 ALA A 317      16.484   9.559  39.157  1.00  0.00           H  
ATOM   2813  HB2 ALA A 317      16.412   8.609  37.653  1.00  0.00           H  
ATOM   2814  HB3 ALA A 317      15.828  10.290  37.673  1.00  0.00           H  
ATOM   2815  N   PRO A 318      13.965   9.737  40.890  1.00 37.40           N  
ATOM   2816  CA  PRO A 318      13.274  10.596  41.864  1.00 38.03           C  
ATOM   2817  C   PRO A 318      13.495  12.078  41.624  1.00 38.34           C  
ATOM   2818  O   PRO A 318      12.525  12.823  41.623  1.00 39.25           O  
ATOM   2819  CB  PRO A 318      13.860  10.137  43.200  1.00 37.84           C  
ATOM   2820  CG  PRO A 318      14.111   8.662  42.962  1.00 37.94           C  
ATOM   2821  CD  PRO A 318      14.647   8.615  41.559  1.00 37.99           C  
ATOM   2822  HA  PRO A 318      12.205  10.380  41.844  1.00  0.00           H  
ATOM   2823  HB2 PRO A 318      13.108  10.252  43.980  1.00  0.00           H  
ATOM   2824  HB3 PRO A 318      14.812  10.641  43.366  1.00  0.00           H  
ATOM   2825  HG3 PRO A 318      13.164   8.124  43.004  1.00  0.00           H  
ATOM   2826  HG2 PRO A 318      14.878   8.312  43.653  1.00  0.00           H  
ATOM   2827  HD3 PRO A 318      15.720   8.805  41.577  1.00  0.00           H  
ATOM   2828  HD2 PRO A 318      14.345   7.679  41.090  1.00  0.00           H  
ATOM   2829  N   GLU A 319      14.732  12.494  41.353  1.00 38.58           N  
ATOM   2830  CA  GLU A 319      15.018  13.890  41.015  1.00 39.19           C  
ATOM   2831  C   GLU A 319      14.315  14.411  39.725  1.00 39.72           C  
ATOM   2832  O   GLU A 319      14.030  15.609  39.630  1.00 40.23           O  
ATOM   2833  CB  GLU A 319      16.536  14.160  40.991  1.00 39.31           C  
ATOM   2834  CG  GLU A 319      17.310  13.523  39.810  1.00 40.68           C  
ATOM   2835  CD  GLU A 319      17.816  12.102  40.074  1.00 41.85           C  
ATOM   2836  OE1 GLU A 319      17.136  11.342  40.797  1.00 41.04           O  
ATOM   2837  OE2 GLU A 319      18.915  11.756  39.561  1.00 43.06           O1-
ATOM   2838  H   GLU A 319      15.502  11.840  41.378  1.00  0.00           H  
ATOM   2839  HA  GLU A 319      14.620  14.486  41.836  1.00  0.00           H  
ATOM   2840  HB2 GLU A 319      16.976  13.827  41.931  1.00  0.00           H  
ATOM   2841  HB3 GLU A 319      16.711  15.236  40.997  1.00  0.00           H  
ATOM   2842  HG3 GLU A 319      18.152  14.162  39.543  1.00  0.00           H  
ATOM   2843  HG2 GLU A 319      16.677  13.521  38.922  1.00  0.00           H  
ATOM   2844  N   VAL A 320      14.040  13.535  38.746  1.00 39.23           N  
ATOM   2845  CA  VAL A 320      13.233  13.936  37.575  1.00 38.75           C  
ATOM   2846  C   VAL A 320      11.799  14.199  37.993  1.00 38.93           C  
ATOM   2847  O   VAL A 320      11.162  15.159  37.537  1.00 38.90           O  
ATOM   2848  CG2 VAL A 320      14.601  12.613  35.890  1.00 37.65           C  
ATOM   2849  CB  VAL A 320      13.218  12.878  36.402  1.00 38.28           C  
ATOM   2850  CG1 VAL A 320      12.317  13.339  35.275  1.00 36.28           C  
ATOM   2851  H   VAL A 320      14.386  12.588  38.803  1.00  0.00           H  
ATOM   2852  HA  VAL A 320      13.646  14.866  37.185  1.00  0.00           H  
ATOM   2853  HB  VAL A 320      12.818  11.943  36.794  1.00  0.00           H  
ATOM   2854 HG11 VAL A 320      12.322  12.596  34.478  1.00  0.00           H  
ATOM   2855 HG12 VAL A 320      11.301  13.463  35.650  1.00  0.00           H  
ATOM   2856 HG13 VAL A 320      12.679  14.291  34.886  1.00  0.00           H  
ATOM   2857 HG21 VAL A 320      14.556  11.881  35.083  1.00  0.00           H  
ATOM   2858 HG22 VAL A 320      15.034  13.540  35.514  1.00  0.00           H  
ATOM   2859 HG23 VAL A 320      15.220  12.224  36.698  1.00  0.00           H  
ATOM   2860  N   LEU A 321      11.275  13.314  38.826  1.00 39.59           N  
ATOM   2861  CA  LEU A 321       9.956  13.527  39.431  1.00 40.37           C  
ATOM   2862  C   LEU A 321       9.901  14.716  40.422  1.00 40.69           C  
ATOM   2863  O   LEU A 321       8.861  15.344  40.582  1.00 40.40           O  
ATOM   2864  CB  LEU A 321       9.478  12.247  40.116  1.00 40.10           C  
ATOM   2865  CG  LEU A 321       9.045  11.114  39.193  1.00 38.71           C  
ATOM   2866  CD1 LEU A 321       9.059   9.790  39.964  1.00 35.44           C  
ATOM   2867  CD2 LEU A 321       7.668  11.411  38.618  1.00 38.50           C  
ATOM   2868  H   LEU A 321      11.785  12.473  39.056  1.00  0.00           H  
ATOM   2869  HA  LEU A 321       9.258  13.744  38.623  1.00  0.00           H  
ATOM   2870  HB3 LEU A 321       8.663  12.488  40.798  1.00  0.00           H  
ATOM   2871  HB2 LEU A 321      10.258  11.886  40.787  1.00  0.00           H  
ATOM   2872  HG  LEU A 321       9.757  11.044  38.371  1.00  0.00           H  
ATOM   2873 HD11 LEU A 321       8.749   8.981  39.302  1.00  0.00           H  
ATOM   2874 HD12 LEU A 321      10.066   9.593  40.330  1.00  0.00           H  
ATOM   2875 HD13 LEU A 321       8.372   9.852  40.807  1.00  0.00           H  
ATOM   2876 HD21 LEU A 321       7.366  10.596  37.960  1.00  0.00           H  
ATOM   2877 HD22 LEU A 321       6.948  11.508  39.430  1.00  0.00           H  
ATOM   2878 HD23 LEU A 321       7.704  12.341  38.051  1.00  0.00           H  
ATOM   2879  N   GLU A 322      11.020  15.025  41.070  1.00 41.96           N  
ATOM   2880  CA  GLU A 322      11.078  16.194  41.967  1.00 43.54           C  
ATOM   2881  C   GLU A 322      10.918  17.482  41.148  1.00 44.12           C  
ATOM   2882  O   GLU A 322      10.513  18.515  41.696  1.00 44.11           O  
ATOM   2883  CB  GLU A 322      12.390  16.244  42.776  1.00 43.47           C  
ATOM   2884  CG  GLU A 322      12.632  15.085  43.768  1.00 46.22           C  
ATOM   2885  CD  GLU A 322      11.828  15.183  45.090  1.00 49.13           C  
ATOM   2886  OE1 GLU A 322      12.262  14.576  46.104  1.00 50.67           O  
ATOM   2887  OE2 GLU A 322      10.777  15.846  45.120  1.00 48.48           O1-
ATOM   2888  H   GLU A 322      11.846  14.457  40.951  1.00  0.00           H  
ATOM   2889  HA  GLU A 322      10.246  16.129  42.668  1.00  0.00           H  
ATOM   2890  HB3 GLU A 322      12.446  17.192  43.311  1.00  0.00           H  
ATOM   2891  HB2 GLU A 322      13.233  16.310  42.088  1.00  0.00           H  
ATOM   2892  HG3 GLU A 322      13.696  15.021  43.996  1.00  0.00           H  
ATOM   2893  HG2 GLU A 322      12.406  14.137  43.277  1.00  0.00           H  
ATOM   2894  N   ASP A 323      11.239  17.404  39.840  1.00 44.38           N  
ATOM   2895  CA  ASP A 323      11.111  18.534  38.897  1.00 44.23           C  
ATOM   2896  C   ASP A 323      11.878  19.783  39.386  1.00 43.84           C  
ATOM   2897  O   ASP A 323      11.368  20.893  39.329  1.00 44.09           O  
ATOM   2898  CB  ASP A 323       9.625  18.862  38.648  1.00 44.34           C  
ATOM   2899  CG  ASP A 323       9.321  19.236  37.186  1.00 45.94           C  
ATOM   2900  OD1 ASP A 323       8.123  19.394  36.831  1.00 46.31           O  
ATOM   2901  OD2 ASP A 323      10.263  19.359  36.380  1.00 45.92           O1-
ATOM   2902  H   ASP A 323      11.588  16.537  39.457  1.00  0.00           H  
ATOM   2903  HA  ASP A 323      11.548  18.226  37.947  1.00  0.00           H  
ATOM   2904  HB3 ASP A 323       9.321  19.681  39.301  1.00  0.00           H  
ATOM   2905  HB2 ASP A 323       9.012  18.009  38.939  1.00  0.00           H  
ATOM   2906  N   ASN A 324      13.110  19.596  39.849  1.00 43.69           N  
ATOM   2907  CA  ASN A 324      13.896  20.705  40.399  1.00 43.64           C  
ATOM   2908  C   ASN A 324      15.374  20.704  39.950  1.00 43.76           C  
ATOM   2909  O   ASN A 324      16.275  20.961  40.762  1.00 43.07           O  
ATOM   2910  ND2 ASN A 324      15.071  22.018  43.470  1.00 42.94           N  
ATOM   2911  CB  ASN A 324      13.800  20.674  41.929  1.00 43.66           C  
ATOM   2912  CG  ASN A 324      14.203  21.994  42.581  1.00 44.54           C  
ATOM   2913  OD1 ASN A 324      13.580  23.096  42.141  1.00 43.48           O  
ATOM   2914  H   ASN A 324      13.524  18.675  39.826  1.00  0.00           H  
ATOM   2915  HA  ASN A 324      13.445  21.636  40.056  1.00  0.00           H  
ATOM   2916  HB3 ASN A 324      14.429  19.872  42.315  1.00  0.00           H  
ATOM   2917  HB2 ASN A 324      12.780  20.422  42.222  1.00  0.00           H  
ATOM   2918 HD21 ASN A 324      15.334  22.896  43.895  1.00  0.00           H  
ATOM   2919 HD22 ASN A 324      15.512  21.160  43.768  1.00  0.00           H  
ATOM   2920  N   ASP A 325      15.593  20.420  38.656  1.00 43.18           N  
ATOM   2921  CA  ASP A 325      16.914  20.186  38.054  1.00 43.60           C  
ATOM   2922  C   ASP A 325      17.492  18.797  38.342  1.00 42.87           C  
ATOM   2923  O   ASP A 325      17.277  18.220  39.411  1.00 43.25           O  
ATOM   2924  CG  ASP A 325      17.520  22.655  37.927  1.00 47.40           C  
ATOM   2925  OD1 ASP A 325      18.278  23.622  38.153  1.00 52.11           O  
ATOM   2926  OD2 ASP A 325      16.427  22.774  37.327  1.00 50.17           O1-
ATOM   2927  CB  ASP A 325      17.942  21.282  38.412  1.00 44.16           C  
ATOM   2928  H   ASP A 325      14.815  20.354  38.015  1.00  0.00           H  
ATOM   2929  HA  ASP A 325      16.772  20.240  36.975  1.00  0.00           H  
ATOM   2930  HB3 ASP A 325      18.910  21.026  37.979  1.00  0.00           H  
ATOM   2931  HB2 ASP A 325      18.083  21.307  39.492  1.00  0.00           H  
ATOM   2932  N   TYR A 326      18.229  18.259  37.375  1.00 42.17           N  
ATOM   2933  CA  TYR A 326      18.898  16.964  37.558  1.00 41.09           C  
ATOM   2934  C   TYR A 326      20.156  16.877  36.725  1.00 41.04           C  
ATOM   2935  O   TYR A 326      20.316  17.623  35.768  1.00 41.46           O  
ATOM   2936  CG  TYR A 326      17.307  15.771  35.918  1.00 39.54           C  
ATOM   2937  CD1 TYR A 326      17.965  15.197  34.818  1.00 39.57           C  
ATOM   2938  CD2 TYR A 326      16.033  16.287  35.727  1.00 37.14           C  
ATOM   2939  CE1 TYR A 326      17.365  15.157  33.564  1.00 38.72           C  
ATOM   2940  CE2 TYR A 326      15.424  16.269  34.475  1.00 37.26           C  
ATOM   2941  CZ  TYR A 326      16.101  15.695  33.391  1.00 38.05           C  
ATOM   2942  OH  TYR A 326      15.526  15.676  32.142  1.00 34.45           O  
ATOM   2943  CB  TYR A 326      17.954  15.790  37.282  1.00 40.28           C  
ATOM   2944  H   TYR A 326      18.336  18.742  36.494  1.00  0.00           H  
ATOM   2945  HA  TYR A 326      19.197  16.900  38.605  1.00  0.00           H  
ATOM   2946  HB2 TYR A 326      17.179  15.764  38.048  1.00  0.00           H  
ATOM   2947  HB3 TYR A 326      18.489  14.854  37.440  1.00  0.00           H  
ATOM   2948  HD1 TYR A 326      18.953  14.777  34.938  1.00  0.00           H  
ATOM   2949  HD2 TYR A 326      15.492  16.714  36.558  1.00  0.00           H  
ATOM   2950  HE1 TYR A 326      17.884  14.709  32.731  1.00  0.00           H  
ATOM   2951  HE2 TYR A 326      14.439  16.695  34.347  1.00  0.00           H  
ATOM   2952  HH  TYR A 326      14.640  16.043  32.191  1.00  0.00           H  
ATOM   2953  N   GLY A 327      21.058  15.978  37.104  1.00 41.20           N  
ATOM   2954  CA  GLY A 327      22.284  15.769  36.344  1.00 40.55           C  
ATOM   2955  C   GLY A 327      22.356  14.429  35.631  1.00 40.43           C  
ATOM   2956  O   GLY A 327      21.377  13.674  35.599  1.00 39.49           O  
ATOM   2957  H   GLY A 327      20.901  15.423  37.932  1.00  0.00           H  
ATOM   2958  HA3 GLY A 327      23.142  15.872  37.008  1.00  0.00           H  
ATOM   2959  HA2 GLY A 327      22.398  16.573  35.616  1.00  0.00           H  
ATOM   2960  N   ARG A 328      23.534  14.151  35.064  1.00 39.94           N  
ATOM   2961  CA  ARG A 328      23.796  12.920  34.289  1.00 39.71           C  
ATOM   2962  C   ARG A 328      23.583  11.600  35.065  1.00 38.82           C  
ATOM   2963  O   ARG A 328      23.449  10.547  34.448  1.00 38.31           O  
ATOM   2964  CZ  ARG A 328      29.881  13.589  35.139  1.00 45.25           C  
ATOM   2965  NH1 ARG A 328      30.386  13.926  33.952  1.00 44.85           N  
ATOM   2966  NH2 ARG A 328      30.660  13.551  36.204  1.00 46.10           N1+
ATOM   2967  CB  ARG A 328      25.206  12.961  33.676  1.00 39.36           C  
ATOM   2968  CG  ARG A 328      26.280  12.949  34.722  1.00 40.84           C  
ATOM   2969  CD  ARG A 328      27.623  13.277  34.178  1.00 42.52           C  
ATOM   2970  NE  ARG A 328      28.594  13.285  35.271  1.00 44.79           N  
ATOM   2971  H   ARG A 328      24.304  14.799  35.155  1.00  0.00           H  
ATOM   2972  HA  ARG A 328      23.090  12.915  33.459  1.00  0.00           H  
ATOM   2973  HB2 ARG A 328      25.308  13.855  33.061  1.00  0.00           H  
ATOM   2974  HB3 ARG A 328      25.337  12.106  33.012  1.00  0.00           H  
ATOM   2975  HG3 ARG A 328      26.311  11.969  35.198  1.00  0.00           H  
ATOM   2976  HG2 ARG A 328      26.026  13.658  35.510  1.00  0.00           H  
ATOM   2977  HD3 ARG A 328      27.595  14.261  33.709  1.00  0.00           H  
ATOM   2978  HD2 ARG A 328      27.910  12.525  33.443  1.00  0.00           H  
ATOM   2979  HE  ARG A 328      28.224  13.037  36.177  1.00  0.00           H  
ATOM   2980 HH11 ARG A 328      31.367  14.155  33.868  1.00  0.00           H  
ATOM   2981 HH12 ARG A 328      29.789  13.953  33.138  1.00  0.00           H  
ATOM   2982 HH21 ARG A 328      31.640  13.780  36.121  1.00  0.00           H  
ATOM   2983 HH22 ARG A 328      30.276  13.294  37.102  1.00  0.00           H  
ATOM   2984  N   ALA A 329      23.512  11.677  36.402  1.00 37.93           N  
ATOM   2985  CA  ALA A 329      23.312  10.498  37.259  1.00 36.71           C  
ATOM   2986  C   ALA A 329      21.930   9.855  37.131  1.00 36.30           C  
ATOM   2987  O   ALA A 329      21.705   8.747  37.644  1.00 36.49           O  
ATOM   2988  CB  ALA A 329      23.634  10.817  38.725  1.00 36.24           C  
ATOM   2989  H   ALA A 329      23.596  12.573  36.861  1.00  0.00           H  
ATOM   2990  HA  ALA A 329      24.035   9.750  36.936  1.00  0.00           H  
ATOM   2991  HB1 ALA A 329      23.476   9.926  39.334  1.00  0.00           H  
ATOM   2992  HB2 ALA A 329      24.673  11.134  38.809  1.00  0.00           H  
ATOM   2993  HB3 ALA A 329      22.981  11.616  39.076  1.00  0.00           H  
ATOM   2994  N   VAL A 330      21.009  10.529  36.443  1.00 35.98           N  
ATOM   2995  CA  VAL A 330      19.716   9.929  36.128  1.00 35.60           C  
ATOM   2996  C   VAL A 330      19.906   8.662  35.282  1.00 36.06           C  
ATOM   2997  O   VAL A 330      19.079   7.743  35.341  1.00 37.08           O  
ATOM   2998  CG2 VAL A 330      19.148  11.416  34.107  1.00 35.32           C  
ATOM   2999  CB  VAL A 330      18.688  10.923  35.457  1.00 35.32           C  
ATOM   3000  CG1 VAL A 330      18.377  12.101  36.380  1.00 35.67           C  
ATOM   3001  H   VAL A 330      21.200  11.471  36.131  1.00  0.00           H  
ATOM   3002  HA  VAL A 330      19.277   9.612  37.074  1.00  0.00           H  
ATOM   3003  HB  VAL A 330      17.758  10.375  35.304  1.00  0.00           H  
ATOM   3004 HG11 VAL A 330      17.667  12.768  35.892  1.00  0.00           H  
ATOM   3005 HG12 VAL A 330      17.946  11.730  37.310  1.00  0.00           H  
ATOM   3006 HG13 VAL A 330      19.296  12.645  36.598  1.00  0.00           H  
ATOM   3007 HG21 VAL A 330      18.403  12.095  33.694  1.00  0.00           H  
ATOM   3008 HG22 VAL A 330      20.097  11.941  34.216  1.00  0.00           H  
ATOM   3009 HG23 VAL A 330      19.278  10.568  33.435  1.00  0.00           H  
ATOM   3010  N   ASP A 331      21.002   8.600  34.524  1.00 35.60           N  
ATOM   3011  CA  ASP A 331      21.295   7.427  33.697  1.00 35.66           C  
ATOM   3012  C   ASP A 331      21.665   6.208  34.515  1.00 35.54           C  
ATOM   3013  O   ASP A 331      21.459   5.077  34.083  1.00 35.28           O  
ATOM   3014  CB  ASP A 331      22.402   7.732  32.693  1.00 34.91           C  
ATOM   3015  CG  ASP A 331      21.836   8.518  31.478  1.00 36.06           C  
ATOM   3016  OD1 ASP A 331      20.683   8.417  31.168  1.00 35.98           O  
ATOM   3017  OD2 ASP A 331      22.375   9.212  30.644  1.00 35.45           O1-
ATOM   3018  H   ASP A 331      21.652   9.373  34.511  1.00  0.00           H  
ATOM   3019  HA  ASP A 331      20.394   7.186  33.133  1.00  0.00           H  
ATOM   3020  HB3 ASP A 331      22.850   6.798  32.354  1.00  0.00           H  
ATOM   3021  HB2 ASP A 331      23.194   8.294  33.188  1.00  0.00           H  
ATOM   3022  N   TRP A 332      22.224   6.442  35.697  1.00 35.89           N  
ATOM   3023  CA  TRP A 332      22.631   5.350  36.576  1.00 36.40           C  
ATOM   3024  C   TRP A 332      21.430   4.828  37.365  1.00 36.27           C  
ATOM   3025  O   TRP A 332      21.387   3.654  37.714  1.00 36.80           O  
ATOM   3026  CZ3 TRP A 332      26.328   4.431  33.697  1.00 39.31           C  
ATOM   3027  CH2 TRP A 332      27.311   5.373  33.334  1.00 38.97           C  
ATOM   3028  CB  TRP A 332      23.796   5.787  37.469  1.00 36.15           C  
ATOM   3029  CG  TRP A 332      24.957   6.403  36.677  1.00 38.56           C  
ATOM   3030  CD1 TRP A 332      25.562   7.611  36.919  1.00 39.13           C  
ATOM   3031  CD2 TRP A 332      25.627   5.845  35.525  1.00 38.63           C  
ATOM   3032  NE1 TRP A 332      26.564   7.822  36.011  1.00 37.93           N  
ATOM   3033  CE2 TRP A 332      26.620   6.768  35.139  1.00 38.56           C  
ATOM   3034  CE3 TRP A 332      25.481   4.654  34.788  1.00 39.28           C  
ATOM   3035  CZ2 TRP A 332      27.474   6.543  34.039  1.00 38.47           C  
ATOM   3036  H   TRP A 332      22.375   7.392  36.005  1.00  0.00           H  
ATOM   3037  HA  TRP A 332      22.988   4.536  35.945  1.00  0.00           H  
ATOM   3038  HB2 TRP A 332      24.160   4.929  38.035  1.00  0.00           H  
ATOM   3039  HB3 TRP A 332      23.438   6.506  38.205  1.00  0.00           H  
ATOM   3040  HD1 TRP A 332      25.222   8.230  37.732  1.00  0.00           H  
ATOM   3041  HE1 TRP A 332      27.121   8.663  36.064  1.00  0.00           H  
ATOM   3042  HE3 TRP A 332      24.726   3.934  35.068  1.00  0.00           H  
ATOM   3043  HZ2 TRP A 332      28.223   7.277  33.778  1.00  0.00           H  
ATOM   3044  HZ3 TRP A 332      26.234   3.524  33.117  1.00  0.00           H  
ATOM   3045  HH2 TRP A 332      27.944   5.162  32.485  1.00  0.00           H  
ATOM   3046  N   TRP A 333      20.446   5.696  37.624  1.00 36.06           N  
ATOM   3047  CA  TRP A 333      19.165   5.242  38.144  1.00 35.70           C  
ATOM   3048  C   TRP A 333      18.547   4.249  37.145  1.00 35.68           C  
ATOM   3049  O   TRP A 333      18.250   3.102  37.494  1.00 35.50           O  
ATOM   3050  NE1 TRP A 333      14.672   5.208  38.748  1.00 35.96           N  
ATOM   3051  CE2 TRP A 333      15.005   5.229  40.080  1.00 35.43           C  
ATOM   3052  CE3 TRP A 333      16.928   5.801  41.448  1.00 32.83           C  
ATOM   3053  CZ2 TRP A 333      14.235   4.900  41.212  1.00 35.58           C  
ATOM   3054  CZ3 TRP A 333      16.176   5.471  42.562  1.00 34.59           C  
ATOM   3055  CH2 TRP A 333      14.838   5.018  42.441  1.00 34.03           C  
ATOM   3056  CB  TRP A 333      18.209   6.411  38.410  1.00 35.41           C  
ATOM   3057  CG  TRP A 333      16.806   5.929  38.832  1.00 36.44           C  
ATOM   3058  CD1 TRP A 333      15.757   5.627  38.004  1.00 34.64           C  
ATOM   3059  CD2 TRP A 333      16.340   5.684  40.177  1.00 34.94           C  
ATOM   3060  H   TRP A 333      20.586   6.683  37.457  1.00  0.00           H  
ATOM   3061  HA  TRP A 333      19.341   4.720  39.085  1.00  0.00           H  
ATOM   3062  HB3 TRP A 333      18.127   7.024  37.513  1.00  0.00           H  
ATOM   3063  HB2 TRP A 333      18.623   7.048  39.192  1.00  0.00           H  
ATOM   3064  HD1 TRP A 333      15.865   5.735  36.935  1.00  0.00           H  
ATOM   3065  HE1 TRP A 333      13.813   4.949  38.286  1.00  0.00           H  
ATOM   3066  HE3 TRP A 333      17.948   6.143  41.542  1.00  0.00           H  
ATOM   3067  HZ2 TRP A 333      13.213   4.572  41.093  1.00  0.00           H  
ATOM   3068  HZ3 TRP A 333      16.607   5.557  43.549  1.00  0.00           H  
ATOM   3069  HH2 TRP A 333      14.291   4.763  43.337  1.00  0.00           H  
ATOM   3070  N   GLY A 334      18.352   4.712  35.907  1.00 35.21           N  
ATOM   3071  CA  GLY A 334      17.907   3.872  34.814  1.00 34.39           C  
ATOM   3072  C   GLY A 334      18.676   2.575  34.703  1.00 33.95           C  
ATOM   3073  O   GLY A 334      18.088   1.511  34.515  1.00 34.49           O  
ATOM   3074  H   GLY A 334      18.515   5.688  35.701  1.00  0.00           H  
ATOM   3075  HA2 GLY A 334      17.989   4.422  33.877  1.00  0.00           H  
ATOM   3076  HA3 GLY A 334      16.846   3.653  34.935  1.00  0.00           H  
ATOM   3077  N   LEU A 335      19.989   2.642  34.857  1.00 33.55           N  
ATOM   3078  CA  LEU A 335      20.790   1.426  34.859  1.00 33.64           C  
ATOM   3079  C   LEU A 335      20.427   0.502  36.017  1.00 34.02           C  
ATOM   3080  O   LEU A 335      20.431  -0.734  35.859  1.00 34.63           O  
ATOM   3081  CB  LEU A 335      22.295   1.737  34.850  1.00 33.73           C  
ATOM   3082  CG  LEU A 335      23.175   0.502  35.062  1.00 33.74           C  
ATOM   3083  CD1 LEU A 335      23.233  -0.369  33.762  1.00 35.42           C  
ATOM   3084  CD2 LEU A 335      24.560   0.859  35.554  1.00 30.83           C  
ATOM   3085  H   LEU A 335      20.438   3.539  34.973  1.00  0.00           H  
ATOM   3086  HA  LEU A 335      20.566   0.891  33.936  1.00  0.00           H  
ATOM   3087  HB3 LEU A 335      22.517   2.475  35.622  1.00  0.00           H  
ATOM   3088  HB2 LEU A 335      22.561   2.214  33.907  1.00  0.00           H  
ATOM   3089  HG  LEU A 335      22.703  -0.103  35.836  1.00  0.00           H  
ATOM   3090 HD11 LEU A 335      23.864  -1.241  33.936  1.00  0.00           H  
ATOM   3091 HD12 LEU A 335      22.227  -0.696  33.498  1.00  0.00           H  
ATOM   3092 HD13 LEU A 335      23.649   0.222  32.946  1.00  0.00           H  
ATOM   3093 HD21 LEU A 335      25.145  -0.051  35.688  1.00  0.00           H  
ATOM   3094 HD22 LEU A 335      25.052   1.502  34.823  1.00  0.00           H  
ATOM   3095 HD23 LEU A 335      24.484   1.385  36.506  1.00  0.00           H  
ATOM   3096  N   GLY A 336      20.119   1.096  37.167  1.00 33.60           N  
ATOM   3097  CA  GLY A 336      19.713   0.342  38.342  1.00 34.43           C  
ATOM   3098  C   GLY A 336      18.395  -0.343  38.137  1.00 34.26           C  
ATOM   3099  O   GLY A 336      18.262  -1.512  38.450  1.00 35.36           O  
ATOM   3100  H   GLY A 336      20.163   2.103  37.243  1.00  0.00           H  
ATOM   3101  HA3 GLY A 336      19.644   1.013  39.198  1.00  0.00           H  
ATOM   3102  HA2 GLY A 336      20.475  -0.401  38.577  1.00  0.00           H  
ATOM   3103  N   VAL A 337      17.432   0.380  37.576  1.00 34.82           N  
ATOM   3104  CA  VAL A 337      16.142  -0.208  37.178  1.00 34.56           C  
ATOM   3105  C   VAL A 337      16.271  -1.380  36.204  1.00 35.04           C  
ATOM   3106  O   VAL A 337      15.754  -2.444  36.500  1.00 35.38           O  
ATOM   3107  CB  VAL A 337      15.122   0.838  36.646  1.00 34.55           C  
ATOM   3108  CG1 VAL A 337      13.774   0.206  36.431  1.00 32.41           C  
ATOM   3109  CG2 VAL A 337      14.988   2.040  37.618  1.00 32.90           C  
ATOM   3110  H   VAL A 337      17.573   1.366  37.408  1.00  0.00           H  
ATOM   3111  HA  VAL A 337      15.705  -0.620  38.088  1.00  0.00           H  
ATOM   3112  HB  VAL A 337      15.482   1.211  35.687  1.00  0.00           H  
ATOM   3113 HG11 VAL A 337      13.076   0.956  36.059  1.00  0.00           H  
ATOM   3114 HG12 VAL A 337      13.862  -0.601  35.704  1.00  0.00           H  
ATOM   3115 HG13 VAL A 337      13.406  -0.195  37.375  1.00  0.00           H  
ATOM   3116 HG21 VAL A 337      14.268   2.754  37.218  1.00  0.00           H  
ATOM   3117 HG22 VAL A 337      14.646   1.686  38.591  1.00  0.00           H  
ATOM   3118 HG23 VAL A 337      15.957   2.527  37.730  1.00  0.00           H  
ATOM   3119  N   VAL A 338      16.954  -1.209  35.059  1.00 35.41           N  
ATOM   3120  CA  VAL A 338      17.031  -2.317  34.086  1.00 35.14           C  
ATOM   3121  C   VAL A 338      17.791  -3.562  34.638  1.00 35.04           C  
ATOM   3122  O   VAL A 338      17.363  -4.698  34.426  1.00 34.75           O  
ATOM   3123  CB  VAL A 338      17.498  -1.896  32.621  1.00 34.91           C  
ATOM   3124  CG1 VAL A 338      16.815  -0.678  32.167  1.00 35.18           C  
ATOM   3125  CG2 VAL A 338      18.992  -1.697  32.522  1.00 35.89           C  
ATOM   3126  H   VAL A 338      17.409  -0.327  34.870  1.00  0.00           H  
ATOM   3127  HA  VAL A 338      16.001  -2.652  33.964  1.00  0.00           H  
ATOM   3128  HB  VAL A 338      17.225  -2.703  31.941  1.00  0.00           H  
ATOM   3129 HG11 VAL A 338      17.157  -0.421  31.165  1.00  0.00           H  
ATOM   3130 HG12 VAL A 338      15.738  -0.850  32.150  1.00  0.00           H  
ATOM   3131 HG13 VAL A 338      17.041   0.142  32.849  1.00  0.00           H  
ATOM   3132 HG21 VAL A 338      19.254  -1.411  31.503  1.00  0.00           H  
ATOM   3133 HG22 VAL A 338      19.300  -0.910  33.210  1.00  0.00           H  
ATOM   3134 HG23 VAL A 338      19.500  -2.625  32.781  1.00  0.00           H  
ATOM   3135  N   MET A 339      18.890  -3.344  35.356  1.00 35.27           N  
ATOM   3136  CA  MET A 339      19.607  -4.453  36.013  1.00 36.03           C  
ATOM   3137  C   MET A 339      18.789  -5.146  37.120  1.00 37.23           C  
ATOM   3138  O   MET A 339      18.933  -6.353  37.356  1.00 37.79           O  
ATOM   3139  CB  MET A 339      20.969  -3.979  36.541  1.00 35.87           C  
ATOM   3140  CG  MET A 339      22.016  -3.825  35.435  1.00 35.15           C  
ATOM   3141  SD  MET A 339      23.641  -3.350  36.005  1.00 39.43           S  
ATOM   3142  CE  MET A 339      24.372  -4.968  36.286  1.00 36.91           C  
ATOM   3143  H   MET A 339      19.249  -2.405  35.459  1.00  0.00           H  
ATOM   3144  HA  MET A 339      19.806  -5.202  35.246  1.00  0.00           H  
ATOM   3145  HB3 MET A 339      21.332  -4.684  37.288  1.00  0.00           H  
ATOM   3146  HB2 MET A 339      20.845  -3.028  37.058  1.00  0.00           H  
ATOM   3147  HG3 MET A 339      21.663  -3.098  34.703  1.00  0.00           H  
ATOM   3148  HG2 MET A 339      22.088  -4.757  34.874  1.00  0.00           H  
ATOM   3149  HE1 MET A 339      25.394  -4.849  36.647  1.00  0.00           H  
ATOM   3150  HE2 MET A 339      23.786  -5.508  37.030  1.00  0.00           H  
ATOM   3151  HE3 MET A 339      24.380  -5.531  35.353  1.00  0.00           H  
ATOM   3152  N   TYR A 340      17.913  -4.390  37.788  1.00 37.51           N  
ATOM   3153  CA  TYR A 340      17.040  -4.968  38.806  1.00 37.42           C  
ATOM   3154  C   TYR A 340      16.035  -5.849  38.104  1.00 37.45           C  
ATOM   3155  O   TYR A 340      15.779  -6.981  38.531  1.00 36.80           O  
ATOM   3156  CB  TYR A 340      16.332  -3.852  39.579  1.00 37.64           C  
ATOM   3157  CG  TYR A 340      15.395  -4.280  40.669  1.00 36.60           C  
ATOM   3158  CD1 TYR A 340      14.173  -4.872  40.377  1.00 37.04           C  
ATOM   3159  CD2 TYR A 340      15.706  -4.028  42.000  1.00 38.33           C  
ATOM   3160  CE1 TYR A 340      13.305  -5.249  41.390  1.00 39.93           C  
ATOM   3161  CE2 TYR A 340      14.847  -4.388  43.017  1.00 38.86           C  
ATOM   3162  CZ  TYR A 340      13.654  -4.993  42.713  1.00 39.76           C  
ATOM   3163  OH  TYR A 340      12.808  -5.335  43.734  1.00 42.23           O  
ATOM   3164  H   TYR A 340      17.846  -3.402  37.592  1.00  0.00           H  
ATOM   3165  HA  TYR A 340      17.632  -5.569  39.495  1.00  0.00           H  
ATOM   3166  HB3 TYR A 340      15.797  -3.212  38.877  1.00  0.00           H  
ATOM   3167  HB2 TYR A 340      17.078  -3.173  39.992  1.00  0.00           H  
ATOM   3168  HD1 TYR A 340      13.889  -5.044  39.350  1.00  0.00           H  
ATOM   3169  HD2 TYR A 340      16.637  -3.543  42.255  1.00  0.00           H  
ATOM   3170  HE1 TYR A 340      12.371  -5.734  41.148  1.00  0.00           H  
ATOM   3171  HE2 TYR A 340      15.114  -4.193  44.045  1.00  0.00           H  
ATOM   3172  HH  TYR A 340      13.198  -5.079  44.573  1.00  0.00           H  
ATOM   3173  N   GLU A 341      15.462  -5.324  37.024  1.00 37.33           N  
ATOM   3174  CA  GLU A 341      14.562  -6.126  36.175  1.00 38.17           C  
ATOM   3175  C   GLU A 341      15.189  -7.442  35.669  1.00 38.00           C  
ATOM   3176  O   GLU A 341      14.536  -8.482  35.688  1.00 38.22           O  
ATOM   3177  CB  GLU A 341      14.069  -5.311  34.986  1.00 38.11           C  
ATOM   3178  CG  GLU A 341      13.002  -4.293  35.311  1.00 38.32           C  
ATOM   3179  CD  GLU A 341      12.546  -3.595  34.061  1.00 39.05           C  
ATOM   3180  OE1 GLU A 341      13.268  -2.692  33.595  1.00 39.21           O  
ATOM   3181  OE2 GLU A 341      11.487  -3.971  33.517  1.00 40.29           O1-
ATOM   3182  H   GLU A 341      15.642  -4.362  36.774  1.00  0.00           H  
ATOM   3183  HA  GLU A 341      13.692  -6.388  36.777  1.00  0.00           H  
ATOM   3184  HB3 GLU A 341      13.701  -5.986  34.214  1.00  0.00           H  
ATOM   3185  HB2 GLU A 341      14.916  -4.810  34.517  1.00  0.00           H  
ATOM   3186  HG3 GLU A 341      13.402  -3.559  36.011  1.00  0.00           H  
ATOM   3187  HG2 GLU A 341      12.154  -4.793  35.778  1.00  0.00           H  
ATOM   3188  N   MET A 342      16.438  -7.382  35.218  1.00 37.81           N  
ATOM   3189  CA  MET A 342      17.143  -8.577  34.723  1.00 38.48           C  
ATOM   3190  C   MET A 342      17.372  -9.626  35.820  1.00 38.72           C  
ATOM   3191  O   MET A 342      17.060 -10.785  35.637  1.00 38.78           O  
ATOM   3192  CB  MET A 342      18.482  -8.205  34.085  1.00 37.46           C  
ATOM   3193  CG  MET A 342      18.407  -7.317  32.833  1.00 39.31           C  
ATOM   3194  SD  MET A 342      20.095  -6.949  32.339  1.00 39.44           S  
ATOM   3195  CE  MET A 342      19.959  -5.413  31.433  1.00 43.85           C  
ATOM   3196  H   MET A 342      16.930  -6.500  35.208  1.00  0.00           H  
ATOM   3197  HA  MET A 342      16.523  -9.033  33.952  1.00  0.00           H  
ATOM   3198  HB3 MET A 342      19.032  -9.116  33.847  1.00  0.00           H  
ATOM   3199  HB2 MET A 342      19.114  -7.724  34.831  1.00  0.00           H  
ATOM   3200  HG3 MET A 342      17.891  -6.388  33.078  1.00  0.00           H  
ATOM   3201  HG2 MET A 342      17.905  -7.859  32.033  1.00  0.00           H  
ATOM   3202  HE1 MET A 342      20.946  -5.105  31.088  1.00  0.00           H  
ATOM   3203  HE2 MET A 342      19.302  -5.554  30.574  1.00  0.00           H  
ATOM   3204  HE3 MET A 342      19.545  -4.642  32.083  1.00  0.00           H  
ATOM   3205  N   MET A 343      17.933  -9.192  36.952  1.00 39.44           N  
ATOM   3206  CA  MET A 343      18.212 -10.067  38.085  1.00 39.60           C  
ATOM   3207  C   MET A 343      17.015 -10.443  38.995  1.00 39.84           C  
ATOM   3208  O   MET A 343      17.004 -11.548  39.552  1.00 39.78           O  
ATOM   3209  CB  MET A 343      19.366  -9.501  38.900  1.00 39.32           C  
ATOM   3210  CG  MET A 343      20.673  -9.630  38.192  1.00 39.27           C  
ATOM   3211  SD  MET A 343      22.078  -8.951  39.030  1.00 40.08           S  
ATOM   3212  CE  MET A 343      21.681  -7.193  39.022  1.00 38.28           C  
ATOM   3213  H   MET A 343      18.184  -8.218  37.050  1.00  0.00           H  
ATOM   3214  HA  MET A 343      18.573 -11.004  37.660  1.00  0.00           H  
ATOM   3215  HB3 MET A 343      19.421 -10.017  39.858  1.00  0.00           H  
ATOM   3216  HB2 MET A 343      19.175  -8.450  39.119  1.00  0.00           H  
ATOM   3217  HG3 MET A 343      20.593  -9.179  37.203  1.00  0.00           H  
ATOM   3218  HG2 MET A 343      20.860 -10.680  37.970  1.00  0.00           H  
ATOM   3219  HE1 MET A 343      22.478  -6.638  39.517  1.00  0.00           H  
ATOM   3220  HE2 MET A 343      21.583  -6.846  37.993  1.00  0.00           H  
ATOM   3221  HE3 MET A 343      20.742  -7.029  39.551  1.00  0.00           H  
ATOM   3222  N   CYS A 344      16.021  -9.559  39.126  1.00 39.90           N  
ATOM   3223  CA  CYS A 344      14.861  -9.804  40.031  1.00 40.30           C  
ATOM   3224  C   CYS A 344      13.540 -10.235  39.378  1.00 40.36           C  
ATOM   3225  O   CYS A 344      12.675 -10.820  40.047  1.00 41.40           O  
ATOM   3226  CB  CYS A 344      14.596  -8.594  40.931  1.00 39.49           C  
ATOM   3227  SG  CYS A 344      16.036  -8.094  41.812  1.00 41.72           S  
ATOM   3228  H   CYS A 344      16.041  -8.695  38.604  1.00  0.00           H  
ATOM   3229  HA  CYS A 344      15.155 -10.619  40.692  1.00  0.00           H  
ATOM   3230  HB2 CYS A 344      13.804  -8.836  41.639  1.00  0.00           H  
ATOM   3231  HB3 CYS A 344      14.235  -7.764  40.325  1.00  0.00           H  
ATOM   3232  HG  CYS A 344      16.997  -7.763  40.945  1.00  0.00           H  
ATOM   3233  N   GLY A 345      13.366  -9.941  38.096  1.00 39.84           N  
ATOM   3234  CA  GLY A 345      12.206 -10.432  37.354  1.00 39.36           C  
ATOM   3235  C   GLY A 345      11.015  -9.500  37.341  1.00 38.87           C  
ATOM   3236  O   GLY A 345       9.938  -9.871  36.898  1.00 39.11           O  
ATOM   3237  H   GLY A 345      14.042  -9.367  37.613  1.00  0.00           H  
ATOM   3238  HA2 GLY A 345      11.903 -11.399  37.757  1.00  0.00           H  
ATOM   3239  HA3 GLY A 345      12.502 -10.655  36.329  1.00  0.00           H  
ATOM   3240  N   ARG A 346      11.223  -8.274  37.788  1.00 38.88           N  
ATOM   3241  CA  ARG A 346      10.151  -7.310  37.919  1.00 39.32           C  
ATOM   3242  C   ARG A 346      10.748  -5.921  38.033  1.00 39.07           C  
ATOM   3243  O   ARG A 346      11.947  -5.768  38.233  1.00 38.97           O  
ATOM   3244  CB  ARG A 346       9.265  -7.643  39.152  1.00 39.71           C  
ATOM   3245  CG  ARG A 346      10.010  -7.628  40.511  1.00 40.26           C  
ATOM   3246  CD  ARG A 346       9.042  -7.804  41.723  1.00 44.24           C  
ATOM   3247  NE  ARG A 346       9.703  -7.401  42.966  1.00 46.94           N  
ATOM   3248  CZ  ARG A 346      10.224  -8.235  43.867  1.00 47.16           C  
ATOM   3249  NH1 ARG A 346      10.146  -9.552  43.708  1.00 48.80           N  
ATOM   3250  NH2 ARG A 346      10.814  -7.747  44.946  1.00 47.22           N1+
ATOM   3251  H   ARG A 346      12.154  -7.984  38.051  1.00  0.00           H  
ATOM   3252  HA  ARG A 346       9.532  -7.351  37.023  1.00  0.00           H  
ATOM   3253  HB2 ARG A 346       8.798  -8.618  39.008  1.00  0.00           H  
ATOM   3254  HB3 ARG A 346       8.426  -6.948  39.192  1.00  0.00           H  
ATOM   3255  HG3 ARG A 346      10.553  -6.689  40.616  1.00  0.00           H  
ATOM   3256  HG2 ARG A 346      10.756  -8.422  40.525  1.00  0.00           H  
ATOM   3257  HD3 ARG A 346       8.738  -8.849  41.795  1.00  0.00           H  
ATOM   3258  HD2 ARG A 346       8.153  -7.193  41.569  1.00  0.00           H  
ATOM   3259  HE  ARG A 346       9.747  -6.403  43.117  1.00  0.00           H  
ATOM   3260 HH11 ARG A 346      10.547 -10.169  44.400  1.00  0.00           H  
ATOM   3261 HH12 ARG A 346       9.686  -9.937  42.895  1.00  0.00           H  
ATOM   3262 HH21 ARG A 346      11.211  -8.373  45.632  1.00  0.00           H  
ATOM   3263 HH22 ARG A 346      10.868  -6.747  45.085  1.00  0.00           H  
ATOM   3264  N   LEU A 347       9.911  -4.902  37.880  1.00 39.69           N  
ATOM   3265  CA  LEU A 347      10.323  -3.517  38.128  1.00 39.86           C  
ATOM   3266  C   LEU A 347      10.570  -3.274  39.631  1.00 41.07           C  
ATOM   3267  O   LEU A 347       9.898  -3.883  40.481  1.00 40.77           O  
ATOM   3268  CB  LEU A 347       9.238  -2.569  37.635  1.00 39.44           C  
ATOM   3269  CG  LEU A 347       9.198  -2.261  36.134  1.00 37.54           C  
ATOM   3270  CD1 LEU A 347       7.886  -1.580  35.809  1.00 35.07           C  
ATOM   3271  CD2 LEU A 347      10.400  -1.410  35.675  1.00 36.48           C  
ATOM   3272  H   LEU A 347       8.960  -5.070  37.584  1.00  0.00           H  
ATOM   3273  HA  LEU A 347      11.244  -3.318  37.581  1.00  0.00           H  
ATOM   3274  HB3 LEU A 347       9.302  -1.633  38.191  1.00  0.00           H  
ATOM   3275  HB2 LEU A 347       8.265  -2.944  37.950  1.00  0.00           H  
ATOM   3276  HG  LEU A 347       9.229  -3.208  35.594  1.00  0.00           H  
ATOM   3277 HD11 LEU A 347       7.846  -1.356  34.743  1.00  0.00           H  
ATOM   3278 HD12 LEU A 347       7.058  -2.239  36.072  1.00  0.00           H  
ATOM   3279 HD13 LEU A 347       7.806  -0.653  36.377  1.00  0.00           H  
ATOM   3280 HD21 LEU A 347      10.323  -1.221  34.604  1.00  0.00           H  
ATOM   3281 HD22 LEU A 347      10.401  -0.462  36.212  1.00  0.00           H  
ATOM   3282 HD23 LEU A 347      11.326  -1.946  35.883  1.00  0.00           H  
ATOM   3283  N   PRO A 348      11.514  -2.379  39.970  1.00 42.00           N  
ATOM   3284  CA  PRO A 348      11.735  -2.086  41.406  1.00 43.16           C  
ATOM   3285  C   PRO A 348      10.529  -1.422  42.079  1.00 43.93           C  
ATOM   3286  O   PRO A 348      10.256  -1.680  43.265  1.00 44.82           O  
ATOM   3287  CB  PRO A 348      12.958  -1.165  41.399  1.00 42.99           C  
ATOM   3288  CG  PRO A 348      13.016  -0.612  40.034  1.00 42.62           C  
ATOM   3289  CD  PRO A 348      12.458  -1.650  39.110  1.00 41.52           C  
ATOM   3290  HA  PRO A 348      11.979  -3.009  41.931  1.00  0.00           H  
ATOM   3291  HB3 PRO A 348      13.855  -1.754  41.590  1.00  0.00           H  
ATOM   3292  HB2 PRO A 348      12.804  -0.354  42.111  1.00  0.00           H  
ATOM   3293  HG3 PRO A 348      14.054  -0.411  39.769  1.00  0.00           H  
ATOM   3294  HG2 PRO A 348      12.404   0.288  39.981  1.00  0.00           H  
ATOM   3295  HD2 PRO A 348      11.908  -1.158  38.308  1.00  0.00           H  
ATOM   3296  HD3 PRO A 348      13.257  -2.324  38.802  1.00  0.00           H  
ATOM   3297  N   PHE A 349       9.802  -0.601  41.322  1.00 44.60           N  
ATOM   3298  CA  PHE A 349       8.528  -0.031  41.764  1.00 45.47           C  
ATOM   3299  C   PHE A 349       7.513  -0.128  40.645  1.00 46.21           C  
ATOM   3300  O   PHE A 349       7.820   0.194  39.484  1.00 46.34           O  
ATOM   3301  CZ  PHE A 349      12.181   2.128  44.606  1.00 48.24           C  
ATOM   3302  CB  PHE A 349       8.697   1.439  42.184  1.00 45.51           C  
ATOM   3303  CG  PHE A 349       9.901   1.689  43.030  1.00 46.73           C  
ATOM   3304  CD1 PHE A 349       9.890   1.386  44.394  1.00 48.92           C  
ATOM   3305  CD2 PHE A 349      11.061   2.211  42.470  1.00 47.56           C  
ATOM   3306  CE1 PHE A 349      11.028   1.604  45.182  1.00 49.22           C  
ATOM   3307  CE2 PHE A 349      12.197   2.425  43.245  1.00 47.79           C  
ATOM   3308  H   PHE A 349      10.125  -0.347  40.399  1.00  0.00           H  
ATOM   3309  HA  PHE A 349       8.165  -0.602  42.619  1.00  0.00           H  
ATOM   3310  HB2 PHE A 349       7.806   1.767  42.719  1.00  0.00           H  
ATOM   3311  HB3 PHE A 349       8.743   2.066  41.294  1.00  0.00           H  
ATOM   3312  HD1 PHE A 349       9.000   0.980  44.849  1.00  0.00           H  
ATOM   3313  HD2 PHE A 349      11.089   2.457  41.418  1.00  0.00           H  
ATOM   3314  HE1 PHE A 349      11.008   1.367  46.236  1.00  0.00           H  
ATOM   3315  HE2 PHE A 349      13.093   2.822  42.792  1.00  0.00           H  
ATOM   3316  HZ  PHE A 349      13.057   2.301  45.213  1.00  0.00           H  
ATOM   3317  N   TYR A 350       6.307  -0.573  40.979  1.00 47.42           N  
ATOM   3318  CA  TYR A 350       5.210  -0.587  40.017  1.00 48.76           C  
ATOM   3319  C   TYR A 350       3.815  -0.290  40.577  1.00 49.94           C  
ATOM   3320  O   TYR A 350       3.440  -0.721  41.672  1.00 49.95           O  
ATOM   3321  CB  TYR A 350       5.159  -1.890  39.208  1.00 48.64           C  
ATOM   3322  CG  TYR A 350       4.134  -1.811  38.089  1.00 49.45           C  
ATOM   3323  CD1 TYR A 350       4.374  -1.019  36.961  1.00 50.31           C  
ATOM   3324  CD2 TYR A 350       2.910  -2.490  38.173  1.00 49.25           C  
ATOM   3325  CE1 TYR A 350       3.436  -0.910  35.939  1.00 50.16           C  
ATOM   3326  CE2 TYR A 350       1.962  -2.394  37.153  1.00 50.06           C  
ATOM   3327  CZ  TYR A 350       2.239  -1.595  36.034  1.00 51.21           C  
ATOM   3328  OH  TYR A 350       1.326  -1.473  35.012  1.00 51.84           O  
ATOM   3329  H   TYR A 350       6.134  -0.910  41.916  1.00  0.00           H  
ATOM   3330  HA  TYR A 350       5.424   0.206  39.301  1.00  0.00           H  
ATOM   3331  HB3 TYR A 350       4.910  -2.719  39.871  1.00  0.00           H  
ATOM   3332  HB2 TYR A 350       6.143  -2.092  38.785  1.00  0.00           H  
ATOM   3333  HD1 TYR A 350       5.303  -0.475  36.871  1.00  0.00           H  
ATOM   3334  HD2 TYR A 350       2.689  -3.100  39.037  1.00  0.00           H  
ATOM   3335  HE1 TYR A 350       3.645  -0.292  35.078  1.00  0.00           H  
ATOM   3336  HE2 TYR A 350       1.028  -2.931  37.232  1.00  0.00           H  
ATOM   3337  HH  TYR A 350       0.549  -2.000  35.212  1.00  0.00           H  
ATOM   3338  N   ASN A 351       3.051   0.447  39.772  1.00 51.23           N  
ATOM   3339  CA  ASN A 351       1.618   0.577  39.924  1.00 52.20           C  
ATOM   3340  C   ASN A 351       1.071   1.207  38.669  1.00 52.93           C  
ATOM   3341  O   ASN A 351       1.599   2.224  38.201  1.00 53.25           O  
ATOM   3342  OD1 ASN A 351      -1.161   1.449  40.911  1.00 52.32           O  
ATOM   3343  ND2 ASN A 351      -0.327   0.538  42.803  1.00 51.07           N  
ATOM   3344  CB  ASN A 351       1.236   1.413  41.151  1.00 52.32           C  
ATOM   3345  CG  ASN A 351      -0.192   1.138  41.617  1.00 52.77           C  
ATOM   3346  H   ASN A 351       3.469   0.954  39.005  1.00  0.00           H  
ATOM   3347  HA  ASN A 351       1.186  -0.418  40.031  1.00  0.00           H  
ATOM   3348  HB3 ASN A 351       1.343   2.472  40.915  1.00  0.00           H  
ATOM   3349  HB2 ASN A 351       1.930   1.200  41.964  1.00  0.00           H  
ATOM   3350 HD21 ASN A 351      -1.248   0.331  43.162  1.00  0.00           H  
ATOM   3351 HD22 ASN A 351       0.492   0.292  43.340  1.00  0.00           H  
ATOM   3352  N   GLN A 352       0.013   0.611  38.127  1.00 53.86           N  
ATOM   3353  CA  GLN A 352      -0.630   1.126  36.916  1.00 55.21           C  
ATOM   3354  C   GLN A 352      -1.144   2.563  37.056  1.00 55.14           C  
ATOM   3355  O   GLN A 352      -1.217   3.295  36.071  1.00 55.32           O  
ATOM   3356  CB  GLN A 352      -1.728   0.177  36.400  1.00 55.81           C  
ATOM   3357  CG  GLN A 352      -2.121  -0.943  37.360  1.00 58.18           C  
ATOM   3358  CD  GLN A 352      -2.892  -2.070  36.670  1.00 62.44           C  
ATOM   3359  OE1 GLN A 352      -3.738  -1.818  35.805  1.00 63.23           O  
ATOM   3360  NE2 GLN A 352      -2.603  -3.325  37.061  1.00 62.49           N  
ATOM   3361  H   GLN A 352      -0.370  -0.221  38.552  1.00  0.00           H  
ATOM   3362  HA  GLN A 352       0.142   1.150  36.146  1.00  0.00           H  
ATOM   3363  HB2 GLN A 352      -1.414  -0.256  35.450  1.00  0.00           H  
ATOM   3364  HB3 GLN A 352      -2.614   0.757  36.142  1.00  0.00           H  
ATOM   3365  HG3 GLN A 352      -2.726  -0.532  38.168  1.00  0.00           H  
ATOM   3366  HG2 GLN A 352      -1.224  -1.351  37.827  1.00  0.00           H  
ATOM   3367 HE21 GLN A 352      -3.082  -4.108  36.640  1.00  0.00           H  
ATOM   3368 HE22 GLN A 352      -1.908  -3.484  37.777  1.00  0.00           H  
ATOM   3369  N   ASP A 353      -1.493   2.960  38.275  1.00 55.30           N  
ATOM   3370  CA  ASP A 353      -1.858   4.342  38.538  1.00 55.36           C  
ATOM   3371  C   ASP A 353      -0.571   5.144  38.732  1.00 54.94           C  
ATOM   3372  O   ASP A 353       0.145   4.945  39.721  1.00 54.95           O  
ATOM   3373  CB  ASP A 353      -2.759   4.435  39.777  1.00 55.99           C  
ATOM   3374  CG  ASP A 353      -3.056   5.876  40.176  1.00 57.04           C  
ATOM   3375  OD1 ASP A 353      -2.420   6.361  41.125  1.00 59.87           O  
ATOM   3376  OD2 ASP A 353      -3.895   6.535  39.529  1.00 58.67           O1-
ATOM   3377  H   ASP A 353      -1.509   2.298  39.038  1.00  0.00           H  
ATOM   3378  HA  ASP A 353      -2.397   4.737  37.677  1.00  0.00           H  
ATOM   3379  HB3 ASP A 353      -2.284   3.918  40.611  1.00  0.00           H  
ATOM   3380  HB2 ASP A 353      -3.696   3.912  39.583  1.00  0.00           H  
ATOM   3381  N   HIS A 354      -0.277   6.038  37.781  1.00 54.34           N  
ATOM   3382  CA  HIS A 354       0.966   6.824  37.791  1.00 53.70           C  
ATOM   3383  C   HIS A 354       1.187   7.602  39.073  1.00 53.73           C  
ATOM   3384  O   HIS A 354       2.323   7.757  39.531  1.00 53.51           O  
ATOM   3385  ND1 HIS A 354       1.453   5.810  34.990  1.00 52.57           N  
ATOM   3386  CD2 HIS A 354       1.574   7.824  34.152  1.00 52.35           C  
ATOM   3387  CE1 HIS A 354       1.766   5.749  33.657  1.00 52.81           C  
ATOM   3388  NE2 HIS A 354       1.826   6.978  33.173  1.00 52.73           N  
ATOM   3389  CB  HIS A 354       1.009   7.785  36.607  1.00 53.41           C  
ATOM   3390  CG  HIS A 354       1.331   7.120  35.310  1.00 53.30           C  
ATOM   3391  H   HIS A 354      -0.921   6.195  37.019  1.00  0.00           H  
ATOM   3392  HA  HIS A 354       1.798   6.127  37.680  1.00  0.00           H  
ATOM   3393  HB3 HIS A 354       1.742   8.568  36.803  1.00  0.00           H  
ATOM   3394  HB2 HIS A 354       0.051   8.298  36.523  1.00  0.00           H  
ATOM   3395  HD1 HIS A 354       1.304   5.053  35.745  1.00  0.00           H  
ATOM   3396  HD2 HIS A 354       1.539   8.834  34.159  1.00  0.00           H  
ATOM   3397  HE1 HIS A 354       1.908   4.853  33.212  1.00  0.00           H  
ATOM   3398  N   GLU A 355       0.098   8.097  39.644  1.00 53.85           N  
ATOM   3399  CA  GLU A 355       0.176   8.880  40.861  1.00 54.47           C  
ATOM   3400  C   GLU A 355       0.669   8.009  42.010  1.00 53.78           C  
ATOM   3401  O   GLU A 355       1.486   8.446  42.829  1.00 53.60           O  
ATOM   3402  CB  GLU A 355      -1.166   9.564  41.164  1.00 55.09           C  
ATOM   3403  CG  GLU A 355      -1.647  10.520  40.025  1.00 57.67           C  
ATOM   3404  CD  GLU A 355      -0.543  11.471  39.507  1.00 60.70           C  
ATOM   3405  OE1 GLU A 355      -0.302  11.491  38.273  1.00 59.69           O  
ATOM   3406  OE2 GLU A 355       0.092  12.179  40.338  1.00 62.08           O1-
ATOM   3407  H   GLU A 355      -0.809   7.930  39.232  1.00  0.00           H  
ATOM   3408  HA  GLU A 355       0.916   9.664  40.701  1.00  0.00           H  
ATOM   3409  HB2 GLU A 355      -1.085  10.124  42.096  1.00  0.00           H  
ATOM   3410  HB3 GLU A 355      -1.927   8.804  41.343  1.00  0.00           H  
ATOM   3411  HG2 GLU A 355      -2.494  11.109  40.379  1.00  0.00           H  
ATOM   3412  HG3 GLU A 355      -2.033   9.929  39.195  1.00  0.00           H  
ATOM   3413  N   LYS A 356       0.206   6.762  42.032  1.00 53.15           N  
ATOM   3414  CA  LYS A 356       0.702   5.772  42.985  1.00 52.77           C  
ATOM   3415  C   LYS A 356       2.127   5.333  42.627  1.00 51.76           C  
ATOM   3416  O   LYS A 356       2.960   5.135  43.514  1.00 51.95           O  
ATOM   3417  NZ  LYS A 356      -3.843   3.872  45.804  1.00 60.69           N1+
ATOM   3418  CB  LYS A 356      -0.253   4.577  43.068  1.00 53.29           C  
ATOM   3419  CG  LYS A 356      -1.571   4.867  43.820  1.00 55.49           C  
ATOM   3420  CD  LYS A 356      -2.557   3.690  43.680  1.00 57.58           C  
ATOM   3421  CE  LYS A 356      -3.910   3.986  44.314  1.00 58.33           C  
ATOM   3422  H   LYS A 356      -0.509   6.478  41.378  1.00  0.00           H  
ATOM   3423  HA  LYS A 356       0.735   6.242  43.968  1.00  0.00           H  
ATOM   3424  HB3 LYS A 356       0.258   3.740  43.544  1.00  0.00           H  
ATOM   3425  HB2 LYS A 356      -0.480   4.226  42.062  1.00  0.00           H  
ATOM   3426  HG3 LYS A 356      -2.027   5.772  43.417  1.00  0.00           H  
ATOM   3427  HG2 LYS A 356      -1.358   5.038  44.875  1.00  0.00           H  
ATOM   3428  HD3 LYS A 356      -2.127   2.801  44.140  1.00  0.00           H  
ATOM   3429  HD2 LYS A 356      -2.695   3.457  42.624  1.00  0.00           H  
ATOM   3430  HE3 LYS A 356      -4.652   3.285  43.929  1.00  0.00           H  
ATOM   3431  HE2 LYS A 356      -4.227   4.992  44.040  1.00  0.00           H  
ATOM   3432  HZ1 LYS A 356      -3.108   4.469  46.154  1.00  0.00           H  
ATOM   3433  HZ2 LYS A 356      -4.726   4.156  46.203  1.00  0.00           H  
ATOM   3434  HZ3 LYS A 356      -3.651   2.914  46.060  1.00  0.00           H  
ATOM   3435  N   LEU A 357       2.404   5.189  41.332  1.00 50.70           N  
ATOM   3436  CA  LEU A 357       3.763   4.872  40.847  1.00 50.04           C  
ATOM   3437  C   LEU A 357       4.807   5.912  41.286  1.00 49.22           C  
ATOM   3438  O   LEU A 357       5.851   5.565  41.858  1.00 48.29           O  
ATOM   3439  CB  LEU A 357       3.761   4.728  39.313  1.00 50.19           C  
ATOM   3440  CG  LEU A 357       5.079   4.597  38.546  1.00 50.44           C  
ATOM   3441  CD1 LEU A 357       5.769   3.285  38.906  1.00 50.91           C  
ATOM   3442  CD2 LEU A 357       4.799   4.668  37.049  1.00 49.56           C  
ATOM   3443  H   LEU A 357       1.672   5.296  40.644  1.00  0.00           H  
ATOM   3444  HA  LEU A 357       4.052   3.910  41.271  1.00  0.00           H  
ATOM   3445  HB3 LEU A 357       3.181   5.545  38.883  1.00  0.00           H  
ATOM   3446  HB2 LEU A 357       3.107   3.901  39.037  1.00  0.00           H  
ATOM   3447  HG  LEU A 357       5.731   5.425  38.822  1.00  0.00           H  
ATOM   3448 HD11 LEU A 357       6.705   3.203  38.354  1.00  0.00           H  
ATOM   3449 HD12 LEU A 357       5.975   3.265  39.976  1.00  0.00           H  
ATOM   3450 HD13 LEU A 357       5.119   2.449  38.645  1.00  0.00           H  
ATOM   3451 HD21 LEU A 357       5.735   4.575  36.499  1.00  0.00           H  
ATOM   3452 HD22 LEU A 357       4.129   3.856  36.765  1.00  0.00           H  
ATOM   3453 HD23 LEU A 357       4.332   5.624  36.811  1.00  0.00           H  
ATOM   3454  N   PHE A 358       4.501   7.183  41.030  1.00 48.64           N  
ATOM   3455  CA  PHE A 358       5.404   8.286  41.339  1.00 48.63           C  
ATOM   3456  C   PHE A 358       5.652   8.419  42.842  1.00 48.65           C  
ATOM   3457  O   PHE A 358       6.774   8.700  43.267  1.00 48.45           O  
ATOM   3458  CD1 PHE A 358       4.030  10.572  38.564  1.00 47.65           C  
ATOM   3459  CD2 PHE A 358       5.441   8.631  38.442  1.00 47.03           C  
ATOM   3460  CE1 PHE A 358       3.940  10.592  37.150  1.00 46.60           C  
ATOM   3461  CE2 PHE A 358       5.354   8.641  37.052  1.00 44.84           C  
ATOM   3462  CZ  PHE A 358       4.606   9.623  36.406  1.00 46.86           C  
ATOM   3463  CB  PHE A 358       4.886   9.598  40.737  1.00 48.85           C  
ATOM   3464  CG  PHE A 358       4.783   9.597  39.217  1.00 47.85           C  
ATOM   3465  H   PHE A 358       3.613   7.413  40.606  1.00  0.00           H  
ATOM   3466  HA  PHE A 358       6.362   8.066  40.868  1.00  0.00           H  
ATOM   3467  HB3 PHE A 358       5.528  10.420  41.055  1.00  0.00           H  
ATOM   3468  HB2 PHE A 358       3.911   9.831  41.164  1.00  0.00           H  
ATOM   3469  HD1 PHE A 358       3.506  11.323  39.137  1.00  0.00           H  
ATOM   3470  HD2 PHE A 358       6.028   7.861  38.922  1.00  0.00           H  
ATOM   3471  HE1 PHE A 358       3.356  11.356  36.657  1.00  0.00           H  
ATOM   3472  HE2 PHE A 358       5.866   7.887  36.473  1.00  0.00           H  
ATOM   3473  HZ  PHE A 358       4.543   9.633  35.328  1.00  0.00           H  
ATOM   3474  N   GLU A 359       4.601   8.181  43.630  1.00 49.27           N  
ATOM   3475  CA  GLU A 359       4.658   8.078  45.098  1.00 49.50           C  
ATOM   3476  C   GLU A 359       5.675   7.014  45.546  1.00 48.59           C  
ATOM   3477  O   GLU A 359       6.553   7.283  46.369  1.00 48.37           O  
ATOM   3478  CG  GLU A 359       2.637   8.696  46.649  1.00 54.11           C  
ATOM   3479  CD  GLU A 359       1.088   8.632  46.664  1.00 59.34           C  
ATOM   3480  OE1 GLU A 359       0.521   7.528  46.873  1.00 60.92           O  
ATOM   3481  OE2 GLU A 359       0.437   9.695  46.474  1.00 59.95           O1-
ATOM   3482  CB  GLU A 359       3.259   7.726  45.629  1.00 50.62           C  
ATOM   3483  H   GLU A 359       3.684   8.058  43.225  1.00  0.00           H  
ATOM   3484  HA  GLU A 359       4.956   9.043  45.507  1.00  0.00           H  
ATOM   3485  HB3 GLU A 359       3.279   6.723  46.054  1.00  0.00           H  
ATOM   3486  HB2 GLU A 359       2.576   7.604  44.788  1.00  0.00           H  
ATOM   3487  HG3 GLU A 359       2.956   9.713  46.422  1.00  0.00           H  
ATOM   3488  HG2 GLU A 359       3.019   8.468  47.644  1.00  0.00           H  
ATOM   3489  N   LEU A 360       5.580   5.810  44.981  1.00 47.56           N  
ATOM   3490  CA  LEU A 360       6.535   4.733  45.297  1.00 46.80           C  
ATOM   3491  C   LEU A 360       7.994   5.070  44.950  1.00 46.08           C  
ATOM   3492  O   LEU A 360       8.896   4.815  45.744  1.00 45.79           O  
ATOM   3493  CB  LEU A 360       6.128   3.414  44.615  1.00 46.86           C  
ATOM   3494  CG  LEU A 360       4.813   2.733  45.015  1.00 47.49           C  
ATOM   3495  CD1 LEU A 360       4.400   1.739  43.956  1.00 47.37           C  
ATOM   3496  CD2 LEU A 360       4.907   2.050  46.385  1.00 45.96           C  
ATOM   3497  H   LEU A 360       4.840   5.619  44.320  1.00  0.00           H  
ATOM   3498  HA  LEU A 360       6.490   4.567  46.374  1.00  0.00           H  
ATOM   3499  HB3 LEU A 360       6.943   2.697  44.715  1.00  0.00           H  
ATOM   3500  HB2 LEU A 360       6.141   3.554  43.535  1.00  0.00           H  
ATOM   3501  HG  LEU A 360       4.042   3.501  45.074  1.00  0.00           H  
ATOM   3502 HD11 LEU A 360       3.465   1.262  44.250  1.00  0.00           H  
ATOM   3503 HD12 LEU A 360       4.260   2.255  43.006  1.00  0.00           H  
ATOM   3504 HD13 LEU A 360       5.175   0.980  43.846  1.00  0.00           H  
ATOM   3505 HD21 LEU A 360       3.952   1.582  46.624  1.00  0.00           H  
ATOM   3506 HD22 LEU A 360       5.687   1.289  46.359  1.00  0.00           H  
ATOM   3507 HD23 LEU A 360       5.148   2.792  47.146  1.00  0.00           H  
ATOM   3508  N   ILE A 361       8.227   5.637  43.769  1.00 45.47           N  
ATOM   3509  CA  ILE A 361       9.594   5.985  43.347  1.00 45.32           C  
ATOM   3510  C   ILE A 361      10.216   7.053  44.262  1.00 46.29           C  
ATOM   3511  O   ILE A 361      11.400   6.994  44.595  1.00 46.17           O  
ATOM   3512  CD1 ILE A 361       8.678   5.588  39.638  1.00 42.66           C  
ATOM   3513  CB  ILE A 361       9.645   6.436  41.849  1.00 44.73           C  
ATOM   3514  CG1 ILE A 361       9.394   5.238  40.925  1.00 43.71           C  
ATOM   3515  CG2 ILE A 361      10.976   7.100  41.529  1.00 42.43           C  
ATOM   3516  H   ILE A 361       7.459   5.837  43.144  1.00  0.00           H  
ATOM   3517  HA  ILE A 361      10.202   5.085  43.437  1.00  0.00           H  
ATOM   3518  HB  ILE A 361       8.851   7.165  41.685  1.00  0.00           H  
ATOM   3519 HG13 ILE A 361       8.823   4.481  41.462  1.00  0.00           H  
ATOM   3520 HG12 ILE A 361      10.344   4.758  40.691  1.00  0.00           H  
ATOM   3521 HG21 ILE A 361      10.988   7.405  40.483  1.00  0.00           H  
ATOM   3522 HG22 ILE A 361      11.107   7.976  42.164  1.00  0.00           H  
ATOM   3523 HG23 ILE A 361      11.787   6.395  41.711  1.00  0.00           H  
ATOM   3524 HD11 ILE A 361       8.539   4.686  39.042  1.00  0.00           H  
ATOM   3525 HD12 ILE A 361       7.705   6.023  39.870  1.00  0.00           H  
ATOM   3526 HD13 ILE A 361       9.272   6.308  39.075  1.00  0.00           H  
ATOM   3527  N   LEU A 362       9.400   8.015  44.668  1.00 47.60           N  
ATOM   3528  CA  LEU A 362       9.839   9.064  45.577  1.00 49.38           C  
ATOM   3529  C   LEU A 362      10.054   8.651  47.045  1.00 50.42           C  
ATOM   3530  O   LEU A 362      11.036   9.084  47.651  1.00 50.55           O  
ATOM   3531  CB  LEU A 362       8.895  10.274  45.490  1.00 49.20           C  
ATOM   3532  CG  LEU A 362       9.152  11.166  44.273  1.00 48.90           C  
ATOM   3533  CD1 LEU A 362       8.070  12.208  44.126  1.00 50.27           C  
ATOM   3534  CD2 LEU A 362      10.530  11.832  44.347  1.00 49.48           C  
ATOM   3535  H   LEU A 362       8.443   8.035  44.347  1.00  0.00           H  
ATOM   3536  HA  LEU A 362      10.807   9.404  45.210  1.00  0.00           H  
ATOM   3537  HB3 LEU A 362       8.984  10.868  46.399  1.00  0.00           H  
ATOM   3538  HB2 LEU A 362       7.862   9.926  45.472  1.00  0.00           H  
ATOM   3539  HG  LEU A 362       9.132  10.535  43.384  1.00  0.00           H  
ATOM   3540 HD11 LEU A 362       8.277  12.828  43.253  1.00  0.00           H  
ATOM   3541 HD12 LEU A 362       7.105  11.716  44.000  1.00  0.00           H  
ATOM   3542 HD13 LEU A 362       8.044  12.834  45.017  1.00  0.00           H  
ATOM   3543 HD21 LEU A 362      10.680  12.458  43.468  1.00  0.00           H  
ATOM   3544 HD22 LEU A 362      10.589  12.447  45.245  1.00  0.00           H  
ATOM   3545 HD23 LEU A 362      11.303  11.065  44.382  1.00  0.00           H  
ATOM   3546  N   MET A 363       9.174   7.792  47.580  1.00 51.85           N  
ATOM   3547  CA  MET A 363       9.082   7.527  49.042  1.00 53.04           C  
ATOM   3548  C   MET A 363       9.563   6.148  49.559  1.00 53.38           C  
ATOM   3549  O   MET A 363      10.018   6.027  50.716  1.00 53.29           O  
ATOM   3550  CG  MET A 363       6.972   9.100  49.322  1.00 55.30           C  
ATOM   3551  SD  MET A 363       8.022  10.570  49.411  1.00 62.18           S  
ATOM   3552  CE  MET A 363       9.087  10.278  50.835  1.00 61.53           C  
ATOM   3553  CB  MET A 363       7.637   7.721  49.535  1.00 53.51           C  
ATOM   3554  H   MET A 363       8.532   7.289  46.985  1.00  0.00           H  
ATOM   3555  HA  MET A 363       9.691   8.282  49.539  1.00  0.00           H  
ATOM   3556  HB2 MET A 363       7.582   7.458  50.591  1.00  0.00           H  
ATOM   3557  HB3 MET A 363       7.004   6.949  49.098  1.00  0.00           H  
ATOM   3558  HG2 MET A 363       6.144   9.209  50.022  1.00  0.00           H  
ATOM   3559  HG3 MET A 363       6.442   9.097  48.370  1.00  0.00           H  
ATOM   3560  HE1 MET A 363       9.761  11.125  50.965  1.00  0.00           H  
ATOM   3561  HE2 MET A 363       8.475  10.161  51.729  1.00  0.00           H  
ATOM   3562  HE3 MET A 363       9.670   9.372  50.673  1.00  0.00           H  
ATOM   3563  N   GLU A 364       9.439   5.118  48.720  1.00 53.42           N  
ATOM   3564  CA  GLU A 364       9.632   3.729  49.135  1.00 53.79           C  
ATOM   3565  C   GLU A 364      11.073   3.254  49.029  1.00 53.71           C  
ATOM   3566  O   GLU A 364      11.645   3.254  47.938  1.00 54.42           O  
ATOM   3567  OE2 GLU A 364       6.732   2.021  50.282  1.00 58.14           O1-
ATOM   3568  CB  GLU A 364       8.756   2.820  48.289  1.00 54.01           C  
ATOM   3569  CG  GLU A 364       8.576   1.423  48.851  1.00 56.13           C  
ATOM   3570  CD  GLU A 364       7.180   1.202  49.422  1.00 59.69           C  
ATOM   3571  OE1 GLU A 364       6.531   0.209  48.988  1.00 59.54           O  
ATOM   3572  H   GLU A 364       9.203   5.282  47.752  1.00  0.00           H  
ATOM   3573  HA  GLU A 364       9.317   3.636  50.175  1.00  0.00           H  
ATOM   3574  HB3 GLU A 364       9.171   2.754  47.283  1.00  0.00           H  
ATOM   3575  HB2 GLU A 364       7.779   3.283  48.154  1.00  0.00           H  
ATOM   3576  HG2 GLU A 364       9.318   1.247  49.630  1.00  0.00           H  
ATOM   3577  HG3 GLU A 364       8.767   0.690  48.067  1.00  0.00           H  
ATOM   3578  N   GLU A 365      11.650   2.828  50.154  1.00 53.33           N  
ATOM   3579  CA  GLU A 365      12.998   2.246  50.178  1.00 52.94           C  
ATOM   3580  C   GLU A 365      13.058   1.030  49.238  1.00 52.15           C  
ATOM   3581  O   GLU A 365      12.074   0.295  49.101  1.00 52.31           O  
ATOM   3582  CG  GLU A 365      14.876   1.540  51.815  1.00 55.11           C  
ATOM   3583  CD  GLU A 365      15.194   0.765  53.110  1.00 58.48           C  
ATOM   3584  OE1 GLU A 365      14.266   0.436  53.891  1.00 60.91           O  
ATOM   3585  OE2 GLU A 365      16.388   0.474  53.352  1.00 58.29           O1-
ATOM   3586  CB  GLU A 365      13.381   1.830  51.606  1.00 53.16           C  
ATOM   3587  H   GLU A 365      11.158   2.900  51.033  1.00  0.00           H  
ATOM   3588  HA  GLU A 365      13.709   2.994  49.828  1.00  0.00           H  
ATOM   3589  HB3 GLU A 365      12.800   0.955  51.895  1.00  0.00           H  
ATOM   3590  HB2 GLU A 365      13.063   2.604  52.304  1.00  0.00           H  
ATOM   3591  HG3 GLU A 365      15.430   2.479  51.810  1.00  0.00           H  
ATOM   3592  HG2 GLU A 365      15.259   0.986  50.958  1.00  0.00           H  
ATOM   3593  N   ILE A 366      14.211   0.826  48.610  1.00 50.97           N  
ATOM   3594  CA  ILE A 366      14.428  -0.285  47.689  1.00 50.13           C  
ATOM   3595  C   ILE A 366      14.484  -1.648  48.391  1.00 50.44           C  
ATOM   3596  O   ILE A 366      15.279  -1.855  49.313  1.00 51.18           O  
ATOM   3597  CB  ILE A 366      15.723  -0.069  46.827  1.00 49.74           C  
ATOM   3598  CG1 ILE A 366      15.840  -1.098  45.683  1.00 48.61           C  
ATOM   3599  CG2 ILE A 366      16.980  -0.078  47.691  1.00 47.63           C  
ATOM   3600  CD1 ILE A 366      14.695  -1.102  44.695  1.00 46.33           C  
ATOM   3601  H   ILE A 366      14.986   1.455  48.761  1.00  0.00           H  
ATOM   3602  HA  ILE A 366      13.582  -0.308  47.002  1.00  0.00           H  
ATOM   3603  HB  ILE A 366      15.648   0.918  46.371  1.00  0.00           H  
ATOM   3604 HG12 ILE A 366      15.955  -2.096  46.106  1.00  0.00           H  
ATOM   3605 HG13 ILE A 366      16.776  -0.936  45.148  1.00  0.00           H  
ATOM   3606 HG21 ILE A 366      17.856   0.075  47.060  1.00  0.00           H  
ATOM   3607 HG22 ILE A 366      16.920   0.722  48.428  1.00  0.00           H  
ATOM   3608 HG23 ILE A 366      17.064  -1.037  48.201  1.00  0.00           H  
ATOM   3609 HD11 ILE A 366      14.875  -1.859  43.932  1.00  0.00           H  
ATOM   3610 HD12 ILE A 366      13.765  -1.327  45.218  1.00  0.00           H  
ATOM   3611 HD13 ILE A 366      14.618  -0.122  44.223  1.00  0.00           H  
ATOM   3612  N   ARG A 367      13.651  -2.577  47.941  1.00 50.31           N  
ATOM   3613  CA  ARG A 367      13.744  -3.969  48.395  1.00 50.20           C  
ATOM   3614  C   ARG A 367      14.097  -4.928  47.264  1.00 49.87           C  
ATOM   3615  O   ARG A 367      13.820  -4.659  46.074  1.00 49.27           O  
ATOM   3616  NH1 ARG A 367       8.171  -3.035  49.203  1.00 54.74           N  
ATOM   3617  NH2 ARG A 367       7.517  -4.705  50.631  1.00 56.44           N1+
ATOM   3618  CB  ARG A 367      12.437  -4.423  49.040  1.00 50.51           C  
ATOM   3619  CG  ARG A 367      12.146  -3.779  50.374  1.00 51.07           C  
ATOM   3620  CD  ARG A 367      10.799  -3.117  50.270  1.00 53.60           C  
ATOM   3621  NE  ARG A 367       9.692  -3.977  50.666  1.00 55.46           N  
ATOM   3622  CZ  ARG A 367       8.460  -3.896  50.169  1.00 55.75           C  
ATOM   3623  H   ARG A 367      12.935  -2.332  47.273  1.00  0.00           H  
ATOM   3624  HA  ARG A 367      14.531  -4.028  49.147  1.00  0.00           H  
ATOM   3625  HB3 ARG A 367      12.450  -5.507  49.158  1.00  0.00           H  
ATOM   3626  HB2 ARG A 367      11.610  -4.229  48.357  1.00  0.00           H  
ATOM   3627  HG3 ARG A 367      12.905  -3.026  50.586  1.00  0.00           H  
ATOM   3628  HG2 ARG A 367      12.114  -4.546  51.148  1.00  0.00           H  
ATOM   3629  HD2 ARG A 367      10.643  -2.774  49.247  1.00  0.00           H  
ATOM   3630  HD3 ARG A 367      10.792  -2.214  50.880  1.00  0.00           H  
ATOM   3631  HE  ARG A 367       9.910  -4.670  51.367  1.00  0.00           H  
ATOM   3632 HH11 ARG A 367       7.232  -2.984  48.836  1.00  0.00           H  
ATOM   3633 HH12 ARG A 367       8.891  -2.429  48.836  1.00  0.00           H  
ATOM   3634 HH21 ARG A 367       6.579  -4.651  50.260  1.00  0.00           H  
ATOM   3635 HH22 ARG A 367       7.737  -5.375  51.354  1.00  0.00           H  
ATOM   3636  N   PHE A 368      14.664  -6.067  47.671  1.00 49.17           N  
ATOM   3637  CA  PHE A 368      15.109  -7.111  46.771  1.00 48.82           C  
ATOM   3638  C   PHE A 368      14.544  -8.492  47.107  1.00 48.77           C  
ATOM   3639  O   PHE A 368      14.346  -8.803  48.270  1.00 48.87           O  
ATOM   3640  CB  PHE A 368      16.637  -7.162  46.798  1.00 48.50           C  
ATOM   3641  CG  PHE A 368      17.267  -5.830  46.598  1.00 48.41           C  
ATOM   3642  CD1 PHE A 368      17.368  -5.285  45.318  1.00 46.32           C  
ATOM   3643  CD2 PHE A 368      17.712  -5.084  47.693  1.00 46.85           C  
ATOM   3644  CE1 PHE A 368      17.929  -4.031  45.130  1.00 46.11           C  
ATOM   3645  CE2 PHE A 368      18.286  -3.837  47.508  1.00 47.38           C  
ATOM   3646  CZ  PHE A 368      18.391  -3.306  46.216  1.00 46.55           C  
ATOM   3647  H   PHE A 368      14.802  -6.238  48.657  1.00  0.00           H  
ATOM   3648  HA  PHE A 368      14.793  -6.849  45.761  1.00  0.00           H  
ATOM   3649  HB2 PHE A 368      16.990  -7.849  46.028  1.00  0.00           H  
ATOM   3650  HB3 PHE A 368      16.968  -7.580  47.748  1.00  0.00           H  
ATOM   3651  HD1 PHE A 368      17.008  -5.841  44.465  1.00  0.00           H  
ATOM   3652  HD2 PHE A 368      17.610  -5.480  48.693  1.00  0.00           H  
ATOM   3653  HE1 PHE A 368      18.006  -3.617  44.136  1.00  0.00           H  
ATOM   3654  HE2 PHE A 368      18.649  -3.279  48.358  1.00  0.00           H  
ATOM   3655  HZ  PHE A 368      18.833  -2.332  46.067  1.00  0.00           H  
ATOM   3656  N   PRO A 369      14.302  -9.331  46.079  1.00 48.87           N  
ATOM   3657  CA  PRO A 369      14.014 -10.757  46.313  1.00 48.83           C  
ATOM   3658  C   PRO A 369      15.185 -11.409  47.027  1.00 48.94           C  
ATOM   3659  O   PRO A 369      16.333 -11.141  46.690  1.00 48.76           O  
ATOM   3660  CB  PRO A 369      13.844 -11.334  44.896  1.00 48.85           C  
ATOM   3661  CG  PRO A 369      14.477 -10.329  43.983  1.00 48.54           C  
ATOM   3662  CD  PRO A 369      14.309  -8.991  44.645  1.00 48.34           C  
ATOM   3663  HA  PRO A 369      13.097 -10.875  46.889  1.00  0.00           H  
ATOM   3664  HB3 PRO A 369      12.782 -11.415  44.664  1.00  0.00           H  
ATOM   3665  HB2 PRO A 369      14.382 -12.279  44.823  1.00  0.00           H  
ATOM   3666  HG3 PRO A 369      13.953 -10.329  43.027  1.00  0.00           H  
ATOM   3667  HG2 PRO A 369      15.539 -10.552  43.879  1.00  0.00           H  
ATOM   3668  HD2 PRO A 369      15.179  -8.371  44.427  1.00  0.00           H  
ATOM   3669  HD3 PRO A 369      13.341  -8.572  44.369  1.00  0.00           H  
ATOM   3670  N   ARG A 370      14.894 -12.261  48.008  1.00 49.23           N  
ATOM   3671  CA  ARG A 370      15.912 -12.706  48.972  1.00 49.40           C  
ATOM   3672  C   ARG A 370      16.892 -13.748  48.425  1.00 49.63           C  
ATOM   3673  O   ARG A 370      17.881 -14.090  49.075  1.00 49.84           O  
ATOM   3674  CG  ARG A 370      14.545 -11.996  51.009  1.00 49.39           C  
ATOM   3675  CD  ARG A 370      15.578 -11.013  51.570  1.00 49.23           C  
ATOM   3676  NE  ARG A 370      14.979  -9.835  52.195  1.00 48.33           N  
ATOM   3677  CZ  ARG A 370      15.511  -9.178  53.227  1.00 47.50           C  
ATOM   3678  NH1 ARG A 370      16.650  -9.596  53.782  1.00 45.54           N  
ATOM   3679  NH2 ARG A 370      14.886  -8.113  53.724  1.00 45.39           N1+
ATOM   3680  CB  ARG A 370      15.247 -13.150  50.286  1.00 49.71           C  
ATOM   3681  H   ARG A 370      13.955 -12.619  48.105  1.00  0.00           H  
ATOM   3682  HA  ARG A 370      16.508 -11.825  49.213  1.00  0.00           H  
ATOM   3683  HB3 ARG A 370      16.000 -13.585  50.944  1.00  0.00           H  
ATOM   3684  HB2 ARG A 370      14.526 -13.940  50.078  1.00  0.00           H  
ATOM   3685  HG3 ARG A 370      13.941 -12.392  51.824  1.00  0.00           H  
ATOM   3686  HG2 ARG A 370      13.891 -11.474  50.310  1.00  0.00           H  
ATOM   3687  HD3 ARG A 370      16.249 -10.697  50.771  1.00  0.00           H  
ATOM   3688  HD2 ARG A 370      16.209 -11.527  52.296  1.00  0.00           H  
ATOM   3689  HE  ARG A 370      14.105  -9.525  51.795  1.00  0.00           H  
ATOM   3690 HH11 ARG A 370      17.045  -9.092  54.563  1.00  0.00           H  
ATOM   3691 HH12 ARG A 370      17.117 -10.415  53.421  1.00  0.00           H  
ATOM   3692 HH21 ARG A 370      15.286  -7.613  54.506  1.00  0.00           H  
ATOM   3693 HH22 ARG A 370      14.013  -7.805  53.320  1.00  0.00           H  
ATOM   3694  N   THR A 371      16.620 -14.212  47.210  1.00 49.89           N  
ATOM   3695  CA  THR A 371      17.546 -15.032  46.430  1.00 49.82           C  
ATOM   3696  C   THR A 371      18.698 -14.243  45.774  1.00 49.38           C  
ATOM   3697  O   THR A 371      19.706 -14.831  45.375  1.00 49.06           O  
ATOM   3698  CB  THR A 371      16.774 -15.783  45.348  1.00 50.31           C  
ATOM   3699  OG1 THR A 371      15.864 -14.874  44.706  1.00 51.19           O  
ATOM   3700  CG2 THR A 371      15.970 -16.936  45.979  1.00 50.99           C  
ATOM   3701  H   THR A 371      15.732 -14.003  46.776  1.00  0.00           H  
ATOM   3702  HA  THR A 371      17.985 -15.770  47.101  1.00  0.00           H  
ATOM   3703  HB  THR A 371      17.472 -16.183  44.612  1.00  0.00           H  
ATOM   3704  HG1 THR A 371      15.720 -15.152  43.798  1.00  0.00           H  
ATOM   3705 HG21 THR A 371      15.422 -17.467  45.200  1.00  0.00           H  
ATOM   3706 HG22 THR A 371      16.652 -17.626  46.477  1.00  0.00           H  
ATOM   3707 HG23 THR A 371      15.266 -16.533  46.707  1.00  0.00           H  
ATOM   3708  N   LEU A 372      18.562 -12.920  45.671  1.00 49.07           N  
ATOM   3709  CA  LEU A 372      19.631 -12.085  45.107  1.00 49.15           C  
ATOM   3710  C   LEU A 372      20.929 -12.112  45.939  1.00 48.95           C  
ATOM   3711  O   LEU A 372      20.900 -11.935  47.154  1.00 49.56           O  
ATOM   3712  CD1 LEU A 372      19.861 -10.176  42.538  1.00 49.09           C  
ATOM   3713  CD2 LEU A 372      19.464  -8.315  44.143  1.00 49.21           C  
ATOM   3714  CB  LEU A 372      19.144 -10.644  44.917  1.00 49.12           C  
ATOM   3715  CG  LEU A 372      19.955  -9.729  43.999  1.00 49.06           C  
ATOM   3716  H   LEU A 372      17.712 -12.474  45.983  1.00  0.00           H  
ATOM   3717  HA  LEU A 372      19.869 -12.482  44.120  1.00  0.00           H  
ATOM   3718  HB3 LEU A 372      19.041 -10.170  45.893  1.00  0.00           H  
ATOM   3719  HB2 LEU A 372      18.107 -10.659  44.581  1.00  0.00           H  
ATOM   3720  HG  LEU A 372      20.999  -9.766  44.307  1.00  0.00           H  
ATOM   3721 HD11 LEU A 372      20.449  -9.503  41.914  1.00  0.00           H  
ATOM   3722 HD12 LEU A 372      20.249 -11.190  42.443  1.00  0.00           H  
ATOM   3723 HD13 LEU A 372      18.820 -10.153  42.216  1.00  0.00           H  
ATOM   3724 HD21 LEU A 372      20.041  -7.662  43.489  1.00  0.00           H  
ATOM   3725 HD22 LEU A 372      18.411  -8.266  43.868  1.00  0.00           H  
ATOM   3726 HD23 LEU A 372      19.585  -7.992  45.177  1.00  0.00           H  
ATOM   3727  N   GLY A 373      22.059 -12.342  45.276  1.00 48.65           N  
ATOM   3728  CA  GLY A 373      23.369 -12.386  45.934  1.00 48.50           C  
ATOM   3729  C   GLY A 373      23.844 -11.056  46.511  1.00 48.48           C  
ATOM   3730  O   GLY A 373      23.314 -10.007  46.169  1.00 48.43           O  
ATOM   3731  H   GLY A 373      22.036 -12.496  44.278  1.00  0.00           H  
ATOM   3732  HA3 GLY A 373      24.113 -12.760  45.230  1.00  0.00           H  
ATOM   3733  HA2 GLY A 373      23.351 -13.137  46.724  1.00  0.00           H  
ATOM   3734  N   PRO A 374      24.853 -11.097  47.400  1.00 48.56           N  
ATOM   3735  CA  PRO A 374      25.207  -9.880  48.144  1.00 48.62           C  
ATOM   3736  C   PRO A 374      25.888  -8.787  47.328  1.00 48.20           C  
ATOM   3737  O   PRO A 374      25.738  -7.619  47.650  1.00 48.10           O  
ATOM   3738  CB  PRO A 374      26.143 -10.379  49.263  1.00 48.40           C  
ATOM   3739  CG  PRO A 374      26.512 -11.771  48.905  1.00 48.44           C  
ATOM   3740  CD  PRO A 374      25.526 -12.302  47.920  1.00 48.55           C  
ATOM   3741  HA  PRO A 374      24.304  -9.469  48.597  1.00  0.00           H  
ATOM   3742  HB3 PRO A 374      25.606 -10.379  50.212  1.00  0.00           H  
ATOM   3743  HB2 PRO A 374      27.040  -9.761  49.287  1.00  0.00           H  
ATOM   3744  HG3 PRO A 374      26.500 -12.392  49.801  1.00  0.00           H  
ATOM   3745  HG2 PRO A 374      27.508 -11.780  48.463  1.00  0.00           H  
ATOM   3746  HD2 PRO A 374      26.059 -12.797  47.108  1.00  0.00           H  
ATOM   3747  HD3 PRO A 374      24.799 -12.926  48.438  1.00  0.00           H  
ATOM   3748  N   GLU A 375      26.643  -9.151  46.301  1.00 48.46           N  
ATOM   3749  CA  GLU A 375      27.295  -8.128  45.487  1.00 48.82           C  
ATOM   3750  C   GLU A 375      26.328  -7.437  44.504  1.00 47.45           C  
ATOM   3751  O   GLU A 375      26.478  -6.256  44.233  1.00 46.98           O  
ATOM   3752  CB  GLU A 375      28.599  -8.617  44.834  1.00 49.45           C  
ATOM   3753  CG  GLU A 375      28.633 -10.084  44.437  1.00 54.65           C  
ATOM   3754  CD  GLU A 375      29.077 -11.022  45.563  1.00 58.81           C  
ATOM   3755  OE1 GLU A 375      30.202 -10.834  46.095  1.00 59.20           O  
ATOM   3756  OE2 GLU A 375      28.300 -11.967  45.879  1.00 59.76           O1-
ATOM   3757  H   GLU A 375      26.763 -10.130  46.085  1.00  0.00           H  
ATOM   3758  HA  GLU A 375      27.598  -7.351  46.189  1.00  0.00           H  
ATOM   3759  HB2 GLU A 375      29.436  -8.405  45.500  1.00  0.00           H  
ATOM   3760  HB3 GLU A 375      28.816  -8.002  43.961  1.00  0.00           H  
ATOM   3761  HG3 GLU A 375      29.293 -10.211  43.579  1.00  0.00           H  
ATOM   3762  HG2 GLU A 375      27.647 -10.386  44.083  1.00  0.00           H  
ATOM   3763  N   ALA A 376      25.322  -8.172  44.023  1.00 46.50           N  
ATOM   3764  CA  ALA A 376      24.234  -7.595  43.230  1.00 45.71           C  
ATOM   3765  C   ALA A 376      23.317  -6.727  44.088  1.00 45.51           C  
ATOM   3766  O   ALA A 376      22.918  -5.647  43.665  1.00 44.76           O  
ATOM   3767  CB  ALA A 376      23.435  -8.671  42.540  1.00 45.35           C  
ATOM   3768  H   ALA A 376      25.292  -9.166  44.201  1.00  0.00           H  
ATOM   3769  HA  ALA A 376      24.677  -6.960  42.463  1.00  0.00           H  
ATOM   3770  HB1 ALA A 376      22.634  -8.214  41.960  1.00  0.00           H  
ATOM   3771  HB2 ALA A 376      24.087  -9.239  41.876  1.00  0.00           H  
ATOM   3772  HB3 ALA A 376      23.006  -9.341  43.286  1.00  0.00           H  
ATOM   3773  N   LYS A 377      22.989  -7.190  45.295  1.00 45.18           N  
ATOM   3774  CA  LYS A 377      22.203  -6.359  46.220  1.00 45.36           C  
ATOM   3775  C   LYS A 377      22.965  -5.044  46.463  1.00 44.28           C  
ATOM   3776  O   LYS A 377      22.372  -3.970  46.437  1.00 44.55           O  
ATOM   3777  CB  LYS A 377      21.891  -7.096  47.540  1.00 45.34           C  
ATOM   3778  CG  LYS A 377      20.754  -6.459  48.351  1.00 48.85           C  
ATOM   3779  CD  LYS A 377      20.412  -7.185  49.672  1.00 52.53           C  
ATOM   3780  CE  LYS A 377      20.043  -8.688  49.467  1.00 55.97           C  
ATOM   3781  NZ  LYS A 377      18.603  -9.045  49.786  1.00 57.81           N1+
ATOM   3782  H   LYS A 377      23.280  -8.115  45.578  1.00  0.00           H  
ATOM   3783  HA  LYS A 377      21.257  -6.118  45.736  1.00  0.00           H  
ATOM   3784  HB3 LYS A 377      22.792  -7.138  48.152  1.00  0.00           H  
ATOM   3785  HB2 LYS A 377      21.643  -8.135  47.324  1.00  0.00           H  
ATOM   3786  HG3 LYS A 377      19.859  -6.397  47.731  1.00  0.00           H  
ATOM   3787  HG2 LYS A 377      21.002  -5.419  48.564  1.00  0.00           H  
ATOM   3788  HD2 LYS A 377      19.584  -6.673  50.163  1.00  0.00           H  
ATOM   3789  HD3 LYS A 377      21.257  -7.110  50.356  1.00  0.00           H  
ATOM   3790  HE3 LYS A 377      20.709  -9.308  50.068  1.00  0.00           H  
ATOM   3791  HE2 LYS A 377      20.268  -8.978  48.441  1.00  0.00           H  
ATOM   3792  HZ1 LYS A 377      18.481  -9.094  50.787  1.00  0.00           H  
ATOM   3793  HZ2 LYS A 377      17.988  -8.339  49.406  1.00  0.00           H  
ATOM   3794  HZ3 LYS A 377      18.379  -9.941  49.376  1.00  0.00           H  
ATOM   3795  N   SER A 378      24.279  -5.137  46.661  1.00 42.98           N  
ATOM   3796  CA  SER A 378      25.112  -3.950  46.866  1.00 42.14           C  
ATOM   3797  C   SER A 378      25.095  -2.968  45.667  1.00 41.45           C  
ATOM   3798  O   SER A 378      25.035  -1.760  45.860  1.00 41.64           O  
ATOM   3799  OG  SER A 378      27.377  -3.212  47.386  1.00 41.53           O  
ATOM   3800  CB  SER A 378      26.549  -4.354  47.216  1.00 41.88           C  
ATOM   3801  H   SER A 378      24.725  -6.043  46.672  1.00  0.00           H  
ATOM   3802  HA  SER A 378      24.708  -3.416  47.727  1.00  0.00           H  
ATOM   3803  HB3 SER A 378      26.953  -4.981  46.421  1.00  0.00           H  
ATOM   3804  HB2 SER A 378      26.547  -4.940  48.135  1.00  0.00           H  
ATOM   3805  HG  SER A 378      27.030  -2.668  48.096  1.00  0.00           H  
ATOM   3806  N   LEU A 379      25.148  -3.494  44.447  1.00 40.63           N  
ATOM   3807  CA  LEU A 379      25.164  -2.661  43.244  1.00 40.27           C  
ATOM   3808  C   LEU A 379      23.846  -1.910  43.044  1.00 40.13           C  
ATOM   3809  O   LEU A 379      23.845  -0.701  42.861  1.00 40.28           O  
ATOM   3810  CB  LEU A 379      25.469  -3.498  42.005  1.00 39.70           C  
ATOM   3811  CG  LEU A 379      25.618  -2.721  40.693  1.00 38.34           C  
ATOM   3812  CD1 LEU A 379      26.929  -1.910  40.652  1.00 37.02           C  
ATOM   3813  CD2 LEU A 379      25.560  -3.671  39.547  1.00 38.31           C  
ATOM   3814  H   LEU A 379      25.179  -4.497  44.331  1.00  0.00           H  
ATOM   3815  HA  LEU A 379      25.958  -1.922  43.355  1.00  0.00           H  
ATOM   3816  HB3 LEU A 379      24.698  -4.259  41.887  1.00  0.00           H  
ATOM   3817  HB2 LEU A 379      26.371  -4.084  42.180  1.00  0.00           H  
ATOM   3818  HG  LEU A 379      24.782  -2.027  40.607  1.00  0.00           H  
ATOM   3819 HD11 LEU A 379      26.996  -1.374  39.706  1.00  0.00           H  
ATOM   3820 HD12 LEU A 379      26.940  -1.196  41.476  1.00  0.00           H  
ATOM   3821 HD13 LEU A 379      27.778  -2.587  40.747  1.00  0.00           H  
ATOM   3822 HD21 LEU A 379      25.666  -3.121  38.612  1.00  0.00           H  
ATOM   3823 HD22 LEU A 379      26.369  -4.397  39.634  1.00  0.00           H  
ATOM   3824 HD23 LEU A 379      24.603  -4.192  39.554  1.00  0.00           H  
ATOM   3825  N   LEU A 380      22.743  -2.648  43.102  1.00 39.96           N  
ATOM   3826  CA  LEU A 380      21.416  -2.122  42.903  1.00 40.83           C  
ATOM   3827  C   LEU A 380      20.991  -1.097  43.975  1.00 41.35           C  
ATOM   3828  O   LEU A 380      20.430  -0.037  43.641  1.00 41.98           O  
ATOM   3829  CB  LEU A 380      20.416  -3.280  42.769  1.00 40.58           C  
ATOM   3830  CG  LEU A 380      20.731  -4.332  41.685  1.00 39.84           C  
ATOM   3831  CD1 LEU A 380      19.750  -5.472  41.811  1.00 39.42           C  
ATOM   3832  CD2 LEU A 380      20.704  -3.772  40.265  1.00 35.47           C  
ATOM   3833  H   LEU A 380      22.808  -3.637  43.296  1.00  0.00           H  
ATOM   3834  HA  LEU A 380      21.423  -1.597  41.948  1.00  0.00           H  
ATOM   3835  HB2 LEU A 380      19.419  -2.875  42.598  1.00  0.00           H  
ATOM   3836  HB3 LEU A 380      20.311  -3.777  43.733  1.00  0.00           H  
ATOM   3837  HG  LEU A 380      21.730  -4.723  41.875  1.00  0.00           H  
ATOM   3838 HD11 LEU A 380      19.963  -6.222  41.049  1.00  0.00           H  
ATOM   3839 HD12 LEU A 380      19.841  -5.923  42.799  1.00  0.00           H  
ATOM   3840 HD13 LEU A 380      18.735  -5.097  41.676  1.00  0.00           H  
ATOM   3841 HD21 LEU A 380      20.934  -4.567  39.556  1.00  0.00           H  
ATOM   3842 HD22 LEU A 380      19.713  -3.371  40.051  1.00  0.00           H  
ATOM   3843 HD23 LEU A 380      21.444  -2.978  40.172  1.00  0.00           H  
ATOM   3844  N   SER A 381      21.286  -1.382  45.242  1.00 41.24           N  
ATOM   3845  CA  SER A 381      21.174  -0.351  46.307  1.00 41.40           C  
ATOM   3846  C   SER A 381      21.935   0.938  45.993  1.00 40.75           C  
ATOM   3847  O   SER A 381      21.444   2.010  46.276  1.00 41.24           O  
ATOM   3848  CB  SER A 381      21.644  -0.889  47.662  1.00 40.57           C  
ATOM   3849  OG  SER A 381      21.011  -2.124  47.916  1.00 42.78           O  
ATOM   3850  H   SER A 381      21.592  -2.311  45.492  1.00  0.00           H  
ATOM   3851  HA  SER A 381      20.119  -0.093  46.405  1.00  0.00           H  
ATOM   3852  HB2 SER A 381      21.382  -0.179  48.446  1.00  0.00           H  
ATOM   3853  HB3 SER A 381      22.725  -1.033  47.640  1.00  0.00           H  
ATOM   3854  HG  SER A 381      21.613  -2.702  48.389  1.00  0.00           H  
ATOM   3855  N   GLY A 382      23.140   0.831  45.439  1.00 40.47           N  
ATOM   3856  CA  GLY A 382      23.921   2.015  45.096  1.00 40.17           C  
ATOM   3857  C   GLY A 382      23.346   2.815  43.927  1.00 40.23           C  
ATOM   3858  O   GLY A 382      23.339   4.056  43.950  1.00 40.35           O  
ATOM   3859  H   GLY A 382      23.529  -0.081  45.249  1.00  0.00           H  
ATOM   3860  HA3 GLY A 382      24.944   1.719  44.863  1.00  0.00           H  
ATOM   3861  HA2 GLY A 382      24.002   2.661  45.971  1.00  0.00           H  
ATOM   3862  N   LEU A 383      22.871   2.099  42.907  1.00 39.39           N  
ATOM   3863  CA  LEU A 383      22.288   2.701  41.719  1.00 38.74           C  
ATOM   3864  C   LEU A 383      20.909   3.279  41.961  1.00 38.65           C  
ATOM   3865  O   LEU A 383      20.504   4.222  41.277  1.00 38.11           O  
ATOM   3866  CD1 LEU A 383      23.278  -0.071  39.164  1.00 35.19           C  
ATOM   3867  CD2 LEU A 383      24.359   2.232  39.316  1.00 38.15           C  
ATOM   3868  CB  LEU A 383      22.223   1.685  40.577  1.00 38.72           C  
ATOM   3869  CG  LEU A 383      23.552   1.124  40.051  1.00 38.34           C  
ATOM   3870  H   LEU A 383      22.907   1.090  42.939  1.00  0.00           H  
ATOM   3871  HA  LEU A 383      22.940   3.515  41.404  1.00  0.00           H  
ATOM   3872  HB3 LEU A 383      21.662   2.115  39.746  1.00  0.00           H  
ATOM   3873  HB2 LEU A 383      21.577   0.857  40.870  1.00  0.00           H  
ATOM   3874  HG  LEU A 383      24.139   0.786  40.904  1.00  0.00           H  
ATOM   3875 HD11 LEU A 383      24.220  -0.471  38.789  1.00  0.00           H  
ATOM   3876 HD12 LEU A 383      22.761  -0.840  39.739  1.00  0.00           H  
ATOM   3877 HD13 LEU A 383      22.654   0.234  38.324  1.00  0.00           H  
ATOM   3878 HD21 LEU A 383      25.298   1.816  38.950  1.00  0.00           H  
ATOM   3879 HD22 LEU A 383      23.778   2.609  38.474  1.00  0.00           H  
ATOM   3880 HD23 LEU A 383      24.569   3.048  40.007  1.00  0.00           H  
ATOM   3881  N   LEU A 384      20.199   2.711  42.935  1.00 39.04           N  
ATOM   3882  CA  LEU A 384      18.822   3.092  43.230  1.00 39.52           C  
ATOM   3883  C   LEU A 384      18.677   3.939  44.524  1.00 40.53           C  
ATOM   3884  O   LEU A 384      17.609   4.024  45.118  1.00 40.41           O  
ATOM   3885  CB  LEU A 384      17.915   1.856  43.205  1.00 39.37           C  
ATOM   3886  CG  LEU A 384      17.871   1.106  41.845  1.00 39.53           C  
ATOM   3887  CD1 LEU A 384      17.220  -0.278  41.926  1.00 37.72           C  
ATOM   3888  CD2 LEU A 384      17.184   1.955  40.765  1.00 37.05           C  
ATOM   3889  H   LEU A 384      20.613   1.986  43.503  1.00  0.00           H  
ATOM   3890  HA  LEU A 384      18.496   3.728  42.407  1.00  0.00           H  
ATOM   3891  HB3 LEU A 384      16.904   2.145  43.491  1.00  0.00           H  
ATOM   3892  HB2 LEU A 384      18.226   1.165  43.988  1.00  0.00           H  
ATOM   3893  HG  LEU A 384      18.903   0.957  41.528  1.00  0.00           H  
ATOM   3894 HD11 LEU A 384      17.226  -0.741  40.939  1.00  0.00           H  
ATOM   3895 HD12 LEU A 384      17.779  -0.903  42.622  1.00  0.00           H  
ATOM   3896 HD13 LEU A 384      16.192  -0.177  42.273  1.00  0.00           H  
ATOM   3897 HD21 LEU A 384      17.169   1.404  39.824  1.00  0.00           H  
ATOM   3898 HD22 LEU A 384      16.162   2.177  41.072  1.00  0.00           H  
ATOM   3899 HD23 LEU A 384      17.734   2.887  40.630  1.00  0.00           H  
ATOM   3900  N   LYS A 385      19.773   4.568  44.927  1.00 41.69           N  
ATOM   3901  CA  LYS A 385      19.754   5.644  45.907  1.00 43.20           C  
ATOM   3902  C   LYS A 385      18.952   6.796  45.323  1.00 44.09           C  
ATOM   3903  O   LYS A 385      19.165   7.190  44.168  1.00 45.04           O  
ATOM   3904  CB  LYS A 385      21.183   6.103  46.196  1.00 42.84           C  
ATOM   3905  CG  LYS A 385      21.958   5.166  47.107  1.00 42.80           C  
ATOM   3906  CD  LYS A 385      21.665   5.513  48.555  1.00 44.38           C  
ATOM   3907  CE  LYS A 385      22.746   4.992  49.463  1.00 45.58           C  
ATOM   3908  NZ  LYS A 385      22.494   3.588  49.805  1.00 45.72           N1+
ATOM   3909  H   LYS A 385      20.673   4.307  44.550  1.00  0.00           H  
ATOM   3910  HA  LYS A 385      19.284   5.297  46.828  1.00  0.00           H  
ATOM   3911  HB3 LYS A 385      21.161   7.099  46.636  1.00  0.00           H  
ATOM   3912  HB2 LYS A 385      21.721   6.220  45.255  1.00  0.00           H  
ATOM   3913  HG3 LYS A 385      23.026   5.275  46.916  1.00  0.00           H  
ATOM   3914  HG2 LYS A 385      21.656   4.137  46.911  1.00  0.00           H  
ATOM   3915  HD3 LYS A 385      20.708   5.080  48.845  1.00  0.00           H  
ATOM   3916  HD2 LYS A 385      21.592   6.595  48.661  1.00  0.00           H  
ATOM   3917  HE3 LYS A 385      22.772   5.589  50.375  1.00  0.00           H  
ATOM   3918  HE2 LYS A 385      23.711   5.077  48.964  1.00  0.00           H  
ATOM   3919  HZ1 LYS A 385      22.217   3.084  48.976  1.00  0.00           H  
ATOM   3920  HZ2 LYS A 385      23.335   3.177  50.184  1.00  0.00           H  
ATOM   3921  HZ3 LYS A 385      21.756   3.536  50.493  1.00  0.00           H  
ATOM   3922  N   LYS A 386      18.029   7.332  46.106  1.00 44.67           N  
ATOM   3923  CA  LYS A 386      17.070   8.298  45.583  1.00 45.07           C  
ATOM   3924  C   LYS A 386      17.703   9.665  45.459  1.00 45.53           C  
ATOM   3925  O   LYS A 386      17.263  10.493  44.661  1.00 46.06           O  
ATOM   3926  CD  LYS A 386      13.724   7.203  47.147  1.00 43.89           C  
ATOM   3927  CE  LYS A 386      13.124   5.875  47.477  1.00 43.83           C  
ATOM   3928  NZ  LYS A 386      12.724   5.154  46.251  1.00 47.16           N1+
ATOM   3929  CB  LYS A 386      15.811   8.347  46.447  1.00 44.92           C  
ATOM   3930  CG  LYS A 386      15.044   7.040  46.444  1.00 43.96           C  
ATOM   3931  H   LYS A 386      17.981   7.073  47.081  1.00  0.00           H  
ATOM   3932  HA  LYS A 386      16.778   7.973  44.584  1.00  0.00           H  
ATOM   3933  HB3 LYS A 386      15.161   9.149  46.096  1.00  0.00           H  
ATOM   3934  HB2 LYS A 386      16.084   8.604  47.471  1.00  0.00           H  
ATOM   3935  HG3 LYS A 386      15.631   6.273  46.949  1.00  0.00           H  
ATOM   3936  HG2 LYS A 386      14.870   6.724  45.416  1.00  0.00           H  
ATOM   3937  HD3 LYS A 386      13.039   7.762  46.509  1.00  0.00           H  
ATOM   3938  HD2 LYS A 386      13.869   7.774  48.065  1.00  0.00           H  
ATOM   3939  HE3 LYS A 386      12.252   6.019  48.115  1.00  0.00           H  
ATOM   3940  HE2 LYS A 386      13.849   5.277  48.030  1.00  0.00           H  
ATOM   3941  HZ1 LYS A 386      12.243   4.302  46.503  1.00  0.00           H  
ATOM   3942  HZ2 LYS A 386      12.109   5.738  45.702  1.00  0.00           H  
ATOM   3943  HZ3 LYS A 386      13.545   4.928  45.709  1.00  0.00           H  
ATOM   3944  N   ASP A 387      18.750   9.876  46.247  1.00 46.05           N  
ATOM   3945  CA  ASP A 387      19.515  11.114  46.237  1.00 46.00           C  
ATOM   3946  C   ASP A 387      20.689  10.916  45.272  1.00 45.25           C  
ATOM   3947  O   ASP A 387      21.560  10.080  45.518  1.00 44.63           O  
ATOM   3948  OD1 ASP A 387      21.103  13.345  46.743  1.00 48.41           O  
ATOM   3949  OD2 ASP A 387      21.061  13.167  48.921  1.00 50.58           O1-
ATOM   3950  CB  ASP A 387      19.980  11.436  47.676  1.00 46.13           C  
ATOM   3951  CG  ASP A 387      20.772  12.739  47.780  1.00 47.58           C  
ATOM   3952  H   ASP A 387      19.049   9.159  46.893  1.00  0.00           H  
ATOM   3953  HA  ASP A 387      18.883  11.924  45.873  1.00  0.00           H  
ATOM   3954  HB3 ASP A 387      20.587  10.612  48.053  1.00  0.00           H  
ATOM   3955  HB2 ASP A 387      19.113  11.486  48.334  1.00  0.00           H  
ATOM   3956  N   PRO A 388      20.720  11.688  44.174  1.00 45.28           N  
ATOM   3957  CA  PRO A 388      21.737  11.464  43.144  1.00 45.57           C  
ATOM   3958  C   PRO A 388      23.170  11.706  43.638  1.00 45.93           C  
ATOM   3959  O   PRO A 388      24.119  11.099  43.115  1.00 45.24           O  
ATOM   3960  CD  PRO A 388      19.793  12.775  43.807  1.00 45.73           C  
ATOM   3961  CB  PRO A 388      21.350  12.447  42.023  1.00 45.43           C  
ATOM   3962  CG  PRO A 388      20.480  13.448  42.644  1.00 45.03           C  
ATOM   3963  HA  PRO A 388      21.653  10.444  42.772  1.00  0.00           H  
ATOM   3964  HB3 PRO A 388      20.796  11.915  41.250  1.00  0.00           H  
ATOM   3965  HB2 PRO A 388      22.248  12.934  41.642  1.00  0.00           H  
ATOM   3966  HG3 PRO A 388      19.733  13.777  41.922  1.00  0.00           H  
ATOM   3967  HG2 PRO A 388      21.085  14.277  43.012  1.00  0.00           H  
ATOM   3968  HD2 PRO A 388      19.716  13.478  44.636  1.00  0.00           H  
ATOM   3969  HD3 PRO A 388      18.850  12.345  43.468  1.00  0.00           H  
ATOM   3970  N   LYS A 389      23.307  12.587  44.628  1.00 46.49           N  
ATOM   3971  CA  LYS A 389      24.584  12.830  45.316  1.00 47.47           C  
ATOM   3972  C   LYS A 389      25.062  11.608  46.112  1.00 46.66           C  
ATOM   3973  O   LYS A 389      26.260  11.446  46.328  1.00 47.16           O  
ATOM   3974  CB  LYS A 389      24.469  14.058  46.239  1.00 48.38           C  
ATOM   3975  CG  LYS A 389      24.538  15.401  45.508  1.00 51.28           C  
ATOM   3976  CD  LYS A 389      23.521  16.426  46.049  1.00 57.53           C  
ATOM   3977  CE  LYS A 389      23.653  16.700  47.564  1.00 59.87           C  
ATOM   3978  NZ  LYS A 389      23.032  18.018  47.953  1.00 60.97           N1+
ATOM   3979  H   LYS A 389      22.511  13.125  44.940  1.00  0.00           H  
ATOM   3980  HA  LYS A 389      25.335  13.051  44.558  1.00  0.00           H  
ATOM   3981  HB3 LYS A 389      25.254  14.016  46.994  1.00  0.00           H  
ATOM   3982  HB2 LYS A 389      23.537  14.001  46.802  1.00  0.00           H  
ATOM   3983  HG3 LYS A 389      24.364  15.243  44.444  1.00  0.00           H  
ATOM   3984  HG2 LYS A 389      25.545  15.809  45.596  1.00  0.00           H  
ATOM   3985  HD2 LYS A 389      22.510  16.082  45.831  1.00  0.00           H  
ATOM   3986  HD3 LYS A 389      23.626  17.363  45.501  1.00  0.00           H  
ATOM   3987  HE3 LYS A 389      24.707  16.701  47.842  1.00  0.00           H  
ATOM   3988  HE2 LYS A 389      23.175  15.895  48.122  1.00  0.00           H  
ATOM   3989  HZ1 LYS A 389      22.241  18.207  47.355  1.00  0.00           H  
ATOM   3990  HZ2 LYS A 389      22.724  17.975  48.914  1.00  0.00           H  
ATOM   3991  HZ3 LYS A 389      23.715  18.755  47.852  1.00  0.00           H  
ATOM   3992  N   GLN A 390      24.129  10.756  46.529  1.00 45.92           N  
ATOM   3993  CA  GLN A 390      24.449   9.486  47.190  1.00 46.44           C  
ATOM   3994  C   GLN A 390      24.615   8.305  46.207  1.00 45.77           C  
ATOM   3995  O   GLN A 390      25.123   7.239  46.582  1.00 44.98           O  
ATOM   3996  OE1 GLN A 390      22.133   8.573  50.990  1.00 54.13           O  
ATOM   3997  NE2 GLN A 390      21.950  10.804  51.129  1.00 54.49           N  
ATOM   3998  CB  GLN A 390      23.394   9.148  48.263  1.00 46.59           C  
ATOM   3999  CG  GLN A 390      23.605   9.909  49.599  1.00 49.53           C  
ATOM   4000  CD  GLN A 390      22.487   9.703  50.631  1.00 52.86           C  
ATOM   4001  H   GLN A 390      23.152  10.972  46.395  1.00  0.00           H  
ATOM   4002  HA  GLN A 390      25.402   9.618  47.702  1.00  0.00           H  
ATOM   4003  HB3 GLN A 390      23.402   8.074  48.454  1.00  0.00           H  
ATOM   4004  HB2 GLN A 390      22.399   9.368  47.875  1.00  0.00           H  
ATOM   4005  HG3 GLN A 390      23.715  10.974  49.393  1.00  0.00           H  
ATOM   4006  HG2 GLN A 390      24.559   9.613  50.036  1.00  0.00           H  
ATOM   4007 HE21 GLN A 390      21.209  10.740  51.812  1.00  0.00           H  
ATOM   4008 HE22 GLN A 390      22.280  11.709  50.825  1.00  0.00           H  
ATOM   4009  N   ARG A 391      24.200   8.515  44.954  1.00 44.77           N  
ATOM   4010  CA  ARG A 391      24.116   7.425  43.970  1.00 43.92           C  
ATOM   4011  C   ARG A 391      25.479   6.915  43.498  1.00 42.99           C  
ATOM   4012  O   ARG A 391      26.405   7.685  43.286  1.00 42.45           O  
ATOM   4013  NH1 ARG A 391      20.291   9.271  40.009  1.00 33.02           N  
ATOM   4014  NH2 ARG A 391      18.894   8.937  41.828  1.00 37.84           N1+
ATOM   4015  CB  ARG A 391      23.263   7.835  42.766  1.00 43.21           C  
ATOM   4016  CG  ARG A 391      22.893   6.654  41.850  1.00 43.86           C  
ATOM   4017  CD  ARG A 391      21.872   7.069  40.815  1.00 42.72           C  
ATOM   4018  NE  ARG A 391      20.677   7.549  41.485  1.00 39.41           N  
ATOM   4019  CZ  ARG A 391      19.953   8.583  41.096  1.00 37.22           C  
ATOM   4020  H   ARG A 391      23.933   9.443  44.659  1.00  0.00           H  
ATOM   4021  HA  ARG A 391      23.609   6.590  44.455  1.00  0.00           H  
ATOM   4022  HB3 ARG A 391      23.794   8.590  42.186  1.00  0.00           H  
ATOM   4023  HB2 ARG A 391      22.352   8.321  43.116  1.00  0.00           H  
ATOM   4024  HG3 ARG A 391      22.489   5.840  42.452  1.00  0.00           H  
ATOM   4025  HG2 ARG A 391      23.789   6.289  41.349  1.00  0.00           H  
ATOM   4026  HD2 ARG A 391      21.619   6.211  40.191  1.00  0.00           H  
ATOM   4027  HD3 ARG A 391      22.285   7.865  40.195  1.00  0.00           H  
ATOM   4028  HE  ARG A 391      20.411   7.027  42.308  1.00  0.00           H  
ATOM   4029 HH11 ARG A 391      19.733  10.061  39.717  1.00  0.00           H  
ATOM   4030 HH12 ARG A 391      21.106   9.004  39.475  1.00  0.00           H  
ATOM   4031 HH21 ARG A 391      18.327   9.725  41.548  1.00  0.00           H  
ATOM   4032 HH22 ARG A 391      18.659   8.417  42.661  1.00  0.00           H  
ATOM   4033  N   LEU A 392      25.595   5.605  43.343  1.00 42.62           N  
ATOM   4034  CA  LEU A 392      26.755   5.057  42.663  1.00 42.69           C  
ATOM   4035  C   LEU A 392      26.777   5.650  41.241  1.00 42.35           C  
ATOM   4036  O   LEU A 392      25.813   5.518  40.503  1.00 42.27           O  
ATOM   4037  CB  LEU A 392      26.676   3.539  42.651  1.00 43.13           C  
ATOM   4038  CG  LEU A 392      27.932   2.750  42.336  1.00 42.75           C  
ATOM   4039  CD1 LEU A 392      28.895   2.860  43.511  1.00 44.61           C  
ATOM   4040  CD2 LEU A 392      27.513   1.329  42.095  1.00 41.21           C  
ATOM   4041  H   LEU A 392      24.877   4.989  43.697  1.00  0.00           H  
ATOM   4042  HA  LEU A 392      27.657   5.364  43.193  1.00  0.00           H  
ATOM   4043  HB3 LEU A 392      25.881   3.229  41.972  1.00  0.00           H  
ATOM   4044  HB2 LEU A 392      26.269   3.195  43.602  1.00  0.00           H  
ATOM   4045  HG  LEU A 392      28.401   3.151  41.438  1.00  0.00           H  
ATOM   4046 HD11 LEU A 392      29.801   2.295  43.293  1.00  0.00           H  
ATOM   4047 HD12 LEU A 392      29.150   3.906  43.676  1.00  0.00           H  
ATOM   4048 HD13 LEU A 392      28.423   2.456  44.407  1.00  0.00           H  
ATOM   4049 HD21 LEU A 392      28.390   0.725  41.864  1.00  0.00           H  
ATOM   4050 HD22 LEU A 392      27.027   0.936  42.988  1.00  0.00           H  
ATOM   4051 HD23 LEU A 392      26.816   1.292  41.257  1.00  0.00           H  
ATOM   4052  N   GLY A 393      27.846   6.382  40.929  1.00 42.20           N  
ATOM   4053  CA  GLY A 393      27.972   7.136  39.701  1.00 42.33           C  
ATOM   4054  C   GLY A 393      27.532   8.585  39.769  1.00 42.96           C  
ATOM   4055  O   GLY A 393      27.569   9.294  38.752  1.00 42.41           O  
ATOM   4056  H   GLY A 393      28.628   6.432  41.567  1.00  0.00           H  
ATOM   4057  HA2 GLY A 393      27.420   6.629  38.909  1.00  0.00           H  
ATOM   4058  HA3 GLY A 393      29.004   7.089  39.354  1.00  0.00           H  
ATOM   4059  N   GLY A 394      27.147   9.039  40.968  1.00 43.46           N  
ATOM   4060  CA  GLY A 394      26.571  10.365  41.167  1.00 43.83           C  
ATOM   4061  C   GLY A 394      27.561  11.502  41.367  1.00 44.73           C  
ATOM   4062  O   GLY A 394      27.167  12.673  41.428  1.00 43.97           O  
ATOM   4063  H   GLY A 394      27.251   8.455  41.785  1.00  0.00           H  
ATOM   4064  HA3 GLY A 394      25.883  10.335  42.012  1.00  0.00           H  
ATOM   4065  HA2 GLY A 394      25.916  10.602  40.328  1.00  0.00           H  
ATOM   4066  N   GLY A 395      28.845  11.158  41.451  1.00 45.70           N  
ATOM   4067  CA  GLY A 395      29.919  12.125  41.697  1.00 46.82           C  
ATOM   4068  C   GLY A 395      30.822  12.358  40.498  1.00 47.85           C  
ATOM   4069  O   GLY A 395      30.501  11.956  39.376  1.00 48.24           O  
ATOM   4070  H   GLY A 395      29.116  10.191  41.343  1.00  0.00           H  
ATOM   4071  HA3 GLY A 395      30.520  11.789  42.543  1.00  0.00           H  
ATOM   4072  HA2 GLY A 395      29.485  13.073  42.014  1.00  0.00           H  
ATOM   4073  N   SER A 396      31.960  13.005  40.736  1.00 48.48           N  
ATOM   4074  CA  SER A 396      32.816  13.516  39.659  1.00 49.27           C  
ATOM   4075  C   SER A 396      33.404  12.399  38.802  1.00 49.55           C  
ATOM   4076  O   SER A 396      33.714  12.605  37.630  1.00 50.04           O  
ATOM   4077  CB  SER A 396      33.945  14.376  40.235  1.00 49.14           C  
ATOM   4078  OG  SER A 396      34.742  13.620  41.133  1.00 48.83           O  
ATOM   4079  H   SER A 396      32.263  13.160  41.687  1.00  0.00           H  
ATOM   4080  HA  SER A 396      32.205  14.148  39.015  1.00  0.00           H  
ATOM   4081  HB2 SER A 396      33.518  15.231  40.760  1.00  0.00           H  
ATOM   4082  HB3 SER A 396      34.568  14.748  39.422  1.00  0.00           H  
ATOM   4083  HG  SER A 396      35.443  14.173  41.483  1.00  0.00           H  
ATOM   4084  N   GLU A 397      33.536  11.225  39.403  1.00 49.51           N  
ATOM   4085  CA  GLU A 397      34.101  10.039  38.759  1.00 49.88           C  
ATOM   4086  C   GLU A 397      33.150   9.405  37.771  1.00 48.78           C  
ATOM   4087  O   GLU A 397      33.592   8.722  36.864  1.00 48.33           O  
ATOM   4088  OE2 GLU A 397      33.256   9.374  43.241  1.00 59.19           O1-
ATOM   4089  CB  GLU A 397      34.532   9.005  39.819  1.00 50.48           C  
ATOM   4090  CG  GLU A 397      33.482   8.727  40.923  1.00 53.84           C  
ATOM   4091  CD  GLU A 397      33.468   9.766  42.072  1.00 56.42           C  
ATOM   4092  OE1 GLU A 397      33.643  10.969  41.819  1.00 57.85           O  
ATOM   4093  H   GLU A 397      33.238  11.112  40.362  1.00  0.00           H  
ATOM   4094  HA  GLU A 397      34.993  10.349  38.213  1.00  0.00           H  
ATOM   4095  HB2 GLU A 397      35.464   9.329  40.282  1.00  0.00           H  
ATOM   4096  HB3 GLU A 397      34.792   8.069  39.325  1.00  0.00           H  
ATOM   4097  HG3 GLU A 397      33.648   7.732  41.337  1.00  0.00           H  
ATOM   4098  HG2 GLU A 397      32.491   8.673  40.473  1.00  0.00           H  
ATOM   4099  N   ASP A 398      31.843   9.622  37.972  1.00 48.70           N  
ATOM   4100  CA  ASP A 398      30.772   9.165  37.061  1.00 47.92           C  
ATOM   4101  C   ASP A 398      30.777   7.619  36.909  1.00 47.51           C  
ATOM   4102  O   ASP A 398      30.760   6.904  37.919  1.00 46.94           O  
ATOM   4103  CB  ASP A 398      30.851   9.917  35.712  1.00 47.60           C  
ATOM   4104  CG  ASP A 398      29.504   9.993  34.973  1.00 47.56           C  
ATOM   4105  OD1 ASP A 398      28.414   9.917  35.588  1.00 44.55           O  
ATOM   4106  OD2 ASP A 398      29.541  10.160  33.741  1.00 48.50           O1-
ATOM   4107  H   ASP A 398      31.536  10.127  38.791  1.00  0.00           H  
ATOM   4108  HA  ASP A 398      29.823   9.437  37.523  1.00  0.00           H  
ATOM   4109  HB3 ASP A 398      31.589   9.435  35.071  1.00  0.00           H  
ATOM   4110  HB2 ASP A 398      31.228  10.926  35.882  1.00  0.00           H  
ATOM   4111  N   ALA A 399      30.822   7.116  35.673  1.00 47.17           N  
ATOM   4112  CA  ALA A 399      30.764   5.663  35.385  1.00 47.01           C  
ATOM   4113  C   ALA A 399      31.869   4.899  36.089  1.00 47.19           C  
ATOM   4114  O   ALA A 399      31.679   3.760  36.524  1.00 46.85           O  
ATOM   4115  CB  ALA A 399      30.854   5.408  33.883  1.00 46.54           C  
ATOM   4116  H   ALA A 399      30.900   7.736  34.879  1.00  0.00           H  
ATOM   4117  HA  ALA A 399      29.806   5.282  35.739  1.00  0.00           H  
ATOM   4118  HB1 ALA A 399      30.810   4.336  33.692  1.00  0.00           H  
ATOM   4119  HB2 ALA A 399      30.022   5.901  33.380  1.00  0.00           H  
ATOM   4120  HB3 ALA A 399      31.795   5.806  33.502  1.00  0.00           H  
ATOM   4121  N   LYS A 400      33.029   5.545  36.183  1.00 47.12           N  
ATOM   4122  CA  LYS A 400      34.213   4.981  36.815  1.00 47.29           C  
ATOM   4123  C   LYS A 400      33.919   4.425  38.222  1.00 46.68           C  
ATOM   4124  O   LYS A 400      34.494   3.414  38.622  1.00 46.18           O  
ATOM   4125  CG  LYS A 400      36.725   5.533  37.020  1.00 50.99           C  
ATOM   4126  CD  LYS A 400      37.741   6.662  36.756  1.00 55.63           C  
ATOM   4127  CE  LYS A 400      38.707   6.827  37.939  1.00 57.05           C  
ATOM   4128  NZ  LYS A 400      37.960   7.048  39.226  1.00 57.02           N1+
ATOM   4129  CB  LYS A 400      35.318   6.044  36.822  1.00 48.05           C  
ATOM   4130  H   LYS A 400      33.120   6.477  35.803  1.00  0.00           H  
ATOM   4131  HA  LYS A 400      34.555   4.152  36.195  1.00  0.00           H  
ATOM   4132  HB3 LYS A 400      35.095   6.789  37.586  1.00  0.00           H  
ATOM   4133  HB2 LYS A 400      35.271   6.619  35.897  1.00  0.00           H  
ATOM   4134  HG3 LYS A 400      36.912   4.708  36.333  1.00  0.00           H  
ATOM   4135  HG2 LYS A 400      36.840   5.173  38.043  1.00  0.00           H  
ATOM   4136  HD3 LYS A 400      37.208   7.598  36.590  1.00  0.00           H  
ATOM   4137  HD2 LYS A 400      38.308   6.436  35.853  1.00  0.00           H  
ATOM   4138  HE2 LYS A 400      39.367   7.673  37.752  1.00  0.00           H  
ATOM   4139  HE3 LYS A 400      39.327   5.935  38.027  1.00  0.00           H  
ATOM   4140  HZ1 LYS A 400      37.198   6.389  39.291  1.00  0.00           H  
ATOM   4141  HZ2 LYS A 400      38.587   6.915  40.006  1.00  0.00           H  
ATOM   4142  HZ3 LYS A 400      37.593   7.989  39.245  1.00  0.00           H  
ATOM   4143  N   GLU A 401      32.999   5.062  38.942  1.00 45.89           N  
ATOM   4144  CA  GLU A 401      32.570   4.578  40.256  1.00 46.11           C  
ATOM   4145  C   GLU A 401      31.884   3.203  40.176  1.00 45.32           C  
ATOM   4146  O   GLU A 401      32.208   2.288  40.938  1.00 45.46           O  
ATOM   4147  CB  GLU A 401      31.623   5.592  40.893  1.00 46.58           C  
ATOM   4148  CG  GLU A 401      31.633   5.607  42.404  1.00 48.53           C  
ATOM   4149  CD  GLU A 401      30.652   6.627  42.989  1.00 52.09           C  
ATOM   4150  OE1 GLU A 401      30.258   6.445  44.163  1.00 53.51           O  
ATOM   4151  OE2 GLU A 401      30.291   7.607  42.291  1.00 53.21           O1-
ATOM   4152  H   GLU A 401      32.574   5.906  38.585  1.00  0.00           H  
ATOM   4153  HA  GLU A 401      33.451   4.485  40.892  1.00  0.00           H  
ATOM   4154  HB3 GLU A 401      30.607   5.408  40.541  1.00  0.00           H  
ATOM   4155  HB2 GLU A 401      31.858   6.589  40.521  1.00  0.00           H  
ATOM   4156  HG3 GLU A 401      32.640   5.830  42.757  1.00  0.00           H  
ATOM   4157  HG2 GLU A 401      31.388   4.613  42.778  1.00  0.00           H  
ATOM   4158  N   ILE A 402      30.938   3.085  39.248  1.00 44.36           N  
ATOM   4159  CA  ILE A 402      30.254   1.834  38.917  1.00 43.78           C  
ATOM   4160  C   ILE A 402      31.207   0.736  38.403  1.00 43.61           C  
ATOM   4161  O   ILE A 402      31.105  -0.422  38.821  1.00 42.81           O  
ATOM   4162  CG2 ILE A 402      28.396   0.818  37.479  1.00 43.71           C  
ATOM   4163  CD1 ILE A 402      27.215   3.797  37.625  1.00 43.87           C  
ATOM   4164  CB  ILE A 402      29.114   2.123  37.911  1.00 43.93           C  
ATOM   4165  CG1 ILE A 402      28.176   3.168  38.535  1.00 43.20           C  
ATOM   4166  H   ILE A 402      30.648   3.893  38.716  1.00  0.00           H  
ATOM   4167  HA  ILE A 402      29.794   1.463  39.833  1.00  0.00           H  
ATOM   4168  HB  ILE A 402      29.560   2.567  37.021  1.00  0.00           H  
ATOM   4169 HG13 ILE A 402      28.771   3.941  39.020  1.00  0.00           H  
ATOM   4170 HG12 ILE A 402      27.638   2.716  39.369  1.00  0.00           H  
ATOM   4171 HG21 ILE A 402      27.601   1.057  36.772  1.00  0.00           H  
ATOM   4172 HG22 ILE A 402      29.113   0.148  37.004  1.00  0.00           H  
ATOM   4173 HG23 ILE A 402      27.968   0.331  38.355  1.00  0.00           H  
ATOM   4174 HD11 ILE A 402      26.608   4.516  38.176  1.00  0.00           H  
ATOM   4175 HD12 ILE A 402      27.752   4.312  36.828  1.00  0.00           H  
ATOM   4176 HD13 ILE A 402      26.569   3.033  37.192  1.00  0.00           H  
ATOM   4177  N   MET A 403      32.147   1.118  37.537  1.00 43.42           N  
ATOM   4178  CA  MET A 403      33.122   0.190  36.958  1.00 44.39           C  
ATOM   4179  C   MET A 403      33.991  -0.503  37.997  1.00 45.14           C  
ATOM   4180  O   MET A 403      34.465  -1.622  37.794  1.00 45.11           O  
ATOM   4181  CB  MET A 403      34.041   0.929  35.983  1.00 44.69           C  
ATOM   4182  CG  MET A 403      33.332   1.504  34.778  1.00 45.12           C  
ATOM   4183  SD  MET A 403      34.500   2.087  33.567  1.00 48.31           S  
ATOM   4184  CE  MET A 403      34.809   3.765  34.018  1.00 48.39           C  
ATOM   4185  H   MET A 403      32.209   2.085  37.253  1.00  0.00           H  
ATOM   4186  HA  MET A 403      32.579  -0.575  36.403  1.00  0.00           H  
ATOM   4187  HB3 MET A 403      34.832   0.257  35.651  1.00  0.00           H  
ATOM   4188  HB2 MET A 403      34.561   1.729  36.512  1.00  0.00           H  
ATOM   4189  HG3 MET A 403      32.693   2.329  35.093  1.00  0.00           H  
ATOM   4190  HG2 MET A 403      32.698   0.739  34.331  1.00  0.00           H  
ATOM   4191  HE1 MET A 403      35.522   4.204  33.320  1.00  0.00           H  
ATOM   4192  HE2 MET A 403      33.876   4.328  33.986  1.00  0.00           H  
ATOM   4193  HE3 MET A 403      35.219   3.801  35.027  1.00  0.00           H  
ATOM   4194  N   GLN A 404      34.183   0.192  39.114  1.00 46.20           N  
ATOM   4195  CA  GLN A 404      35.058  -0.220  40.187  1.00 46.86           C  
ATOM   4196  C   GLN A 404      34.331  -0.977  41.297  1.00 46.42           C  
ATOM   4197  O   GLN A 404      34.979  -1.483  42.217  1.00 46.23           O  
ATOM   4198  NE2 GLN A 404      37.287   3.589  41.192  1.00 54.54           N  
ATOM   4199  CB  GLN A 404      35.702   1.026  40.788  1.00 47.66           C  
ATOM   4200  CG  GLN A 404      36.820   1.608  39.959  1.00 50.66           C  
ATOM   4201  CD  GLN A 404      37.702   2.502  40.792  1.00 54.35           C  
ATOM   4202  OE1 GLN A 404      38.917   2.040  41.085  1.00 56.43           O  
ATOM   4203  H   GLN A 404      33.701   1.068  39.252  1.00  0.00           H  
ATOM   4204  HA  GLN A 404      35.840  -0.859  39.778  1.00  0.00           H  
ATOM   4205  HB3 GLN A 404      36.076   0.793  41.786  1.00  0.00           H  
ATOM   4206  HB2 GLN A 404      34.938   1.786  40.949  1.00  0.00           H  
ATOM   4207  HG3 GLN A 404      36.399   2.181  39.133  1.00  0.00           H  
ATOM   4208  HG2 GLN A 404      37.418   0.800  39.538  1.00  0.00           H  
ATOM   4209 HE21 GLN A 404      37.876   4.173  41.768  1.00  0.00           H  
ATOM   4210 HE22 GLN A 404      36.358   3.898  40.943  1.00  0.00           H  
ATOM   4211  N   HIS A 405      32.996  -1.026  41.230  1.00 45.72           N  
ATOM   4212  CA  HIS A 405      32.193  -1.747  42.237  1.00 45.45           C  
ATOM   4213  C   HIS A 405      32.522  -3.255  42.234  1.00 45.82           C  
ATOM   4214  O   HIS A 405      32.859  -3.836  41.186  1.00 45.57           O  
ATOM   4215  CB  HIS A 405      30.697  -1.500  42.005  1.00 44.46           C  
ATOM   4216  CG  HIS A 405      29.807  -2.080  43.060  1.00 44.90           C  
ATOM   4217  ND1 HIS A 405      29.416  -3.405  43.066  1.00 43.44           N  
ATOM   4218  CD2 HIS A 405      29.216  -1.513  44.142  1.00 44.47           C  
ATOM   4219  CE1 HIS A 405      28.628  -3.627  44.101  1.00 43.93           C  
ATOM   4220  NE2 HIS A 405      28.497  -2.497  44.774  1.00 43.64           N  
ATOM   4221  H   HIS A 405      32.511  -0.562  40.476  1.00  0.00           H  
ATOM   4222  HA  HIS A 405      32.451  -1.349  43.219  1.00  0.00           H  
ATOM   4223  HB3 HIS A 405      30.412  -1.900  41.032  1.00  0.00           H  
ATOM   4224  HB2 HIS A 405      30.515  -0.428  41.929  1.00  0.00           H  
ATOM   4225  HD2 HIS A 405      29.368  -0.464  44.351  1.00  0.00           H  
ATOM   4226  HE1 HIS A 405      28.220  -4.613  44.267  1.00  0.00           H  
ATOM   4227  HE2 HIS A 405      27.982  -2.285  45.616  1.00  0.00           H  
ATOM   4228  N   ARG A 406      32.417  -3.886  43.404  1.00 46.24           N  
ATOM   4229  CA  ARG A 406      32.773  -5.309  43.545  1.00 47.02           C  
ATOM   4230  C   ARG A 406      31.975  -6.270  42.658  1.00 46.01           C  
ATOM   4231  O   ARG A 406      32.452  -7.338  42.342  1.00 46.03           O  
ATOM   4232  CD  ARG A 406      31.565  -6.920  46.902  1.00 57.61           C  
ATOM   4233  NE  ARG A 406      30.577  -6.607  47.939  1.00 60.14           N  
ATOM   4234  CZ  ARG A 406      30.291  -5.380  48.383  1.00 62.39           C  
ATOM   4235  NH1 ARG A 406      30.882  -4.301  47.855  1.00 60.46           N  
ATOM   4236  NH2 ARG A 406      29.381  -5.231  49.349  1.00 62.96           N1+
ATOM   4237  CB  ARG A 406      32.732  -5.758  45.009  1.00 47.54           C  
ATOM   4238  CG  ARG A 406      31.349  -6.210  45.545  1.00 50.96           C  
ATOM   4239  H   ARG A 406      32.086  -3.388  44.218  1.00  0.00           H  
ATOM   4240  HA  ARG A 406      33.813  -5.395  43.229  1.00  0.00           H  
ATOM   4241  HB2 ARG A 406      33.119  -4.959  45.641  1.00  0.00           H  
ATOM   4242  HB3 ARG A 406      33.455  -6.560  45.160  1.00  0.00           H  
ATOM   4243  HG3 ARG A 406      30.896  -6.906  44.839  1.00  0.00           H  
ATOM   4244  HG2 ARG A 406      30.713  -5.337  45.690  1.00  0.00           H  
ATOM   4245  HD3 ARG A 406      32.563  -6.690  47.274  1.00  0.00           H  
ATOM   4246  HD2 ARG A 406      31.592  -7.998  46.744  1.00  0.00           H  
ATOM   4247  HE  ARG A 406      30.097  -7.408  48.323  1.00  0.00           H  
ATOM   4248 HH11 ARG A 406      30.654  -3.380  48.202  1.00  0.00           H  
ATOM   4249 HH12 ARG A 406      31.555  -4.407  47.110  1.00  0.00           H  
ATOM   4250 HH21 ARG A 406      29.156  -4.308  49.693  1.00  0.00           H  
ATOM   4251 HH22 ARG A 406      28.917  -6.040  49.736  1.00  0.00           H  
ATOM   4252  N   PHE A 407      30.770  -5.879  42.255  1.00 45.56           N  
ATOM   4253  CA  PHE A 407      29.967  -6.686  41.335  1.00 44.99           C  
ATOM   4254  C   PHE A 407      30.649  -6.909  39.969  1.00 44.69           C  
ATOM   4255  O   PHE A 407      30.442  -7.935  39.355  1.00 44.01           O  
ATOM   4256  CE1 PHE A 407      26.154  -8.836  40.265  1.00 44.09           C  
ATOM   4257  CE2 PHE A 407      26.507  -7.455  38.302  1.00 42.05           C  
ATOM   4258  CZ  PHE A 407      25.892  -8.541  38.911  1.00 46.30           C  
ATOM   4259  CB  PHE A 407      28.564  -6.082  41.165  1.00 44.64           C  
ATOM   4260  CG  PHE A 407      27.623  -6.944  40.387  1.00 44.23           C  
ATOM   4261  CD1 PHE A 407      27.007  -8.033  40.986  1.00 43.45           C  
ATOM   4262  CD2 PHE A 407      27.368  -6.675  39.037  1.00 43.75           C  
ATOM   4263  H   PHE A 407      30.387  -5.004  42.583  1.00  0.00           H  
ATOM   4264  HA  PHE A 407      29.841  -7.667  41.795  1.00  0.00           H  
ATOM   4265  HB3 PHE A 407      28.645  -5.108  40.682  1.00  0.00           H  
ATOM   4266  HB2 PHE A 407      28.137  -5.877  42.147  1.00  0.00           H  
ATOM   4267  HD1 PHE A 407      27.197  -8.256  42.026  1.00  0.00           H  
ATOM   4268  HD2 PHE A 407      27.852  -5.840  38.552  1.00  0.00           H  
ATOM   4269  HE1 PHE A 407      25.687  -9.688  40.737  1.00  0.00           H  
ATOM   4270  HE2 PHE A 407      26.316  -7.220  37.265  1.00  0.00           H  
ATOM   4271  HZ  PHE A 407      25.212  -9.161  38.345  1.00  0.00           H  
ATOM   4272  N   PHE A 408      31.465  -5.945  39.524  1.00 44.90           N  
ATOM   4273  CA  PHE A 408      32.208  -6.034  38.258  1.00 45.05           C  
ATOM   4274  C   PHE A 408      33.683  -6.428  38.446  1.00 46.17           C  
ATOM   4275  O   PHE A 408      34.496  -6.226  37.546  1.00 46.01           O  
ATOM   4276  CD1 PHE A 408      30.002  -3.318  37.471  1.00 39.92           C  
ATOM   4277  CD2 PHE A 408      30.142  -5.208  35.973  1.00 39.76           C  
ATOM   4278  CE1 PHE A 408      28.710  -3.046  36.999  1.00 39.25           C  
ATOM   4279  CE2 PHE A 408      28.857  -4.947  35.500  1.00 38.67           C  
ATOM   4280  CZ  PHE A 408      28.138  -3.863  36.006  1.00 39.87           C  
ATOM   4281  CB  PHE A 408      32.107  -4.707  37.485  1.00 44.32           C  
ATOM   4282  CG  PHE A 408      30.726  -4.404  36.968  1.00 42.91           C  
ATOM   4283  H   PHE A 408      31.595  -5.103  40.066  1.00  0.00           H  
ATOM   4284  HA  PHE A 408      31.734  -6.806  37.651  1.00  0.00           H  
ATOM   4285  HB3 PHE A 408      32.810  -4.719  36.653  1.00  0.00           H  
ATOM   4286  HB2 PHE A 408      32.440  -3.890  38.125  1.00  0.00           H  
ATOM   4287  HD1 PHE A 408      30.438  -2.683  38.228  1.00  0.00           H  
ATOM   4288  HD2 PHE A 408      30.691  -6.043  35.563  1.00  0.00           H  
ATOM   4289  HE1 PHE A 408      28.154  -2.211  37.399  1.00  0.00           H  
ATOM   4290  HE2 PHE A 408      28.421  -5.582  34.743  1.00  0.00           H  
ATOM   4291  HZ  PHE A 408      27.145  -3.650  35.637  1.00  0.00           H  
ATOM   4292  N   ALA A 409      34.002  -7.018  39.606  1.00 47.76           N  
ATOM   4293  CA  ALA A 409      35.382  -7.240  40.098  1.00 48.91           C  
ATOM   4294  C   ALA A 409      36.435  -7.679  39.087  1.00 50.37           C  
ATOM   4295  O   ALA A 409      37.528  -7.082  39.034  1.00 52.37           O  
ATOM   4296  CB  ALA A 409      35.389  -8.169  41.291  1.00 48.66           C  
ATOM   4297  H   ALA A 409      33.273  -7.351  40.221  1.00  0.00           H  
ATOM   4298  HA  ALA A 409      35.720  -6.274  40.475  1.00  0.00           H  
ATOM   4299  HB1 ALA A 409      36.414  -8.315  41.633  1.00  0.00           H  
ATOM   4300  HB2 ALA A 409      34.797  -7.732  42.096  1.00  0.00           H  
ATOM   4301  HB3 ALA A 409      34.961  -9.130  41.007  1.00  0.00           H  
ATOM   4302  N   GLY A 410      36.153  -8.706  38.299  1.00 50.30           N  
ATOM   4303  CA  GLY A 410      37.139  -9.135  37.304  1.00 50.65           C  
ATOM   4304  C   GLY A 410      36.871  -8.650  35.876  1.00 50.74           C  
ATOM   4305  O   GLY A 410      37.437  -9.185  34.914  1.00 50.73           O  
ATOM   4306  H   GLY A 410      35.267  -9.183  38.388  1.00  0.00           H  
ATOM   4307  HA3 GLY A 410      37.206 -10.223  37.309  1.00  0.00           H  
ATOM   4308  HA2 GLY A 410      38.131  -8.808  37.616  1.00  0.00           H  
ATOM   4309  N   ILE A 411      35.997  -7.653  35.723  1.00 50.23           N  
ATOM   4310  CA  ILE A 411      35.717  -7.102  34.398  1.00 49.38           C  
ATOM   4311  C   ILE A 411      36.914  -6.257  33.941  1.00 48.72           C  
ATOM   4312  O   ILE A 411      37.315  -5.298  34.612  1.00 48.43           O  
ATOM   4313  CB  ILE A 411      34.379  -6.281  34.345  1.00 49.47           C  
ATOM   4314  CG1 ILE A 411      33.150  -7.156  34.657  1.00 49.66           C  
ATOM   4315  CG2 ILE A 411      34.195  -5.598  33.003  1.00 49.28           C  
ATOM   4316  CD1 ILE A 411      33.039  -8.459  33.885  1.00 51.10           C  
ATOM   4317  H   ILE A 411      35.522  -7.270  36.528  1.00  0.00           H  
ATOM   4318  HA  ILE A 411      35.619  -7.939  33.706  1.00  0.00           H  
ATOM   4319  HB  ILE A 411      34.436  -5.505  35.108  1.00  0.00           H  
ATOM   4320 HG12 ILE A 411      32.244  -6.569  34.506  1.00  0.00           H  
ATOM   4321 HG13 ILE A 411      33.123  -7.368  35.726  1.00  0.00           H  
ATOM   4322 HG21 ILE A 411      33.259  -5.040  33.005  1.00  0.00           H  
ATOM   4323 HG22 ILE A 411      35.025  -4.914  32.827  1.00  0.00           H  
ATOM   4324 HG23 ILE A 411      34.169  -6.348  32.213  1.00  0.00           H  
ATOM   4325 HD11 ILE A 411      32.135  -8.986  34.191  1.00  0.00           H  
ATOM   4326 HD12 ILE A 411      32.991  -8.246  32.817  1.00  0.00           H  
ATOM   4327 HD13 ILE A 411      33.909  -9.081  34.093  1.00  0.00           H  
ATOM   4328  N   VAL A 412      37.499  -6.645  32.813  1.00 47.77           N  
ATOM   4329  CA  VAL A 412      38.519  -5.829  32.159  1.00 46.85           C  
ATOM   4330  C   VAL A 412      37.750  -4.882  31.226  1.00 46.39           C  
ATOM   4331  O   VAL A 412      37.235  -5.290  30.186  1.00 46.44           O  
ATOM   4332  CB  VAL A 412      39.568  -6.709  31.397  1.00 46.83           C  
ATOM   4333  CG1 VAL A 412      40.689  -5.855  30.826  1.00 46.63           C  
ATOM   4334  CG2 VAL A 412      40.150  -7.823  32.315  1.00 46.17           C  
ATOM   4335  H   VAL A 412      37.240  -7.523  32.386  1.00  0.00           H  
ATOM   4336  HA  VAL A 412      39.036  -5.237  32.915  1.00  0.00           H  
ATOM   4337  HB  VAL A 412      39.057  -7.193  30.564  1.00  0.00           H  
ATOM   4338 HG11 VAL A 412      41.401  -6.493  30.303  1.00  0.00           H  
ATOM   4339 HG12 VAL A 412      40.273  -5.128  30.129  1.00  0.00           H  
ATOM   4340 HG13 VAL A 412      41.197  -5.332  31.636  1.00  0.00           H  
ATOM   4341 HG21 VAL A 412      40.874  -8.415  31.754  1.00  0.00           H  
ATOM   4342 HG22 VAL A 412      40.642  -7.367  33.174  1.00  0.00           H  
ATOM   4343 HG23 VAL A 412      39.343  -8.470  32.660  1.00  0.00           H  
ATOM   4344  N   TRP A 413      37.652  -3.619  31.621  1.00 45.69           N  
ATOM   4345  CA  TRP A 413      36.779  -2.659  30.931  1.00 45.24           C  
ATOM   4346  C   TRP A 413      37.145  -2.390  29.471  1.00 45.20           C  
ATOM   4347  O   TRP A 413      36.267  -2.127  28.644  1.00 45.05           O  
ATOM   4348  CB  TRP A 413      36.604  -1.379  31.778  1.00 44.74           C  
ATOM   4349  CG  TRP A 413      35.730  -1.716  32.934  1.00 43.92           C  
ATOM   4350  CD1 TRP A 413      36.125  -2.132  34.178  1.00 43.41           C  
ATOM   4351  CD2 TRP A 413      34.305  -1.800  32.921  1.00 42.49           C  
ATOM   4352  NE1 TRP A 413      35.032  -2.409  34.953  1.00 41.04           N  
ATOM   4353  CE2 TRP A 413      33.900  -2.224  34.202  1.00 42.05           C  
ATOM   4354  CE3 TRP A 413      33.325  -1.518  31.957  1.00 41.71           C  
ATOM   4355  CZ2 TRP A 413      32.556  -2.394  34.543  1.00 41.41           C  
ATOM   4356  CZ3 TRP A 413      31.996  -1.679  32.297  1.00 41.27           C  
ATOM   4357  CH2 TRP A 413      31.625  -2.112  33.581  1.00 41.34           C  
ATOM   4358  H   TRP A 413      38.186  -3.295  32.415  1.00  0.00           H  
ATOM   4359  HA  TRP A 413      35.795  -3.127  30.903  1.00  0.00           H  
ATOM   4360  HB3 TRP A 413      36.126  -0.607  31.175  1.00  0.00           H  
ATOM   4361  HB2 TRP A 413      37.577  -1.049  32.143  1.00  0.00           H  
ATOM   4362  HD1 TRP A 413      37.176  -2.199  34.416  1.00  0.00           H  
ATOM   4363  HE1 TRP A 413      35.154  -2.697  35.914  1.00  0.00           H  
ATOM   4364  HE3 TRP A 413      33.617  -1.182  30.973  1.00  0.00           H  
ATOM   4365  HZ2 TRP A 413      32.288  -2.736  35.532  1.00  0.00           H  
ATOM   4366  HZ3 TRP A 413      31.224  -1.471  31.571  1.00  0.00           H  
ATOM   4367  HH2 TRP A 413      30.572  -2.220  33.800  1.00  0.00           H  
ATOM   4368  N   GLN A 414      38.431  -2.504  29.154  1.00 45.40           N  
ATOM   4369  CA  GLN A 414      38.898  -2.423  27.767  1.00 45.69           C  
ATOM   4370  C   GLN A 414      38.419  -3.611  26.906  1.00 44.63           C  
ATOM   4371  O   GLN A 414      38.021  -3.422  25.749  1.00 44.48           O  
ATOM   4372  CB  GLN A 414      40.420  -2.270  27.725  1.00 46.20           C  
ATOM   4373  CG  GLN A 414      41.004  -1.986  26.340  1.00 49.97           C  
ATOM   4374  CD  GLN A 414      40.566  -0.638  25.743  1.00 53.29           C  
ATOM   4375  OE1 GLN A 414      40.297   0.350  26.606  1.00 54.44           O  
ATOM   4376  NE2 GLN A 414      40.488  -0.492  24.513  1.00 53.42           N  
ATOM   4377  H   GLN A 414      39.119  -2.650  29.879  1.00  0.00           H  
ATOM   4378  HA  GLN A 414      38.470  -1.518  27.335  1.00  0.00           H  
ATOM   4379  HB3 GLN A 414      40.884  -3.167  28.135  1.00  0.00           H  
ATOM   4380  HB2 GLN A 414      40.722  -1.480  28.412  1.00  0.00           H  
ATOM   4381  HG2 GLN A 414      40.726  -2.790  25.659  1.00  0.00           H  
ATOM   4382  HG3 GLN A 414      42.092  -2.022  26.392  1.00  0.00           H  
ATOM   4383 HE21 GLN A 414      40.200   0.395  24.127  1.00  0.00           H  
ATOM   4384 HE22 GLN A 414      40.712  -1.262  23.898  1.00  0.00           H  
ATOM   4385  N   HIS A 415      38.430  -4.814  27.476  1.00 43.80           N  
ATOM   4386  CA  HIS A 415      37.918  -5.994  26.772  1.00 43.87           C  
ATOM   4387  C   HIS A 415      36.429  -5.846  26.508  1.00 43.26           C  
ATOM   4388  O   HIS A 415      35.940  -6.324  25.486  1.00 43.48           O  
ATOM   4389  ND1 HIS A 415      40.131  -8.721  28.426  1.00 47.67           N  
ATOM   4390  CD2 HIS A 415      40.617  -7.055  27.101  1.00 46.58           C  
ATOM   4391  CE1 HIS A 415      41.490  -8.643  28.246  1.00 47.60           C  
ATOM   4392  NE2 HIS A 415      41.758  -7.629  27.443  1.00 47.06           N  
ATOM   4393  CB  HIS A 415      38.138  -7.305  27.553  1.00 44.16           C  
ATOM   4394  CG  HIS A 415      39.573  -7.705  27.724  1.00 45.25           C  
ATOM   4395  H   HIS A 415      38.796  -4.926  28.411  1.00  0.00           H  
ATOM   4396  HA  HIS A 415      38.432  -6.073  25.814  1.00  0.00           H  
ATOM   4397  HB3 HIS A 415      37.595  -8.112  27.062  1.00  0.00           H  
ATOM   4398  HB2 HIS A 415      37.667  -7.225  28.532  1.00  0.00           H  
ATOM   4399  HD2 HIS A 415      40.433  -6.270  26.494  1.00  0.00           H  
ATOM   4400  HE1 HIS A 415      42.099  -9.307  28.702  1.00  0.00           H  
ATOM   4401  HE2 HIS A 415      42.692  -7.240  27.065  1.00  0.00           H  
ATOM   4402  N   VAL A 416      35.708  -5.210  27.442  1.00 42.62           N  
ATOM   4403  CA  VAL A 416      34.281  -4.929  27.256  1.00 41.77           C  
ATOM   4404  C   VAL A 416      34.108  -4.079  26.020  1.00 41.56           C  
ATOM   4405  O   VAL A 416      33.328  -4.430  25.136  1.00 41.09           O  
ATOM   4406  CB  VAL A 416      33.614  -4.235  28.491  1.00 41.71           C  
ATOM   4407  CG1 VAL A 416      32.180  -3.859  28.196  1.00 39.38           C  
ATOM   4408  CG2 VAL A 416      33.662  -5.147  29.698  1.00 41.46           C  
ATOM   4409  H   VAL A 416      36.146  -4.910  28.301  1.00  0.00           H  
ATOM   4410  HA  VAL A 416      33.771  -5.877  27.086  1.00  0.00           H  
ATOM   4411  HB  VAL A 416      34.170  -3.327  28.721  1.00  0.00           H  
ATOM   4412 HG11 VAL A 416      31.742  -3.379  29.071  1.00  0.00           H  
ATOM   4413 HG12 VAL A 416      32.150  -3.171  27.352  1.00  0.00           H  
ATOM   4414 HG13 VAL A 416      31.611  -4.757  27.952  1.00  0.00           H  
ATOM   4415 HG21 VAL A 416      33.194  -4.651  30.548  1.00  0.00           H  
ATOM   4416 HG22 VAL A 416      33.126  -6.071  29.477  1.00  0.00           H  
ATOM   4417 HG23 VAL A 416      34.699  -5.378  29.938  1.00  0.00           H  
ATOM   4418  N   TYR A 417      34.839  -2.962  25.968  1.00 41.86           N  
ATOM   4419  CA  TYR A 417      34.844  -2.085  24.790  1.00 41.91           C  
ATOM   4420  C   TYR A 417      35.155  -2.850  23.498  1.00 42.36           C  
ATOM   4421  O   TYR A 417      34.506  -2.641  22.492  1.00 41.58           O  
ATOM   4422  CB  TYR A 417      35.820  -0.892  24.948  1.00 41.93           C  
ATOM   4423  CG  TYR A 417      35.718   0.074  23.786  1.00 40.45           C  
ATOM   4424  CD1 TYR A 417      34.750   1.069  23.777  1.00 40.72           C  
ATOM   4425  CD2 TYR A 417      36.543  -0.049  22.661  1.00 42.51           C  
ATOM   4426  CE1 TYR A 417      34.617   1.947  22.706  1.00 41.65           C  
ATOM   4427  CE2 TYR A 417      36.411   0.832  21.553  1.00 40.75           C  
ATOM   4428  CZ  TYR A 417      35.440   1.815  21.589  1.00 40.96           C  
ATOM   4429  OH  TYR A 417      35.283   2.689  20.540  1.00 40.87           O  
ATOM   4430  H   TYR A 417      35.412  -2.697  26.756  1.00  0.00           H  
ATOM   4431  HA  TYR A 417      33.841  -1.672  24.689  1.00  0.00           H  
ATOM   4432  HB3 TYR A 417      36.842  -1.266  25.020  1.00  0.00           H  
ATOM   4433  HB2 TYR A 417      35.602  -0.366  25.877  1.00  0.00           H  
ATOM   4434  HD1 TYR A 417      34.077   1.175  24.616  1.00  0.00           H  
ATOM   4435  HD2 TYR A 417      37.296  -0.822  22.626  1.00  0.00           H  
ATOM   4436  HE1 TYR A 417      33.875   2.731  22.739  1.00  0.00           H  
ATOM   4437  HE2 TYR A 417      37.064   0.726  20.699  1.00  0.00           H  
ATOM   4438  HH  TYR A 417      34.382   3.018  20.529  1.00  0.00           H  
ATOM   4439  N   GLU A 418      36.143  -3.741  23.547  1.00 43.71           N  
ATOM   4440  CA  GLU A 418      36.629  -4.436  22.340  1.00 45.38           C  
ATOM   4441  C   GLU A 418      35.787  -5.654  21.942  1.00 45.89           C  
ATOM   4442  O   GLU A 418      36.097  -6.329  20.954  1.00 46.24           O  
ATOM   4443  OE2 GLU A 418      41.177  -2.800  23.086  1.00 50.20           O1-
ATOM   4444  CB  GLU A 418      38.115  -4.813  22.499  1.00 45.38           C  
ATOM   4445  CG  GLU A 418      39.061  -3.630  22.304  1.00 46.84           C  
ATOM   4446  CD  GLU A 418      40.392  -3.781  23.052  1.00 49.17           C  
ATOM   4447  OE1 GLU A 418      40.656  -4.867  23.609  1.00 50.33           O  
ATOM   4448  H   GLU A 418      36.583  -3.959  24.429  1.00  0.00           H  
ATOM   4449  HA  GLU A 418      36.568  -3.724  21.517  1.00  0.00           H  
ATOM   4450  HB3 GLU A 418      38.367  -5.599  21.787  1.00  0.00           H  
ATOM   4451  HB2 GLU A 418      38.276  -5.246  23.486  1.00  0.00           H  
ATOM   4452  HG3 GLU A 418      38.566  -2.714  22.626  1.00  0.00           H  
ATOM   4453  HG2 GLU A 418      39.257  -3.496  21.240  1.00  0.00           H  
ATOM   4454  N   LYS A 419      34.715  -5.920  22.693  1.00 46.16           N  
ATOM   4455  CA  LYS A 419      33.830  -7.061  22.425  1.00 46.78           C  
ATOM   4456  C   LYS A 419      34.593  -8.383  22.595  1.00 46.80           C  
ATOM   4457  O   LYS A 419      34.253  -9.392  21.972  1.00 45.96           O  
ATOM   4458  CG  LYS A 419      32.110  -5.914  20.845  1.00 48.31           C  
ATOM   4459  CD  LYS A 419      32.043  -5.441  19.390  1.00 52.46           C  
ATOM   4460  CE  LYS A 419      30.785  -5.902  18.656  1.00 55.47           C  
ATOM   4461  NZ  LYS A 419      29.585  -5.055  19.002  1.00 56.97           N1+
ATOM   4462  CB  LYS A 419      33.190  -6.976  21.024  1.00 47.01           C  
ATOM   4463  H   LYS A 419      34.488  -5.326  23.478  1.00  0.00           H  
ATOM   4464  HA  LYS A 419      33.027  -7.041  23.161  1.00  0.00           H  
ATOM   4465  HB3 LYS A 419      32.784  -7.951  20.755  1.00  0.00           H  
ATOM   4466  HB2 LYS A 419      33.972  -6.823  20.280  1.00  0.00           H  
ATOM   4467  HG3 LYS A 419      32.325  -5.064  21.493  1.00  0.00           H  
ATOM   4468  HG2 LYS A 419      31.144  -6.326  21.138  1.00  0.00           H  
ATOM   4469  HD2 LYS A 419      32.924  -5.793  18.854  1.00  0.00           H  
ATOM   4470  HD3 LYS A 419      32.100  -4.352  19.361  1.00  0.00           H  
ATOM   4471  HE2 LYS A 419      30.579  -6.942  18.908  1.00  0.00           H  
ATOM   4472  HE3 LYS A 419      30.958  -5.863  17.581  1.00  0.00           H  
ATOM   4473  HZ1 LYS A 419      28.740  -5.551  18.758  1.00  0.00           H  
ATOM   4474  HZ2 LYS A 419      29.585  -4.859  19.993  1.00  0.00           H  
ATOM   4475  HZ3 LYS A 419      29.625  -4.187  18.488  1.00  0.00           H  
ATOM   4476  N   LYS A 420      35.619  -8.359  23.452  1.00 47.46           N  
ATOM   4477  CA  LYS A 420      36.410  -9.553  23.777  1.00 48.26           C  
ATOM   4478  C   LYS A 420      35.740 -10.437  24.830  1.00 48.32           C  
ATOM   4479  O   LYS A 420      36.265 -11.483  25.204  1.00 48.71           O  
ATOM   4480  CB  LYS A 420      37.856  -9.176  24.162  1.00 48.04           C  
ATOM   4481  CG  LYS A 420      38.608  -8.647  22.947  1.00 49.81           C  
ATOM   4482  CD  LYS A 420      40.098  -8.378  23.105  1.00 52.27           C  
ATOM   4483  CE  LYS A 420      40.572  -7.675  21.807  1.00 55.61           C  
ATOM   4484  NZ  LYS A 420      42.045  -7.657  21.535  1.00 57.30           N1+
ATOM   4485  H   LYS A 420      35.877  -7.494  23.906  1.00  0.00           H  
ATOM   4486  HA  LYS A 420      36.473 -10.145  22.864  1.00  0.00           H  
ATOM   4487  HB3 LYS A 420      38.369 -10.055  24.552  1.00  0.00           H  
ATOM   4488  HB2 LYS A 420      37.837  -8.412  24.939  1.00  0.00           H  
ATOM   4489  HG3 LYS A 420      38.118  -7.742  22.589  1.00  0.00           H  
ATOM   4490  HG2 LYS A 420      38.454  -9.324  22.108  1.00  0.00           H  
ATOM   4491  HD3 LYS A 420      40.627  -9.324  23.219  1.00  0.00           H  
ATOM   4492  HD2 LYS A 420      40.259  -7.716  23.955  1.00  0.00           H  
ATOM   4493  HE3 LYS A 420      40.192  -6.654  21.794  1.00  0.00           H  
ATOM   4494  HE2 LYS A 420      40.056  -8.114  20.953  1.00  0.00           H  
ATOM   4495  HZ1 LYS A 420      42.387  -8.604  21.467  1.00  0.00           H  
ATOM   4496  HZ2 LYS A 420      42.221  -7.173  20.666  1.00  0.00           H  
ATOM   4497  HZ3 LYS A 420      42.521  -7.180  22.287  1.00  0.00           H  
ATOM   4498  N   LEU A 421      34.568 -10.025  25.295  1.00 48.46           N  
ATOM   4499  CA  LEU A 421      33.806 -10.844  26.230  1.00 48.82           C  
ATOM   4500  C   LEU A 421      32.742 -11.589  25.455  1.00 48.29           C  
ATOM   4501  O   LEU A 421      31.985 -10.976  24.709  1.00 48.35           O  
ATOM   4502  CD2 LEU A 421      35.404 -10.125  28.508  1.00 50.55           C  
ATOM   4503  CB  LEU A 421      33.189  -9.986  27.341  1.00 49.01           C  
ATOM   4504  CG  LEU A 421      34.188  -9.266  28.254  1.00 49.64           C  
ATOM   4505  CD1 LEU A 421      33.524  -8.912  29.565  1.00 51.22           C  
ATOM   4506  H   LEU A 421      34.194  -9.134  25.001  1.00  0.00           H  
ATOM   4507  HA  LEU A 421      34.480 -11.571  26.684  1.00  0.00           H  
ATOM   4508  HB3 LEU A 421      32.528 -10.605  27.948  1.00  0.00           H  
ATOM   4509  HB2 LEU A 421      32.514  -9.254  26.897  1.00  0.00           H  
ATOM   4510  HG  LEU A 421      34.507  -8.345  27.765  1.00  0.00           H  
ATOM   4511 HD11 LEU A 421      34.239  -8.401  30.209  1.00  0.00           H  
ATOM   4512 HD12 LEU A 421      32.673  -8.258  29.377  1.00  0.00           H  
ATOM   4513 HD13 LEU A 421      33.180  -9.823  30.056  1.00  0.00           H  
ATOM   4514 HD21 LEU A 421      36.098  -9.591  29.158  1.00  0.00           H  
ATOM   4515 HD22 LEU A 421      35.099 -11.054  28.989  1.00  0.00           H  
ATOM   4516 HD23 LEU A 421      35.895 -10.350  27.561  1.00  0.00           H  
ATOM   4517  N   SER A 422      32.707 -12.909  25.602  1.00 47.71           N  
ATOM   4518  CA  SER A 422      31.770 -13.716  24.824  1.00 47.61           C  
ATOM   4519  C   SER A 422      30.375 -13.589  25.404  1.00 47.20           C  
ATOM   4520  O   SER A 422      30.170 -13.862  26.585  1.00 48.04           O  
ATOM   4521  CB  SER A 422      32.200 -15.186  24.757  1.00 47.49           C  
ATOM   4522  OG  SER A 422      33.451 -15.331  24.101  1.00 48.16           O  
ATOM   4523  H   SER A 422      33.331 -13.361  26.254  1.00  0.00           H  
ATOM   4524  HA  SER A 422      31.750 -13.323  23.808  1.00  0.00           H  
ATOM   4525  HB3 SER A 422      31.442 -15.761  24.225  1.00  0.00           H  
ATOM   4526  HB2 SER A 422      32.271 -15.590  25.767  1.00  0.00           H  
ATOM   4527  HG  SER A 422      33.693 -16.259  24.074  1.00  0.00           H  
ATOM   4528  N   PRO A 423      29.416 -13.149  24.587  1.00 46.91           N  
ATOM   4529  CA  PRO A 423      28.019 -13.113  25.030  1.00 46.73           C  
ATOM   4530  C   PRO A 423      27.513 -14.489  25.490  1.00 46.38           C  
ATOM   4531  O   PRO A 423      27.817 -15.506  24.851  1.00 47.03           O  
ATOM   4532  CB  PRO A 423      27.262 -12.652  23.779  1.00 46.51           C  
ATOM   4533  CG  PRO A 423      28.287 -11.971  22.932  1.00 46.59           C  
ATOM   4534  CD  PRO A 423      29.579 -12.656  23.203  1.00 46.81           C  
ATOM   4535  HA  PRO A 423      27.899 -12.383  25.831  1.00  0.00           H  
ATOM   4536  HB3 PRO A 423      26.495 -11.933  24.066  1.00  0.00           H  
ATOM   4537  HB2 PRO A 423      26.876 -13.522  23.249  1.00  0.00           H  
ATOM   4538  HG3 PRO A 423      28.363 -10.924  23.227  1.00  0.00           H  
ATOM   4539  HG2 PRO A 423      28.027 -12.092  21.881  1.00  0.00           H  
ATOM   4540  HD2 PRO A 423      29.684 -13.505  22.529  1.00  0.00           H  
ATOM   4541  HD3 PRO A 423      30.387 -11.924  23.175  1.00  0.00           H  
ATOM   4542  N   PRO A 424      26.752 -14.524  26.596  1.00 46.03           N  
ATOM   4543  CA  PRO A 424      26.229 -15.778  27.183  1.00 45.54           C  
ATOM   4544  C   PRO A 424      24.971 -16.287  26.478  1.00 45.17           C  
ATOM   4545  O   PRO A 424      24.444 -17.359  26.781  1.00 45.26           O  
ATOM   4546  CB  PRO A 424      25.911 -15.374  28.628  1.00 45.62           C  
ATOM   4547  CG  PRO A 424      25.575 -13.918  28.551  1.00 45.72           C  
ATOM   4548  CD  PRO A 424      26.404 -13.339  27.412  1.00 45.83           C  
ATOM   4549  HA  PRO A 424      27.002 -16.546  27.171  1.00  0.00           H  
ATOM   4550  HB3 PRO A 424      26.800 -15.507  29.245  1.00  0.00           H  
ATOM   4551  HB2 PRO A 424      25.038 -15.928  28.974  1.00  0.00           H  
ATOM   4552  HG3 PRO A 424      25.854 -13.432  29.486  1.00  0.00           H  
ATOM   4553  HG2 PRO A 424      24.515 -13.802  28.323  1.00  0.00           H  
ATOM   4554  HD2 PRO A 424      25.784 -12.665  26.821  1.00  0.00           H  
ATOM   4555  HD3 PRO A 424      27.316 -12.901  27.817  1.00  0.00           H  
ATOM   4556  N   PHE A 425      24.479 -15.493  25.550  1.00 45.05           N  
ATOM   4557  CA  PHE A 425      23.383 -15.895  24.731  1.00 45.23           C  
ATOM   4558  C   PHE A 425      23.683 -15.384  23.345  1.00 45.47           C  
ATOM   4559  O   PHE A 425      23.925 -14.197  23.159  1.00 45.29           O  
ATOM   4560  CG  PHE A 425      20.896 -15.538  24.311  1.00 45.72           C  
ATOM   4561  CD1 PHE A 425      20.278 -16.786  24.227  1.00 44.99           C  
ATOM   4562  CD2 PHE A 425      20.435 -14.501  23.499  1.00 45.33           C  
ATOM   4563  CE1 PHE A 425      19.208 -16.994  23.363  1.00 44.18           C  
ATOM   4564  CE2 PHE A 425      19.364 -14.697  22.631  1.00 44.87           C  
ATOM   4565  CZ  PHE A 425      18.754 -15.943  22.559  1.00 45.09           C  
ATOM   4566  CB  PHE A 425      22.061 -15.318  25.250  1.00 45.21           C  
ATOM   4567  H   PHE A 425      24.879 -14.576  25.406  1.00  0.00           H  
ATOM   4568  HA  PHE A 425      23.322 -16.983  24.712  1.00  0.00           H  
ATOM   4569  HB3 PHE A 425      22.180 -14.251  25.435  1.00  0.00           H  
ATOM   4570  HB2 PHE A 425      21.832 -15.757  26.221  1.00  0.00           H  
ATOM   4571  HD1 PHE A 425      20.629 -17.604  24.838  1.00  0.00           H  
ATOM   4572  HD2 PHE A 425      20.910 -13.532  23.539  1.00  0.00           H  
ATOM   4573  HE1 PHE A 425      18.732 -17.962  23.315  1.00  0.00           H  
ATOM   4574  HE2 PHE A 425      19.010 -13.882  22.017  1.00  0.00           H  
ATOM   4575  HZ  PHE A 425      17.928 -16.100  21.880  1.00  0.00           H  
ATOM   4576  N   LYS A 426      23.685 -16.297  22.385  1.00 46.11           N  
ATOM   4577  CA  LYS A 426      23.768 -15.947  20.984  1.00 47.07           C  
ATOM   4578  C   LYS A 426      22.389 -16.207  20.348  1.00 46.92           C  
ATOM   4579  O   LYS A 426      21.844 -17.305  20.478  1.00 46.33           O  
ATOM   4580  CE  LYS A 426      25.771 -16.674  16.667  1.00 54.06           C  
ATOM   4581  NZ  LYS A 426      26.497 -17.952  16.964  1.00 54.57           N1+
ATOM   4582  CB  LYS A 426      24.859 -16.780  20.298  1.00 47.71           C  
ATOM   4583  CG  LYS A 426      25.503 -16.098  19.095  1.00 50.02           C  
ATOM   4584  CD  LYS A 426      24.773 -16.388  17.798  1.00 53.03           C  
ATOM   4585  H   LYS A 426      23.628 -17.277  22.621  1.00  0.00           H  
ATOM   4586  HA  LYS A 426      24.012 -14.889  20.892  1.00  0.00           H  
ATOM   4587  HB3 LYS A 426      24.441 -17.738  19.989  1.00  0.00           H  
ATOM   4588  HB2 LYS A 426      25.630 -17.034  21.025  1.00  0.00           H  
ATOM   4589  HG3 LYS A 426      26.540 -16.421  19.008  1.00  0.00           H  
ATOM   4590  HG2 LYS A 426      25.531 -15.021  19.262  1.00  0.00           H  
ATOM   4591  HD3 LYS A 426      24.156 -15.531  17.529  1.00  0.00           H  
ATOM   4592  HD2 LYS A 426      24.121 -17.251  17.934  1.00  0.00           H  
ATOM   4593  HE2 LYS A 426      26.489 -15.857  16.600  1.00  0.00           H  
ATOM   4594  HE3 LYS A 426      25.233 -16.774  15.724  1.00  0.00           H  
ATOM   4595  HZ1 LYS A 426      25.832 -18.661  17.241  1.00  0.00           H  
ATOM   4596  HZ2 LYS A 426      26.991 -18.259  16.139  1.00  0.00           H  
ATOM   4597  HZ3 LYS A 426      27.156 -17.799  17.714  1.00  0.00           H  
ATOM   4598  N   PRO A 427      21.818 -15.183  19.688  1.00 46.91           N  
ATOM   4599  CA  PRO A 427      20.533 -15.341  19.013  1.00 47.40           C  
ATOM   4600  C   PRO A 427      20.574 -16.522  18.028  1.00 47.98           C  
ATOM   4601  O   PRO A 427      21.546 -16.693  17.285  1.00 47.35           O  
ATOM   4602  CG  PRO A 427      21.142 -13.042  19.053  1.00 46.89           C  
ATOM   4603  CD  PRO A 427      22.325 -13.802  19.587  1.00 46.54           C  
ATOM   4604  CB  PRO A 427      20.356 -14.000  18.275  1.00 47.41           C  
ATOM   4605  HA  PRO A 427      19.735 -15.481  19.742  1.00  0.00           H  
ATOM   4606  HB3 PRO A 427      19.306 -13.710  18.299  1.00  0.00           H  
ATOM   4607  HB2 PRO A 427      20.776 -14.081  17.272  1.00  0.00           H  
ATOM   4608  HG3 PRO A 427      20.543 -12.673  19.885  1.00  0.00           H  
ATOM   4609  HG2 PRO A 427      21.490 -12.243  18.398  1.00  0.00           H  
ATOM   4610  HD2 PRO A 427      23.133 -13.768  18.856  1.00  0.00           H  
ATOM   4611  HD3 PRO A 427      22.569 -13.434  20.583  1.00  0.00           H  
ATOM   4612  N   GLN A 428      19.524 -17.336  18.046  1.00 48.84           N  
ATOM   4613  CA  GLN A 428      19.531 -18.610  17.336  1.00 49.54           C  
ATOM   4614  C   GLN A 428      18.786 -18.511  16.009  1.00 49.65           C  
ATOM   4615  O   GLN A 428      17.999 -19.395  15.657  1.00 50.23           O  
ATOM   4616  CB  GLN A 428      18.927 -19.707  18.230  1.00 49.76           C  
ATOM   4617  CG  GLN A 428      19.695 -19.973  19.525  1.00 51.24           C  
ATOM   4618  CD  GLN A 428      20.976 -20.762  19.312  1.00 54.41           C  
ATOM   4619  OE1 GLN A 428      20.978 -21.819  18.672  1.00 55.10           O  
ATOM   4620  NE2 GLN A 428      22.073 -20.258  19.863  1.00 55.10           N  
ATOM   4621  H   GLN A 428      18.694 -17.078  18.561  1.00  0.00           H  
ATOM   4622  HA  GLN A 428      20.567 -18.876  17.125  1.00  0.00           H  
ATOM   4623  HB3 GLN A 428      18.848 -20.633  17.661  1.00  0.00           H  
ATOM   4624  HB2 GLN A 428      17.895 -19.450  18.469  1.00  0.00           H  
ATOM   4625  HG3 GLN A 428      19.052 -20.508  20.223  1.00  0.00           H  
ATOM   4626  HG2 GLN A 428      19.930 -19.025  20.007  1.00  0.00           H  
ATOM   4627 HE21 GLN A 428      22.956 -20.736  19.757  1.00  0.00           H  
ATOM   4628 HE22 GLN A 428      22.024 -19.397  20.387  1.00  0.00           H  
ATOM   4629  N   VAL A 429      19.042 -17.434  15.273  1.00 49.69           N  
ATOM   4630  CA  VAL A 429      18.400 -17.215  13.979  1.00 49.72           C  
ATOM   4631  C   VAL A 429      18.958 -18.164  12.902  1.00 50.01           C  
ATOM   4632  O   VAL A 429      20.134 -18.531  12.925  1.00 50.09           O  
ATOM   4633  CG2 VAL A 429      19.929 -15.280  13.329  1.00 49.81           C  
ATOM   4634  CB  VAL A 429      18.474 -15.726  13.517  1.00 49.68           C  
ATOM   4635  CG1 VAL A 429      17.740 -14.805  14.493  1.00 47.85           C  
ATOM   4636  H   VAL A 429      19.696 -16.740  15.604  1.00  0.00           H  
ATOM   4637  HA  VAL A 429      17.345 -17.458  14.101  1.00  0.00           H  
ATOM   4638  HB  VAL A 429      17.975 -15.652  12.551  1.00  0.00           H  
ATOM   4639 HG11 VAL A 429      17.809 -13.775  14.143  1.00  0.00           H  
ATOM   4640 HG12 VAL A 429      16.691 -15.098  14.551  1.00  0.00           H  
ATOM   4641 HG13 VAL A 429      18.194 -14.884  15.480  1.00  0.00           H  
ATOM   4642 HG21 VAL A 429      19.952 -14.239  13.007  1.00  0.00           H  
ATOM   4643 HG22 VAL A 429      20.466 -15.380  14.272  1.00  0.00           H  
ATOM   4644 HG23 VAL A 429      20.406 -15.904  12.573  1.00  0.00           H  
ATOM   4645  N   THR A 430      18.102 -18.535  11.955  1.00 50.25           N  
ATOM   4646  CA  THR A 430      18.417 -19.560  10.949  1.00 50.55           C  
ATOM   4647  C   THR A 430      18.559 -18.989   9.532  1.00 50.67           C  
ATOM   4648  O   THR A 430      18.924 -19.717   8.599  1.00 50.94           O  
ATOM   4649  CB  THR A 430      17.325 -20.616  10.904  1.00 50.13           C  
ATOM   4650  OG1 THR A 430      16.062 -19.954  10.768  1.00 50.49           O  
ATOM   4651  CG2 THR A 430      17.333 -21.467  12.190  1.00 50.47           C  
ATOM   4652  H   THR A 430      17.188 -18.107  11.905  1.00  0.00           H  
ATOM   4653  HA  THR A 430      19.355 -20.042  11.225  1.00  0.00           H  
ATOM   4654  HB  THR A 430      17.486 -21.264  10.043  1.00  0.00           H  
ATOM   4655  HG1 THR A 430      15.825 -19.902   9.839  1.00  0.00           H  
ATOM   4656 HG21 THR A 430      16.543 -22.216  12.136  1.00  0.00           H  
ATOM   4657 HG22 THR A 430      18.298 -21.964  12.291  1.00  0.00           H  
ATOM   4658 HG23 THR A 430      17.164 -20.823  13.053  1.00  0.00           H  
ATOM   4659  N   SER A 431      18.239 -17.701   9.381  1.00 50.23           N  
ATOM   4660  CA  SER A 431      18.453 -16.963   8.137  1.00 49.73           C  
ATOM   4661  C   SER A 431      18.569 -15.461   8.410  1.00 49.91           C  
ATOM   4662  O   SER A 431      18.395 -15.004   9.543  1.00 49.80           O  
ATOM   4663  CB  SER A 431      17.328 -17.241   7.123  1.00 49.92           C  
ATOM   4664  OG  SER A 431      16.127 -16.566   7.464  1.00 48.59           O  
ATOM   4665  H   SER A 431      17.827 -17.190  10.149  1.00  0.00           H  
ATOM   4666  HA  SER A 431      19.393 -17.301   7.701  1.00  0.00           H  
ATOM   4667  HB2 SER A 431      17.141 -18.314   7.074  1.00  0.00           H  
ATOM   4668  HB3 SER A 431      17.650 -16.928   6.130  1.00  0.00           H  
ATOM   4669  HG  SER A 431      15.489 -17.199   7.802  1.00  0.00           H  
ATOM   4670  N   GLU A 432      18.844 -14.709   7.350  1.00 49.91           N  
ATOM   4671  CA  GLU A 432      19.080 -13.270   7.397  1.00 50.15           C  
ATOM   4672  C   GLU A 432      17.818 -12.499   7.711  1.00 49.48           C  
ATOM   4673  O   GLU A 432      17.867 -11.304   7.972  1.00 51.16           O  
ATOM   4674  CB  GLU A 432      19.571 -12.778   6.021  1.00 50.73           C  
ATOM   4675  CG  GLU A 432      20.759 -13.526   5.439  1.00 52.28           C  
ATOM   4676  CD  GLU A 432      22.023 -13.252   6.212  1.00 55.98           C  
ATOM   4677  OE1 GLU A 432      22.936 -14.109   6.191  1.00 58.51           O  
ATOM   4678  OE2 GLU A 432      22.092 -12.185   6.863  1.00 57.04           O1-
ATOM   4679  H   GLU A 432      18.902 -15.130   6.434  1.00  0.00           H  
ATOM   4680  HA  GLU A 432      19.836 -13.050   8.151  1.00  0.00           H  
ATOM   4681  HB2 GLU A 432      19.809 -11.716   6.082  1.00  0.00           H  
ATOM   4682  HB3 GLU A 432      18.744 -12.809   5.312  1.00  0.00           H  
ATOM   4683  HG3 GLU A 432      20.899 -13.231   4.399  1.00  0.00           H  
ATOM   4684  HG2 GLU A 432      20.554 -14.597   5.448  1.00  0.00           H  
ATOM   4685  N   THR A 433      16.695 -13.198   7.679  1.00 48.38           N  
ATOM   4686  CA  THR A 433      15.366 -12.623   7.642  1.00 46.71           C  
ATOM   4687  C   THR A 433      14.521 -13.302   8.723  1.00 45.24           C  
ATOM   4688  O   THR A 433      13.315 -13.040   8.849  1.00 45.02           O  
ATOM   4689  OG1 THR A 433      15.332 -11.715   5.374  1.00 48.68           O  
ATOM   4690  CG2 THR A 433      13.290 -12.687   6.126  1.00 48.17           C  
ATOM   4691  CB  THR A 433      14.799 -12.771   6.188  1.00 46.86           C  
ATOM   4692  H   THR A 433      16.729 -14.207   7.678  1.00  0.00           H  
ATOM   4693  HA  THR A 433      15.442 -11.562   7.877  1.00  0.00           H  
ATOM   4694  HB  THR A 433      15.117 -13.730   5.779  1.00  0.00           H  
ATOM   4695  HG1 THR A 433      16.291 -11.747   5.396  1.00  0.00           H  
ATOM   4696 HG21 THR A 433      12.962 -12.796   5.093  1.00  0.00           H  
ATOM   4697 HG22 THR A 433      12.856 -13.483   6.732  1.00  0.00           H  
ATOM   4698 HG23 THR A 433      12.964 -11.720   6.510  1.00  0.00           H  
ATOM   4699  N   ASP A 434      15.174 -14.158   9.515  1.00 43.47           N  
ATOM   4700  CA  ASP A 434      14.548 -14.813  10.672  1.00 43.09           C  
ATOM   4701  C   ASP A 434      14.269 -13.741  11.743  1.00 42.11           C  
ATOM   4702  O   ASP A 434      15.189 -13.077  12.220  1.00 42.55           O  
ATOM   4703  CB  ASP A 434      15.462 -15.925  11.225  1.00 43.03           C  
ATOM   4704  CG  ASP A 434      14.819 -16.738  12.355  1.00 43.89           C  
ATOM   4705  OD1 ASP A 434      13.616 -16.553  12.667  1.00 46.45           O  
ATOM   4706  OD2 ASP A 434      15.525 -17.588  12.938  1.00 42.14           O1-
ATOM   4707  H   ASP A 434      16.141 -14.380   9.330  1.00  0.00           H  
ATOM   4708  HA  ASP A 434      13.602 -15.256  10.360  1.00  0.00           H  
ATOM   4709  HB3 ASP A 434      16.393 -15.484  11.581  1.00  0.00           H  
ATOM   4710  HB2 ASP A 434      15.747 -16.595  10.414  1.00  0.00           H  
ATOM   4711  N   THR A 435      12.993 -13.559  12.070  1.00 40.55           N  
ATOM   4712  CA  THR A 435      12.560 -12.505  12.980  1.00 39.18           C  
ATOM   4713  C   THR A 435      11.904 -13.077  14.246  1.00 38.62           C  
ATOM   4714  O   THR A 435      11.019 -12.456  14.823  1.00 38.43           O  
ATOM   4715  CB  THR A 435      11.618 -11.490  12.273  1.00 38.76           C  
ATOM   4716  OG1 THR A 435      10.474 -12.174  11.753  1.00 37.72           O  
ATOM   4717  CG2 THR A 435      12.336 -10.773  11.121  1.00 39.20           C  
ATOM   4718  H   THR A 435      12.282 -14.163  11.684  1.00  0.00           H  
ATOM   4719  HA  THR A 435      13.450 -11.959  13.293  1.00  0.00           H  
ATOM   4720  HB  THR A 435      11.287 -10.748  13.000  1.00  0.00           H  
ATOM   4721  HG1 THR A 435       9.767 -12.157  12.402  1.00  0.00           H  
ATOM   4722 HG21 THR A 435      11.650 -10.070  10.647  1.00  0.00           H  
ATOM   4723 HG22 THR A 435      13.198 -10.232  11.510  1.00  0.00           H  
ATOM   4724 HG23 THR A 435      12.668 -11.507  10.387  1.00  0.00           H  
ATOM   4725  N   ARG A 436      12.361 -14.255  14.677  1.00 38.05           N  
ATOM   4726  CA  ARG A 436      11.753 -14.990  15.792  1.00 38.03           C  
ATOM   4727  C   ARG A 436      11.827 -14.225  17.116  1.00 37.95           C  
ATOM   4728  O   ARG A 436      11.133 -14.564  18.055  1.00 37.94           O  
ATOM   4729  NH2 ARG A 436      14.816 -20.118  13.887  1.00 50.38           N1+
ATOM   4730  CB  ARG A 436      12.434 -16.352  15.979  1.00 38.02           C  
ATOM   4731  CG  ARG A 436      13.933 -16.244  16.248  1.00 38.80           C  
ATOM   4732  CD  ARG A 436      14.603 -17.567  16.508  1.00 41.77           C  
ATOM   4733  NE  ARG A 436      14.856 -18.288  15.267  1.00 46.58           N  
ATOM   4734  CZ  ARG A 436      14.534 -19.559  15.052  1.00 48.39           C  
ATOM   4735  NH1 ARG A 436      13.964 -20.280  16.007  1.00 48.85           N  
ATOM   4736  H   ARG A 436      13.161 -14.680  14.231  1.00  0.00           H  
ATOM   4737  HA  ARG A 436      10.703 -15.163  15.555  1.00  0.00           H  
ATOM   4738  HB2 ARG A 436      12.268 -16.964  15.093  1.00  0.00           H  
ATOM   4739  HB3 ARG A 436      11.956 -16.885  16.802  1.00  0.00           H  
ATOM   4740  HG3 ARG A 436      14.102 -15.580  17.096  1.00  0.00           H  
ATOM   4741  HG2 ARG A 436      14.417 -15.754  15.403  1.00  0.00           H  
ATOM   4742  HD2 ARG A 436      13.970 -18.172  17.157  1.00  0.00           H  
ATOM   4743  HD3 ARG A 436      15.546 -17.400  17.029  1.00  0.00           H  
ATOM   4744  HE  ARG A 436      15.310 -17.752  14.541  1.00  0.00           H  
ATOM   4745 HH11 ARG A 436      13.722 -21.245  15.835  1.00  0.00           H  
ATOM   4746 HH12 ARG A 436      13.771 -19.864  16.907  1.00  0.00           H  
ATOM   4747 HH21 ARG A 436      14.573 -21.084  13.718  1.00  0.00           H  
ATOM   4748 HH22 ARG A 436      15.274 -19.579  13.166  1.00  0.00           H  
ATOM   4749  N   TYR A 437      12.702 -13.225  17.190  1.00 38.10           N  
ATOM   4750  CA  TYR A 437      12.876 -12.443  18.405  1.00 38.32           C  
ATOM   4751  C   TYR A 437      12.107 -11.135  18.302  1.00 37.98           C  
ATOM   4752  O   TYR A 437      12.430 -10.151  18.965  1.00 37.29           O  
ATOM   4753  CB  TYR A 437      14.356 -12.216  18.685  1.00 38.28           C  
ATOM   4754  CG  TYR A 437      15.133 -13.500  18.932  1.00 40.29           C  
ATOM   4755  CD1 TYR A 437      16.191 -13.882  18.081  1.00 40.79           C  
ATOM   4756  CD2 TYR A 437      14.811 -14.344  19.996  1.00 39.45           C  
ATOM   4757  CE1 TYR A 437      16.900 -15.050  18.303  1.00 39.69           C  
ATOM   4758  CE2 TYR A 437      15.520 -15.517  20.214  1.00 39.38           C  
ATOM   4759  CZ  TYR A 437      16.554 -15.863  19.369  1.00 39.72           C  
ATOM   4760  OH  TYR A 437      17.264 -17.019  19.599  1.00 41.82           O  
ATOM   4761  H   TYR A 437      13.269 -12.990  16.388  1.00  0.00           H  
ATOM   4762  HA  TYR A 437      12.460 -13.014  19.235  1.00  0.00           H  
ATOM   4763  HB3 TYR A 437      14.465 -11.557  19.546  1.00  0.00           H  
ATOM   4764  HB2 TYR A 437      14.804 -11.677  17.850  1.00  0.00           H  
ATOM   4765  HD1 TYR A 437      16.460 -13.260  17.240  1.00  0.00           H  
ATOM   4766  HD2 TYR A 437      14.001 -14.087  20.663  1.00  0.00           H  
ATOM   4767  HE1 TYR A 437      17.714 -15.320  17.647  1.00  0.00           H  
ATOM   4768  HE2 TYR A 437      15.261 -16.158  21.044  1.00  0.00           H  
ATOM   4769  HH  TYR A 437      16.905 -17.468  20.368  1.00  0.00           H  
ATOM   4770  N   PHE A 438      11.097 -11.139  17.440  1.00 37.82           N  
ATOM   4771  CA  PHE A 438      10.170 -10.027  17.316  1.00 38.39           C  
ATOM   4772  C   PHE A 438       8.767 -10.591  17.398  1.00 39.96           C  
ATOM   4773  O   PHE A 438       8.515 -11.705  16.924  1.00 40.04           O  
ATOM   4774  CZ  PHE A 438      14.299  -7.509  15.813  1.00 31.49           C  
ATOM   4775  CB  PHE A 438      10.404  -9.251  16.010  1.00 37.28           C  
ATOM   4776  CG  PHE A 438      11.762  -8.631  15.924  1.00 34.81           C  
ATOM   4777  CD1 PHE A 438      12.856  -9.380  15.516  1.00 32.12           C  
ATOM   4778  CD2 PHE A 438      11.961  -7.305  16.294  1.00 33.04           C  
ATOM   4779  CE1 PHE A 438      14.113  -8.827  15.458  1.00 31.42           C  
ATOM   4780  CE2 PHE A 438      13.209  -6.742  16.235  1.00 32.09           C  
ATOM   4781  H   PHE A 438      10.950 -11.936  16.838  1.00  0.00           H  
ATOM   4782  HA  PHE A 438      10.324  -9.350  18.156  1.00  0.00           H  
ATOM   4783  HB3 PHE A 438       9.645  -8.476  15.909  1.00  0.00           H  
ATOM   4784  HB2 PHE A 438      10.257  -9.919  15.161  1.00  0.00           H  
ATOM   4785  HD1 PHE A 438      12.727 -10.416  15.236  1.00  0.00           H  
ATOM   4786  HD2 PHE A 438      11.128  -6.707  16.631  1.00  0.00           H  
ATOM   4787  HE1 PHE A 438      14.952  -9.425  15.135  1.00  0.00           H  
ATOM   4788  HE2 PHE A 438      13.349  -5.708  16.514  1.00  0.00           H  
ATOM   4789  HZ  PHE A 438      15.285  -7.071  15.764  1.00  0.00           H  
ATOM   4790  N   ASP A 439       7.867  -9.844  18.026  1.00 41.82           N  
ATOM   4791  CA  ASP A 439       6.507 -10.312  18.242  1.00 43.76           C  
ATOM   4792  C   ASP A 439       5.814 -10.622  16.921  1.00 44.52           C  
ATOM   4793  O   ASP A 439       5.922  -9.849  15.953  1.00 44.40           O  
ATOM   4794  OD1 ASP A 439       6.402 -10.481  21.015  1.00 49.42           O  
ATOM   4795  OD2 ASP A 439       5.582  -8.483  21.317  1.00 52.05           O1-
ATOM   4796  CB  ASP A 439       5.695  -9.297  19.055  1.00 44.34           C  
ATOM   4797  CG  ASP A 439       5.917  -9.431  20.566  1.00 47.28           C  
ATOM   4798  H   ASP A 439       8.121  -8.927  18.366  1.00  0.00           H  
ATOM   4799  HA  ASP A 439       6.559 -11.237  18.818  1.00  0.00           H  
ATOM   4800  HB3 ASP A 439       4.635  -9.419  18.832  1.00  0.00           H  
ATOM   4801  HB2 ASP A 439       5.958  -8.287  18.738  1.00  0.00           H  
ATOM   4802  N   GLU A 440       5.132 -11.767  16.902  1.00 45.23           N  
ATOM   4803  CA  GLU A 440       4.281 -12.211  15.799  1.00 46.75           C  
ATOM   4804  C   GLU A 440       3.267 -11.149  15.419  1.00 46.84           C  
ATOM   4805  O   GLU A 440       2.981 -10.955  14.240  1.00 46.89           O  
ATOM   4806  OE1 GLU A 440       3.279 -16.255  17.018  1.00 58.15           O  
ATOM   4807  OE2 GLU A 440       4.782 -16.844  15.541  1.00 58.25           O1-
ATOM   4808  CB  GLU A 440       3.545 -13.488  16.196  1.00 47.26           C  
ATOM   4809  CG  GLU A 440       3.765 -14.676  15.249  1.00 51.46           C  
ATOM   4810  CD  GLU A 440       3.952 -16.021  15.989  1.00 56.14           C  
ATOM   4811  H   GLU A 440       5.183 -12.399  17.688  1.00  0.00           H  
ATOM   4812  HA  GLU A 440       4.909 -12.422  14.934  1.00  0.00           H  
ATOM   4813  HB3 GLU A 440       2.477 -13.280  16.273  1.00  0.00           H  
ATOM   4814  HB2 GLU A 440       3.837 -13.773  17.207  1.00  0.00           H  
ATOM   4815  HG3 GLU A 440       4.636 -14.483  14.623  1.00  0.00           H  
ATOM   4816  HG2 GLU A 440       2.920 -14.754  14.564  1.00  0.00           H  
ATOM   4817  N   GLU A 441       2.729 -10.469  16.431  1.00 47.50           N  
ATOM   4818  CA  GLU A 441       1.780  -9.365  16.267  1.00 48.03           C  
ATOM   4819  C   GLU A 441       2.247  -8.409  15.150  1.00 47.60           C  
ATOM   4820  O   GLU A 441       1.437  -7.871  14.391  1.00 47.90           O  
ATOM   4821  CB  GLU A 441       1.600  -8.653  17.631  1.00 48.38           C  
ATOM   4822  CG  GLU A 441       1.158  -7.179  17.615  1.00 51.55           C  
ATOM   4823  CD  GLU A 441       1.076  -6.528  19.029  1.00 56.13           C  
ATOM   4824  OE1 GLU A 441       0.567  -5.381  19.137  1.00 56.73           O  
ATOM   4825  OE2 GLU A 441       1.516  -7.147  20.024  1.00 56.56           O1-
ATOM   4826  H   GLU A 441       2.971 -10.706  17.383  1.00  0.00           H  
ATOM   4827  HA  GLU A 441       0.818  -9.785  15.973  1.00  0.00           H  
ATOM   4828  HB3 GLU A 441       2.521  -8.744  18.206  1.00  0.00           H  
ATOM   4829  HB2 GLU A 441       0.906  -9.227  18.245  1.00  0.00           H  
ATOM   4830  HG3 GLU A 441       0.189  -7.098  17.122  1.00  0.00           H  
ATOM   4831  HG2 GLU A 441       1.842  -6.604  16.991  1.00  0.00           H  
ATOM   4832  N   PHE A 442       3.561  -8.229  15.046  1.00 47.01           N  
ATOM   4833  CA  PHE A 442       4.151  -7.393  14.004  1.00 46.24           C  
ATOM   4834  C   PHE A 442       4.635  -8.187  12.793  1.00 46.51           C  
ATOM   4835  O   PHE A 442       4.254  -7.875  11.674  1.00 46.00           O  
ATOM   4836  CB  PHE A 442       5.300  -6.553  14.576  1.00 45.60           C  
ATOM   4837  CG  PHE A 442       4.921  -5.764  15.791  1.00 44.20           C  
ATOM   4838  CD1 PHE A 442       5.479  -6.055  17.034  1.00 41.68           C  
ATOM   4839  CD2 PHE A 442       4.007  -4.727  15.698  1.00 42.43           C  
ATOM   4840  CE1 PHE A 442       5.121  -5.316  18.161  1.00 42.06           C  
ATOM   4841  CE2 PHE A 442       3.647  -3.992  16.836  1.00 42.21           C  
ATOM   4842  CZ  PHE A 442       4.208  -4.281  18.051  1.00 39.30           C  
ATOM   4843  H   PHE A 442       4.186  -8.677  15.701  1.00  0.00           H  
ATOM   4844  HA  PHE A 442       3.380  -6.704  13.659  1.00  0.00           H  
ATOM   4845  HB2 PHE A 442       5.671  -5.876  13.806  1.00  0.00           H  
ATOM   4846  HB3 PHE A 442       6.140  -7.205  14.816  1.00  0.00           H  
ATOM   4847  HD1 PHE A 442       6.195  -6.859  17.130  1.00  0.00           H  
ATOM   4848  HD2 PHE A 442       3.565  -4.480  14.744  1.00  0.00           H  
ATOM   4849  HE1 PHE A 442       5.556  -5.549  19.122  1.00  0.00           H  
ATOM   4850  HE2 PHE A 442       2.924  -3.194  16.756  1.00  0.00           H  
ATOM   4851  HZ  PHE A 442       3.939  -3.703  18.922  1.00  0.00           H  
ATOM   4852  N   THR A 443       5.479  -9.197  13.020  1.00 47.55           N  
ATOM   4853  CA  THR A 443       6.180  -9.899  11.924  1.00 49.05           C  
ATOM   4854  C   THR A 443       5.254 -10.545  10.878  1.00 50.17           C  
ATOM   4855  O   THR A 443       5.595 -10.602   9.689  1.00 49.81           O
[truncated: 602,486 more chars]
