# Supplementary material for: An Improved Free Energy Perturbation FEP+ Sampling Protocol for Flexible Ligand-Binding Domains
Source: Sci Rep. 2019 Nov 14;9:16829. doi: 10.1038/s41598-019-53133-1 (PMC6856381; doi:10.1038/s41598-019-53133-1)
Supplement: Supplementary file 2 — Dataset 1 [file 41598_2019_53133_MOESM2_ESM.zip › PPARy.pdb]

REMARK   4      COMPLIES WITH FORMAT V. 3.0, 1-DEC-2006
REMARK 888
REMARK 888 WRITTEN BY MAESTRO (A PRODUCT OF SCHRODINGER, LLC)
TITLE     Avaraged__PPARy PFuDA
HELIX    1   1 SER    208  SER    225  1
HELIX    2   2 LYS    230  THR    238  1
HELIX    3   3 MET    252  GLY    258  1
HELIX    4   4 VAL    277  SER    302  1
HELIX    5   5 LEU    311  LEU    333  1
HELIX    6   6 ARG    350  LEU    353  1
HELIX    7   7 LYS    358  ASN    375  1
HELIX    8   8 ASP    381  ILE    392  1
HELIX    9   9 VAL    403  ASN    424  1
HELIX   10  10 LEU    431  THR    459  1
HELIX   11  11 LEU    469  ILE    472  1
TURN     1   1 PRO   206  GLU   207
TURN     2   2 PHE   226  THR   229
TURN     3   3 GLY   239  PHE   247
TURN     4   4 TYR   250  ASP   251
TURN     5   5 GLU   259  GLU   276
TURN     6   6 ILE   303  ASP   310
TURN     7   7 LYS   336  ASP   337
TURN     8   8 SER   342  GLN   345
TURN     9   9 LYS   354  ARG   357
TURN    10  10 ALA   376  ASP   380
TURN    11  11 LEU   393  ASN   402
TURN    12  12 HIS   425  GLN   430
TURN    13  13 GLU   460  LEU   468
TURN    14  14 TYR   473  TYR   477
SHEET    1   1 1 VAL   248  ILE   249  0
SHEET    1   2 1 MET   334  ASN   335  0
SHEET    1   3 1 GLY   338  ILE   341  0
SHEET    1   4 1 GLY   346  THR   349  0
SEQRES   1    272  PRO GLU SER ALA ASP LEU ARG ALA LEU ALA LYS HIS LEU
SEQRES   2    272  TYR ASP SER TYR ILE LYS SER PHE PRO LEU THR LYS ALA
SEQRES   3    272  LYS ALA ARG ALA ILE LEU THR GLY LYS THR THR ASP LYS
SEQRES   4    272  SER PRO PHE VAL ILE TYR ASP MET ASN SER LEU MET MET
SEQRES   5    272  GLY GLU ASP LYS ILE LYS PHE LYS HIS ILE THR PRO LEU
SEQRES   6    272  GLN GLU GLN SER LYS GLU VAL ALA ILE ARG ILE PHE GLN
SEQRES   7    272  GLY CYS GLN PHE ARG SER VAL GLU ALA VAL GLN GLU ILE
SEQRES   8    272  THR GLU TYR ALA LYS SER ILE PRO GLY PHE VAL ASN LEU
SEQRES   9    272  ASP LEU ASN ASP GLN VAL THR LEU LEU LYS TYR GLY VAL
SEQRES  10    272  HIS GLU ILE ILE TYR THR MET LEU ALA SER LEU MET ASN
SEQRES  11    272  LYS ASP GLY VAL LEU ILE SER GLU GLY GLN GLY PHE MET
SEQRES  12    272  THR ARG GLU PHE LEU LYS SER LEU ARG LYS PRO PHE GLY
SEQRES  13    272  ASP PHE MET GLU PRO LYS PHE GLU PHE ALA VAL LYS PHE
SEQRES  14    272  ASN ALA LEU GLU LEU ASP ASP SER ASP LEU ALA ILE PHE
SEQRES  15    272  ILE ALA VAL ILE ILE LEU SER GLY ASP ARG PRO GLY LEU
SEQRES  16    272  LEU ASN VAL LYS PRO ILE GLU ASP ILE GLN ASP ASN LEU
SEQRES  17    272  LEU GLN ALA LEU GLU LEU GLN LEU LYS LEU ASN HIS PRO
SEQRES  18    272  GLU SER SER GLN LEU PHE ALA LYS LEU LEU GLN LYS MET
SEQRES  19    272  THR ASP LEU ARG GLN ILE VAL THR GLU HIS VAL GLN LEU
SEQRES  20    272  LEU GLN VAL ILE LYS LYS THR GLU THR ASP MET SER LEU
SEQRES  21    272  HIS PRO LEU LEU GLN GLU ILE TYR LYS ASP LEU TYR
MODEL        1
ATOM      1  N   PRO   206      18.250  23.544   1.006  1.00  0.00           N1+
ATOM      2  CA  PRO   206      19.422  22.590   1.075  1.00  0.00           C  
ATOM      3  C   PRO   206      20.229  22.751  -0.242  1.00  0.00           C  
ATOM      4  O   PRO   206      19.754  23.387  -1.191  1.00  0.00           O  
ATOM      5  CD  PRO   206      17.000  22.816   1.323  1.00  0.00           C  
ATOM      6  CG  PRO   206      17.307  21.397   0.864  1.00  0.00           C  
ATOM      7  CB  PRO   206      18.765  21.205   1.253  1.00  0.00           C  
ATOM      8  H1  PRO   206      18.364  24.373   1.568  1.00  0.00           H  
ATOM      9  H2  PRO   206      18.203  23.874   0.050  1.00  0.00           H  
ATOM     10  HD2 PRO   206      16.163  23.295   0.811  1.00  0.00           H  
ATOM     11  HD3 PRO   206      16.872  22.888   2.406  1.00  0.00           H  
ATOM     12  HG2 PRO   206      17.200  21.333  -0.221  1.00  0.00           H  
ATOM     13  HG3 PRO   206      16.643  20.651   1.303  1.00  0.00           H  
ATOM     14  HB2 PRO   206      19.239  20.408   0.683  1.00  0.00           H  
ATOM     15  HB3 PRO   206      18.819  20.918   2.305  1.00  0.00           H  
ATOM     16  HA  PRO   206      20.030  22.872   1.937  1.00  0.00           H  
ATOM     17  N   GLU   207      21.441  22.182  -0.275  1.00  0.00           N  
ATOM     18  CA  GLU   207      22.270  22.077  -1.477  1.00  0.00           C  
ATOM     19  C   GLU   207      21.912  20.782  -2.234  1.00  0.00           C  
ATOM     20  O   GLU   207      21.343  19.860  -1.644  1.00  0.00           O  
ATOM     21  CB  GLU   207      23.760  22.146  -1.048  1.00  0.00           C  
ATOM     22  CG  GLU   207      24.828  22.100  -2.167  1.00  0.00           C  
ATOM     23  CD  GLU   207      24.659  23.196  -3.215  1.00  0.00           C  
ATOM     24  OE1 GLU   207      23.787  23.033  -4.092  1.00  0.00           O  
ATOM     25  OE2 GLU   207      25.390  24.203  -3.143  1.00  0.00           O1-
ATOM     26  H   GLU   207      21.772  21.647   0.541  1.00  0.00           H  
ATOM     27  HA  GLU   207      22.050  22.923  -2.130  1.00  0.00           H  
ATOM     28  HB3 GLU   207      23.969  21.331  -0.355  1.00  0.00           H  
ATOM     29  HB2 GLU   207      23.914  23.061  -0.475  1.00  0.00           H  
ATOM     30  HG3 GLU   207      24.828  21.130  -2.663  1.00  0.00           H  
ATOM     31  HG2 GLU   207      25.818  22.194  -1.718  1.00  0.00           H  
ATOM     32  N   SER   208      22.271  20.710  -3.521  1.00  0.00           N  
ATOM     33  CA  SER   208      22.042  19.547  -4.384  1.00  0.00           C  
ATOM     34  C   SER   208      22.672  18.247  -3.837  1.00  0.00           C  
ATOM     35  O   SER   208      22.043  17.192  -3.901  1.00  0.00           O  
ATOM     36  CB  SER   208      22.486  19.887  -5.823  1.00  0.00           C  
ATOM     37  OG  SER   208      23.883  20.130  -5.923  1.00  0.00           O  
ATOM     38  H   SER   208      22.802  21.489  -3.925  1.00  0.00           H  
ATOM     39  HA  SER   208      20.963  19.384  -4.407  1.00  0.00           H  
ATOM     40  HB3 SER   208      21.940  20.757  -6.191  1.00  0.00           H  
ATOM     41  HB2 SER   208      22.230  19.062  -6.491  1.00  0.00           H  
ATOM     42  HG  SER   208      24.053  20.539  -6.783  1.00  0.00           H  
ATOM     43  N   ALA   209      23.863  18.358  -3.232  1.00  0.00           N  
ATOM     44  CA  ALA   209      24.557  17.274  -2.540  1.00  0.00           C  
ATOM     45  C   ALA   209      23.774  16.732  -1.329  1.00  0.00           C  
ATOM     46  O   ALA   209      23.749  15.519  -1.123  1.00  0.00           O  
ATOM     47  CB  ALA   209      25.951  17.758  -2.114  1.00  0.00           C  
ATOM     48  H   ALA   209      24.316  19.260  -3.252  1.00  0.00           H  
ATOM     49  HA  ALA   209      24.681  16.453  -3.249  1.00  0.00           H  
ATOM     50  HB1 ALA   209      26.502  16.964  -1.608  1.00  0.00           H  
ATOM     51  HB2 ALA   209      26.543  18.064  -2.977  1.00  0.00           H  
ATOM     52  HB3 ALA   209      25.891  18.605  -1.430  1.00  0.00           H  
ATOM     53  N   ASP   210      23.115  17.630  -0.581  1.00  0.00           N  
ATOM     54  CA  ASP   210      22.247  17.301   0.559  1.00  0.00           C  
ATOM     55  C   ASP   210      21.010  16.524   0.086  1.00  0.00           C  
ATOM     56  O   ASP   210      20.650  15.513   0.686  1.00  0.00           O  
ATOM     57  CB  ASP   210      21.749  18.513   1.395  1.00  0.00           C  
ATOM     58  CG  ASP   210      22.772  19.573   1.784  1.00  0.00           C  
ATOM     59  OD1 ASP   210      22.359  20.747   1.885  1.00  0.00           O  
ATOM     60  OD2 ASP   210      23.926  19.219   2.098  1.00  0.00           O1-
ATOM     61  H   ASP   210      23.132  18.600  -0.862  1.00  0.00           H  
ATOM     62  HA  ASP   210      22.817  16.651   1.225  1.00  0.00           H  
ATOM     63  HB3 ASP   210      21.272  18.155   2.308  1.00  0.00           H  
ATOM     64  HB2 ASP   210      20.973  19.022   0.827  1.00  0.00           H  
ATOM     65  N   LEU   211      20.391  17.012  -0.994  1.00  0.00           N  
ATOM     66  CA  LEU   211      19.191  16.440  -1.600  1.00  0.00           C  
ATOM     67  C   LEU   211      19.458  15.068  -2.247  1.00  0.00           C  
ATOM     68  O   LEU   211      18.637  14.164  -2.093  1.00  0.00           O  
ATOM     69  CB  LEU   211      18.606  17.452  -2.604  1.00  0.00           C  
ATOM     70  CG  LEU   211      18.090  18.754  -1.953  1.00  0.00           C  
ATOM     71  CD1 LEU   211      17.793  19.818  -3.023  1.00  0.00           C  
ATOM     72  CD2 LEU   211      16.881  18.501  -1.030  1.00  0.00           C  
ATOM     73  H   LEU   211      20.746  17.870  -1.404  1.00  0.00           H  
ATOM     74  HA  LEU   211      18.463  16.275  -0.804  1.00  0.00           H  
ATOM     75  HB3 LEU   211      17.804  16.989  -3.180  1.00  0.00           H  
ATOM     76  HB2 LEU   211      19.384  17.705  -3.322  1.00  0.00           H  
ATOM     77  HG  LEU   211      18.878  19.170  -1.327  1.00  0.00           H  
ATOM     78 HD11 LEU   211      17.111  20.587  -2.663  1.00  0.00           H  
ATOM     79 HD12 LEU   211      18.710  20.329  -3.318  1.00  0.00           H  
ATOM     80 HD13 LEU   211      17.356  19.378  -3.921  1.00  0.00           H  
ATOM     81 HD21 LEU   211      16.102  19.252  -1.144  1.00  0.00           H  
ATOM     82 HD22 LEU   211      16.417  17.535  -1.218  1.00  0.00           H  
ATOM     83 HD23 LEU   211      17.184  18.513   0.017  1.00  0.00           H  
ATOM     84  N   ARG   212      20.616  14.906  -2.903  1.00  0.00           N  
ATOM     85  CA  ARG   212      21.098  13.617  -3.413  1.00  0.00           C  
ATOM     86  C   ARG   212      21.405  12.620  -2.279  1.00  0.00           C  
ATOM     87  O   ARG   212      21.053  11.447  -2.406  1.00  0.00           O  
ATOM     88  CB  ARG   212      22.330  13.825  -4.316  1.00  0.00           C  
ATOM     89  CG  ARG   212      21.985  14.481  -5.666  1.00  0.00           C  
ATOM     90  CD  ARG   212      23.217  14.779  -6.534  1.00  0.00           C  
ATOM     91  NE  ARG   212      23.852  13.550  -7.037  1.00  0.00           N  
ATOM     92  CZ  ARG   212      25.057  13.459  -7.619  1.00  0.00           C  
ATOM     93  NH1 ARG   212      25.817  14.542  -7.795  1.00  0.00           N  
ATOM     94  NH2 ARG   212      25.497  12.270  -8.028  1.00  0.00           N1+
ATOM     95  H   ARG   212      21.219  15.713  -3.045  1.00  0.00           H  
ATOM     96  HA  ARG   212      20.298  13.186  -4.018  1.00  0.00           H  
ATOM     97  HB3 ARG   212      22.808  12.864  -4.511  1.00  0.00           H  
ATOM     98  HB2 ARG   212      23.071  14.423  -3.784  1.00  0.00           H  
ATOM     99  HG3 ARG   212      21.397  15.387  -5.553  1.00  0.00           H  
ATOM    100  HG2 ARG   212      21.337  13.785  -6.201  1.00  0.00           H  
ATOM    101  HD3 ARG   212      23.964  15.238  -5.886  1.00  0.00           H  
ATOM    102  HD2 ARG   212      23.004  15.507  -7.317  1.00  0.00           H  
ATOM    103  HE  ARG   212      23.279  12.718  -6.973  1.00  0.00           H  
ATOM    104 HH12 ARG   212      26.727  14.497  -8.230  1.00  0.00           H  
ATOM    105 HH11 ARG   212      25.510  15.457  -7.508  1.00  0.00           H  
ATOM    106 HH22 ARG   212      26.396  12.152  -8.472  1.00  0.00           H  
ATOM    107 HH21 ARG   212      24.960  11.423  -7.911  1.00  0.00           H  
ATOM    108  N   ALA   213      22.017  13.094  -1.183  1.00  0.00           N  
ATOM    109  CA  ALA   213      22.266  12.292   0.015  1.00  0.00           C  
ATOM    110  C   ALA   213      20.962  11.835   0.693  1.00  0.00           C  
ATOM    111  O   ALA   213      20.858  10.666   1.058  1.00  0.00           O  
ATOM    112  CB  ALA   213      23.168  13.058   0.994  1.00  0.00           C  
ATOM    113  H   ALA   213      22.325  14.061  -1.157  1.00  0.00           H  
ATOM    114  HA  ALA   213      22.804  11.394  -0.296  1.00  0.00           H  
ATOM    115  HB1 ALA   213      23.371  12.462   1.885  1.00  0.00           H  
ATOM    116  HB2 ALA   213      24.129  13.297   0.538  1.00  0.00           H  
ATOM    117  HB3 ALA   213      22.714  13.993   1.322  1.00  0.00           H  
ATOM    118  N   LEU   214      19.980  12.744   0.796  1.00  0.00           N  
ATOM    119  CA  LEU   214      18.624  12.472   1.280  1.00  0.00           C  
ATOM    120  C   LEU   214      17.907  11.418   0.414  1.00  0.00           C  
ATOM    121  O   LEU   214      17.403  10.437   0.957  1.00  0.00           O  
ATOM    122  CB  LEU   214      17.832  13.801   1.384  1.00  0.00           C  
ATOM    123  CG  LEU   214      16.388  13.693   1.933  1.00  0.00           C  
ATOM    124  CD1 LEU   214      16.340  13.085   3.350  1.00  0.00           C  
ATOM    125  CD2 LEU   214      15.663  15.055   1.862  1.00  0.00           C  
ATOM    126  H   LEU   214      20.179  13.704   0.529  1.00  0.00           H  
ATOM    127  HA  LEU   214      18.729  12.053   2.282  1.00  0.00           H  
ATOM    128  HB3 LEU   214      17.789  14.255   0.395  1.00  0.00           H  
ATOM    129  HB2 LEU   214      18.391  14.500   2.008  1.00  0.00           H  
ATOM    130  HG  LEU   214      15.833  13.028   1.271  1.00  0.00           H  
ATOM    131 HD11 LEU   214      15.639  13.601   4.006  1.00  0.00           H  
ATOM    132 HD12 LEU   214      16.026  12.042   3.313  1.00  0.00           H  
ATOM    133 HD13 LEU   214      17.314  13.113   3.838  1.00  0.00           H  
ATOM    134 HD21 LEU   214      15.516  15.504   2.845  1.00  0.00           H  
ATOM    135 HD22 LEU   214      16.210  15.783   1.263  1.00  0.00           H  
ATOM    136 HD23 LEU   214      14.678  14.946   1.407  1.00  0.00           H  
ATOM    137  N   ALA   215      17.926  11.607  -0.914  1.00  0.00           N  
ATOM    138  CA  ALA   215      17.368  10.676  -1.897  1.00  0.00           C  
ATOM    139  C   ALA   215      17.967   9.260  -1.798  1.00  0.00           C  
ATOM    140  O   ALA   215      17.219   8.280  -1.797  1.00  0.00           O  
ATOM    141  CB  ALA   215      17.556  11.252  -3.310  1.00  0.00           C  
ATOM    142  H   ALA   215      18.335  12.462  -1.283  1.00  0.00           H  
ATOM    143  HA  ALA   215      16.299  10.594  -1.694  1.00  0.00           H  
ATOM    144  HB1 ALA   215      17.174  10.569  -4.069  1.00  0.00           H  
ATOM    145  HB2 ALA   215      17.027  12.199  -3.425  1.00  0.00           H  
ATOM    146  HB3 ALA   215      18.606  11.429  -3.537  1.00  0.00           H  
ATOM    147  N   LYS   216      19.299   9.182  -1.672  1.00  0.00           N  
ATOM    148  CA  LYS   216      20.033   7.936  -1.460  1.00  0.00           C  
ATOM    149  C   LYS   216      19.668   7.269  -0.119  1.00  0.00           C  
ATOM    150  O   LYS   216      19.357   6.080  -0.110  1.00  0.00           O  
ATOM    151  CB  LYS   216      21.551   8.191  -1.617  1.00  0.00           C  
ATOM    152  CG  LYS   216      22.466   6.960  -1.441  1.00  0.00           C  
ATOM    153  CD  LYS   216      22.144   5.801  -2.406  1.00  0.00           C  
ATOM    154  CE  LYS   216      23.189   4.670  -2.405  1.00  0.00           C  
ATOM    155  NZ  LYS   216      23.285   3.981  -1.108  1.00  0.00           N1+
ATOM    156  H   LYS   216      19.848  10.036  -1.713  1.00  0.00           H  
ATOM    157  HA  LYS   216      19.724   7.258  -2.257  1.00  0.00           H  
ATOM    158  HB3 LYS   216      21.862   8.955  -0.903  1.00  0.00           H  
ATOM    159  HB2 LYS   216      21.734   8.618  -2.604  1.00  0.00           H  
ATOM    160  HG3 LYS   216      22.415   6.611  -0.408  1.00  0.00           H  
ATOM    161  HG2 LYS   216      23.499   7.279  -1.593  1.00  0.00           H  
ATOM    162  HD3 LYS   216      22.045   6.190  -3.420  1.00  0.00           H  
ATOM    163  HD2 LYS   216      21.172   5.373  -2.155  1.00  0.00           H  
ATOM    164  HE3 LYS   216      24.170   5.062  -2.675  1.00  0.00           H  
ATOM    165  HE2 LYS   216      22.928   3.932  -3.164  1.00  0.00           H  
ATOM    166  HZ1 LYS   216      23.957   3.237  -1.141  1.00  0.00           H  
ATOM    167  HZ2 LYS   216      23.521   4.603  -0.353  1.00  0.00           H  
ATOM    168  HZ3 LYS   216      22.380   3.571  -0.820  1.00  0.00           H  
ATOM    169  N   HIS   217      19.664   8.047   0.972  1.00  0.00           N  
ATOM    170  CA  HIS   217      19.296   7.600   2.319  1.00  0.00           C  
ATOM    171  C   HIS   217      17.866   7.028   2.396  1.00  0.00           C  
ATOM    172  O   HIS   217      17.666   5.977   3.007  1.00  0.00           O  
ATOM    173  CB  HIS   217      19.505   8.755   3.320  1.00  0.00           C  
ATOM    174  CG  HIS   217      18.982   8.501   4.708  1.00  0.00           C  
ATOM    175  ND1 HIS   217      19.690   7.752   5.654  1.00  0.00           N  
ATOM    176  CE1 HIS   217      18.905   7.727   6.726  1.00  0.00           C  
ATOM    177  NE2 HIS   217      17.769   8.399   6.549  1.00  0.00           N  
ATOM    178  CD2 HIS   217      17.792   8.913   5.264  1.00  0.00           C  
ATOM    179  H   HIS   217      19.942   9.021   0.885  1.00  0.00           H  
ATOM    180  HA  HIS   217      19.973   6.789   2.595  1.00  0.00           H  
ATOM    181  HB3 HIS   217      19.019   9.658   2.952  1.00  0.00           H  
ATOM    182  HB2 HIS   217      20.566   8.991   3.395  1.00  0.00           H  
ATOM    183  HE1 HIS   217      19.156   7.214   7.644  1.00  0.00           H  
ATOM    184  HE2 HIS   217      17.011   8.487   7.232  1.00  0.00           H  
ATOM    185  HD2 HIS   217      16.981   9.497   4.850  1.00  0.00           H  
ATOM    186  N   LEU   218      16.906   7.715   1.766  1.00  0.00           N  
ATOM    187  CA  LEU   218      15.518   7.266   1.642  1.00  0.00           C  
ATOM    188  C   LEU   218      15.409   5.975   0.811  1.00  0.00           C  
ATOM    189  O   LEU   218      14.732   5.044   1.238  1.00  0.00           O  
ATOM    190  CB  LEU   218      14.644   8.399   1.063  1.00  0.00           C  
ATOM    191  CG  LEU   218      14.415   9.571   2.045  1.00  0.00           C  
ATOM    192  CD1 LEU   218      13.853  10.800   1.318  1.00  0.00           C  
ATOM    193  CD2 LEU   218      13.538   9.190   3.254  1.00  0.00           C  
ATOM    194  H   LEU   218      17.139   8.607   1.335  1.00  0.00           H  
ATOM    195  HA  LEU   218      15.157   7.028   2.644  1.00  0.00           H  
ATOM    196  HB3 LEU   218      13.673   8.004   0.759  1.00  0.00           H  
ATOM    197  HB2 LEU   218      15.110   8.763   0.146  1.00  0.00           H  
ATOM    198  HG  LEU   218      15.387   9.867   2.438  1.00  0.00           H  
ATOM    199 HD11 LEU   218      13.949  11.687   1.943  1.00  0.00           H  
ATOM    200 HD12 LEU   218      14.395  11.004   0.395  1.00  0.00           H  
ATOM    201 HD13 LEU   218      12.798  10.676   1.074  1.00  0.00           H  
ATOM    202 HD21 LEU   218      12.671   9.845   3.348  1.00  0.00           H  
ATOM    203 HD22 LEU   218      13.158   8.171   3.188  1.00  0.00           H  
ATOM    204 HD23 LEU   218      14.102   9.267   4.184  1.00  0.00           H  
ATOM    205  N   TYR   219      16.132   5.892  -0.314  1.00  0.00           N  
ATOM    206  CA  TYR   219      16.235   4.678  -1.130  1.00  0.00           C  
ATOM    207  C   TYR   219      16.821   3.479  -0.346  1.00  0.00           C  
ATOM    208  O   TYR   219      16.210   2.409  -0.342  1.00  0.00           O  
ATOM    209  CB  TYR   219      16.983   5.001  -2.443  1.00  0.00           C  
ATOM    210  CG  TYR   219      17.314   3.834  -3.363  1.00  0.00           C  
ATOM    211  CD1 TYR   219      16.318   2.910  -3.749  1.00  0.00           C  
ATOM    212  CE1 TYR   219      16.640   1.840  -4.607  1.00  0.00           C  
ATOM    213  CZ  TYR   219      17.954   1.693  -5.092  1.00  0.00           C  
ATOM    214  OH  TYR   219      18.259   0.656  -5.925  1.00  0.00           O  
ATOM    215  CE2 TYR   219      18.949   2.614  -4.713  1.00  0.00           C  
ATOM    216  CD2 TYR   219      18.630   3.679  -3.850  1.00  0.00           C  
ATOM    217  H   TYR   219      16.673   6.695  -0.618  1.00  0.00           H  
ATOM    218  HA  TYR   219      15.213   4.407  -1.401  1.00  0.00           H  
ATOM    219  HB3 TYR   219      17.918   5.501  -2.197  1.00  0.00           H  
ATOM    220  HB2 TYR   219      16.407   5.727  -3.016  1.00  0.00           H  
ATOM    221  HD1 TYR   219      15.304   3.008  -3.386  1.00  0.00           H  
ATOM    222  HE1 TYR   219      15.878   1.127  -4.886  1.00  0.00           H  
ATOM    223  HH  TYR   219      19.188   0.648  -6.193  1.00  0.00           H  
ATOM    224  HE2 TYR   219      19.963   2.514  -5.075  1.00  0.00           H  
ATOM    225  HD2 TYR   219      19.404   4.376  -3.564  1.00  0.00           H  
ATOM    226  N   ASP   220      17.928   3.698   0.381  1.00  0.00           N  
ATOM    227  CA  ASP   220      18.536   2.716   1.293  1.00  0.00           C  
ATOM    228  C   ASP   220      17.570   2.266   2.400  1.00  0.00           C  
ATOM    229  O   ASP   220      17.454   1.068   2.657  1.00  0.00           O  
ATOM    230  CB  ASP   220      19.869   3.161   1.949  1.00  0.00           C  
ATOM    231  CG  ASP   220      21.024   3.476   1.004  1.00  0.00           C  
ATOM    232  OD1 ASP   220      21.986   4.139   1.444  1.00  0.00           O  
ATOM    233  OD2 ASP   220      21.072   2.964  -0.135  1.00  0.00           O1-
ATOM    234  H   ASP   220      18.399   4.597   0.298  1.00  0.00           H  
ATOM    235  HA  ASP   220      18.752   1.834   0.686  1.00  0.00           H  
ATOM    236  HB3 ASP   220      20.210   2.387   2.638  1.00  0.00           H  
ATOM    237  HB2 ASP   220      19.674   4.058   2.540  1.00  0.00           H  
ATOM    238  N   SER   221      16.871   3.223   3.024  1.00  0.00           N  
ATOM    239  CA  SER   221      15.867   2.962   4.057  1.00  0.00           C  
ATOM    240  C   SER   221      14.664   2.156   3.523  1.00  0.00           C  
ATOM    241  O   SER   221      14.170   1.272   4.222  1.00  0.00           O  
ATOM    242  CB  SER   221      15.411   4.293   4.689  1.00  0.00           C  
ATOM    243  OG  SER   221      16.500   4.949   5.319  1.00  0.00           O  
ATOM    244  H   SER   221      17.043   4.196   2.787  1.00  0.00           H  
ATOM    245  HA  SER   221      16.339   2.357   4.834  1.00  0.00           H  
ATOM    246  HB3 SER   221      14.635   4.111   5.433  1.00  0.00           H  
ATOM    247  HB2 SER   221      14.978   4.956   3.939  1.00  0.00           H  
ATOM    248  HG  SER   221      17.035   5.360   4.616  1.00  0.00           H  
ATOM    249  N   TYR   222      14.242   2.439   2.282  1.00  0.00           N  
ATOM    250  CA  TYR   222      13.170   1.732   1.582  1.00  0.00           C  
ATOM    251  C   TYR   222      13.530   0.252   1.356  1.00  0.00           C  
ATOM    252  O   TYR   222      12.729  -0.620   1.691  1.00  0.00           O  
ATOM    253  CB  TYR   222      12.802   2.485   0.281  1.00  0.00           C  
ATOM    254  CG  TYR   222      11.708   1.854  -0.564  1.00  0.00           C  
ATOM    255  CD1 TYR   222      12.036   0.985  -1.628  1.00  0.00           C  
ATOM    256  CE1 TYR   222      11.015   0.367  -2.376  1.00  0.00           C  
ATOM    257  CZ  TYR   222       9.664   0.616  -2.066  1.00  0.00           C  
ATOM    258  OH  TYR   222       8.678  -0.005  -2.775  1.00  0.00           O  
ATOM    259  CE2 TYR   222       9.335   1.499  -1.019  1.00  0.00           C  
ATOM    260  CD2 TYR   222      10.355   2.123  -0.276  1.00  0.00           C  
ATOM    261  H   TYR   222      14.669   3.213   1.778  1.00  0.00           H  
ATOM    262  HA  TYR   222      12.295   1.760   2.235  1.00  0.00           H  
ATOM    263  HB3 TYR   222      13.683   2.600  -0.348  1.00  0.00           H  
ATOM    264  HB2 TYR   222      12.489   3.499   0.532  1.00  0.00           H  
ATOM    265  HD1 TYR   222      13.069   0.774  -1.863  1.00  0.00           H  
ATOM    266  HE1 TYR   222      11.271  -0.310  -3.180  1.00  0.00           H  
ATOM    267  HH  TYR   222       7.797   0.223  -2.458  1.00  0.00           H  
ATOM    268  HE2 TYR   222       8.303   1.695  -0.764  1.00  0.00           H  
ATOM    269  HD2 TYR   222      10.091   2.788   0.535  1.00  0.00           H  
ATOM    270  N   ILE   223      14.757  -0.006   0.878  1.00  0.00           N  
ATOM    271  CA  ILE   223      15.319  -1.349   0.700  1.00  0.00           C  
ATOM    272  C   ILE   223      15.388  -2.145   2.027  1.00  0.00           C  
ATOM    273  O   ILE   223      15.088  -3.339   2.033  1.00  0.00           O  
ATOM    274  CB  ILE   223      16.735  -1.285   0.037  1.00  0.00           C  
ATOM    275  CG2 ILE   223      17.535  -2.610   0.044  1.00  0.00           C  
ATOM    276  CG1 ILE   223      16.655  -0.744  -1.411  1.00  0.00           C  
ATOM    277  CD1 ILE   223      17.978  -0.148  -1.924  1.00  0.00           C  
ATOM    278  H   ILE   223      15.359   0.772   0.624  1.00  0.00           H  
ATOM    279  HA  ILE   223      14.647  -1.892   0.032  1.00  0.00           H  
ATOM    280  HB  ILE   223      17.320  -0.566   0.612  1.00  0.00           H  
ATOM    281 HG21 ILE   223      18.479  -2.516  -0.491  1.00  0.00           H  
ATOM    282 HG22 ILE   223      17.790  -2.933   1.054  1.00  0.00           H  
ATOM    283 HG23 ILE   223      16.970  -3.413  -0.431  1.00  0.00           H  
ATOM    284 HG13 ILE   223      15.894   0.033  -1.485  1.00  0.00           H  
ATOM    285 HG12 ILE   223      16.318  -1.533  -2.084  1.00  0.00           H  
ATOM    286 HD11 ILE   223      18.213  -0.520  -2.921  1.00  0.00           H  
ATOM    287 HD12 ILE   223      17.914   0.939  -1.990  1.00  0.00           H  
ATOM    288 HD13 ILE   223      18.824  -0.376  -1.277  1.00  0.00           H  
ATOM    289  N   LYS   224      15.760  -1.472   3.126  1.00  0.00           N  
ATOM    290  CA  LYS   224      15.795  -2.053   4.468  1.00  0.00           C  
ATOM    291  C   LYS   224      14.397  -2.418   5.007  1.00  0.00           C  
ATOM    292  O   LYS   224      14.233  -3.520   5.531  1.00  0.00           O  
ATOM    293  CB  LYS   224      16.561  -1.123   5.433  1.00  0.00           C  
ATOM    294  CG  LYS   224      18.079  -1.104   5.177  1.00  0.00           C  
ATOM    295  CD  LYS   224      18.826  -0.108   6.079  1.00  0.00           C  
ATOM    296  CE  LYS   224      20.345  -0.099   5.815  1.00  0.00           C  
ATOM    297  NZ  LYS   224      21.066   0.824   6.708  1.00  0.00           N1+
ATOM    298  H   LYS   224      16.035  -0.500   3.036  1.00  0.00           H  
ATOM    299  HA  LYS   224      16.356  -2.988   4.398  1.00  0.00           H  
ATOM    300  HB3 LYS   224      16.400  -1.460   6.459  1.00  0.00           H  
ATOM    301  HB2 LYS   224      16.151  -0.115   5.384  1.00  0.00           H  
ATOM    302  HG3 LYS   224      18.279  -0.871   4.131  1.00  0.00           H  
ATOM    303  HG2 LYS   224      18.479  -2.107   5.338  1.00  0.00           H  
ATOM    304  HD3 LYS   224      18.633  -0.357   7.124  1.00  0.00           H  
ATOM    305  HD2 LYS   224      18.419   0.892   5.921  1.00  0.00           H  
ATOM    306  HE3 LYS   224      20.542   0.184   4.780  1.00  0.00           H  
ATOM    307  HE2 LYS   224      20.753  -1.102   5.949  1.00  0.00           H  
ATOM    308  HZ1 LYS   224      22.050   0.797   6.504  1.00  0.00           H  
ATOM    309  HZ2 LYS   224      20.749   1.770   6.587  1.00  0.00           H  
ATOM    310  HZ3 LYS   224      20.944   0.561   7.671  1.00  0.00           H  
ATOM    311  N   SER   225      13.423  -1.509   4.872  1.00  0.00           N  
ATOM    312  CA  SER   225      12.045  -1.730   5.314  1.00  0.00           C  
ATOM    313  C   SER   225      11.282  -2.760   4.455  1.00  0.00           C  
ATOM    314  O   SER   225      10.676  -3.679   5.004  1.00  0.00           O  
ATOM    315  CB  SER   225      11.289  -0.384   5.378  1.00  0.00           C  
ATOM    316  OG  SER   225      11.561   0.301   6.591  1.00  0.00           O  
ATOM    317  H   SER   225      13.634  -0.593   4.487  1.00  0.00           H  
ATOM    318  HA  SER   225      12.073  -2.146   6.324  1.00  0.00           H  
ATOM    319  HB3 SER   225      10.210  -0.550   5.338  1.00  0.00           H  
ATOM    320  HB2 SER   225      11.530   0.251   4.524  1.00  0.00           H  
ATOM    321  HG  SER   225      10.704   0.481   7.014  1.00  0.00           H  
ATOM    322  N   PHE   226      11.299  -2.593   3.128  1.00  0.00           N  
ATOM    323  CA  PHE   226      10.369  -3.274   2.228  1.00  0.00           C  
ATOM    324  C   PHE   226      11.140  -4.276   1.346  1.00  0.00           C  
ATOM    325  O   PHE   226      11.939  -3.837   0.516  1.00  0.00           O  
ATOM    326  CB  PHE   226       9.660  -2.201   1.373  1.00  0.00           C  
ATOM    327  CG  PHE   226       8.907  -1.165   2.194  1.00  0.00           C  
ATOM    328  CD1 PHE   226       7.745  -1.526   2.909  1.00  0.00           C  
ATOM    329  CE1 PHE   226       7.122  -0.598   3.731  1.00  0.00           C  
ATOM    330  CZ  PHE   226       7.642   0.684   3.862  1.00  0.00           C  
ATOM    331  CE2 PHE   226       8.800   1.046   3.187  1.00  0.00           C  
ATOM    332  CD2 PHE   226       9.443   0.128   2.370  1.00  0.00           C  
ATOM    333  H   PHE   226      11.865  -1.861   2.699  1.00  0.00           H  
ATOM    334  HA  PHE   226       9.583  -3.766   2.797  1.00  0.00           H  
ATOM    335  HB3 PHE   226       8.940  -2.693   0.717  1.00  0.00           H  
ATOM    336  HB2 PHE   226      10.364  -1.694   0.710  1.00  0.00           H  
ATOM    337  HD1 PHE   226       7.331  -2.520   2.817  1.00  0.00           H  
ATOM    338  HE1 PHE   226       6.224  -0.875   4.265  1.00  0.00           H  
ATOM    339  HZ  PHE   226       7.146   1.405   4.491  1.00  0.00           H  
ATOM    340  HE2 PHE   226       9.203   2.043   3.301  1.00  0.00           H  
ATOM    341  HD2 PHE   226      10.351   0.409   1.860  1.00  0.00           H  
ATOM    342  N   PRO   227      10.901  -5.603   1.505  1.00  0.00           N  
ATOM    343  CA  PRO   227      11.572  -6.639   0.690  1.00  0.00           C  
ATOM    344  C   PRO   227      10.971  -6.785  -0.730  1.00  0.00           C  
ATOM    345  O   PRO   227      10.712  -7.903  -1.186  1.00  0.00           O  
ATOM    346  CD  PRO   227      10.009  -6.215   2.498  1.00  0.00           C  
ATOM    347  CG  PRO   227      10.068  -7.718   2.240  1.00  0.00           C  
ATOM    348  CB  PRO   227      11.418  -7.897   1.565  1.00  0.00           C  
ATOM    349  HD2 PRO   227       8.981  -5.856   2.424  1.00  0.00           H  
ATOM    350  HD3 PRO   227      10.385  -5.988   3.497  1.00  0.00           H  
ATOM    351  HG2 PRO   227       9.275  -8.004   1.546  1.00  0.00           H  
ATOM    352  HG3 PRO   227       9.947  -8.316   3.144  1.00  0.00           H  
ATOM    353  HB2 PRO   227      11.492  -8.839   1.022  1.00  0.00           H  
ATOM    354  HB3 PRO   227      12.205  -7.906   2.321  1.00  0.00           H  
ATOM    355  HA  PRO   227      12.634  -6.413   0.573  1.00  0.00           H  
ATOM    356  N   LEU   228      10.755  -5.660  -1.413  1.00  0.00           N  
ATOM    357  CA  LEU   228      10.182  -5.562  -2.746  1.00  0.00           C  
ATOM    358  C   LEU   228      10.973  -4.490  -3.508  1.00  0.00           C  
ATOM    359  O   LEU   228      11.506  -3.559  -2.901  1.00  0.00           O  
ATOM    360  CB  LEU   228       8.669  -5.243  -2.629  1.00  0.00           C  
ATOM    361  CG  LEU   228       7.886  -5.184  -3.963  1.00  0.00           C  
ATOM    362  CD1 LEU   228       7.864  -6.546  -4.693  1.00  0.00           C  
ATOM    363  CD2 LEU   228       6.466  -4.637  -3.738  1.00  0.00           C  
ATOM    364  H   LEU   228      11.113  -4.781  -1.047  1.00  0.00           H  
ATOM    365  HA  LEU   228      10.315  -6.512  -3.265  1.00  0.00           H  
ATOM    366  HB3 LEU   228       8.557  -4.286  -2.116  1.00  0.00           H  
ATOM    367  HB2 LEU   228       8.195  -5.980  -1.978  1.00  0.00           H  
ATOM    368  HG  LEU   228       8.370  -4.466  -4.626  1.00  0.00           H  
ATOM    369 HD11 LEU   228       6.854  -6.856  -4.962  1.00  0.00           H  
ATOM    370 HD12 LEU   228       8.439  -6.504  -5.619  1.00  0.00           H  
ATOM    371 HD13 LEU   228       8.281  -7.350  -4.087  1.00  0.00           H  
ATOM    372 HD21 LEU   228       5.806  -4.860  -4.576  1.00  0.00           H  
ATOM    373 HD22 LEU   228       6.012  -5.048  -2.835  1.00  0.00           H  
ATOM    374 HD23 LEU   228       6.481  -3.551  -3.633  1.00  0.00           H  
ATOM    375  N   THR   229      11.047  -4.655  -4.826  1.00  0.00           N  
ATOM    376  CA  THR   229      11.741  -3.780  -5.754  1.00  0.00           C  
ATOM    377  C   THR   229      11.162  -4.067  -7.149  1.00  0.00           C  
ATOM    378  O   THR   229      10.768  -5.206  -7.424  1.00  0.00           O  
ATOM    379  CB  THR   229      13.300  -3.966  -5.686  1.00  0.00           C  
ATOM    380  CG2 THR   229      13.796  -5.418  -5.596  1.00  0.00           C  
ATOM    381  OG1 THR   229      13.994  -3.442  -6.805  1.00  0.00           O  
ATOM    382  H   THR   229      10.569  -5.419  -5.284  1.00  0.00           H  
ATOM    383  HA  THR   229      11.494  -2.750  -5.489  1.00  0.00           H  
ATOM    384  HB  THR   229      13.658  -3.423  -4.810  1.00  0.00           H  
ATOM    385 HG21 THR   229      14.874  -5.448  -5.433  1.00  0.00           H  
ATOM    386 HG22 THR   229      13.340  -5.962  -4.769  1.00  0.00           H  
ATOM    387 HG23 THR   229      13.598  -5.959  -6.517  1.00  0.00           H  
ATOM    388  HG1 THR   229      13.832  -2.458  -6.822  1.00  0.00           H  
ATOM    389  N   LYS   230      11.101  -3.035  -7.995  1.00  0.00           N  
ATOM    390  CA  LYS   230      10.691  -3.073  -9.397  1.00  0.00           C  
ATOM    391  C   LYS   230      11.426  -4.152 -10.221  1.00  0.00           C  
ATOM    392  O   LYS   230      10.802  -4.803 -11.059  1.00  0.00           O  
ATOM    393  CB  LYS   230      10.889  -1.650  -9.962  1.00  0.00           C  
ATOM    394  CG  LYS   230      10.585  -1.438 -11.453  1.00  0.00           C  
ATOM    395  CD  LYS   230      10.753   0.041 -11.830  1.00  0.00           C  
ATOM    396  CE  LYS   230      10.559   0.299 -13.326  1.00  0.00           C  
ATOM    397  NZ  LYS   230      10.736   1.711 -13.685  1.00  0.00           N1+
ATOM    398  H   LYS   230      11.351  -2.102  -7.637  1.00  0.00           H  
ATOM    399  HA  LYS   230       9.626  -3.310  -9.416  1.00  0.00           H  
ATOM    400  HB3 LYS   230      11.920  -1.341  -9.779  1.00  0.00           H  
ATOM    401  HB2 LYS   230      10.266  -0.964  -9.385  1.00  0.00           H  
ATOM    402  HG3 LYS   230       9.570  -1.770 -11.678  1.00  0.00           H  
ATOM    403  HG2 LYS   230      11.254  -2.044 -12.065  1.00  0.00           H  
ATOM    404  HD3 LYS   230      11.746   0.380 -11.530  1.00  0.00           H  
ATOM    405  HD2 LYS   230      10.037   0.635 -11.262  1.00  0.00           H  
ATOM    406  HE3 LYS   230       9.560  -0.009 -13.633  1.00  0.00           H  
ATOM    407  HE2 LYS   230      11.279  -0.286 -13.898  1.00  0.00           H  
ATOM    408  HZ1 LYS   230      10.611   1.795 -14.700  1.00  0.00           H  
ATOM    409  HZ2 LYS   230      10.061   2.291 -13.208  1.00  0.00           H  
ATOM    410  HZ3 LYS   230      11.671   2.060 -13.408  1.00  0.00           H  
ATOM    411  N   ALA   231      12.721  -4.355  -9.935  1.00  0.00           N  
ATOM    412  CA  ALA   231      13.551  -5.390 -10.549  1.00  0.00           C  
ATOM    413  C   ALA   231      13.074  -6.812 -10.202  1.00  0.00           C  
ATOM    414  O   ALA   231      12.981  -7.652 -11.096  1.00  0.00           O  
ATOM    415  CB  ALA   231      15.013  -5.189 -10.126  1.00  0.00           C  
ATOM    416  H   ALA   231      13.144  -3.805  -9.197  1.00  0.00           H  
ATOM    417  HA  ALA   231      13.489  -5.273 -11.633  1.00  0.00           H  
ATOM    418  HB1 ALA   231      15.657  -5.949 -10.572  1.00  0.00           H  
ATOM    419  HB2 ALA   231      15.385  -4.217 -10.449  1.00  0.00           H  
ATOM    420  HB3 ALA   231      15.133  -5.250  -9.043  1.00  0.00           H  
ATOM    421  N   LYS   232      12.746  -7.037  -8.922  1.00  0.00           N  
ATOM    422  CA  LYS   232      12.169  -8.282  -8.412  1.00  0.00           C  
ATOM    423  C   LYS   232      10.769  -8.523  -8.998  1.00  0.00           C  
ATOM    424  O   LYS   232      10.521  -9.603  -9.529  1.00  0.00           O  
ATOM    425  CB  LYS   232      12.200  -8.278  -6.861  1.00  0.00           C  
ATOM    426  CG  LYS   232      11.420  -9.401  -6.152  1.00  0.00           C  
ATOM    427  CD  LYS   232      11.599  -9.376  -4.623  1.00  0.00           C  
ATOM    428  CE  LYS   232      10.616 -10.314  -3.897  1.00  0.00           C  
ATOM    429  NZ  LYS   232      10.819 -10.333  -2.437  1.00  0.00           N1+
ATOM    430  H   LYS   232      12.777  -6.258  -8.281  1.00  0.00           H  
ATOM    431  HA  LYS   232      12.807  -9.101  -8.751  1.00  0.00           H  
ATOM    432  HB3 LYS   232      11.787  -7.339  -6.497  1.00  0.00           H  
ATOM    433  HB2 LYS   232      13.240  -8.304  -6.534  1.00  0.00           H  
ATOM    434  HG3 LYS   232      11.731 -10.369  -6.547  1.00  0.00           H  
ATOM    435  HG2 LYS   232      10.357  -9.301  -6.378  1.00  0.00           H  
ATOM    436  HD3 LYS   232      11.474  -8.356  -4.257  1.00  0.00           H  
ATOM    437  HD2 LYS   232      12.625  -9.660  -4.383  1.00  0.00           H  
ATOM    438  HE3 LYS   232      10.714 -11.332  -4.276  1.00  0.00           H  
ATOM    439  HE2 LYS   232       9.593  -9.998  -4.103  1.00  0.00           H  
ATOM    440  HZ1 LYS   232      10.132 -10.928  -2.006  1.00  0.00           H  
ATOM    441  HZ2 LYS   232      11.730 -10.688  -2.205  1.00  0.00           H  
ATOM    442  HZ3 LYS   232      10.723  -9.403  -2.033  1.00  0.00           H  
ATOM    443  N   ALA   233       9.906  -7.500  -8.925  1.00  0.00           N  
ATOM    444  CA  ALA   233       8.531  -7.532  -9.423  1.00  0.00           C  
ATOM    445  C   ALA   233       8.444  -7.885 -10.917  1.00  0.00           C  
ATOM    446  O   ALA   233       7.707  -8.802 -11.276  1.00  0.00           O  
ATOM    447  CB  ALA   233       7.842  -6.191  -9.129  1.00  0.00           C  
ATOM    448  H   ALA   233      10.208  -6.642  -8.469  1.00  0.00           H  
ATOM    449  HA  ALA   233       8.004  -8.312  -8.870  1.00  0.00           H  
ATOM    450  HB1 ALA   233       6.801  -6.208  -9.456  1.00  0.00           H  
ATOM    451  HB2 ALA   233       7.844  -5.971  -8.061  1.00  0.00           H  
ATOM    452  HB3 ALA   233       8.335  -5.365  -9.641  1.00  0.00           H  
ATOM    453  N   ARG   234       9.234  -7.201 -11.757  1.00  0.00           N  
ATOM    454  CA  ARG   234       9.290  -7.485 -13.191  1.00  0.00           C  
ATOM    455  C   ARG   234       9.937  -8.843 -13.513  1.00  0.00           C  
ATOM    456  O   ARG   234       9.450  -9.511 -14.424  1.00  0.00           O  
ATOM    457  CB  ARG   234       9.943  -6.320 -13.961  1.00  0.00           C  
ATOM    458  CG  ARG   234       9.043  -5.071 -13.990  1.00  0.00           C  
ATOM    459  CD  ARG   234       9.608  -3.918 -14.833  1.00  0.00           C  
ATOM    460  NE  ARG   234       8.581  -2.893 -15.067  1.00  0.00           N  
ATOM    461  CZ  ARG   234       8.743  -1.680 -15.612  1.00  0.00           C  
ATOM    462  NH1 ARG   234       9.934  -1.248 -16.026  1.00  0.00           N  
ATOM    463  NH2 ARG   234       7.691  -0.879 -15.730  1.00  0.00           N1+
ATOM    464  H   ARG   234       9.828  -6.455 -11.405  1.00  0.00           H  
ATOM    465  HA  ARG   234       8.258  -7.557 -13.539  1.00  0.00           H  
ATOM    466  HB3 ARG   234      10.108  -6.637 -14.993  1.00  0.00           H  
ATOM    467  HB2 ARG   234      10.928  -6.087 -13.554  1.00  0.00           H  
ATOM    468  HG3 ARG   234       8.955  -4.723 -12.960  1.00  0.00           H  
ATOM    469  HG2 ARG   234       8.030  -5.317 -14.311  1.00  0.00           H  
ATOM    470  HD3 ARG   234      10.102  -4.255 -15.745  1.00  0.00           H  
ATOM    471  HD2 ARG   234      10.366  -3.412 -14.232  1.00  0.00           H  
ATOM    472  HE  ARG   234       7.643  -3.177 -14.817  1.00  0.00           H  
ATOM    473 HH12 ARG   234      10.043  -0.247 -16.283  1.00  0.00           H  
ATOM    474 HH11 ARG   234      10.755  -1.829 -16.061  1.00  0.00           H  
ATOM    475 HH22 ARG   234       7.796   0.043 -16.224  1.00  0.00           H  
ATOM    476 HH21 ARG   234       6.756  -1.124 -15.449  1.00  0.00           H  
ATOM    477  N   ALA   235      10.968  -9.270 -12.766  1.00  0.00           N  
ATOM    478  CA  ALA   235      11.569 -10.602 -12.915  1.00  0.00           C  
ATOM    479  C   ALA   235      10.575 -11.736 -12.604  1.00  0.00           C  
ATOM    480  O   ALA   235      10.493 -12.694 -13.371  1.00  0.00           O  
ATOM    481  CB  ALA   235      12.829 -10.729 -12.046  1.00  0.00           C  
ATOM    482  H   ALA   235      11.338  -8.681 -12.028  1.00  0.00           H  
ATOM    483  HA  ALA   235      11.873 -10.713 -13.957  1.00  0.00           H  
ATOM    484  HB1 ALA   235      13.267 -11.724 -12.138  1.00  0.00           H  
ATOM    485  HB2 ALA   235      13.589 -10.010 -12.349  1.00  0.00           H  
ATOM    486  HB3 ALA   235      12.611 -10.564 -10.990  1.00  0.00           H  
ATOM    487  N   ILE   236       9.803 -11.567 -11.524  1.00  0.00           N  
ATOM    488  CA  ILE   236       8.694 -12.433 -11.126  1.00  0.00           C  
ATOM    489  C   ILE   236       7.595 -12.492 -12.212  1.00  0.00           C  
ATOM    490  O   ILE   236       7.270 -13.584 -12.680  1.00  0.00           O  
ATOM    491  CB  ILE   236       8.121 -11.990  -9.739  1.00  0.00           C  
ATOM    492  CG2 ILE   236       6.704 -12.489  -9.380  1.00  0.00           C  
ATOM    493  CG1 ILE   236       9.108 -12.373  -8.610  1.00  0.00           C  
ATOM    494  CD1 ILE   236       8.810 -11.715  -7.256  1.00  0.00           C  
ATOM    495  H   ILE   236       9.965 -10.757 -10.930  1.00  0.00           H  
ATOM    496  HA  ILE   236       9.098 -13.442 -11.025  1.00  0.00           H  
ATOM    497  HB  ILE   236       8.058 -10.902  -9.755  1.00  0.00           H  
ATOM    498 HG21 ILE   236       6.361 -12.047  -8.446  1.00  0.00           H  
ATOM    499 HG22 ILE   236       5.955 -12.225 -10.125  1.00  0.00           H  
ATOM    500 HG23 ILE   236       6.688 -13.570  -9.247  1.00  0.00           H  
ATOM    501 HG13 ILE   236      10.130 -12.126  -8.897  1.00  0.00           H  
ATOM    502 HG12 ILE   236       9.101 -13.454  -8.477  1.00  0.00           H  
ATOM    503 HD11 ILE   236       9.705 -11.691  -6.636  1.00  0.00           H  
ATOM    504 HD12 ILE   236       8.453 -10.691  -7.370  1.00  0.00           H  
ATOM    505 HD13 ILE   236       8.059 -12.280  -6.707  1.00  0.00           H  
ATOM    506  N   LEU   237       7.080 -11.326 -12.630  1.00  0.00           N  
ATOM    507  CA  LEU   237       5.986 -11.207 -13.601  1.00  0.00           C  
ATOM    508  C   LEU   237       6.341 -11.721 -15.010  1.00  0.00           C  
ATOM    509  O   LEU   237       5.486 -12.333 -15.651  1.00  0.00           O  
ATOM    510  CB  LEU   237       5.484  -9.746 -13.656  1.00  0.00           C  
ATOM    511  CG  LEU   237       4.681  -9.307 -12.409  1.00  0.00           C  
ATOM    512  CD1 LEU   237       4.469  -7.777 -12.394  1.00  0.00           C  
ATOM    513  CD2 LEU   237       3.352 -10.077 -12.274  1.00  0.00           C  
ATOM    514  H   LEU   237       7.390 -10.462 -12.191  1.00  0.00           H  
ATOM    515  HA  LEU   237       5.173 -11.842 -13.246  1.00  0.00           H  
ATOM    516  HB3 LEU   237       4.859  -9.599 -14.538  1.00  0.00           H  
ATOM    517  HB2 LEU   237       6.345  -9.091 -13.796  1.00  0.00           H  
ATOM    518  HG  LEU   237       5.271  -9.545 -11.524  1.00  0.00           H  
ATOM    519 HD11 LEU   237       4.867  -7.342 -11.477  1.00  0.00           H  
ATOM    520 HD12 LEU   237       4.976  -7.282 -13.223  1.00  0.00           H  
ATOM    521 HD13 LEU   237       3.417  -7.497 -12.456  1.00  0.00           H  
ATOM    522 HD21 LEU   237       2.570  -9.479 -11.806  1.00  0.00           H  
ATOM    523 HD22 LEU   237       2.974 -10.418 -13.238  1.00  0.00           H  
ATOM    524 HD23 LEU   237       3.486 -10.959 -11.649  1.00  0.00           H  
ATOM    525  N   THR   238       7.580 -11.497 -15.468  1.00  0.00           N  
ATOM    526  CA  THR   238       8.062 -12.014 -16.755  1.00  0.00           C  
ATOM    527  C   THR   238       8.548 -13.485 -16.665  1.00  0.00           C  
ATOM    528  O   THR   238       8.739 -14.116 -17.706  1.00  0.00           O  
ATOM    529  CB  THR   238       9.193 -11.122 -17.338  1.00  0.00           C  
ATOM    530  CG2 THR   238       8.717  -9.697 -17.665  1.00  0.00           C  
ATOM    531  OG1 THR   238      10.304 -11.010 -16.466  1.00  0.00           O  
ATOM    532  H   THR   238       8.236 -10.955 -14.917  1.00  0.00           H  
ATOM    533  HA  THR   238       7.239 -12.001 -17.473  1.00  0.00           H  
ATOM    534  HB  THR   238       9.555 -11.573 -18.264  1.00  0.00           H  
ATOM    535 HG21 THR   238       9.529  -9.090 -18.066  1.00  0.00           H  
ATOM    536 HG22 THR   238       7.927  -9.717 -18.417  1.00  0.00           H  
ATOM    537 HG23 THR   238       8.318  -9.181 -16.792  1.00  0.00           H  
ATOM    538  HG1 THR   238      10.036 -10.442 -15.719  1.00  0.00           H  
ATOM    539  N   GLY   239       8.677 -14.038 -15.449  1.00  0.00           N  
ATOM    540  CA  GLY   239       9.014 -15.441 -15.207  1.00  0.00           C  
ATOM    541  C   GLY   239      10.502 -15.729 -15.455  1.00  0.00           C  
ATOM    542  O   GLY   239      10.848 -16.853 -15.823  1.00  0.00           O  
ATOM    543  H   GLY   239       8.506 -13.466 -14.630  1.00  0.00           H  
ATOM    544  HA3 GLY   239       8.400 -16.095 -15.830  1.00  0.00           H  
ATOM    545  HA2 GLY   239       8.782 -15.684 -14.169  1.00  0.00           H  
ATOM    546  N   LYS   240      11.380 -14.730 -15.279  1.00  0.00           N  
ATOM    547  CA  LYS   240      12.835 -14.874 -15.346  1.00  0.00           C  
ATOM    548  C   LYS   240      13.319 -15.702 -14.143  1.00  0.00           C  
ATOM    549  O   LYS   240      13.216 -15.229 -13.011  1.00  0.00           O  
ATOM    550  CB  LYS   240      13.497 -13.482 -15.403  1.00  0.00           C  
ATOM    551  CG  LYS   240      13.258 -12.768 -16.745  1.00  0.00           C  
ATOM    552  CD  LYS   240      13.814 -11.336 -16.777  1.00  0.00           C  
ATOM    553  CE  LYS   240      13.537 -10.632 -18.119  1.00  0.00           C  
ATOM    554  NZ  LYS   240      14.069  -9.259 -18.153  1.00  0.00           N1+
ATOM    555  H   LYS   240      11.034 -13.862 -14.880  1.00  0.00           H  
ATOM    556  HA  LYS   240      13.083 -15.406 -16.267  1.00  0.00           H  
ATOM    557  HB3 LYS   240      14.574 -13.590 -15.260  1.00  0.00           H  
ATOM    558  HB2 LYS   240      13.143 -12.869 -14.573  1.00  0.00           H  
ATOM    559  HG3 LYS   240      12.191 -12.750 -16.965  1.00  0.00           H  
ATOM    560  HG2 LYS   240      13.715 -13.351 -17.546  1.00  0.00           H  
ATOM    561  HD3 LYS   240      14.888 -11.362 -16.585  1.00  0.00           H  
ATOM    562  HD2 LYS   240      13.369 -10.762 -15.963  1.00  0.00           H  
ATOM    563  HE3 LYS   240      12.462 -10.596 -18.308  1.00  0.00           H  
ATOM    564  HE2 LYS   240      13.980 -11.200 -18.939  1.00  0.00           H  
ATOM    565  HZ1 LYS   240      13.870  -8.839 -19.044  1.00  0.00           H  
ATOM    566  HZ2 LYS   240      13.649  -8.692 -17.440  1.00  0.00           H  
ATOM    567  HZ3 LYS   240      15.066  -9.258 -18.027  1.00  0.00           H  
ATOM    568  N   THR   241      13.774 -16.929 -14.432  1.00  0.00           N  
ATOM    569  CA  THR   241      13.947 -18.056 -13.511  1.00  0.00           C  
ATOM    570  C   THR   241      12.566 -18.591 -13.066  1.00  0.00           C  
ATOM    571  O   THR   241      11.829 -17.908 -12.354  1.00  0.00           O  
ATOM    572  CB  THR   241      14.841 -17.742 -12.272  1.00  0.00           C  
ATOM    573  CG2 THR   241      15.089 -18.937 -11.336  1.00  0.00           C  
ATOM    574  OG1 THR   241      16.106 -17.270 -12.721  1.00  0.00           O  
ATOM    575  H   THR   241      13.809 -17.190 -15.406  1.00  0.00           H  
ATOM    576  HA  THR   241      14.442 -18.841 -14.086  1.00  0.00           H  
ATOM    577  HB  THR   241      14.385 -16.957 -11.668  1.00  0.00           H  
ATOM    578 HG21 THR   241      15.771 -18.676 -10.526  1.00  0.00           H  
ATOM    579 HG22 THR   241      14.166 -19.277 -10.866  1.00  0.00           H  
ATOM    580 HG23 THR   241      15.518 -19.785 -11.872  1.00  0.00           H  
ATOM    581  HG1 THR   241      16.657 -17.092 -11.946  1.00  0.00           H  
ATOM    582  N   THR   242      12.216 -19.802 -13.517  1.00  0.00           N  
ATOM    583  CA  THR   242      10.897 -20.420 -13.349  1.00  0.00           C  
ATOM    584  C   THR   242      10.477 -20.621 -11.871  1.00  0.00           C  
ATOM    585  O   THR   242       9.282 -20.561 -11.576  1.00  0.00           O  
ATOM    586  CB  THR   242      10.864 -21.787 -14.083  1.00  0.00           C  
ATOM    587  CG2 THR   242      10.937 -21.628 -15.610  1.00  0.00           C  
ATOM    588  OG1 THR   242      11.969 -22.596 -13.699  1.00  0.00           O  
ATOM    589  H   THR   242      12.866 -20.360 -14.054  1.00  0.00           H  
ATOM    590  HA  THR   242      10.161 -19.756 -13.807  1.00  0.00           H  
ATOM    591  HB  THR   242       9.942 -22.318 -13.833  1.00  0.00           H  
ATOM    592 HG21 THR   242      10.874 -22.592 -16.116  1.00  0.00           H  
ATOM    593 HG22 THR   242      10.108 -21.021 -15.975  1.00  0.00           H  
ATOM    594 HG23 THR   242      11.860 -21.144 -15.930  1.00  0.00           H  
ATOM    595  HG1 THR   242      11.890 -23.449 -14.150  1.00  0.00           H  
ATOM    596  N   ASP   243      11.451 -20.743 -10.957  1.00  0.00           N  
ATOM    597  CA  ASP   243      11.249 -20.759  -9.499  1.00  0.00           C  
ATOM    598  C   ASP   243      10.651 -19.449  -8.948  1.00  0.00           C  
ATOM    599  O   ASP   243      10.033 -19.478  -7.884  1.00  0.00           O  
ATOM    600  CB  ASP   243      12.524 -21.107  -8.684  1.00  0.00           C  
ATOM    601  CG  ASP   243      13.200 -22.435  -9.016  1.00  0.00           C  
ATOM    602  OD1 ASP   243      14.416 -22.544  -8.762  1.00  0.00           O  
ATOM    603  OD2 ASP   243      12.504 -23.395  -9.403  1.00  0.00           O1-
ATOM    604  H   ASP   243      12.400 -20.819 -11.290  1.00  0.00           H  
ATOM    605  HA  ASP   243      10.512 -21.540  -9.298  1.00  0.00           H  
ATOM    606  HB3 ASP   243      12.288 -21.114  -7.619  1.00  0.00           H  
ATOM    607  HB2 ASP   243      13.252 -20.309  -8.838  1.00  0.00           H  
ATOM    608  N   LYS   244      10.833 -18.329  -9.664  1.00  0.00           N  
ATOM    609  CA  LYS   244      10.313 -17.011  -9.295  1.00  0.00           C  
ATOM    610  C   LYS   244       8.926 -16.729  -9.909  1.00  0.00           C  
ATOM    611  O   LYS   244       8.376 -15.661  -9.654  1.00  0.00           O  
ATOM    612  CB  LYS   244      11.331 -15.916  -9.690  1.00  0.00           C  
ATOM    613  CG  LYS   244      12.708 -16.079  -9.019  1.00  0.00           C  
ATOM    614  CD  LYS   244      13.646 -14.891  -9.308  1.00  0.00           C  
ATOM    615  CE  LYS   244      15.077 -15.057  -8.756  1.00  0.00           C  
ATOM    616  NZ  LYS   244      15.130 -15.124  -7.284  1.00  0.00           N1+
ATOM    617  H   LYS   244      11.312 -18.371 -10.559  1.00  0.00           H  
ATOM    618  HA  LYS   244      10.182 -16.961  -8.212  1.00  0.00           H  
ATOM    619  HB3 LYS   244      10.924 -14.942  -9.414  1.00  0.00           H  
ATOM    620  HB2 LYS   244      11.449 -15.884 -10.774  1.00  0.00           H  
ATOM    621  HG3 LYS   244      13.175 -17.001  -9.368  1.00  0.00           H  
ATOM    622  HG2 LYS   244      12.567 -16.194  -7.944  1.00  0.00           H  
ATOM    623  HD3 LYS   244      13.206 -13.973  -8.917  1.00  0.00           H  
ATOM    624  HD2 LYS   244      13.708 -14.743 -10.387  1.00  0.00           H  
ATOM    625  HE3 LYS   244      15.689 -14.215  -9.083  1.00  0.00           H  
ATOM    626  HE2 LYS   244      15.539 -15.954  -9.174  1.00  0.00           H  
ATOM    627  HZ1 LYS   244      16.087 -15.200  -6.985  1.00  0.00           H  
ATOM    628  HZ2 LYS   244      14.744 -14.294  -6.871  1.00  0.00           H  
ATOM    629  HZ3 LYS   244      14.636 -15.926  -6.933  1.00  0.00           H  
ATOM    630  N   SER   245       8.361 -17.660 -10.694  1.00  0.00           N  
ATOM    631  CA  SER   245       7.010 -17.540 -11.251  1.00  0.00           C  
ATOM    632  C   SER   245       5.964 -17.571 -10.102  1.00  0.00           C  
ATOM    633  O   SER   245       6.020 -18.500  -9.287  1.00  0.00           O  
ATOM    634  CB  SER   245       6.807 -18.699 -12.252  1.00  0.00           C  
ATOM    635  OG  SER   245       5.619 -18.549 -13.012  1.00  0.00           O  
ATOM    636  H   SER   245       8.833 -18.545 -10.831  1.00  0.00           H  
ATOM    637  HA  SER   245       6.986 -16.602 -11.805  1.00  0.00           H  
ATOM    638  HB3 SER   245       6.773 -19.658 -11.731  1.00  0.00           H  
ATOM    639  HB2 SER   245       7.646 -18.747 -12.947  1.00  0.00           H  
ATOM    640  HG  SER   245       5.546 -19.310 -13.607  1.00  0.00           H  
ATOM    641  N   PRO   246       5.089 -16.543  -9.996  1.00  0.00           N  
ATOM    642  CA  PRO   246       4.175 -16.409  -8.848  1.00  0.00           C  
ATOM    643  C   PRO   246       3.066 -17.478  -8.847  1.00  0.00           C  
ATOM    644  O   PRO   246       2.562 -17.839  -9.912  1.00  0.00           O  
ATOM    645  CD  PRO   246       4.901 -15.455 -10.960  1.00  0.00           C  
ATOM    646  CG  PRO   246       3.645 -14.717 -10.504  1.00  0.00           C  
ATOM    647  CB  PRO   246       3.615 -14.987  -9.009  1.00  0.00           C  
ATOM    648  HD2 PRO   246       4.797 -15.814 -11.985  1.00  0.00           H  
ATOM    649  HD3 PRO   246       5.767 -14.797 -10.915  1.00  0.00           H  
ATOM    650  HG2 PRO   246       2.767 -15.165 -10.972  1.00  0.00           H  
ATOM    651  HG3 PRO   246       3.651 -13.655 -10.754  1.00  0.00           H  
ATOM    652  HB2 PRO   246       2.623 -14.872  -8.577  1.00  0.00           H  
ATOM    653  HB3 PRO   246       4.268 -14.280  -8.499  1.00  0.00           H  
ATOM    654  HA  PRO   246       4.740 -16.474  -7.915  1.00  0.00           H  
ATOM    655  N   PHE   247       2.705 -17.968  -7.655  1.00  0.00           N  
ATOM    656  CA  PHE   247       1.612 -18.923  -7.454  1.00  0.00           C  
ATOM    657  C   PHE   247       0.245 -18.297  -7.805  1.00  0.00           C  
ATOM    658  O   PHE   247      -0.197 -17.383  -7.108  1.00  0.00           O  
ATOM    659  CB  PHE   247       1.687 -19.490  -6.017  1.00  0.00           C  
ATOM    660  CG  PHE   247       0.526 -20.373  -5.589  1.00  0.00           C  
ATOM    661  CD1 PHE   247       0.435 -21.701  -6.057  1.00  0.00           C  
ATOM    662  CE1 PHE   247      -0.681 -22.468  -5.748  1.00  0.00           C  
ATOM    663  CZ  PHE   247      -1.718 -21.926  -5.000  1.00  0.00           C  
ATOM    664  CE2 PHE   247      -1.652 -20.612  -4.556  1.00  0.00           C  
ATOM    665  CD2 PHE   247      -0.549 -19.827  -4.856  1.00  0.00           C  
ATOM    666  H   PHE   247       3.153 -17.614  -6.814  1.00  0.00           H  
ATOM    667  HA  PHE   247       1.777 -19.761  -8.134  1.00  0.00           H  
ATOM    668  HB3 PHE   247       1.786 -18.678  -5.296  1.00  0.00           H  
ATOM    669  HB2 PHE   247       2.600 -20.080  -5.924  1.00  0.00           H  
ATOM    670  HD1 PHE   247       1.227 -22.127  -6.656  1.00  0.00           H  
ATOM    671  HE1 PHE   247      -0.747 -23.490  -6.095  1.00  0.00           H  
ATOM    672  HZ  PHE   247      -2.582 -22.532  -4.767  1.00  0.00           H  
ATOM    673  HE2 PHE   247      -2.465 -20.194  -3.982  1.00  0.00           H  
ATOM    674  HD2 PHE   247      -0.524 -18.797  -4.529  1.00  0.00           H  
ATOM    675  N   VAL   248      -0.373 -18.751  -8.902  1.00  0.00           N  
ATOM    676  CA  VAL   248      -1.621 -18.189  -9.408  1.00  0.00           C  
ATOM    677  C   VAL   248      -2.813 -18.623  -8.524  1.00  0.00           C  
ATOM    678  O   VAL   248      -3.123 -19.813  -8.448  1.00  0.00           O  
ATOM    679  CB  VAL   248      -1.883 -18.596 -10.888  1.00  0.00           C  
ATOM    680  CG1 VAL   248      -3.195 -18.019 -11.465  1.00  0.00           C  
ATOM    681  CG2 VAL   248      -0.709 -18.183 -11.798  1.00  0.00           C  
ATOM    682  H   VAL   248       0.038 -19.497  -9.443  1.00  0.00           H  
ATOM    683  HA  VAL   248      -1.527 -17.103  -9.386  1.00  0.00           H  
ATOM    684  HB  VAL   248      -1.964 -19.683 -10.937  1.00  0.00           H  
ATOM    685 HG11 VAL   248      -3.309 -18.273 -12.519  1.00  0.00           H  
ATOM    686 HG12 VAL   248      -4.075 -18.410 -10.955  1.00  0.00           H  
ATOM    687 HG13 VAL   248      -3.223 -16.932 -11.381  1.00  0.00           H  
ATOM    688 HG21 VAL   248      -0.903 -18.446 -12.838  1.00  0.00           H  
ATOM    689 HG22 VAL   248      -0.532 -17.108 -11.755  1.00  0.00           H  
ATOM    690 HG23 VAL   248       0.219 -18.679 -11.514  1.00  0.00           H  
ATOM    691  N   ILE   249      -3.451 -17.639  -7.888  1.00  0.00           N  
ATOM    692  CA  ILE   249      -4.692 -17.759  -7.140  1.00  0.00           C  
ATOM    693  C   ILE   249      -5.831 -17.357  -8.094  1.00  0.00           C  
ATOM    694  O   ILE   249      -5.794 -16.259  -8.660  1.00  0.00           O  
ATOM    695  CB  ILE   249      -4.692 -16.836  -5.882  1.00  0.00           C  
ATOM    696  CG2 ILE   249      -6.051 -16.796  -5.149  1.00  0.00           C  
ATOM    697  CG1 ILE   249      -3.571 -17.249  -4.897  1.00  0.00           C  
ATOM    698  CD1 ILE   249      -3.327 -16.243  -3.762  1.00  0.00           C  
ATOM    699  H   ILE   249      -3.119 -16.681  -8.014  1.00  0.00           H  
ATOM    700  HA  ILE   249      -4.830 -18.785  -6.814  1.00  0.00           H  
ATOM    701  HB  ILE   249      -4.476 -15.820  -6.214  1.00  0.00           H  
ATOM    702 HG21 ILE   249      -6.001 -16.212  -4.231  1.00  0.00           H  
ATOM    703 HG22 ILE   249      -6.827 -16.342  -5.763  1.00  0.00           H  
ATOM    704 HG23 ILE   249      -6.384 -17.800  -4.883  1.00  0.00           H  
ATOM    705 HG13 ILE   249      -2.629 -17.386  -5.431  1.00  0.00           H  
ATOM    706 HG12 ILE   249      -3.811 -18.223  -4.471  1.00  0.00           H  
ATOM    707 HD11 ILE   249      -2.276 -16.232  -3.471  1.00  0.00           H  
ATOM    708 HD12 ILE   249      -3.596 -15.229  -4.056  1.00  0.00           H  
ATOM    709 HD13 ILE   249      -3.911 -16.500  -2.877  1.00  0.00           H  
ATOM    710  N   TYR   250      -6.797 -18.259  -8.290  1.00  0.00           N  
ATOM    711  CA  TYR   250      -7.875 -18.087  -9.267  1.00  0.00           C  
ATOM    712  C   TYR   250      -9.184 -18.797  -8.879  1.00  0.00           C  
ATOM    713  O   TYR   250     -10.144 -18.725  -9.649  1.00  0.00           O  
ATOM    714  CB  TYR   250      -7.380 -18.479 -10.683  1.00  0.00           C  
ATOM    715  CG  TYR   250      -7.170 -19.966 -10.950  1.00  0.00           C  
ATOM    716  CD1 TYR   250      -8.097 -20.685 -11.735  1.00  0.00           C  
ATOM    717  CE1 TYR   250      -7.897 -22.055 -11.992  1.00  0.00           C  
ATOM    718  CZ  TYR   250      -6.770 -22.717 -11.467  1.00  0.00           C  
ATOM    719  OH  TYR   250      -6.581 -24.042 -11.729  1.00  0.00           O  
ATOM    720  CE2 TYR   250      -5.844 -22.005 -10.679  1.00  0.00           C  
ATOM    721  CD2 TYR   250      -6.045 -20.635 -10.423  1.00  0.00           C  
ATOM    722  H   TYR   250      -6.747 -19.158  -7.807  1.00  0.00           H  
ATOM    723  HA  TYR   250      -8.135 -17.029  -9.290  1.00  0.00           H  
ATOM    724  HB3 TYR   250      -6.461 -17.944 -10.923  1.00  0.00           H  
ATOM    725  HB2 TYR   250      -8.110 -18.115 -11.408  1.00  0.00           H  
ATOM    726  HD1 TYR   250      -8.969 -20.191 -12.141  1.00  0.00           H  
ATOM    727  HE1 TYR   250      -8.613 -22.596 -12.596  1.00  0.00           H  
ATOM    728  HH  TYR   250      -5.782 -24.398 -11.314  1.00  0.00           H  
ATOM    729  HE2 TYR   250      -4.975 -22.496 -10.264  1.00  0.00           H  
ATOM    730  HD2 TYR   250      -5.331 -20.102  -9.813  1.00  0.00           H  
ATOM    731  N   ASP   251      -9.230 -19.458  -7.718  1.00  0.00           N  
ATOM    732  CA  ASP   251     -10.407 -20.159  -7.208  1.00  0.00           C  
ATOM    733  C   ASP   251     -10.285 -20.256  -5.677  1.00  0.00           C  
ATOM    734  O   ASP   251      -9.287 -19.820  -5.101  1.00  0.00           O  
ATOM    735  CB  ASP   251     -10.651 -21.560  -7.849  1.00  0.00           C  
ATOM    736  CG  ASP   251      -9.654 -22.678  -7.523  1.00  0.00           C  
ATOM    737  OD1 ASP   251      -8.562 -22.412  -6.981  1.00  0.00           O  
ATOM    738  OD2 ASP   251     -10.017 -23.843  -7.787  1.00  0.00           O1-
ATOM    739  H   ASP   251      -8.438 -19.470  -7.084  1.00  0.00           H  
ATOM    740  HA  ASP   251     -11.281 -19.536  -7.404  1.00  0.00           H  
ATOM    741  HB3 ASP   251     -10.674 -21.447  -8.933  1.00  0.00           H  
ATOM    742  HB2 ASP   251     -11.644 -21.899  -7.551  1.00  0.00           H  
ATOM    743  N   MET   252     -11.300 -20.856  -5.040  1.00  0.00           N  
ATOM    744  CA  MET   252     -11.314 -21.131  -3.603  1.00  0.00           C  
ATOM    745  C   MET   252     -10.201 -22.114  -3.173  1.00  0.00           C  
ATOM    746  O   MET   252      -9.630 -21.943  -2.101  1.00  0.00           O  
ATOM    747  CB  MET   252     -12.729 -21.596  -3.184  1.00  0.00           C  
ATOM    748  CG  MET   252     -12.921 -21.934  -1.690  1.00  0.00           C  
ATOM    749  SD  MET   252     -12.431 -20.659  -0.490  1.00  0.00           S  
ATOM    750  CE  MET   252     -13.626 -19.356  -0.866  1.00  0.00           C  
ATOM    751  H   MET   252     -12.089 -21.188  -5.574  1.00  0.00           H  
ATOM    752  HA  MET   252     -11.124 -20.183  -3.100  1.00  0.00           H  
ATOM    753  HB3 MET   252     -12.993 -22.482  -3.762  1.00  0.00           H  
ATOM    754  HB2 MET   252     -13.457 -20.836  -3.468  1.00  0.00           H  
ATOM    755  HG3 MET   252     -12.375 -22.843  -1.445  1.00  0.00           H  
ATOM    756  HG2 MET   252     -13.970 -22.173  -1.511  1.00  0.00           H  
ATOM    757  HE1 MET   252     -13.492 -18.513  -0.189  1.00  0.00           H  
ATOM    758  HE2 MET   252     -13.491 -19.000  -1.887  1.00  0.00           H  
ATOM    759  HE3 MET   252     -14.645 -19.728  -0.754  1.00  0.00           H  
ATOM    760  N   ASN   253      -9.882 -23.106  -4.017  1.00  0.00           N  
ATOM    761  CA  ASN   253      -8.840 -24.112  -3.754  1.00  0.00           C  
ATOM    762  C   ASN   253      -7.451 -23.468  -3.661  1.00  0.00           C  
ATOM    763  O   ASN   253      -6.739 -23.685  -2.678  1.00  0.00           O  
ATOM    764  CB  ASN   253      -8.820 -25.235  -4.818  1.00  0.00           C  
ATOM    765  CG  ASN   253     -10.149 -25.972  -4.970  1.00  0.00           C  
ATOM    766  OD1 ASN   253     -10.534 -26.761  -4.110  1.00  0.00           O  
ATOM    767  ND2 ASN   253     -10.860 -25.733  -6.065  1.00  0.00           N  
ATOM    768  H   ASN   253     -10.316 -23.137  -4.928  1.00  0.00           H  
ATOM    769  HA  ASN   253      -9.040 -24.573  -2.787  1.00  0.00           H  
ATOM    770  HB3 ASN   253      -8.066 -25.975  -4.544  1.00  0.00           H  
ATOM    771  HB2 ASN   253      -8.505 -24.845  -5.785  1.00  0.00           H  
ATOM    772 HD22 ASN   253     -11.739 -26.197  -6.237  1.00  0.00           H  
ATOM    773 HD21 ASN   253     -10.518 -25.053  -6.773  1.00  0.00           H  
ATOM    774  N   SER   254      -7.106 -22.657  -4.665  1.00  0.00           N  
ATOM    775  CA  SER   254      -5.875 -21.875  -4.695  1.00  0.00           C  
ATOM    776  C   SER   254      -5.840 -20.756  -3.628  1.00  0.00           C  
ATOM    777  O   SER   254      -4.776 -20.518  -3.057  1.00  0.00           O  
ATOM    778  CB  SER   254      -5.594 -21.420  -6.141  1.00  0.00           C  
ATOM    779  OG  SER   254      -6.656 -20.663  -6.702  1.00  0.00           O  
ATOM    780  H   SER   254      -7.734 -22.549  -5.472  1.00  0.00           H  
ATOM    781  HA  SER   254      -5.065 -22.558  -4.433  1.00  0.00           H  
ATOM    782  HB3 SER   254      -5.432 -22.293  -6.775  1.00  0.00           H  
ATOM    783  HB2 SER   254      -4.664 -20.853  -6.172  1.00  0.00           H  
ATOM    784  HG  SER   254      -7.396 -21.306  -6.860  1.00  0.00           H  
ATOM    785  N   LEU   255      -6.993 -20.151  -3.299  1.00  0.00           N  
ATOM    786  CA  LEU   255      -7.139 -19.202  -2.191  1.00  0.00           C  
ATOM    787  C   LEU   255      -6.831 -19.854  -0.826  1.00  0.00           C  
ATOM    788  O   LEU   255      -5.990 -19.328  -0.098  1.00  0.00           O  
ATOM    789  CB  LEU   255      -8.529 -18.522  -2.247  1.00  0.00           C  
ATOM    790  CG  LEU   255      -8.846 -17.493  -1.136  1.00  0.00           C  
ATOM    791  CD1 LEU   255      -7.858 -16.308  -1.125  1.00  0.00           C  
ATOM    792  CD2 LEU   255     -10.301 -17.009  -1.260  1.00  0.00           C  
ATOM    793  H   LEU   255      -7.823 -20.335  -3.857  1.00  0.00           H  
ATOM    794  HA  LEU   255      -6.386 -18.428  -2.350  1.00  0.00           H  
ATOM    795  HB3 LEU   255      -9.287 -19.300  -2.201  1.00  0.00           H  
ATOM    796  HB2 LEU   255      -8.649 -18.040  -3.218  1.00  0.00           H  
ATOM    797  HG  LEU   255      -8.774 -17.987  -0.165  1.00  0.00           H  
ATOM    798 HD11 LEU   255      -8.368 -15.348  -1.058  1.00  0.00           H  
ATOM    799 HD12 LEU   255      -7.187 -16.374  -0.268  1.00  0.00           H  
ATOM    800 HD13 LEU   255      -7.240 -16.275  -2.023  1.00  0.00           H  
ATOM    801 HD21 LEU   255     -10.501 -16.159  -0.607  1.00  0.00           H  
ATOM    802 HD22 LEU   255     -10.540 -16.706  -2.280  1.00  0.00           H  
ATOM    803 HD23 LEU   255     -10.999 -17.798  -0.981  1.00  0.00           H  
ATOM    804  N   MET   256      -7.444 -21.016  -0.535  1.00  0.00           N  
ATOM    805  CA  MET   256      -7.175 -21.825   0.664  1.00  0.00           C  
ATOM    806  C   MET   256      -5.701 -22.260   0.770  1.00  0.00           C  
ATOM    807  O   MET   256      -5.140 -22.248   1.864  1.00  0.00           O  
ATOM    808  CB  MET   256      -8.070 -23.084   0.707  1.00  0.00           C  
ATOM    809  CG  MET   256      -9.538 -22.823   1.074  1.00  0.00           C  
ATOM    810  SD  MET   256     -10.536 -24.331   1.292  1.00  0.00           S  
ATOM    811  CE  MET   256     -10.430 -25.086  -0.353  1.00  0.00           C  
ATOM    812  H   MET   256      -8.146 -21.378  -1.178  1.00  0.00           H  
ATOM    813  HA  MET   256      -7.393 -21.209   1.539  1.00  0.00           H  
ATOM    814  HB3 MET   256      -7.673 -23.786   1.442  1.00  0.00           H  
ATOM    815  HB2 MET   256      -8.012 -23.598  -0.252  1.00  0.00           H  
ATOM    816  HG3 MET   256     -10.018 -22.183   0.336  1.00  0.00           H  
ATOM    817  HG2 MET   256      -9.578 -22.267   2.011  1.00  0.00           H  
ATOM    818  HE1 MET   256     -11.106 -25.938  -0.422  1.00  0.00           H  
ATOM    819  HE2 MET   256     -10.706 -24.369  -1.124  1.00  0.00           H  
ATOM    820  HE3 MET   256      -9.419 -25.441  -0.553  1.00  0.00           H  
ATOM    821  N   MET   257      -5.082 -22.615  -0.364  1.00  0.00           N  
ATOM    822  CA  MET   257      -3.664 -22.973  -0.443  1.00  0.00           C  
ATOM    823  C   MET   257      -2.722 -21.794  -0.105  1.00  0.00           C  
ATOM    824  O   MET   257      -1.618 -22.023   0.389  1.00  0.00           O  
ATOM    825  CB  MET   257      -3.379 -23.607  -1.820  1.00  0.00           C  
ATOM    826  CG  MET   257      -1.970 -24.208  -1.971  1.00  0.00           C  
ATOM    827  SD  MET   257      -1.744 -25.263  -3.434  1.00  0.00           S  
ATOM    828  CE  MET   257      -2.728 -26.717  -2.966  1.00  0.00           C  
ATOM    829  H   MET   257      -5.618 -22.652  -1.226  1.00  0.00           H  
ATOM    830  HA  MET   257      -3.491 -23.742   0.313  1.00  0.00           H  
ATOM    831  HB3 MET   257      -3.518 -22.853  -2.594  1.00  0.00           H  
ATOM    832  HB2 MET   257      -4.123 -24.378  -2.017  1.00  0.00           H  
ATOM    833  HG3 MET   257      -1.714 -24.792  -1.086  1.00  0.00           H  
ATOM    834  HG2 MET   257      -1.235 -23.405  -2.030  1.00  0.00           H  
ATOM    835  HE1 MET   257      -2.620 -27.499  -3.717  1.00  0.00           H  
ATOM    836  HE2 MET   257      -2.395 -27.116  -2.008  1.00  0.00           H  
ATOM    837  HE3 MET   257      -3.787 -26.469  -2.890  1.00  0.00           H  
ATOM    838  N   GLY   258      -3.188 -20.556  -0.316  1.00  0.00           N  
ATOM    839  CA  GLY   258      -2.478 -19.328   0.040  1.00  0.00           C  
ATOM    840  C   GLY   258      -2.506 -19.062   1.556  1.00  0.00           C  
ATOM    841  O   GLY   258      -1.644 -18.340   2.058  1.00  0.00           O  
ATOM    842  H   GLY   258      -4.112 -20.445  -0.718  1.00  0.00           H  
ATOM    843  HA3 GLY   258      -2.951 -18.490  -0.472  1.00  0.00           H  
ATOM    844  HA2 GLY   258      -1.445 -19.374  -0.310  1.00  0.00           H  
ATOM    845  N   GLU   259      -3.448 -19.660   2.303  1.00  0.00           N  
ATOM    846  CA  GLU   259      -3.581 -19.509   3.757  1.00  0.00           C  
ATOM    847  C   GLU   259      -2.565 -20.346   4.559  1.00  0.00           C  
ATOM    848  O   GLU   259      -2.562 -20.259   5.787  1.00  0.00           O  
ATOM    849  CB  GLU   259      -5.022 -19.820   4.208  1.00  0.00           C  
ATOM    850  CG  GLU   259      -6.084 -18.932   3.534  1.00  0.00           C  
ATOM    851  CD  GLU   259      -7.507 -19.201   4.011  1.00  0.00           C  
ATOM    852  OE1 GLU   259      -7.785 -20.273   4.588  1.00  0.00           O  
ATOM    853  OE2 GLU   259      -8.366 -18.332   3.772  1.00  0.00           O1-
ATOM    854  H   GLU   259      -4.121 -20.273   1.858  1.00  0.00           H  
ATOM    855  HA  GLU   259      -3.379 -18.466   4.005  1.00  0.00           H  
ATOM    856  HB3 GLU   259      -5.099 -19.684   5.289  1.00  0.00           H  
ATOM    857  HB2 GLU   259      -5.249 -20.871   4.031  1.00  0.00           H  
ATOM    858  HG3 GLU   259      -6.068 -19.076   2.455  1.00  0.00           H  
ATOM    859  HG2 GLU   259      -5.850 -17.882   3.711  1.00  0.00           H  
ATOM    860  N   ASP   260      -1.693 -21.109   3.883  1.00  0.00           N  
ATOM    861  CA  ASP   260      -0.647 -21.945   4.491  1.00  0.00           C  
ATOM    862  C   ASP   260       0.348 -21.126   5.351  1.00  0.00           C  
ATOM    863  O   ASP   260       0.867 -21.632   6.343  1.00  0.00           O  
ATOM    864  CB  ASP   260       0.102 -22.772   3.420  1.00  0.00           C  
ATOM    865  CG  ASP   260       0.963 -23.905   3.982  1.00  0.00           C  
ATOM    866  OD1 ASP   260       2.021 -24.186   3.385  1.00  0.00           O  
ATOM    867  OD2 ASP   260       0.510 -24.594   4.921  1.00  0.00           O1-
ATOM    868  H   ASP   260      -1.762 -21.129   2.874  1.00  0.00           H  
ATOM    869  HA  ASP   260      -1.163 -22.632   5.161  1.00  0.00           H  
ATOM    870  HB3 ASP   260       0.747 -22.101   2.850  1.00  0.00           H  
ATOM    871  HB2 ASP   260      -0.602 -23.205   2.708  1.00  0.00           H  
ATOM    872  N   LYS   261       0.557 -19.853   4.986  1.00  0.00           N  
ATOM    873  CA  LYS   261       1.341 -18.884   5.757  1.00  0.00           C  
ATOM    874  C   LYS   261       0.555 -18.267   6.936  1.00  0.00           C  
ATOM    875  O   LYS   261       1.170 -17.751   7.869  1.00  0.00           O  
ATOM    876  CB  LYS   261       1.782 -17.744   4.812  1.00  0.00           C  
ATOM    877  CG  LYS   261       2.734 -18.163   3.676  1.00  0.00           C  
ATOM    878  CD  LYS   261       3.066 -16.963   2.770  1.00  0.00           C  
ATOM    879  CE  LYS   261       4.057 -17.248   1.627  1.00  0.00           C  
ATOM    880  NZ  LYS   261       5.414 -17.571   2.102  1.00  0.00           N1+
ATOM    881  H   LYS   261       0.099 -19.509   4.154  1.00  0.00           H  
ATOM    882  HA  LYS   261       2.229 -19.374   6.162  1.00  0.00           H  
ATOM    883  HB3 LYS   261       2.281 -16.972   5.401  1.00  0.00           H  
ATOM    884  HB2 LYS   261       0.898 -17.265   4.387  1.00  0.00           H  
ATOM    885  HG3 LYS   261       2.282 -18.956   3.078  1.00  0.00           H  
ATOM    886  HG2 LYS   261       3.643 -18.583   4.108  1.00  0.00           H  
ATOM    887  HD3 LYS   261       3.438 -16.134   3.375  1.00  0.00           H  
ATOM    888  HD2 LYS   261       2.138 -16.598   2.327  1.00  0.00           H  
ATOM    889  HE3 LYS   261       4.125 -16.354   1.005  1.00  0.00           H  
ATOM    890  HE2 LYS   261       3.693 -18.046   0.977  1.00  0.00           H  
ATOM    891  HZ1 LYS   261       6.059 -17.471   1.324  1.00  0.00           H  
ATOM    892  HZ2 LYS   261       5.714 -16.929   2.813  1.00  0.00           H  
ATOM    893  HZ3 LYS   261       5.473 -18.510   2.456  1.00  0.00           H  
ATOM    894  N   ILE   262      -0.779 -18.265   6.844  1.00  0.00           N  
ATOM    895  CA  ILE   262      -1.681 -17.441   7.655  1.00  0.00           C  
ATOM    896  C   ILE   262      -2.320 -18.259   8.803  1.00  0.00           C  
ATOM    897  O   ILE   262      -2.732 -17.681   9.812  1.00  0.00           O  
ATOM    898  CB  ILE   262      -2.800 -16.824   6.752  1.00  0.00           C  
ATOM    899  CG2 ILE   262      -3.796 -15.927   7.516  1.00  0.00           C  
ATOM    900  CG1 ILE   262      -2.190 -16.024   5.569  1.00  0.00           C  
ATOM    901  CD1 ILE   262      -3.215 -15.513   4.544  1.00  0.00           C  
ATOM    902  H   ILE   262      -1.222 -18.807   6.113  1.00  0.00           H  
ATOM    903  HA  ILE   262      -1.122 -16.623   8.114  1.00  0.00           H  
ATOM    904  HB  ILE   262      -3.378 -17.647   6.329  1.00  0.00           H  
ATOM    905 HG21 ILE   262      -4.518 -15.460   6.849  1.00  0.00           H  
ATOM    906 HG22 ILE   262      -4.387 -16.486   8.237  1.00  0.00           H  
ATOM    907 HG23 ILE   262      -3.282 -15.134   8.059  1.00  0.00           H  
ATOM    908 HG13 ILE   262      -1.467 -16.630   5.023  1.00  0.00           H  
ATOM    909 HG12 ILE   262      -1.627 -15.177   5.962  1.00  0.00           H  
ATOM    910 HD11 ILE   262      -2.800 -15.532   3.535  1.00  0.00           H  
ATOM    911 HD12 ILE   262      -4.123 -16.118   4.533  1.00  0.00           H  
ATOM    912 HD13 ILE   262      -3.501 -14.483   4.760  1.00  0.00           H  
ATOM    913  N   LYS   263      -2.346 -19.593   8.666  1.00  0.00           N  
ATOM    914  CA  LYS   263      -2.899 -20.559   9.625  1.00  0.00           C  
ATOM    915  C   LYS   263      -2.294 -20.474  11.046  1.00  0.00           C  
ATOM    916  O   LYS   263      -2.947 -20.881  12.006  1.00  0.00           O  
ATOM    917  CB  LYS   263      -2.757 -21.981   9.031  1.00  0.00           C  
ATOM    918  CG  LYS   263      -1.314 -22.529   8.969  1.00  0.00           C  
ATOM    919  CD  LYS   263      -1.201 -23.848   8.191  1.00  0.00           C  
ATOM    920  CE  LYS   263       0.217 -24.446   8.255  1.00  0.00           C  
ATOM    921  NZ  LYS   263       0.403 -25.554   7.306  1.00  0.00           N1+
ATOM    922  H   LYS   263      -2.048 -19.977   7.776  1.00  0.00           H  
ATOM    923  HA  LYS   263      -3.963 -20.340   9.723  1.00  0.00           H  
ATOM    924  HB3 LYS   263      -3.205 -21.997   8.036  1.00  0.00           H  
ATOM    925  HB2 LYS   263      -3.354 -22.670   9.631  1.00  0.00           H  
ATOM    926  HG3 LYS   263      -0.935 -22.686   9.980  1.00  0.00           H  
ATOM    927  HG2 LYS   263      -0.656 -21.786   8.517  1.00  0.00           H  
ATOM    928  HD3 LYS   263      -1.485 -23.676   7.154  1.00  0.00           H  
ATOM    929  HD2 LYS   263      -1.919 -24.567   8.588  1.00  0.00           H  
ATOM    930  HE3 LYS   263       0.430 -24.794   9.267  1.00  0.00           H  
ATOM    931  HE2 LYS   263       0.960 -23.686   8.019  1.00  0.00           H  
ATOM    932  HZ1 LYS   263       1.303 -25.978   7.436  1.00  0.00           H  
ATOM    933  HZ2 LYS   263      -0.306 -26.258   7.401  1.00  0.00           H  
ATOM    934  HZ3 LYS   263       0.388 -25.185   6.337  1.00  0.00           H  
ATOM    935  N   PHE   264      -1.063 -19.957  11.147  1.00  0.00           N  
ATOM    936  CA  PHE   264      -0.330 -19.768  12.398  1.00  0.00           C  
ATOM    937  C   PHE   264      -0.861 -18.596  13.246  1.00  0.00           C  
ATOM    938  O   PHE   264      -0.617 -18.577  14.454  1.00  0.00           O  
ATOM    939  CB  PHE   264       1.168 -19.556  12.092  1.00  0.00           C  
ATOM    940  CG  PHE   264       1.855 -20.719  11.394  1.00  0.00           C  
ATOM    941  CD1 PHE   264       2.029 -20.711   9.994  1.00  0.00           C  
ATOM    942  CE1 PHE   264       2.606 -21.804   9.361  1.00  0.00           C  
ATOM    943  CZ  PHE   264       2.982 -22.921  10.096  1.00  0.00           C  
ATOM    944  CE2 PHE   264       2.775 -22.961  11.469  1.00  0.00           C  
ATOM    945  CD2 PHE   264       2.207 -21.875  12.123  1.00  0.00           C  
ATOM    946  H   PHE   264      -0.593 -19.669  10.303  1.00  0.00           H  
ATOM    947  HA  PHE   264      -0.433 -20.675  12.998  1.00  0.00           H  
ATOM    948  HB3 PHE   264       1.702 -19.368  13.025  1.00  0.00           H  
ATOM    949  HB2 PHE   264       1.302 -18.654  11.492  1.00  0.00           H  
ATOM    950  HD1 PHE   264       1.731 -19.854   9.408  1.00  0.00           H  
ATOM    951  HE1 PHE   264       2.754 -21.787   8.290  1.00  0.00           H  
ATOM    952  HZ  PHE   264       3.429 -23.769   9.595  1.00  0.00           H  
ATOM    953  HE2 PHE   264       3.056 -23.841  12.031  1.00  0.00           H  
ATOM    954  HD2 PHE   264       2.042 -21.920  13.191  1.00  0.00           H  
ATOM    955  N   LYS   265      -1.549 -17.630  12.619  1.00  0.00           N  
ATOM    956  CA  LYS   265      -2.120 -16.469  13.299  1.00  0.00           C  
ATOM    957  C   LYS   265      -3.433 -16.813  14.022  1.00  0.00           C  
ATOM    958  O   LYS   265      -4.125 -17.764  13.649  1.00  0.00           O  
ATOM    959  CB  LYS   265      -2.338 -15.322  12.286  1.00  0.00           C  
ATOM    960  CG  LYS   265      -1.025 -14.731  11.742  1.00  0.00           C  
ATOM    961  CD  LYS   265      -1.225 -13.382  11.029  1.00  0.00           C  
ATOM    962  CE  LYS   265       0.110 -12.654  10.787  1.00  0.00           C  
ATOM    963  NZ  LYS   265      -0.071 -11.264  10.344  1.00  0.00           N1+
ATOM    964  H   LYS   265      -1.799 -17.744  11.643  1.00  0.00           H  
ATOM    965  HA  LYS   265      -1.408 -16.127  14.053  1.00  0.00           H  
ATOM    966  HB3 LYS   265      -2.882 -14.522  12.791  1.00  0.00           H  
ATOM    967  HB2 LYS   265      -2.985 -15.638  11.468  1.00  0.00           H  
ATOM    968  HG3 LYS   265      -0.557 -15.443  11.060  1.00  0.00           H  
ATOM    969  HG2 LYS   265      -0.327 -14.602  12.571  1.00  0.00           H  
ATOM    970  HD3 LYS   265      -1.889 -12.751  11.622  1.00  0.00           H  
ATOM    971  HD2 LYS   265      -1.731 -13.549  10.077  1.00  0.00           H  
ATOM    972  HE3 LYS   265       0.728 -13.192  10.066  1.00  0.00           H  
ATOM    973  HE2 LYS   265       0.678 -12.617  11.718  1.00  0.00           H  
ATOM    974  HZ1 LYS   265       0.860 -10.803  10.391  1.00  0.00           H  
ATOM    975  HZ2 LYS   265      -0.399 -11.186   9.386  1.00  0.00           H  
ATOM    976  HZ3 LYS   265      -0.672 -10.755  10.964  1.00  0.00           H  
ATOM    977  N   HIS   266      -3.769 -15.988  15.022  1.00  0.00           N  
ATOM    978  CA  HIS   266      -5.105 -15.909  15.614  1.00  0.00           C  
ATOM    979  C   HIS   266      -6.085 -15.219  14.639  1.00  0.00           C  
ATOM    980  O   HIS   266      -5.653 -14.598  13.668  1.00  0.00           O  
ATOM    981  CB  HIS   266      -5.011 -15.166  16.967  1.00  0.00           C  
ATOM    982  CG  HIS   266      -6.300 -15.069  17.746  1.00  0.00           C  
ATOM    983  ND1 HIS   266      -7.215 -16.128  17.819  1.00  0.00           N  
ATOM    984  CE1 HIS   266      -8.218 -15.671  18.561  1.00  0.00           C  
ATOM    985  NE2 HIS   266      -8.029 -14.414  18.961  1.00  0.00           N  
ATOM    986  CD2 HIS   266      -6.806 -14.002  18.455  1.00  0.00           C  
ATOM    987  H   HIS   266      -3.152 -15.218  15.234  1.00  0.00           H  
ATOM    988  HA  HIS   266      -5.462 -16.926  15.794  1.00  0.00           H  
ATOM    989  HB3 HIS   266      -4.638 -14.153  16.808  1.00  0.00           H  
ATOM    990  HB2 HIS   266      -4.286 -15.664  17.610  1.00  0.00           H  
ATOM    991  HE1 HIS   266      -9.096 -16.251  18.810  1.00  0.00           H  
ATOM    992  HE2 HIS   266      -8.666 -13.872  19.534  1.00  0.00           H  
ATOM    993  HD2 HIS   266      -6.407 -13.012  18.629  1.00  0.00           H  
ATOM    994  N   ILE   267      -7.386 -15.357  14.914  1.00  0.00           N  
ATOM    995  CA  ILE   267      -8.541 -14.899  14.133  1.00  0.00           C  
ATOM    996  C   ILE   267      -8.802 -15.805  12.907  1.00  0.00           C  
ATOM    997  O   ILE   267      -9.962 -16.131  12.652  1.00  0.00           O  
ATOM    998  CB  ILE   267      -8.516 -13.384  13.731  1.00  0.00           C  
ATOM    999  CG2 ILE   267      -9.736 -12.932  12.894  1.00  0.00           C  
ATOM   1000  CG1 ILE   267      -8.375 -12.473  14.976  1.00  0.00           C  
ATOM   1001  CD1 ILE   267      -8.054 -11.004  14.648  1.00  0.00           C  
ATOM   1002  H   ILE   267      -7.619 -15.855  15.768  1.00  0.00           H  
ATOM   1003  HA  ILE   267      -9.398 -15.038  14.794  1.00  0.00           H  
ATOM   1004  HB  ILE   267      -7.641 -13.215  13.106  1.00  0.00           H  
ATOM   1005 HG21 ILE   267      -9.690 -11.869  12.657  1.00  0.00           H  
ATOM   1006 HG22 ILE   267      -9.797 -13.448  11.936  1.00  0.00           H  
ATOM   1007 HG23 ILE   267     -10.669 -13.108  13.429  1.00  0.00           H  
ATOM   1008 HG13 ILE   267      -7.586 -12.844  15.631  1.00  0.00           H  
ATOM   1009 HG12 ILE   267      -9.290 -12.521  15.567  1.00  0.00           H  
ATOM   1010 HD11 ILE   267      -7.474 -10.547  15.449  1.00  0.00           H  
ATOM   1011 HD12 ILE   267      -7.471 -10.910  13.730  1.00  0.00           H  
ATOM   1012 HD13 ILE   267      -8.965 -10.417  14.526  1.00  0.00           H  
ATOM   1013  N   THR   268      -7.749 -16.285  12.232  1.00  0.00           N  
ATOM   1014  CA  THR   268      -7.804 -17.282  11.159  1.00  0.00           C  
ATOM   1015  C   THR   268      -8.608 -18.581  11.460  1.00  0.00           C  
ATOM   1016  O   THR   268      -9.404 -18.977  10.605  1.00  0.00           O  
ATOM   1017  CB  THR   268      -6.384 -17.700  10.671  1.00  0.00           C  
ATOM   1018  CG2 THR   268      -6.369 -18.297   9.254  1.00  0.00           C  
ATOM   1019  OG1 THR   268      -5.510 -16.585  10.688  1.00  0.00           O  
ATOM   1020  H   THR   268      -6.816 -15.933  12.429  1.00  0.00           H  
ATOM   1021  HA  THR   268      -8.309 -16.786  10.328  1.00  0.00           H  
ATOM   1022  HB  THR   268      -5.948 -18.445  11.338  1.00  0.00           H  
ATOM   1023 HG21 THR   268      -5.359 -18.557   8.938  1.00  0.00           H  
ATOM   1024 HG22 THR   268      -6.962 -19.210   9.194  1.00  0.00           H  
ATOM   1025 HG23 THR   268      -6.773 -17.596   8.523  1.00  0.00           H  
ATOM   1026  HG1 THR   268      -4.630 -16.879  10.406  1.00  0.00           H  
ATOM   1027  N   PRO   269      -8.478 -19.191  12.670  1.00  0.00           N  
ATOM   1028  CA  PRO   269      -9.266 -20.390  13.025  1.00  0.00           C  
ATOM   1029  C   PRO   269     -10.782 -20.159  13.176  1.00  0.00           C  
ATOM   1030  O   PRO   269     -11.537 -21.131  13.144  1.00  0.00           O  
ATOM   1031  CD  PRO   269      -7.531 -18.881  13.745  1.00  0.00           C  
ATOM   1032  CG  PRO   269      -7.279 -20.219  14.420  1.00  0.00           C  
ATOM   1033  CB  PRO   269      -8.644 -20.881  14.349  1.00  0.00           C  
ATOM   1034  HD2 PRO   269      -8.007 -18.194  14.445  1.00  0.00           H  
ATOM   1035  HD3 PRO   269      -6.599 -18.430  13.418  1.00  0.00           H  
ATOM   1036  HG2 PRO   269      -6.892 -20.126  15.436  1.00  0.00           H  
ATOM   1037  HG3 PRO   269      -6.557 -20.792  13.836  1.00  0.00           H  
ATOM   1038  HB2 PRO   269      -9.242 -20.554  15.202  1.00  0.00           H  
ATOM   1039  HB3 PRO   269      -8.578 -21.969  14.400  1.00  0.00           H  
ATOM   1040  HA  PRO   269      -9.098 -21.140  12.249  1.00  0.00           H  
ATOM   1041  N   LEU   270     -11.202 -18.900  13.356  1.00  0.00           N  
ATOM   1042  CA  LEU   270     -12.594 -18.510  13.575  1.00  0.00           C  
ATOM   1043  C   LEU   270     -13.367 -18.332  12.251  1.00  0.00           C  
ATOM   1044  O   LEU   270     -14.580 -18.124  12.290  1.00  0.00           O  
ATOM   1045  CB  LEU   270     -12.630 -17.208  14.416  1.00  0.00           C  
ATOM   1046  CG  LEU   270     -11.808 -17.236  15.730  1.00  0.00           C  
ATOM   1047  CD1 LEU   270     -11.819 -15.857  16.422  1.00  0.00           C  
ATOM   1048  CD2 LEU   270     -12.248 -18.367  16.682  1.00  0.00           C  
ATOM   1049  H   LEU   270     -10.542 -18.133  13.337  1.00  0.00           H  
ATOM   1050  HA  LEU   270     -13.102 -19.298  14.135  1.00  0.00           H  
ATOM   1051  HB3 LEU   270     -13.668 -16.969  14.652  1.00  0.00           H  
ATOM   1052  HB2 LEU   270     -12.279 -16.381  13.799  1.00  0.00           H  
ATOM   1053  HG  LEU   270     -10.765 -17.423  15.468  1.00  0.00           H  
ATOM   1054 HD11 LEU   270     -10.809 -15.546  16.689  1.00  0.00           H  
ATOM   1055 HD12 LEU   270     -12.233 -15.078  15.780  1.00  0.00           H  
ATOM   1056 HD13 LEU   270     -12.409 -15.853  17.339  1.00  0.00           H  
ATOM   1057 HD21 LEU   270     -12.265 -18.053  17.726  1.00  0.00           H  
ATOM   1058 HD22 LEU   270     -13.244 -18.740  16.444  1.00  0.00           H  
ATOM   1059 HD23 LEU   270     -11.561 -19.212  16.618  1.00  0.00           H  
ATOM   1060  N   GLN   271     -12.661 -18.391  11.111  1.00  0.00           N  
ATOM   1061  CA  GLN   271     -13.211 -18.189   9.772  1.00  0.00           C  
ATOM   1062  C   GLN   271     -13.695 -19.534   9.185  1.00  0.00           C  
ATOM   1063  O   GLN   271     -14.253 -20.353   9.918  1.00  0.00           O  
ATOM   1064  CB  GLN   271     -12.159 -17.459   8.891  1.00  0.00           C  
ATOM   1065  CG  GLN   271     -11.531 -16.186   9.501  1.00  0.00           C  
ATOM   1066  CD  GLN   271     -12.531 -15.249  10.181  1.00  0.00           C  
ATOM   1067  OE1 GLN   271     -13.542 -14.869   9.594  1.00  0.00           O  
ATOM   1068  NE2 GLN   271     -12.259 -14.863  11.419  1.00  0.00           N  
ATOM   1069  H   GLN   271     -11.676 -18.609  11.163  1.00  0.00           H  
ATOM   1070  HA  GLN   271     -14.099 -17.561   9.835  1.00  0.00           H  
ATOM   1071  HB3 GLN   271     -12.626 -17.173   7.948  1.00  0.00           H  
ATOM   1072  HB2 GLN   271     -11.349 -18.142   8.630  1.00  0.00           H  
ATOM   1073  HG3 GLN   271     -11.001 -15.629   8.728  1.00  0.00           H  
ATOM   1074  HG2 GLN   271     -10.772 -16.483  10.223  1.00  0.00           H  
ATOM   1075 HE22 GLN   271     -12.878 -14.239  11.912  1.00  0.00           H  
ATOM   1076 HE21 GLN   271     -11.431 -15.217  11.895  1.00  0.00           H  
ATOM   1077  N   GLU   272     -13.493 -19.736   7.874  1.00  0.00           N  
ATOM   1078  CA  GLU   272     -13.838 -20.913   7.068  1.00  0.00           C  
ATOM   1079  C   GLU   272     -15.362 -21.060   6.871  1.00  0.00           C  
ATOM   1080  O   GLU   272     -15.854 -20.947   5.748  1.00  0.00           O  
ATOM   1081  CB  GLU   272     -13.165 -22.196   7.642  1.00  0.00           C  
ATOM   1082  CG  GLU   272     -13.266 -23.468   6.771  1.00  0.00           C  
ATOM   1083  CD  GLU   272     -12.513 -23.324   5.456  1.00  0.00           C  
ATOM   1084  OE1 GLU   272     -13.170 -23.126   4.415  1.00  0.00           O  
ATOM   1085  OE2 GLU   272     -11.266 -23.325   5.485  1.00  0.00           O1-
ATOM   1086  H   GLU   272     -13.037 -19.003   7.352  1.00  0.00           H  
ATOM   1087  HA  GLU   272     -13.410 -20.716   6.084  1.00  0.00           H  
ATOM   1088  HB3 GLU   272     -13.588 -22.440   8.615  1.00  0.00           H  
ATOM   1089  HB2 GLU   272     -12.111 -21.988   7.830  1.00  0.00           H  
ATOM   1090  HG3 GLU   272     -14.309 -23.721   6.574  1.00  0.00           H  
ATOM   1091  HG2 GLU   272     -12.848 -24.316   7.315  1.00  0.00           H  
ATOM   1092  N   GLN   273     -16.077 -21.302   7.975  1.00  0.00           N  
ATOM   1093  CA  GLN   273     -17.498 -21.629   8.044  1.00  0.00           C  
ATOM   1094  C   GLN   273     -18.390 -20.497   7.497  1.00  0.00           C  
ATOM   1095  O   GLN   273     -18.553 -19.472   8.159  1.00  0.00           O  
ATOM   1096  CB  GLN   273     -17.861 -21.975   9.509  1.00  0.00           C  
ATOM   1097  CG  GLN   273     -17.074 -23.154  10.130  1.00  0.00           C  
ATOM   1098  CD  GLN   273     -17.201 -24.470   9.359  1.00  0.00           C  
ATOM   1099  OE1 GLN   273     -18.250 -24.779   8.799  1.00  0.00           O  
ATOM   1100  NE2 GLN   273     -16.147 -25.275   9.341  1.00  0.00           N  
ATOM   1101  H   GLN   273     -15.581 -21.250   8.860  1.00  0.00           H  
ATOM   1102  HA  GLN   273     -17.660 -22.509   7.421  1.00  0.00           H  
ATOM   1103  HB3 GLN   273     -18.928 -22.197   9.565  1.00  0.00           H  
ATOM   1104  HB2 GLN   273     -17.713 -21.096  10.139  1.00  0.00           H  
ATOM   1105  HG3 GLN   273     -17.428 -23.325  11.147  1.00  0.00           H  
ATOM   1106  HG2 GLN   273     -16.021 -22.884  10.221  1.00  0.00           H  
ATOM   1107 HE22 GLN   273     -16.183 -26.161   8.857  1.00  0.00           H  
ATOM   1108 HE21 GLN   273     -15.292 -25.027   9.818  1.00  0.00           H  
ATOM   1109  N   SER   274     -18.941 -20.717   6.296  1.00  0.00           N  
ATOM   1110  CA  SER   274     -19.917 -19.874   5.593  1.00  0.00           C  
ATOM   1111  C   SER   274     -19.401 -18.469   5.196  1.00  0.00           C  
ATOM   1112  O   SER   274     -20.210 -17.596   4.877  1.00  0.00           O  
ATOM   1113  CB  SER   274     -21.243 -19.819   6.395  1.00  0.00           C  
ATOM   1114  OG  SER   274     -21.803 -21.121   6.530  1.00  0.00           O  
ATOM   1115  H   SER   274     -18.719 -21.581   5.824  1.00  0.00           H  
ATOM   1116  HA  SER   274     -20.123 -20.374   4.646  1.00  0.00           H  
ATOM   1117  HB3 SER   274     -21.974 -19.193   5.879  1.00  0.00           H  
ATOM   1118  HB2 SER   274     -21.098 -19.368   7.378  1.00  0.00           H  
ATOM   1119  HG  SER   274     -22.618 -21.039   7.048  1.00  0.00           H  
ATOM   1120  N   LYS   275     -18.077 -18.266   5.194  1.00  0.00           N  
ATOM   1121  CA  LYS   275     -17.451 -16.994   4.836  1.00  0.00           C  
ATOM   1122  C   LYS   275     -17.403 -16.822   3.304  1.00  0.00           C  
ATOM   1123  O   LYS   275     -17.077 -17.771   2.587  1.00  0.00           O  
ATOM   1124  CB  LYS   275     -16.046 -16.901   5.481  1.00  0.00           C  
ATOM   1125  CG  LYS   275     -16.020 -17.039   7.024  1.00  0.00           C  
ATOM   1126  CD  LYS   275     -16.872 -15.999   7.780  1.00  0.00           C  
ATOM   1127  CE  LYS   275     -16.925 -16.233   9.301  1.00  0.00           C  
ATOM   1128  NZ  LYS   275     -17.820 -15.271   9.958  1.00  0.00           N1+
ATOM   1129  H   LYS   275     -17.460 -19.038   5.408  1.00  0.00           H  
ATOM   1130  HA  LYS   275     -18.064 -16.182   5.230  1.00  0.00           H  
ATOM   1131  HB3 LYS   275     -15.592 -15.948   5.205  1.00  0.00           H  
ATOM   1132  HB2 LYS   275     -15.401 -17.669   5.052  1.00  0.00           H  
ATOM   1133  HG3 LYS   275     -14.988 -16.955   7.363  1.00  0.00           H  
ATOM   1134  HG2 LYS   275     -16.339 -18.043   7.303  1.00  0.00           H  
ATOM   1135  HD3 LYS   275     -17.895 -16.015   7.403  1.00  0.00           H  
ATOM   1136  HD2 LYS   275     -16.483 -15.000   7.576  1.00  0.00           H  
ATOM   1137  HE3 LYS   275     -15.936 -16.153   9.748  1.00  0.00           H  
ATOM   1138  HE2 LYS   275     -17.296 -17.237   9.510  1.00  0.00           H  
ATOM   1139  HZ1 LYS   275     -17.956 -15.474  10.958  1.00  0.00           H  
ATOM   1140  HZ2 LYS   275     -17.467 -14.324   9.919  1.00  0.00           H  
ATOM   1141  HZ3 LYS   275     -18.749 -15.260   9.506  1.00  0.00           H  
ATOM   1142  N   GLU   276     -17.739 -15.612   2.841  1.00  0.00           N  
ATOM   1143  CA  GLU   276     -17.705 -15.182   1.442  1.00  0.00           C  
ATOM   1144  C   GLU   276     -16.266 -15.189   0.881  1.00  0.00           C  
ATOM   1145  O   GLU   276     -15.325 -14.861   1.605  1.00  0.00           O  
ATOM   1146  CB  GLU   276     -18.422 -13.807   1.361  1.00  0.00           C  
ATOM   1147  CG  GLU   276     -18.215 -12.931   0.105  1.00  0.00           C  
ATOM   1148  CD  GLU   276     -18.565 -13.622  -1.204  1.00  0.00           C  
ATOM   1149  OE1 GLU   276     -19.660 -14.217  -1.279  1.00  0.00           O  
ATOM   1150  OE2 GLU   276     -17.717 -13.585  -2.114  1.00  0.00           O1-
ATOM   1151  H   GLU   276     -17.982 -14.895   3.507  1.00  0.00           H  
ATOM   1152  HA  GLU   276     -18.286 -15.901   0.861  1.00  0.00           H  
ATOM   1153  HB3 GLU   276     -18.130 -13.209   2.219  1.00  0.00           H  
ATOM   1154  HB2 GLU   276     -19.494 -13.971   1.477  1.00  0.00           H  
ATOM   1155  HG3 GLU   276     -17.187 -12.580   0.062  1.00  0.00           H  
ATOM   1156  HG2 GLU   276     -18.827 -12.033   0.182  1.00  0.00           H  
ATOM   1157  N   VAL   277     -16.135 -15.531  -0.406  1.00  0.00           N  
ATOM   1158  CA  VAL   277     -14.892 -15.560  -1.173  1.00  0.00           C  
ATOM   1159  C   VAL   277     -14.196 -14.182  -1.180  1.00  0.00           C  
ATOM   1160  O   VAL   277     -13.006 -14.105  -0.879  1.00  0.00           O  
ATOM   1161  CB  VAL   277     -15.147 -15.982  -2.653  1.00  0.00           C  
ATOM   1162  CG1 VAL   277     -13.848 -16.189  -3.460  1.00  0.00           C  
ATOM   1163  CG2 VAL   277     -16.044 -17.230  -2.773  1.00  0.00           C  
ATOM   1164  H   VAL   277     -16.972 -15.644  -0.963  1.00  0.00           H  
ATOM   1165  HA  VAL   277     -14.223 -16.279  -0.699  1.00  0.00           H  
ATOM   1166  HB  VAL   277     -15.688 -15.175  -3.153  1.00  0.00           H  
ATOM   1167 HG11 VAL   277     -14.064 -16.528  -4.472  1.00  0.00           H  
ATOM   1168 HG12 VAL   277     -13.277 -15.266  -3.556  1.00  0.00           H  
ATOM   1169 HG13 VAL   277     -13.198 -16.927  -2.992  1.00  0.00           H  
ATOM   1170 HG21 VAL   277     -16.133 -17.554  -3.810  1.00  0.00           H  
ATOM   1171 HG22 VAL   277     -15.655 -18.066  -2.197  1.00  0.00           H  
ATOM   1172 HG23 VAL   277     -17.056 -17.030  -2.422  1.00  0.00           H  
ATOM   1173  N   ALA   278     -14.962 -13.117  -1.456  1.00  0.00           N  
ATOM   1174  CA  ALA   278     -14.468 -11.740  -1.475  1.00  0.00           C  
ATOM   1175  C   ALA   278     -13.983 -11.248  -0.100  1.00  0.00           C  
ATOM   1176  O   ALA   278     -12.984 -10.532  -0.023  1.00  0.00           O  
ATOM   1177  CB  ALA   278     -15.561 -10.816  -2.022  1.00  0.00           C  
ATOM   1178  H   ALA   278     -15.947 -13.266  -1.706  1.00  0.00           H  
ATOM   1179  HA  ALA   278     -13.616 -11.712  -2.154  1.00  0.00           H  
ATOM   1180  HB1 ALA   278     -15.145  -9.835  -2.243  1.00  0.00           H  
ATOM   1181  HB2 ALA   278     -15.989 -11.208  -2.942  1.00  0.00           H  
ATOM   1182  HB3 ALA   278     -16.376 -10.680  -1.311  1.00  0.00           H  
ATOM   1183  N   ILE   279     -14.674 -11.676   0.964  1.00  0.00           N  
ATOM   1184  CA  ILE   279     -14.302 -11.390   2.346  1.00  0.00           C  
ATOM   1185  C   ILE   279     -13.031 -12.174   2.734  1.00  0.00           C  
ATOM   1186  O   ILE   279     -12.131 -11.598   3.340  1.00  0.00           O  
ATOM   1187  CB  ILE   279     -15.466 -11.677   3.342  1.00  0.00           C  
ATOM   1188  CG2 ILE   279     -15.075 -11.468   4.826  1.00  0.00           C  
ATOM   1189  CG1 ILE   279     -16.693 -10.802   2.982  1.00  0.00           C  
ATOM   1190  CD1 ILE   279     -17.946 -11.065   3.829  1.00  0.00           C  
ATOM   1191  H   ILE   279     -15.447 -12.308   0.819  1.00  0.00           H  
ATOM   1192  HA  ILE   279     -14.072 -10.325   2.414  1.00  0.00           H  
ATOM   1193  HB  ILE   279     -15.758 -12.722   3.229  1.00  0.00           H  
ATOM   1194 HG21 ILE   279     -15.915 -11.636   5.498  1.00  0.00           H  
ATOM   1195 HG22 ILE   279     -14.291 -12.154   5.147  1.00  0.00           H  
ATOM   1196 HG23 ILE   279     -14.717 -10.452   4.999  1.00  0.00           H  
ATOM   1197 HG13 ILE   279     -16.964 -10.935   1.935  1.00  0.00           H  
ATOM   1198 HG12 ILE   279     -16.420  -9.753   3.070  1.00  0.00           H  
ATOM   1199 HD11 ILE   279     -18.842 -11.027   3.213  1.00  0.00           H  
ATOM   1200 HD12 ILE   279     -17.921 -12.046   4.305  1.00  0.00           H  
ATOM   1201 HD13 ILE   279     -18.060 -10.316   4.612  1.00  0.00           H  
ATOM   1202  N   ARG   280     -12.936 -13.443   2.315  1.00  0.00           N  
ATOM   1203  CA  ARG   280     -11.759 -14.290   2.508  1.00  0.00           C  
ATOM   1204  C   ARG   280     -10.511 -13.744   1.777  1.00  0.00           C  
ATOM   1205  O   ARG   280      -9.424 -13.744   2.354  1.00  0.00           O  
ATOM   1206  CB  ARG   280     -12.113 -15.744   2.132  1.00  0.00           C  
ATOM   1207  CG  ARG   280     -11.089 -16.781   2.620  1.00  0.00           C  
ATOM   1208  CD  ARG   280     -11.549 -18.227   2.377  1.00  0.00           C  
ATOM   1209  NE  ARG   280     -10.769 -19.167   3.189  1.00  0.00           N  
ATOM   1210  CZ  ARG   280     -11.133 -20.383   3.613  1.00  0.00           C  
ATOM   1211  NH1 ARG   280     -12.326 -20.888   3.299  1.00  0.00           N  
ATOM   1212  NH2 ARG   280     -10.301 -21.086   4.373  1.00  0.00           N1+
ATOM   1213  H   ARG   280     -13.731 -13.870   1.845  1.00  0.00           H  
ATOM   1214  HA  ARG   280     -11.537 -14.272   3.577  1.00  0.00           H  
ATOM   1215  HB3 ARG   280     -12.265 -15.842   1.057  1.00  0.00           H  
ATOM   1216  HB2 ARG   280     -13.068 -15.988   2.598  1.00  0.00           H  
ATOM   1217  HG3 ARG   280     -10.836 -16.634   3.671  1.00  0.00           H  
ATOM   1218  HG2 ARG   280     -10.169 -16.613   2.058  1.00  0.00           H  
ATOM   1219  HD3 ARG   280     -11.330 -18.512   1.348  1.00  0.00           H  
ATOM   1220  HD2 ARG   280     -12.625 -18.329   2.516  1.00  0.00           H  
ATOM   1221  HE  ARG   280      -9.803 -18.832   3.435  1.00  0.00           H  
ATOM   1222 HH12 ARG   280     -12.633 -21.812   3.679  1.00  0.00           H  
ATOM   1223 HH11 ARG   280     -12.947 -20.438   2.652  1.00  0.00           H  
ATOM   1224 HH22 ARG   280     -10.585 -21.997   4.783  1.00  0.00           H  
ATOM   1225 HH21 ARG   280      -9.321 -20.768   4.534  1.00  0.00           H  
ATOM   1226  N   ILE   281     -10.696 -13.214   0.558  1.00  0.00           N  
ATOM   1227  CA  ILE   281      -9.692 -12.446  -0.185  1.00  0.00           C  
ATOM   1228  C   ILE   281      -9.239 -11.178   0.579  1.00  0.00           C  
ATOM   1229  O   ILE   281      -8.036 -10.968   0.748  1.00  0.00           O  
ATOM   1230  CB  ILE   281     -10.190 -12.096  -1.627  1.00  0.00           C  
ATOM   1231  CG2 ILE   281      -9.479 -10.904  -2.306  1.00  0.00           C  
ATOM   1232  CG1 ILE   281     -10.129 -13.350  -2.529  1.00  0.00           C  
ATOM   1233  CD1 ILE   281     -10.783 -13.181  -3.909  1.00  0.00           C  
ATOM   1234  H   ILE   281     -11.603 -13.324   0.111  1.00  0.00           H  
ATOM   1235  HA  ILE   281      -8.811 -13.084  -0.275  1.00  0.00           H  
ATOM   1236  HB  ILE   281     -11.241 -11.820  -1.550  1.00  0.00           H  
ATOM   1237 HG21 ILE   281      -9.795 -10.769  -3.340  1.00  0.00           H  
ATOM   1238 HG22 ILE   281      -9.704  -9.968  -1.798  1.00  0.00           H  
ATOM   1239 HG23 ILE   281      -8.397 -11.034  -2.307  1.00  0.00           H  
ATOM   1240 HG13 ILE   281     -10.607 -14.190  -2.026  1.00  0.00           H  
ATOM   1241 HG12 ILE   281      -9.091 -13.648  -2.667  1.00  0.00           H  
ATOM   1242 HD11 ILE   281     -11.320 -14.082  -4.201  1.00  0.00           H  
ATOM   1243 HD12 ILE   281     -11.494 -12.357  -3.926  1.00  0.00           H  
ATOM   1244 HD13 ILE   281     -10.032 -12.988  -4.675  1.00  0.00           H  
ATOM   1245  N   PHE   282     -10.205 -10.388   1.070  1.00  0.00           N  
ATOM   1246  CA  PHE   282      -9.981  -9.235   1.946  1.00  0.00           C  
ATOM   1247  C   PHE   282      -9.158  -9.571   3.207  1.00  0.00           C  
ATOM   1248  O   PHE   282      -8.150  -8.913   3.464  1.00  0.00           O  
ATOM   1249  CB  PHE   282     -11.316  -8.487   2.198  1.00  0.00           C  
ATOM   1250  CG  PHE   282     -11.461  -7.713   3.499  1.00  0.00           C  
ATOM   1251  CD1 PHE   282     -12.019  -8.340   4.635  1.00  0.00           C  
ATOM   1252  CE1 PHE   282     -12.079  -7.666   5.845  1.00  0.00           C  
ATOM   1253  CZ  PHE   282     -11.577  -6.376   5.948  1.00  0.00           C  
ATOM   1254  CE2 PHE   282     -10.995  -5.758   4.848  1.00  0.00           C  
ATOM   1255  CD2 PHE   282     -10.913  -6.420   3.630  1.00  0.00           C  
ATOM   1256  H   PHE   282     -11.173 -10.616   0.863  1.00  0.00           H  
ATOM   1257  HA  PHE   282      -9.353  -8.548   1.378  1.00  0.00           H  
ATOM   1258  HB3 PHE   282     -12.144  -9.191   2.160  1.00  0.00           H  
ATOM   1259  HB2 PHE   282     -11.495  -7.795   1.375  1.00  0.00           H  
ATOM   1260  HD1 PHE   282     -12.413  -9.343   4.566  1.00  0.00           H  
ATOM   1261  HE1 PHE   282     -12.526  -8.142   6.707  1.00  0.00           H  
ATOM   1262  HZ  PHE   282     -11.635  -5.849   6.888  1.00  0.00           H  
ATOM   1263  HE2 PHE   282     -10.605  -4.756   4.948  1.00  0.00           H  
ATOM   1264  HD2 PHE   282     -10.442  -5.934   2.788  1.00  0.00           H  
ATOM   1265  N   GLN   283      -9.555 -10.634   3.920  1.00  0.00           N  
ATOM   1266  CA  GLN   283      -8.849 -11.182   5.076  1.00  0.00           C  
ATOM   1267  C   GLN   283      -7.422 -11.654   4.746  1.00  0.00           C  
ATOM   1268  O   GLN   283      -6.497 -11.329   5.489  1.00  0.00           O  
ATOM   1269  CB  GLN   283      -9.675 -12.312   5.715  1.00  0.00           C  
ATOM   1270  CG  GLN   283     -10.930 -11.804   6.453  1.00  0.00           C  
ATOM   1271  CD  GLN   283     -11.799 -12.939   6.993  1.00  0.00           C  
ATOM   1272  OE1 GLN   283     -11.775 -14.061   6.492  1.00  0.00           O  
ATOM   1273  NE2 GLN   283     -12.587 -12.656   8.020  1.00  0.00           N  
ATOM   1274  H   GLN   283     -10.423 -11.099   3.655  1.00  0.00           H  
ATOM   1275  HA  GLN   283      -8.762 -10.377   5.806  1.00  0.00           H  
ATOM   1276  HB3 GLN   283      -9.058 -12.862   6.427  1.00  0.00           H  
ATOM   1277  HB2 GLN   283      -9.954 -13.032   4.945  1.00  0.00           H  
ATOM   1278  HG3 GLN   283     -11.546 -11.195   5.794  1.00  0.00           H  
ATOM   1279  HG2 GLN   283     -10.626 -11.155   7.275  1.00  0.00           H  
ATOM   1280 HE22 GLN   283     -13.128 -13.398   8.462  1.00  0.00           H  
ATOM   1281 HE21 GLN   283     -12.609 -11.734   8.427  1.00  0.00           H  
ATOM   1282  N   GLY   284      -7.254 -12.365   3.622  1.00  0.00           N  
ATOM   1283  CA  GLY   284      -5.962 -12.845   3.125  1.00  0.00           C  
ATOM   1284  C   GLY   284      -4.991 -11.682   2.868  1.00  0.00           C  
ATOM   1285  O   GLY   284      -3.823 -11.759   3.248  1.00  0.00           O  
ATOM   1286  H   GLY   284      -8.077 -12.633   3.086  1.00  0.00           H  
ATOM   1287  HA3 GLY   284      -6.118 -13.395   2.196  1.00  0.00           H  
ATOM   1288  HA2 GLY   284      -5.532 -13.542   3.845  1.00  0.00           H  
ATOM   1289  N   CYS   285      -5.488 -10.581   2.287  1.00  0.00           N  
ATOM   1290  CA  CYS   285      -4.749  -9.327   2.142  1.00  0.00           C  
ATOM   1291  C   CYS   285      -4.475  -8.663   3.505  1.00  0.00           C  
ATOM   1292  O   CYS   285      -3.334  -8.273   3.751  1.00  0.00           O  
ATOM   1293  CB  CYS   285      -5.448  -8.342   1.187  1.00  0.00           C  
ATOM   1294  SG  CYS   285      -5.329  -8.955  -0.519  1.00  0.00           S  
ATOM   1295  H   CYS   285      -6.446 -10.593   1.946  1.00  0.00           H  
ATOM   1296  HA  CYS   285      -3.774  -9.567   1.713  1.00  0.00           H  
ATOM   1297  HB3 CYS   285      -4.970  -7.363   1.230  1.00  0.00           H  
ATOM   1298  HB2 CYS   285      -6.494  -8.203   1.460  1.00  0.00           H  
ATOM   1299  HG  CYS   285      -6.295  -8.183  -1.028  1.00  0.00           H  
ATOM   1300  N   GLN   286      -5.491  -8.580   4.379  1.00  0.00           N  
ATOM   1301  CA  GLN   286      -5.414  -7.979   5.714  1.00  0.00           C  
ATOM   1302  C   GLN   286      -4.295  -8.594   6.571  1.00  0.00           C  
ATOM   1303  O   GLN   286      -3.448  -7.858   7.076  1.00  0.00           O  
ATOM   1304  CB  GLN   286      -6.791  -8.044   6.418  1.00  0.00           C  
ATOM   1305  CG  GLN   286      -6.852  -7.260   7.746  1.00  0.00           C  
ATOM   1306  CD  GLN   286      -8.135  -7.450   8.559  1.00  0.00           C  
ATOM   1307  OE1 GLN   286      -8.123  -7.271   9.775  1.00  0.00           O  
ATOM   1308  NE2 GLN   286      -9.250  -7.803   7.931  1.00  0.00           N  
ATOM   1309  H   GLN   286      -6.410  -8.917   4.097  1.00  0.00           H  
ATOM   1310  HA  GLN   286      -5.156  -6.932   5.571  1.00  0.00           H  
ATOM   1311  HB3 GLN   286      -7.050  -9.083   6.615  1.00  0.00           H  
ATOM   1312  HB2 GLN   286      -7.556  -7.651   5.748  1.00  0.00           H  
ATOM   1313  HG3 GLN   286      -6.735  -6.200   7.529  1.00  0.00           H  
ATOM   1314  HG2 GLN   286      -6.022  -7.538   8.397  1.00  0.00           H  
ATOM   1315 HE22 GLN   286     -10.102  -7.934   8.454  1.00  0.00           H  
ATOM   1316 HE21 GLN   286      -9.284  -7.890   6.926  1.00  0.00           H  
ATOM   1317  N   PHE   287      -4.276  -9.930   6.663  1.00  0.00           N  
ATOM   1318  CA  PHE   287      -3.281 -10.687   7.421  1.00  0.00           C  
ATOM   1319  C   PHE   287      -1.824 -10.496   6.957  1.00  0.00           C  
ATOM   1320  O   PHE   287      -0.923 -10.681   7.780  1.00  0.00           O  
ATOM   1321  CB  PHE   287      -3.658 -12.184   7.470  1.00  0.00           C  
ATOM   1322  CG  PHE   287      -4.811 -12.542   8.398  1.00  0.00           C  
ATOM   1323  CD1 PHE   287      -5.946 -13.217   7.900  1.00  0.00           C  
ATOM   1324  CE1 PHE   287      -6.977 -13.577   8.757  1.00  0.00           C  
ATOM   1325  CZ  PHE   287      -6.892 -13.285  10.111  1.00  0.00           C  
ATOM   1326  CE2 PHE   287      -5.777 -12.632  10.622  1.00  0.00           C  
ATOM   1327  CD2 PHE   287      -4.737 -12.260   9.780  1.00  0.00           C  
ATOM   1328  H   PHE   287      -5.022 -10.468   6.223  1.00  0.00           H  
ATOM   1329  HA  PHE   287      -3.305 -10.295   8.439  1.00  0.00           H  
ATOM   1330  HB3 PHE   287      -2.798 -12.778   7.785  1.00  0.00           H  
ATOM   1331  HB2 PHE   287      -3.890 -12.528   6.461  1.00  0.00           H  
ATOM   1332  HD1 PHE   287      -6.017 -13.468   6.852  1.00  0.00           H  
ATOM   1333  HE1 PHE   287      -7.842 -14.098   8.372  1.00  0.00           H  
ATOM   1334  HZ  PHE   287      -7.691 -13.583  10.772  1.00  0.00           H  
ATOM   1335  HE2 PHE   287      -5.715 -12.427  11.682  1.00  0.00           H  
ATOM   1336  HD2 PHE   287      -3.871 -11.766  10.197  1.00  0.00           H  
ATOM   1337  N   ARG   288      -1.612 -10.114   5.688  1.00  0.00           N  
ATOM   1338  CA  ARG   288      -0.297  -9.763   5.155  1.00  0.00           C  
ATOM   1339  C   ARG   288       0.006  -8.271   5.388  1.00  0.00           C  
ATOM   1340  O   ARG   288       1.085  -7.945   5.880  1.00  0.00           O  
ATOM   1341  CB  ARG   288      -0.206 -10.157   3.661  1.00  0.00           C  
ATOM   1342  CG  ARG   288       1.227 -10.146   3.081  1.00  0.00           C  
ATOM   1343  CD  ARG   288       2.059 -11.360   3.530  1.00  0.00           C  
ATOM   1344  NE  ARG   288       3.477 -11.277   3.152  1.00  0.00           N  
ATOM   1345  CZ  ARG   288       4.419 -12.168   3.492  1.00  0.00           C  
ATOM   1346  NH1 ARG   288       4.113 -13.246   4.220  1.00  0.00           N  
ATOM   1347  NH2 ARG   288       5.676 -11.987   3.107  1.00  0.00           N1+
ATOM   1348  H   ARG   288      -2.409  -9.951   5.086  1.00  0.00           H  
ATOM   1349  HA  ARG   288       0.461 -10.324   5.702  1.00  0.00           H  
ATOM   1350  HB3 ARG   288      -0.833  -9.484   3.073  1.00  0.00           H  
ATOM   1351  HB2 ARG   288      -0.628 -11.152   3.516  1.00  0.00           H  
ATOM   1352  HG3 ARG   288       1.753  -9.201   3.221  1.00  0.00           H  
ATOM   1353  HG2 ARG   288       1.093 -10.250   2.004  1.00  0.00           H  
ATOM   1354  HD3 ARG   288       1.698 -12.235   2.989  1.00  0.00           H  
ATOM   1355  HD2 ARG   288       1.926 -11.583   4.588  1.00  0.00           H  
ATOM   1356  HE  ARG   288       3.761 -10.464   2.553  1.00  0.00           H  
ATOM   1357 HH12 ARG   288       4.820 -13.887   4.543  1.00  0.00           H  
ATOM   1358 HH11 ARG   288       3.174 -13.414   4.537  1.00  0.00           H  
ATOM   1359 HH22 ARG   288       6.443 -12.570   3.392  1.00  0.00           H  
ATOM   1360 HH21 ARG   288       5.946 -11.123   2.568  1.00  0.00           H  
ATOM   1361  N   SER   289      -0.953  -7.390   5.072  1.00  0.00           N  
ATOM   1362  CA  SER   289      -0.833  -5.935   5.204  1.00  0.00           C  
ATOM   1363  C   SER   289      -0.544  -5.444   6.637  1.00  0.00           C  
ATOM   1364  O   SER   289       0.165  -4.452   6.793  1.00  0.00           O  
ATOM   1365  CB  SER   289      -2.094  -5.269   4.629  1.00  0.00           C  
ATOM   1366  OG  SER   289      -2.110  -5.399   3.216  1.00  0.00           O  
ATOM   1367  H   SER   289      -1.815  -7.712   4.634  1.00  0.00           H  
ATOM   1368  HA  SER   289       0.024  -5.624   4.601  1.00  0.00           H  
ATOM   1369  HB3 SER   289      -2.112  -4.205   4.873  1.00  0.00           H  
ATOM   1370  HB2 SER   289      -2.997  -5.705   5.058  1.00  0.00           H  
ATOM   1371  HG  SER   289      -2.873  -4.908   2.885  1.00  0.00           H  
ATOM   1372  N   VAL   290      -1.025  -6.176   7.653  1.00  0.00           N  
ATOM   1373  CA  VAL   290      -0.710  -5.970   9.070  1.00  0.00           C  
ATOM   1374  C   VAL   290       0.810  -5.993   9.385  1.00  0.00           C  
ATOM   1375  O   VAL   290       1.249  -5.255  10.268  1.00  0.00           O  
ATOM   1376  CB  VAL   290      -1.489  -7.011   9.939  1.00  0.00           C  
ATOM   1377  CG1 VAL   290      -0.926  -7.328  11.341  1.00  0.00           C  
ATOM   1378  CG2 VAL   290      -2.963  -6.590  10.083  1.00  0.00           C  
ATOM   1379  H   VAL   290      -1.658  -6.942   7.443  1.00  0.00           H  
ATOM   1380  HA  VAL   290      -1.063  -4.969   9.328  1.00  0.00           H  
ATOM   1381  HB  VAL   290      -1.484  -7.956   9.392  1.00  0.00           H  
ATOM   1382 HG11 VAL   290      -1.577  -8.020  11.872  1.00  0.00           H  
ATOM   1383 HG12 VAL   290       0.057  -7.798  11.297  1.00  0.00           H  
ATOM   1384 HG13 VAL   290      -0.844  -6.427  11.949  1.00  0.00           H  
ATOM   1385 HG21 VAL   290      -3.563  -7.393  10.512  1.00  0.00           H  
ATOM   1386 HG22 VAL   290      -3.063  -5.719  10.732  1.00  0.00           H  
ATOM   1387 HG23 VAL   290      -3.410  -6.329   9.125  1.00  0.00           H  
ATOM   1388  N   GLU   291       1.598  -6.786   8.641  1.00  0.00           N  
ATOM   1389  CA  GLU   291       3.055  -6.838   8.787  1.00  0.00           C  
ATOM   1390  C   GLU   291       3.733  -5.554   8.274  1.00  0.00           C  
ATOM   1391  O   GLU   291       4.695  -5.085   8.882  1.00  0.00           O  
ATOM   1392  CB  GLU   291       3.628  -8.064   8.038  1.00  0.00           C  
ATOM   1393  CG  GLU   291       3.029  -9.428   8.440  1.00  0.00           C  
ATOM   1394  CD  GLU   291       3.215  -9.763   9.915  1.00  0.00           C  
ATOM   1395  OE1 GLU   291       4.352  -9.663  10.418  1.00  0.00           O  
ATOM   1396  OE2 GLU   291       2.210 -10.150  10.543  1.00  0.00           O1-
ATOM   1397  H   GLU   291       1.201  -7.327   7.881  1.00  0.00           H  
ATOM   1398  HA  GLU   291       3.291  -6.930   9.849  1.00  0.00           H  
ATOM   1399  HB3 GLU   291       4.708  -8.098   8.196  1.00  0.00           H  
ATOM   1400  HB2 GLU   291       3.505  -7.933   6.962  1.00  0.00           H  
ATOM   1401  HG3 GLU   291       3.495 -10.217   7.850  1.00  0.00           H  
ATOM   1402  HG2 GLU   291       1.967  -9.458   8.191  1.00  0.00           H  
ATOM   1403  N   ALA   292       3.215  -5.010   7.163  1.00  0.00           N  
ATOM   1404  CA  ALA   292       3.769  -3.850   6.467  1.00  0.00           C  
ATOM   1405  C   ALA   292       3.682  -2.547   7.279  1.00  0.00           C  
ATOM   1406  O   ALA   292       4.551  -1.693   7.119  1.00  0.00           O  
ATOM   1407  CB  ALA   292       3.074  -3.691   5.107  1.00  0.00           C  
ATOM   1408  H   ALA   292       2.379  -5.419   6.768  1.00  0.00           H  
ATOM   1409  HA  ALA   292       4.827  -4.052   6.285  1.00  0.00           H  
ATOM   1410  HB1 ALA   292       3.560  -2.910   4.525  1.00  0.00           H  
ATOM   1411  HB2 ALA   292       3.123  -4.610   4.523  1.00  0.00           H  
ATOM   1412  HB3 ALA   292       2.026  -3.412   5.216  1.00  0.00           H  
ATOM   1413  N   VAL   293       2.667  -2.435   8.149  1.00  0.00           N  
ATOM   1414  CA  VAL   293       2.406  -1.283   9.016  1.00  0.00           C  
ATOM   1415  C   VAL   293       3.636  -0.861   9.852  1.00  0.00           C  
ATOM   1416  O   VAL   293       3.978   0.321   9.857  1.00  0.00           O  
ATOM   1417  CB  VAL   293       1.186  -1.551   9.954  1.00  0.00           C  
ATOM   1418  CG1 VAL   293       0.970  -0.523  11.087  1.00  0.00           C  
ATOM   1419  CG2 VAL   293      -0.118  -1.676   9.144  1.00  0.00           C  
ATOM   1420  H   VAL   293       1.997  -3.190   8.196  1.00  0.00           H  
ATOM   1421  HA  VAL   293       2.159  -0.445   8.361  1.00  0.00           H  
ATOM   1422  HB  VAL   293       1.353  -2.513  10.439  1.00  0.00           H  
ATOM   1423 HG11 VAL   293       0.060  -0.742  11.645  1.00  0.00           H  
ATOM   1424 HG12 VAL   293       1.782  -0.528  11.814  1.00  0.00           H  
ATOM   1425 HG13 VAL   293       0.877   0.488  10.692  1.00  0.00           H  
ATOM   1426 HG21 VAL   293      -0.963  -1.924   9.787  1.00  0.00           H  
ATOM   1427 HG22 VAL   293      -0.357  -0.741   8.635  1.00  0.00           H  
ATOM   1428 HG23 VAL   293      -0.052  -2.455   8.388  1.00  0.00           H  
ATOM   1429  N   GLN   294       4.315  -1.822  10.502  1.00  0.00           N  
ATOM   1430  CA  GLN   294       5.500  -1.515  11.308  1.00  0.00           C  
ATOM   1431  C   GLN   294       6.715  -1.156  10.433  1.00  0.00           C  
ATOM   1432  O   GLN   294       7.505  -0.311  10.843  1.00  0.00           O  
ATOM   1433  CB  GLN   294       5.822  -2.658  12.299  1.00  0.00           C  
ATOM   1434  CG  GLN   294       6.905  -2.314  13.360  1.00  0.00           C  
ATOM   1435  CD  GLN   294       6.510  -1.152  14.282  1.00  0.00           C  
ATOM   1436  OE1 GLN   294       5.355  -1.047  14.684  1.00  0.00           O  
ATOM   1437  NE2 GLN   294       7.435  -0.276  14.658  1.00  0.00           N  
ATOM   1438  H   GLN   294       4.026  -2.787  10.426  1.00  0.00           H  
ATOM   1439  HA  GLN   294       5.254  -0.626  11.892  1.00  0.00           H  
ATOM   1440  HB3 GLN   294       6.135  -3.543  11.745  1.00  0.00           H  
ATOM   1441  HB2 GLN   294       4.908  -2.945  12.822  1.00  0.00           H  
ATOM   1442  HG3 GLN   294       7.859  -2.096  12.878  1.00  0.00           H  
ATOM   1443  HG2 GLN   294       7.081  -3.188  13.987  1.00  0.00           H  
ATOM   1444 HE22 GLN   294       7.183   0.463  15.294  1.00  0.00           H  
ATOM   1445 HE21 GLN   294       8.416  -0.287  14.350  1.00  0.00           H  
ATOM   1446  N   GLU   295       6.841  -1.746   9.237  1.00  0.00           N  
ATOM   1447  CA  GLU   295       7.929  -1.420   8.309  1.00  0.00           C  
ATOM   1448  C   GLU   295       7.830   0.027   7.785  1.00  0.00           C  
ATOM   1449  O   GLU   295       8.864   0.667   7.589  1.00  0.00           O  
ATOM   1450  CB  GLU   295       7.991  -2.442   7.153  1.00  0.00           C  
ATOM   1451  CG  GLU   295       8.050  -3.931   7.577  1.00  0.00           C  
ATOM   1452  CD  GLU   295       9.233  -4.329   8.466  1.00  0.00           C  
ATOM   1453  OE1 GLU   295      10.237  -3.594   8.533  1.00  0.00           O  
ATOM   1454  OE2 GLU   295       9.144  -5.408   9.085  1.00  0.00           O1-
ATOM   1455  H   GLU   295       6.133  -2.388   8.911  1.00  0.00           H  
ATOM   1456  HA  GLU   295       8.862  -1.477   8.871  1.00  0.00           H  
ATOM   1457  HB3 GLU   295       8.867  -2.223   6.543  1.00  0.00           H  
ATOM   1458  HB2 GLU   295       7.138  -2.299   6.490  1.00  0.00           H  
ATOM   1459  HG3 GLU   295       8.088  -4.548   6.678  1.00  0.00           H  
ATOM   1460  HG2 GLU   295       7.125  -4.203   8.085  1.00  0.00           H  
ATOM   1461  N   ILE   296       6.597   0.535   7.641  1.00  0.00           N  
ATOM   1462  CA  ILE   296       6.301   1.941   7.373  1.00  0.00           C  
ATOM   1463  C   ILE   296       6.665   2.833   8.584  1.00  0.00           C  
ATOM   1464  O   ILE   296       7.279   3.880   8.383  1.00  0.00           O  
ATOM   1465  CB  ILE   296       4.812   2.161   6.962  1.00  0.00           C  
ATOM   1466  CG2 ILE   296       4.423   3.641   6.756  1.00  0.00           C  
ATOM   1467  CG1 ILE   296       4.441   1.359   5.691  1.00  0.00           C  
ATOM   1468  CD1 ILE   296       2.935   1.103   5.522  1.00  0.00           C  
ATOM   1469  H   ILE   296       5.799  -0.075   7.782  1.00  0.00           H  
ATOM   1470  HA  ILE   296       6.928   2.258   6.540  1.00  0.00           H  
ATOM   1471  HB  ILE   296       4.202   1.781   7.779  1.00  0.00           H  
ATOM   1472 HG21 ILE   296       3.388   3.734   6.431  1.00  0.00           H  
ATOM   1473 HG22 ILE   296       4.514   4.225   7.671  1.00  0.00           H  
ATOM   1474 HG23 ILE   296       5.050   4.113   5.998  1.00  0.00           H  
ATOM   1475 HG13 ILE   296       4.937   0.392   5.688  1.00  0.00           H  
ATOM   1476 HG12 ILE   296       4.823   1.875   4.811  1.00  0.00           H  
ATOM   1477 HD11 ILE   296       2.764   0.133   5.057  1.00  0.00           H  
ATOM   1478 HD12 ILE   296       2.407   1.099   6.475  1.00  0.00           H  
ATOM   1479 HD13 ILE   296       2.473   1.858   4.889  1.00  0.00           H  
ATOM   1480  N   THR   297       6.364   2.393   9.815  1.00  0.00           N  
ATOM   1481  CA  THR   297       6.800   3.060  11.046  1.00  0.00           C  
ATOM   1482  C   THR   297       8.341   3.151  11.171  1.00  0.00           C  
ATOM   1483  O   THR   297       8.855   4.240  11.421  1.00  0.00           O  
ATOM   1484  CB  THR   297       6.204   2.395  12.320  1.00  0.00           C  
ATOM   1485  CG2 THR   297       6.531   3.099  13.647  1.00  0.00           C  
ATOM   1486  OG1 THR   297       4.793   2.322  12.202  1.00  0.00           O  
ATOM   1487  H   THR   297       5.789   1.567   9.939  1.00  0.00           H  
ATOM   1488  HA  THR   297       6.428   4.083  11.005  1.00  0.00           H  
ATOM   1489  HB  THR   297       6.572   1.374  12.403  1.00  0.00           H  
ATOM   1490 HG21 THR   297       5.983   2.659  14.481  1.00  0.00           H  
ATOM   1491 HG22 THR   297       7.589   3.008  13.888  1.00  0.00           H  
ATOM   1492 HG23 THR   297       6.291   4.161  13.611  1.00  0.00           H  
ATOM   1493  HG1 THR   297       4.446   1.871  12.981  1.00  0.00           H  
ATOM   1494  N   GLU   298       9.061   2.046  10.920  1.00  0.00           N  
ATOM   1495  CA  GLU   298      10.528   2.023  10.887  1.00  0.00           C  
ATOM   1496  C   GLU   298      11.117   2.863   9.735  1.00  0.00           C  
ATOM   1497  O   GLU   298      12.184   3.457   9.906  1.00  0.00           O  
ATOM   1498  CB  GLU   298      11.060   0.572  10.844  1.00  0.00           C  
ATOM   1499  CG  GLU   298      10.670  -0.327  12.040  1.00  0.00           C  
ATOM   1500  CD  GLU   298      11.023   0.259  13.398  1.00  0.00           C  
ATOM   1501  OE1 GLU   298      10.113   0.411  14.240  1.00  0.00           O  
ATOM   1502  OE2 GLU   298      12.196   0.609  13.627  1.00  0.00           O1-
ATOM   1503  H   GLU   298       8.579   1.163  10.757  1.00  0.00           H  
ATOM   1504  HA  GLU   298      10.881   2.490  11.807  1.00  0.00           H  
ATOM   1505  HB3 GLU   298      12.149   0.598  10.776  1.00  0.00           H  
ATOM   1506  HB2 GLU   298      10.725   0.093   9.923  1.00  0.00           H  
ATOM   1507  HG3 GLU   298      11.162  -1.296  11.944  1.00  0.00           H  
ATOM   1508  HG2 GLU   298       9.605  -0.535  12.029  1.00  0.00           H  
ATOM   1509  N   TYR   299      10.407   2.934   8.599  1.00  0.00           N  
ATOM   1510  CA  TYR   299      10.745   3.815   7.483  1.00  0.00           C  
ATOM   1511  C   TYR   299      10.616   5.295   7.888  1.00  0.00           C  
ATOM   1512  O   TYR   299      11.573   6.046   7.716  1.00  0.00           O  
ATOM   1513  CB  TYR   299       9.910   3.474   6.228  1.00  0.00           C  
ATOM   1514  CG  TYR   299      10.300   4.266   4.996  1.00  0.00           C  
ATOM   1515  CD1 TYR   299      11.543   4.019   4.385  1.00  0.00           C  
ATOM   1516  CE1 TYR   299      11.947   4.792   3.285  1.00  0.00           C  
ATOM   1517  CZ  TYR   299      11.111   5.798   2.775  1.00  0.00           C  
ATOM   1518  OH  TYR   299      11.538   6.522   1.706  1.00  0.00           O  
ATOM   1519  CE2 TYR   299       9.859   6.040   3.371  1.00  0.00           C  
ATOM   1520  CD2 TYR   299       9.453   5.272   4.481  1.00  0.00           C  
ATOM   1521  H   TYR   299       9.557   2.389   8.510  1.00  0.00           H  
ATOM   1522  HA  TYR   299      11.793   3.631   7.240  1.00  0.00           H  
ATOM   1523  HB3 TYR   299       8.850   3.629   6.420  1.00  0.00           H  
ATOM   1524  HB2 TYR   299      10.019   2.420   5.979  1.00  0.00           H  
ATOM   1525  HD1 TYR   299      12.194   3.246   4.768  1.00  0.00           H  
ATOM   1526  HE1 TYR   299      12.903   4.617   2.824  1.00  0.00           H  
ATOM   1527  HH  TYR   299      10.830   6.981   1.220  1.00  0.00           H  
ATOM   1528  HE2 TYR   299       9.213   6.819   2.993  1.00  0.00           H  
ATOM   1529  HD2 TYR   299       8.498   5.467   4.945  1.00  0.00           H  
ATOM   1530  N   ALA   300       9.478   5.666   8.491  1.00  0.00           N  
ATOM   1531  CA  ALA   300       9.207   7.005   9.015  1.00  0.00           C  
ATOM   1532  C   ALA   300      10.237   7.452  10.065  1.00  0.00           C  
ATOM   1533  O   ALA   300      10.811   8.530   9.928  1.00  0.00           O  
ATOM   1534  CB  ALA   300       7.782   7.064   9.572  1.00  0.00           C  
ATOM   1535  H   ALA   300       8.725   4.986   8.587  1.00  0.00           H  
ATOM   1536  HA  ALA   300       9.268   7.694   8.174  1.00  0.00           H  
ATOM   1537  HB1 ALA   300       7.528   8.082   9.867  1.00  0.00           H  
ATOM   1538  HB2 ALA   300       7.057   6.751   8.823  1.00  0.00           H  
ATOM   1539  HB3 ALA   300       7.659   6.428  10.448  1.00  0.00           H  
ATOM   1540  N   LYS   301      10.544   6.569  11.028  1.00  0.00           N  
ATOM   1541  CA  LYS   301      11.608   6.740  12.024  1.00  0.00           C  
ATOM   1542  C   LYS   301      13.015   6.969  11.424  1.00  0.00           C  
ATOM   1543  O   LYS   301      13.881   7.491  12.125  1.00  0.00           O  
ATOM   1544  CB  LYS   301      11.619   5.520  12.973  1.00  0.00           C  
ATOM   1545  CG  LYS   301      10.443   5.485  13.969  1.00  0.00           C  
ATOM   1546  CD  LYS   301      10.190   4.101  14.602  1.00  0.00           C  
ATOM   1547  CE  LYS   301      11.381   3.498  15.369  1.00  0.00           C  
ATOM   1548  NZ  LYS   301      11.048   2.190  15.960  1.00  0.00           N1+
ATOM   1549  H   LYS   301      10.007   5.706  11.082  1.00  0.00           H  
ATOM   1550  HA  LYS   301      11.363   7.630  12.605  1.00  0.00           H  
ATOM   1551  HB3 LYS   301      12.543   5.516  13.554  1.00  0.00           H  
ATOM   1552  HB2 LYS   301      11.644   4.608  12.376  1.00  0.00           H  
ATOM   1553  HG3 LYS   301       9.527   5.809  13.473  1.00  0.00           H  
ATOM   1554  HG2 LYS   301      10.620   6.219  14.757  1.00  0.00           H  
ATOM   1555  HD3 LYS   301       9.889   3.407  13.817  1.00  0.00           H  
ATOM   1556  HD2 LYS   301       9.333   4.183  15.271  1.00  0.00           H  
ATOM   1557  HE3 LYS   301      11.707   4.174  16.161  1.00  0.00           H  
ATOM   1558  HE2 LYS   301      12.230   3.357  14.698  1.00  0.00           H  
ATOM   1559  HZ1 LYS   301      11.860   1.794  16.399  1.00  0.00           H  
ATOM   1560  HZ2 LYS   301      10.310   2.259  16.635  1.00  0.00           H  
ATOM   1561  HZ3 LYS   301      10.757   1.521  15.228  1.00  0.00           H  
ATOM   1562  N   SER   302      13.227   6.588  10.158  1.00  0.00           N  
ATOM   1563  CA  SER   302      14.481   6.792   9.442  1.00  0.00           C  
ATOM   1564  C   SER   302      14.510   8.123   8.656  1.00  0.00           C  
ATOM   1565  O   SER   302      15.600   8.521   8.244  1.00  0.00           O  
ATOM   1566  CB  SER   302      14.740   5.584   8.515  1.00  0.00           C  
ATOM   1567  OG  SER   302      14.789   4.373   9.261  1.00  0.00           O  
ATOM   1568  H   SER   302      12.461   6.210   9.611  1.00  0.00           H  
ATOM   1569  HA  SER   302      15.306   6.838  10.155  1.00  0.00           H  
ATOM   1570  HB3 SER   302      15.695   5.709   8.001  1.00  0.00           H  
ATOM   1571  HB2 SER   302      13.988   5.503   7.733  1.00  0.00           H  
ATOM   1572  HG  SER   302      13.878   4.147   9.529  1.00  0.00           H  
ATOM   1573  N   ILE   303      13.370   8.808   8.457  1.00  0.00           N  
ATOM   1574  CA  ILE   303      13.306  10.091   7.741  1.00  0.00           C  
ATOM   1575  C   ILE   303      13.908  11.214   8.629  1.00  0.00           C  
ATOM   1576  O   ILE   303      13.411  11.413   9.744  1.00  0.00           O  
ATOM   1577  CB  ILE   303      11.838  10.489   7.370  1.00  0.00           C  
ATOM   1578  CG2 ILE   303      11.729  11.894   6.721  1.00  0.00           C  
ATOM   1579  CG1 ILE   303      11.202   9.439   6.429  1.00  0.00           C  
ATOM   1580  CD1 ILE   303       9.700   9.632   6.180  1.00  0.00           C  
ATOM   1581  H   ILE   303      12.503   8.493   8.884  1.00  0.00           H  
ATOM   1582  HA  ILE   303      13.840   9.967   6.802  1.00  0.00           H  
ATOM   1583  HB  ILE   303      11.249  10.511   8.287  1.00  0.00           H  
ATOM   1584 HG21 ILE   303      10.705  12.135   6.441  1.00  0.00           H  
ATOM   1585 HG22 ILE   303      12.043  12.695   7.391  1.00  0.00           H  
ATOM   1586 HG23 ILE   303      12.335  11.962   5.817  1.00  0.00           H  
ATOM   1587 HG13 ILE   303      11.343   8.439   6.833  1.00  0.00           H  
ATOM   1588 HG12 ILE   303      11.723   9.442   5.472  1.00  0.00           H  
ATOM   1589 HD11 ILE   303       9.273   8.728   5.745  1.00  0.00           H  
ATOM   1590 HD12 ILE   303       9.163   9.847   7.104  1.00  0.00           H  
ATOM   1591 HD13 ILE   303       9.502  10.446   5.484  1.00  0.00           H  
ATOM   1592  N   PRO   304      14.960  11.924   8.149  1.00  0.00           N  
ATOM   1593  CA  PRO   304      15.521  13.093   8.856  1.00  0.00           C  
ATOM   1594  C   PRO   304      14.478  14.175   9.201  1.00  0.00           C  
ATOM   1595  O   PRO   304      13.839  14.721   8.303  1.00  0.00           O  
ATOM   1596  CD  PRO   304      15.700  11.667   6.910  1.00  0.00           C  
ATOM   1597  CG  PRO   304      17.018  12.406   7.085  1.00  0.00           C  
ATOM   1598  CB  PRO   304      16.610  13.619   7.901  1.00  0.00           C  
ATOM   1599  HD2 PRO   304      15.132  12.068   6.069  1.00  0.00           H  
ATOM   1600  HD3 PRO   304      15.891  10.612   6.726  1.00  0.00           H  
ATOM   1601  HG2 PRO   304      17.508  12.655   6.144  1.00  0.00           H  
ATOM   1602  HG3 PRO   304      17.707  11.790   7.666  1.00  0.00           H  
ATOM   1603  HB2 PRO   304      16.209  14.380   7.228  1.00  0.00           H  
ATOM   1604  HB3 PRO   304      17.452  14.065   8.431  1.00  0.00           H  
ATOM   1605  HA  PRO   304      15.993  12.717   9.766  1.00  0.00           H  
ATOM   1606  N   GLY   305      14.328  14.455  10.499  1.00  0.00           N  
ATOM   1607  CA  GLY   305      13.453  15.503  11.018  1.00  0.00           C  
ATOM   1608  C   GLY   305      12.143  14.933  11.576  1.00  0.00           C  
ATOM   1609  O   GLY   305      11.525  15.601  12.401  1.00  0.00           O  
ATOM   1610  H   GLY   305      14.873  13.948  11.183  1.00  0.00           H  
ATOM   1611  HA3 GLY   305      13.215  16.249  10.258  1.00  0.00           H  
ATOM   1612  HA2 GLY   305      13.978  16.035  11.811  1.00  0.00           H  
ATOM   1613  N   PHE   306      11.725  13.714  11.194  1.00  0.00           N  
ATOM   1614  CA  PHE   306      10.478  13.088  11.668  1.00  0.00           C  
ATOM   1615  C   PHE   306      10.475  12.869  13.193  1.00  0.00           C  
ATOM   1616  O   PHE   306       9.518  13.225  13.879  1.00  0.00           O  
ATOM   1617  CB  PHE   306      10.199  11.788  10.873  1.00  0.00           C  
ATOM   1618  CG  PHE   306       9.024  10.932  11.330  1.00  0.00           C  
ATOM   1619  CD1 PHE   306       7.723  11.189  10.848  1.00  0.00           C  
ATOM   1620  CE1 PHE   306       6.652  10.435  11.310  1.00  0.00           C  
ATOM   1621  CZ  PHE   306       6.847   9.455  12.275  1.00  0.00           C  
ATOM   1622  CE2 PHE   306       8.113   9.222  12.793  1.00  0.00           C  
ATOM   1623  CD2 PHE   306       9.198   9.960  12.340  1.00  0.00           C  
ATOM   1624  H   PHE   306      12.289  13.176  10.547  1.00  0.00           H  
ATOM   1625  HA  PHE   306       9.663  13.781  11.450  1.00  0.00           H  
ATOM   1626  HB3 PHE   306      11.086  11.154  10.890  1.00  0.00           H  
ATOM   1627  HB2 PHE   306      10.036  12.043   9.825  1.00  0.00           H  
ATOM   1628  HD1 PHE   306       7.557  11.957  10.106  1.00  0.00           H  
ATOM   1629  HE1 PHE   306       5.659  10.606  10.920  1.00  0.00           H  
ATOM   1630  HZ  PHE   306       6.005   8.880  12.629  1.00  0.00           H  
ATOM   1631  HE2 PHE   306       8.254   8.469  13.556  1.00  0.00           H  
ATOM   1632  HD2 PHE   306      10.178   9.777  12.756  1.00  0.00           H  
ATOM   1633  N   VAL   307      11.599  12.355  13.704  1.00  0.00           N  
ATOM   1634  CA  VAL   307      11.823  12.079  15.121  1.00  0.00           C  
ATOM   1635  C   VAL   307      11.973  13.351  15.995  1.00  0.00           C  
ATOM   1636  O   VAL   307      11.950  13.243  17.222  1.00  0.00           O  
ATOM   1637  CB  VAL   307      13.081  11.182  15.296  1.00  0.00           C  
ATOM   1638  CG1 VAL   307      12.878   9.802  14.642  1.00  0.00           C  
ATOM   1639  CG2 VAL   307      14.399  11.826  14.811  1.00  0.00           C  
ATOM   1640  H   VAL   307      12.355  12.115  13.081  1.00  0.00           H  
ATOM   1641  HA  VAL   307      10.954  11.535  15.496  1.00  0.00           H  
ATOM   1642  HB  VAL   307      13.199  10.993  16.365  1.00  0.00           H  
ATOM   1643 HG11 VAL   307      13.719   9.139  14.845  1.00  0.00           H  
ATOM   1644 HG12 VAL   307      11.980   9.313  15.023  1.00  0.00           H  
ATOM   1645 HG13 VAL   307      12.777   9.875  13.558  1.00  0.00           H  
ATOM   1646 HG21 VAL   307      15.240  11.149  14.959  1.00  0.00           H  
ATOM   1647 HG22 VAL   307      14.364  12.075  13.750  1.00  0.00           H  
ATOM   1648 HG23 VAL   307      14.631  12.742  15.356  1.00  0.00           H  
ATOM   1649  N   ASN   308      12.124  14.526  15.365  1.00  0.00           N  
ATOM   1650  CA  ASN   308      12.223  15.828  16.036  1.00  0.00           C  
ATOM   1651  C   ASN   308      10.833  16.436  16.303  1.00  0.00           C  
ATOM   1652  O   ASN   308      10.736  17.357  17.115  1.00  0.00           O  
ATOM   1653  CB  ASN   308      13.089  16.816  15.215  1.00  0.00           C  
ATOM   1654  CG  ASN   308      14.551  16.388  15.069  1.00  0.00           C  
ATOM   1655  OD1 ASN   308      14.878  15.525  14.256  1.00  0.00           O  
ATOM   1656  ND2 ASN   308      15.458  16.991  15.830  1.00  0.00           N  
ATOM   1657  H   ASN   308      12.101  14.544  14.353  1.00  0.00           H  
ATOM   1658  HA  ASN   308      12.714  15.682  17.001  1.00  0.00           H  
ATOM   1659  HB3 ASN   308      13.070  17.797  15.693  1.00  0.00           H  
ATOM   1660  HB2 ASN   308      12.662  16.973  14.225  1.00  0.00           H  
ATOM   1661 HD22 ASN   308      16.434  16.742  15.757  1.00  0.00           H  
ATOM   1662 HD21 ASN   308      15.199  17.710  16.491  1.00  0.00           H  
ATOM   1663  N   LEU   309       9.786  15.922  15.642  1.00  0.00           N  
ATOM   1664  CA  LEU   309       8.384  16.267  15.893  1.00  0.00           C  
ATOM   1665  C   LEU   309       7.897  15.578  17.188  1.00  0.00           C  
ATOM   1666  O   LEU   309       8.571  14.667  17.682  1.00  0.00           O  
ATOM   1667  CB  LEU   309       7.527  15.842  14.677  1.00  0.00           C  
ATOM   1668  CG  LEU   309       8.053  16.275  13.288  1.00  0.00           C  
ATOM   1669  CD1 LEU   309       7.189  15.666  12.174  1.00  0.00           C  
ATOM   1670  CD2 LEU   309       8.170  17.804  13.140  1.00  0.00           C  
ATOM   1671  H   LEU   309       9.935  15.136  15.022  1.00  0.00           H  
ATOM   1672  HA  LEU   309       8.301  17.347  16.030  1.00  0.00           H  
ATOM   1673  HB3 LEU   309       6.526  16.247  14.807  1.00  0.00           H  
ATOM   1674  HB2 LEU   309       7.413  14.756  14.683  1.00  0.00           H  
ATOM   1675  HG  LEU   309       9.049  15.860  13.147  1.00  0.00           H  
ATOM   1676 HD11 LEU   309       7.409  16.108  11.202  1.00  0.00           H  
ATOM   1677 HD12 LEU   309       7.366  14.593  12.086  1.00  0.00           H  
ATOM   1678 HD13 LEU   309       6.127  15.809  12.376  1.00  0.00           H  
ATOM   1679 HD21 LEU   309       7.716  18.164  12.217  1.00  0.00           H  
ATOM   1680 HD22 LEU   309       7.687  18.333  13.961  1.00  0.00           H  
ATOM   1681 HD23 LEU   309       9.216  18.111  13.124  1.00  0.00           H  
ATOM   1682  N   ASP   310       6.743  15.990  17.731  1.00  0.00           N  
ATOM   1683  CA  ASP   310       6.162  15.375  18.935  1.00  0.00           C  
ATOM   1684  C   ASP   310       5.651  13.955  18.607  1.00  0.00           C  
ATOM   1685  O   ASP   310       5.357  13.655  17.449  1.00  0.00           O  
ATOM   1686  CB  ASP   310       5.035  16.249  19.553  1.00  0.00           C  
ATOM   1687  CG  ASP   310       4.532  15.785  20.924  1.00  0.00           C  
ATOM   1688  OD1 ASP   310       3.418  16.193  21.309  1.00  0.00           O  
ATOM   1689  OD2 ASP   310       5.251  15.034  21.615  1.00  0.00           O1-
ATOM   1690  H   ASP   310       6.112  16.606  17.207  1.00  0.00           H  
ATOM   1691  HA  ASP   310       6.963  15.282  19.671  1.00  0.00           H  
ATOM   1692  HB3 ASP   310       4.186  16.246  18.869  1.00  0.00           H  
ATOM   1693  HB2 ASP   310       5.378  17.280  19.642  1.00  0.00           H  
ATOM   1694  N   LEU   311       5.507  13.111  19.633  1.00  0.00           N  
ATOM   1695  CA  LEU   311       4.924  11.771  19.528  1.00  0.00           C  
ATOM   1696  C   LEU   311       3.477  11.821  18.993  1.00  0.00           C  
ATOM   1697  O   LEU   311       3.091  10.967  18.197  1.00  0.00           O  
ATOM   1698  CB  LEU   311       5.024  11.059  20.898  1.00  0.00           C  
ATOM   1699  CG  LEU   311       4.657   9.555  20.889  1.00  0.00           C  
ATOM   1700  CD1 LEU   311       5.589   8.738  19.966  1.00  0.00           C  
ATOM   1701  CD2 LEU   311       4.611   8.991  22.325  1.00  0.00           C  
ATOM   1702  H   LEU   311       5.632  13.507  20.567  1.00  0.00           H  
ATOM   1703  HA  LEU   311       5.529  11.227  18.801  1.00  0.00           H  
ATOM   1704  HB3 LEU   311       4.378  11.580  21.607  1.00  0.00           H  
ATOM   1705  HB2 LEU   311       6.038  11.166  21.287  1.00  0.00           H  
ATOM   1706  HG  LEU   311       3.646   9.453  20.492  1.00  0.00           H  
ATOM   1707 HD11 LEU   311       5.894   7.787  20.402  1.00  0.00           H  
ATOM   1708 HD12 LEU   311       5.091   8.507  19.024  1.00  0.00           H  
ATOM   1709 HD13 LEU   311       6.504   9.280  19.722  1.00  0.00           H  
ATOM   1710 HD21 LEU   311       3.612   8.622  22.564  1.00  0.00           H  
ATOM   1711 HD22 LEU   311       5.303   8.163  22.482  1.00  0.00           H  
ATOM   1712 HD23 LEU   311       4.857   9.747  23.072  1.00  0.00           H  
ATOM   1713  N   ASN   312       2.736  12.871  19.384  1.00  0.00           N  
ATOM   1714  CA  ASN   312       1.410  13.219  18.862  1.00  0.00           C  
ATOM   1715  C   ASN   312       1.438  13.433  17.341  1.00  0.00           C  
ATOM   1716  O   ASN   312       0.616  12.838  16.645  1.00  0.00           O  
ATOM   1717  CB  ASN   312       0.865  14.485  19.564  1.00  0.00           C  
ATOM   1718  CG  ASN   312       0.473  14.254  21.023  1.00  0.00           C  
ATOM   1719  OD1 ASN   312      -0.503  13.564  21.308  1.00  0.00           O  
ATOM   1720  ND2 ASN   312       1.209  14.832  21.963  1.00  0.00           N  
ATOM   1721  H   ASN   312       3.148  13.521  20.040  1.00  0.00           H  
ATOM   1722  HA  ASN   312       0.764  12.371  19.099  1.00  0.00           H  
ATOM   1723  HB3 ASN   312      -0.041  14.816  19.053  1.00  0.00           H  
ATOM   1724  HB2 ASN   312       1.570  15.313  19.477  1.00  0.00           H  
ATOM   1725 HD22 ASN   312       0.989  14.724  22.942  1.00  0.00           H  
ATOM   1726 HD21 ASN   312       2.045  15.400  21.717  1.00  0.00           H  
ATOM   1727  N   ASP   313       2.401  14.233  16.854  1.00  0.00           N  
ATOM   1728  CA  ASP   313       2.654  14.479  15.428  1.00  0.00           C  
ATOM   1729  C   ASP   313       3.002  13.178  14.696  1.00  0.00           C  
ATOM   1730  O   ASP   313       2.303  12.822  13.751  1.00  0.00           O  
ATOM   1731  CB  ASP   313       3.756  15.521  15.117  1.00  0.00           C  
ATOM   1732  CG  ASP   313       3.627  16.875  15.796  1.00  0.00           C  
ATOM   1733  OD1 ASP   313       4.608  17.290  16.448  1.00  0.00           O  
ATOM   1734  OD2 ASP   313       2.609  17.562  15.572  1.00  0.00           O1-
ATOM   1735  H   ASP   313       3.078  14.628  17.491  1.00  0.00           H  
ATOM   1736  HA  ASP   313       1.723  14.862  15.007  1.00  0.00           H  
ATOM   1737  HB3 ASP   313       3.841  15.687  14.042  1.00  0.00           H  
ATOM   1738  HB2 ASP   313       4.718  15.103  15.409  1.00  0.00           H  
ATOM   1739  N   GLN   314       4.039  12.475  15.176  1.00  0.00           N  
ATOM   1740  CA  GLN   314       4.565  11.228  14.612  1.00  0.00           C  
ATOM   1741  C   GLN   314       3.486  10.147  14.399  1.00  0.00           C  
ATOM   1742  O   GLN   314       3.382   9.595  13.302  1.00  0.00           O  
ATOM   1743  CB  GLN   314       5.708  10.688  15.498  1.00  0.00           C  
ATOM   1744  CG  GLN   314       7.001  11.530  15.465  1.00  0.00           C  
ATOM   1745  CD  GLN   314       8.055  10.984  16.432  1.00  0.00           C  
ATOM   1746  OE1 GLN   314       8.322   9.784  16.462  1.00  0.00           O  
ATOM   1747  NE2 GLN   314       8.679  11.835  17.236  1.00  0.00           N  
ATOM   1748  H   GLN   314       4.536  12.853  15.980  1.00  0.00           H  
ATOM   1749  HA  GLN   314       4.974  11.471  13.629  1.00  0.00           H  
ATOM   1750  HB3 GLN   314       5.954   9.672  15.183  1.00  0.00           H  
ATOM   1751  HB2 GLN   314       5.356  10.598  16.526  1.00  0.00           H  
ATOM   1752  HG3 GLN   314       6.795  12.573  15.694  1.00  0.00           H  
ATOM   1753  HG2 GLN   314       7.420  11.523  14.458  1.00  0.00           H  
ATOM   1754 HE22 GLN   314       9.380  11.505  17.882  1.00  0.00           H  
ATOM   1755 HE21 GLN   314       8.487  12.836  17.224  1.00  0.00           H  
ATOM   1756  N   VAL   315       2.674   9.897  15.436  1.00  0.00           N  
ATOM   1757  CA  VAL   315       1.545   8.971  15.378  1.00  0.00           C  
ATOM   1758  C   VAL   315       0.451   9.452  14.401  1.00  0.00           C  
ATOM   1759  O   VAL   315      -0.022   8.649  13.600  1.00  0.00           O  
ATOM   1760  CB  VAL   315       0.944   8.714  16.795  1.00  0.00           C  
ATOM   1761  CG1 VAL   315      -0.427   8.002  16.825  1.00  0.00           C  
ATOM   1762  CG2 VAL   315       1.936   7.919  17.666  1.00  0.00           C  
ATOM   1763  H   VAL   315       2.817  10.385  16.316  1.00  0.00           H  
ATOM   1764  HA  VAL   315       1.924   8.022  14.992  1.00  0.00           H  
ATOM   1765  HB  VAL   315       0.801   9.684  17.275  1.00  0.00           H  
ATOM   1766 HG11 VAL   315      -0.728   7.772  17.848  1.00  0.00           H  
ATOM   1767 HG12 VAL   315      -1.221   8.617  16.401  1.00  0.00           H  
ATOM   1768 HG13 VAL   315      -0.398   7.063  16.272  1.00  0.00           H  
ATOM   1769 HG21 VAL   315       1.570   7.813  18.687  1.00  0.00           H  
ATOM   1770 HG22 VAL   315       2.099   6.917  17.266  1.00  0.00           H  
ATOM   1771 HG23 VAL   315       2.909   8.406  17.724  1.00  0.00           H  
ATOM   1772  N   THR   316       0.092  10.740  14.448  1.00  0.00           N  
ATOM   1773  CA  THR   316      -0.922  11.341  13.577  1.00  0.00           C  
ATOM   1774  C   THR   316      -0.533  11.328  12.077  1.00  0.00           C  
ATOM   1775  O   THR   316      -1.403  11.089  11.237  1.00  0.00           O  
ATOM   1776  CB  THR   316      -1.244  12.789  14.036  1.00  0.00           C  
ATOM   1777  CG2 THR   316      -2.225  13.589  13.169  1.00  0.00           C  
ATOM   1778  OG1 THR   316      -1.757  12.761  15.357  1.00  0.00           O  
ATOM   1779  H   THR   316       0.554  11.367  15.097  1.00  0.00           H  
ATOM   1780  HA  THR   316      -1.831  10.743  13.675  1.00  0.00           H  
ATOM   1781  HB  THR   316      -0.309  13.346  14.081  1.00  0.00           H  
ATOM   1782 HG21 THR   316      -2.505  14.525  13.651  1.00  0.00           H  
ATOM   1783 HG22 THR   316      -1.763  13.857  12.221  1.00  0.00           H  
ATOM   1784 HG23 THR   316      -3.136  13.026  12.961  1.00  0.00           H  
ATOM   1785  HG1 THR   316      -0.986  12.691  15.952  1.00  0.00           H  
ATOM   1786  N   LEU   317       0.758  11.517  11.766  1.00  0.00           N  
ATOM   1787  CA  LEU   317       1.319  11.370  10.420  1.00  0.00           C  
ATOM   1788  C   LEU   317       1.190   9.925   9.905  1.00  0.00           C  
ATOM   1789  O   LEU   317       0.697   9.714   8.795  1.00  0.00           O  
ATOM   1790  CB  LEU   317       2.794  11.837  10.397  1.00  0.00           C  
ATOM   1791  CG  LEU   317       3.001  13.359  10.567  1.00  0.00           C  
ATOM   1792  CD1 LEU   317       4.470  13.688  10.896  1.00  0.00           C  
ATOM   1793  CD2 LEU   317       2.473  14.170   9.364  1.00  0.00           C  
ATOM   1794  H   LEU   317       1.414  11.768  12.504  1.00  0.00           H  
ATOM   1795  HA  LEU   317       0.741  11.999   9.748  1.00  0.00           H  
ATOM   1796  HB3 LEU   317       3.266  11.526   9.464  1.00  0.00           H  
ATOM   1797  HB2 LEU   317       3.333  11.309  11.185  1.00  0.00           H  
ATOM   1798  HG  LEU   317       2.419  13.679  11.427  1.00  0.00           H  
ATOM   1799 HD11 LEU   317       4.871  14.498  10.290  1.00  0.00           H  
ATOM   1800 HD12 LEU   317       4.569  13.993  11.938  1.00  0.00           H  
ATOM   1801 HD13 LEU   317       5.128  12.834  10.748  1.00  0.00           H  
ATOM   1802 HD21 LEU   317       3.241  14.768   8.875  1.00  0.00           H  
ATOM   1803 HD22 LEU   317       2.030  13.539   8.598  1.00  0.00           H  
ATOM   1804 HD23 LEU   317       1.691  14.860   9.670  1.00  0.00           H  
ATOM   1805  N   LEU   318       1.608   8.958  10.733  1.00  0.00           N  
ATOM   1806  CA  LEU   318       1.586   7.537  10.395  1.00  0.00           C  
ATOM   1807  C   LEU   318       0.174   6.939  10.312  1.00  0.00           C  
ATOM   1808  O   LEU   318      -0.061   6.147   9.404  1.00  0.00           O  
ATOM   1809  CB  LEU   318       2.457   6.741  11.390  1.00  0.00           C  
ATOM   1810  CG  LEU   318       3.969   6.891  11.136  1.00  0.00           C  
ATOM   1811  CD1 LEU   318       4.775   6.301  12.304  1.00  0.00           C  
ATOM   1812  CD2 LEU   318       4.379   6.255   9.791  1.00  0.00           C  
ATOM   1813  H   LEU   318       2.007   9.208  11.631  1.00  0.00           H  
ATOM   1814  HA  LEU   318       2.013   7.439   9.395  1.00  0.00           H  
ATOM   1815  HB3 LEU   318       2.208   5.679  11.339  1.00  0.00           H  
ATOM   1816  HB2 LEU   318       2.212   7.050  12.408  1.00  0.00           H  
ATOM   1817  HG  LEU   318       4.209   7.955  11.089  1.00  0.00           H  
ATOM   1818 HD11 LEU   318       5.839   6.247  12.072  1.00  0.00           H  
ATOM   1819 HD12 LEU   318       4.670   6.916  13.198  1.00  0.00           H  
ATOM   1820 HD13 LEU   318       4.434   5.295  12.551  1.00  0.00           H  
ATOM   1821 HD21 LEU   318       5.215   5.566   9.891  1.00  0.00           H  
ATOM   1822 HD22 LEU   318       3.566   5.688   9.337  1.00  0.00           H  
ATOM   1823 HD23 LEU   318       4.678   7.019   9.075  1.00  0.00           H  
ATOM   1824  N   LYS   319      -0.727   7.308  11.238  1.00  0.00           N  
ATOM   1825  CA  LYS   319      -2.073   6.740  11.405  1.00  0.00           C  
ATOM   1826  C   LYS   319      -2.870   6.631  10.092  1.00  0.00           C  
ATOM   1827  O   LYS   319      -3.403   5.568   9.790  1.00  0.00           O  
ATOM   1828  CB  LYS   319      -2.843   7.541  12.486  1.00  0.00           C  
ATOM   1829  CG  LYS   319      -4.286   7.068  12.761  1.00  0.00           C  
ATOM   1830  CD  LYS   319      -5.037   7.975  13.746  1.00  0.00           C  
ATOM   1831  CE  LYS   319      -6.486   7.503  13.963  1.00  0.00           C  
ATOM   1832  NZ  LYS   319      -7.320   8.519  14.623  1.00  0.00           N1+
ATOM   1833  H   LYS   319      -0.426   7.943  11.975  1.00  0.00           H  
ATOM   1834  HA  LYS   319      -1.930   5.724  11.779  1.00  0.00           H  
ATOM   1835  HB3 LYS   319      -2.868   8.592  12.193  1.00  0.00           H  
ATOM   1836  HB2 LYS   319      -2.293   7.498  13.426  1.00  0.00           H  
ATOM   1837  HG3 LYS   319      -4.267   6.045  13.140  1.00  0.00           H  
ATOM   1838  HG2 LYS   319      -4.861   7.035  11.835  1.00  0.00           H  
ATOM   1839  HD3 LYS   319      -5.022   8.999  13.376  1.00  0.00           H  
ATOM   1840  HD2 LYS   319      -4.509   7.988  14.701  1.00  0.00           H  
ATOM   1841  HE3 LYS   319      -6.496   6.585  14.553  1.00  0.00           H  
ATOM   1842  HE2 LYS   319      -6.958   7.272  13.007  1.00  0.00           H  
ATOM   1843  HZ1 LYS   319      -8.217   8.086  14.834  1.00  0.00           H  
ATOM   1844  HZ2 LYS   319      -6.910   8.834  15.484  1.00  0.00           H  
ATOM   1845  HZ3 LYS   319      -7.465   9.304  13.999  1.00  0.00           H  
ATOM   1846  N   TYR   320      -2.921   7.729   9.337  1.00  0.00           N  
ATOM   1847  CA  TYR   320      -3.633   7.784   8.063  1.00  0.00           C  
ATOM   1848  C   TYR   320      -2.717   7.395   6.888  1.00  0.00           C  
ATOM   1849  O   TYR   320      -3.205   6.827   5.910  1.00  0.00           O  
ATOM   1850  CB  TYR   320      -4.257   9.184   7.906  1.00  0.00           C  
ATOM   1851  CG  TYR   320      -5.210   9.544   9.041  1.00  0.00           C  
ATOM   1852  CD1 TYR   320      -4.785  10.363  10.111  1.00  0.00           C  
ATOM   1853  CE1 TYR   320      -5.643  10.612  11.201  1.00  0.00           C  
ATOM   1854  CZ  TYR   320      -6.934  10.047  11.228  1.00  0.00           C  
ATOM   1855  OH  TYR   320      -7.753  10.255  12.303  1.00  0.00           O  
ATOM   1856  CE2 TYR   320      -7.371   9.250  10.152  1.00  0.00           C  
ATOM   1857  CD2 TYR   320      -6.512   9.000   9.063  1.00  0.00           C  
ATOM   1858  H   TYR   320      -2.462   8.572   9.651  1.00  0.00           H  
ATOM   1859  HA  TYR   320      -4.457   7.067   8.072  1.00  0.00           H  
ATOM   1860  HB3 TYR   320      -4.798   9.240   6.959  1.00  0.00           H  
ATOM   1861  HB2 TYR   320      -3.466   9.929   7.839  1.00  0.00           H  
ATOM   1862  HD1 TYR   320      -3.788  10.780  10.118  1.00  0.00           H  
ATOM   1863  HE1 TYR   320      -5.301  11.228  12.020  1.00  0.00           H  
ATOM   1864  HH  TYR   320      -8.684  10.169  12.053  1.00  0.00           H  
ATOM   1865  HE2 TYR   320      -8.354   8.803  10.159  1.00  0.00           H  
ATOM   1866  HD2 TYR   320      -6.850   8.365   8.256  1.00  0.00           H  
ATOM   1867  N   GLY   321      -1.409   7.660   7.017  1.00  0.00           N  
ATOM   1868  CA  GLY   321      -0.418   7.456   5.963  1.00  0.00           C  
ATOM   1869  C   GLY   321      -0.147   5.973   5.680  1.00  0.00           C  
ATOM   1870  O   GLY   321       0.111   5.632   4.528  1.00  0.00           O  
ATOM   1871  H   GLY   321      -1.074   8.078   7.873  1.00  0.00           H  
ATOM   1872  HA3 GLY   321       0.513   7.946   6.248  1.00  0.00           H  
ATOM   1873  HA2 GLY   321      -0.761   7.932   5.044  1.00  0.00           H  
ATOM   1874  N   VAL   322      -0.225   5.080   6.681  1.00  0.00           N  
ATOM   1875  CA  VAL   322       0.001   3.642   6.486  1.00  0.00           C  
ATOM   1876  C   VAL   322      -0.976   2.999   5.476  1.00  0.00           C  
ATOM   1877  O   VAL   322      -0.530   2.208   4.648  1.00  0.00           O  
ATOM   1878  CB  VAL   322      -0.020   2.815   7.807  1.00  0.00           C  
ATOM   1879  CG1 VAL   322       1.217   3.088   8.681  1.00  0.00           C  
ATOM   1880  CG2 VAL   322      -1.318   2.927   8.630  1.00  0.00           C  
ATOM   1881  H   VAL   322      -0.395   5.396   7.632  1.00  0.00           H  
ATOM   1882  HA  VAL   322       0.999   3.546   6.054  1.00  0.00           H  
ATOM   1883  HB  VAL   322       0.058   1.762   7.530  1.00  0.00           H  
ATOM   1884 HG11 VAL   322       1.163   2.562   9.633  1.00  0.00           H  
ATOM   1885 HG12 VAL   322       2.124   2.751   8.185  1.00  0.00           H  
ATOM   1886 HG13 VAL   322       1.345   4.147   8.896  1.00  0.00           H  
ATOM   1887 HG21 VAL   322      -1.249   2.352   9.553  1.00  0.00           H  
ATOM   1888 HG22 VAL   322      -1.526   3.959   8.906  1.00  0.00           H  
ATOM   1889 HG23 VAL   322      -2.184   2.546   8.088  1.00  0.00           H  
ATOM   1890  N   HIS   323      -2.260   3.386   5.503  1.00  0.00           N  
ATOM   1891  CA  HIS   323      -3.267   2.890   4.561  1.00  0.00           C  
ATOM   1892  C   HIS   323      -3.047   3.398   3.133  1.00  0.00           C  
ATOM   1893  O   HIS   323      -3.206   2.623   2.189  1.00  0.00           O  
ATOM   1894  CB  HIS   323      -4.695   3.212   5.045  1.00  0.00           C  
ATOM   1895  CG  HIS   323      -5.279   2.111   5.880  1.00  0.00           C  
ATOM   1896  ND1 HIS   323      -5.613   2.272   7.227  1.00  0.00           N  
ATOM   1897  CE1 HIS   323      -6.062   1.081   7.612  1.00  0.00           C  
ATOM   1898  NE2 HIS   323      -6.032   0.180   6.633  1.00  0.00           N  
ATOM   1899  CD2 HIS   323      -5.553   0.816   5.503  1.00  0.00           C  
ATOM   1900  H   HIS   323      -2.547   4.087   6.172  1.00  0.00           H  
ATOM   1901  HA  HIS   323      -3.159   1.805   4.503  1.00  0.00           H  
ATOM   1902  HB3 HIS   323      -5.371   3.346   4.198  1.00  0.00           H  
ATOM   1903  HB2 HIS   323      -4.722   4.152   5.597  1.00  0.00           H  
ATOM   1904  HE1 HIS   323      -6.414   0.861   8.610  1.00  0.00           H  
ATOM   1905  HE2 HIS   323      -6.334  -0.806   6.691  1.00  0.00           H  
ATOM   1906  HD2 HIS   323      -5.439   0.307   4.559  1.00  0.00           H  
ATOM   1907  N   GLU   324      -2.661   4.672   3.006  1.00  0.00           N  
ATOM   1908  CA  GLU   324      -2.265   5.293   1.746  1.00  0.00           C  
ATOM   1909  C   GLU   324      -1.051   4.567   1.133  1.00  0.00           C  
ATOM   1910  O   GLU   324      -1.131   4.106  -0.002  1.00  0.00           O  
ATOM   1911  CB  GLU   324      -2.000   6.795   1.973  1.00  0.00           C  
ATOM   1912  CG  GLU   324      -3.241   7.595   2.428  1.00  0.00           C  
ATOM   1913  CD  GLU   324      -2.921   9.041   2.786  1.00  0.00           C  
ATOM   1914  OE1 GLU   324      -1.741   9.436   2.836  1.00  0.00           O  
ATOM   1915  OE2 GLU   324      -3.844   9.843   3.035  1.00  0.00           O1-
ATOM   1916  H   GLU   324      -2.533   5.233   3.838  1.00  0.00           H  
ATOM   1917  HA  GLU   324      -3.096   5.193   1.045  1.00  0.00           H  
ATOM   1918  HB3 GLU   324      -1.614   7.239   1.055  1.00  0.00           H  
ATOM   1919  HB2 GLU   324      -1.202   6.917   2.705  1.00  0.00           H  
ATOM   1920  HG3 GLU   324      -3.701   7.135   3.302  1.00  0.00           H  
ATOM   1921  HG2 GLU   324      -3.993   7.595   1.639  1.00  0.00           H  
ATOM   1922  N   ILE   325       0.018   4.395   1.919  1.00  0.00           N  
ATOM   1923  CA  ILE   325       1.249   3.727   1.500  1.00  0.00           C  
ATOM   1924  C   ILE   325       1.049   2.223   1.199  1.00  0.00           C  
ATOM   1925  O   ILE   325       1.615   1.732   0.221  1.00  0.00           O  
ATOM   1926  CB  ILE   325       2.391   3.956   2.532  1.00  0.00           C  
ATOM   1927  CG2 ILE   325       3.682   3.143   2.295  1.00  0.00           C  
ATOM   1928  CG1 ILE   325       2.738   5.460   2.605  1.00  0.00           C  
ATOM   1929  CD1 ILE   325       3.405   5.884   3.915  1.00  0.00           C  
ATOM   1930  H   ILE   325       0.016   4.795   2.856  1.00  0.00           H  
ATOM   1931  HA  ILE   325       1.556   4.198   0.564  1.00  0.00           H  
ATOM   1932  HB  ILE   325       1.997   3.661   3.506  1.00  0.00           H  
ATOM   1933 HG21 ILE   325       4.462   3.424   3.003  1.00  0.00           H  
ATOM   1934 HG22 ILE   325       3.522   2.075   2.421  1.00  0.00           H  
ATOM   1935 HG23 ILE   325       4.076   3.308   1.291  1.00  0.00           H  
ATOM   1936 HG13 ILE   325       1.836   6.060   2.512  1.00  0.00           H  
ATOM   1937 HG12 ILE   325       3.356   5.747   1.754  1.00  0.00           H  
ATOM   1938 HD11 ILE   325       3.172   6.928   4.121  1.00  0.00           H  
ATOM   1939 HD12 ILE   325       3.041   5.304   4.761  1.00  0.00           H  
ATOM   1940 HD13 ILE   325       4.489   5.779   3.870  1.00  0.00           H  
ATOM   1941  N   ILE   326       0.201   1.524   1.970  1.00  0.00           N  
ATOM   1942  CA  ILE   326      -0.246   0.162   1.660  1.00  0.00           C  
ATOM   1943  C   ILE   326      -0.966   0.078   0.297  1.00  0.00           C  
ATOM   1944  O   ILE   326      -0.646  -0.817  -0.485  1.00  0.00           O  
ATOM   1945  CB  ILE   326      -1.099  -0.471   2.808  1.00  0.00           C  
ATOM   1946  CG2 ILE   326      -1.996  -1.670   2.419  1.00  0.00           C  
ATOM   1947  CG1 ILE   326      -0.178  -0.884   3.982  1.00  0.00           C  
ATOM   1948  CD1 ILE   326      -0.905  -1.094   5.321  1.00  0.00           C  
ATOM   1949  H   ILE   326      -0.191   1.950   2.807  1.00  0.00           H  
ATOM   1950  HA  ILE   326       0.656  -0.440   1.556  1.00  0.00           H  
ATOM   1951  HB  ILE   326      -1.767   0.310   3.170  1.00  0.00           H  
ATOM   1952 HG21 ILE   326      -2.506  -2.076   3.292  1.00  0.00           H  
ATOM   1953 HG22 ILE   326      -2.776  -1.387   1.712  1.00  0.00           H  
ATOM   1954 HG23 ILE   326      -1.412  -2.477   1.975  1.00  0.00           H  
ATOM   1955 HG13 ILE   326       0.589  -0.125   4.131  1.00  0.00           H  
ATOM   1956 HG12 ILE   326       0.367  -1.792   3.718  1.00  0.00           H  
ATOM   1957 HD11 ILE   326      -0.360  -0.610   6.132  1.00  0.00           H  
ATOM   1958 HD12 ILE   326      -1.912  -0.675   5.315  1.00  0.00           H  
ATOM   1959 HD13 ILE   326      -0.983  -2.152   5.568  1.00  0.00           H  
ATOM   1960  N   TYR   327      -1.858   1.031  -0.004  1.00  0.00           N  
ATOM   1961  CA  TYR   327      -2.476   1.155  -1.324  1.00  0.00           C  
ATOM   1962  C   TYR   327      -1.472   1.510  -2.443  1.00  0.00           C  
ATOM   1963  O   TYR   327      -1.610   0.959  -3.534  1.00  0.00           O  
ATOM   1964  CB  TYR   327      -3.695   2.102  -1.286  1.00  0.00           C  
ATOM   1965  CG  TYR   327      -5.041   1.405  -1.166  1.00  0.00           C  
ATOM   1966  CD1 TYR   327      -5.532   0.665  -2.262  1.00  0.00           C  
ATOM   1967  CE1 TYR   327      -6.797   0.055  -2.196  1.00  0.00           C  
ATOM   1968  CZ  TYR   327      -7.591   0.190  -1.042  1.00  0.00           C  
ATOM   1969  OH  TYR   327      -8.837  -0.368  -1.025  1.00  0.00           O  
ATOM   1970  CE2 TYR   327      -7.096   0.906   0.067  1.00  0.00           C  
ATOM   1971  CD2 TYR   327      -5.821   1.510   0.006  1.00  0.00           C  
ATOM   1972  H   TYR   327      -2.084   1.748   0.679  1.00  0.00           H  
ATOM   1973  HA  TYR   327      -2.851   0.159  -1.567  1.00  0.00           H  
ATOM   1974  HB3 TYR   327      -3.753   2.646  -2.230  1.00  0.00           H  
ATOM   1975  HB2 TYR   327      -3.579   2.869  -0.520  1.00  0.00           H  
ATOM   1976  HD1 TYR   327      -4.943   0.571  -3.164  1.00  0.00           H  
ATOM   1977  HE1 TYR   327      -7.156  -0.509  -3.041  1.00  0.00           H  
ATOM   1978  HH  TYR   327      -9.312  -0.292  -0.176  1.00  0.00           H  
ATOM   1979  HE2 TYR   327      -7.689   1.008   0.964  1.00  0.00           H  
ATOM   1980  HD2 TYR   327      -5.454   2.068   0.855  1.00  0.00           H  
ATOM   1981  N   THR   328      -0.462   2.351  -2.180  1.00  0.00           N  
ATOM   1982  CA  THR   328       0.641   2.613  -3.115  1.00  0.00           C  
ATOM   1983  C   THR   328       1.466   1.340  -3.421  1.00  0.00           C  
ATOM   1984  O   THR   328       1.734   1.058  -4.589  1.00  0.00           O  
ATOM   1985  CB  THR   328       1.603   3.724  -2.603  1.00  0.00           C  
ATOM   1986  CG2 THR   328       2.727   4.129  -3.574  1.00  0.00           C  
ATOM   1987  OG1 THR   328       0.856   4.889  -2.314  1.00  0.00           O  
ATOM   1988  H   THR   328      -0.454   2.888  -1.315  1.00  0.00           H  
ATOM   1989  HA  THR   328       0.197   2.950  -4.054  1.00  0.00           H  
ATOM   1990  HB  THR   328       2.073   3.399  -1.675  1.00  0.00           H  
ATOM   1991 HG21 THR   328       3.321   4.953  -3.178  1.00  0.00           H  
ATOM   1992 HG22 THR   328       3.418   3.305  -3.758  1.00  0.00           H  
ATOM   1993 HG23 THR   328       2.325   4.441  -4.539  1.00  0.00           H  
ATOM   1994  HG1 THR   328       1.462   5.588  -2.043  1.00  0.00           H  
ATOM   1995  N   MET   329       1.797   0.550  -2.387  1.00  0.00           N  
ATOM   1996  CA  MET   329       2.441  -0.756  -2.546  1.00  0.00           C  
ATOM   1997  C   MET   329       1.553  -1.756  -3.305  1.00  0.00           C  
ATOM   1998  O   MET   329       2.053  -2.436  -4.198  1.00  0.00           O  
ATOM   1999  CB  MET   329       2.890  -1.328  -1.188  1.00  0.00           C  
ATOM   2000  CG  MET   329       4.075  -0.567  -0.576  1.00  0.00           C  
ATOM   2001  SD  MET   329       4.764  -1.329   0.917  1.00  0.00           S  
ATOM   2002  CE  MET   329       3.413  -1.054   2.094  1.00  0.00           C  
ATOM   2003  H   MET   329       1.566   0.845  -1.440  1.00  0.00           H  
ATOM   2004  HA  MET   329       3.333  -0.608  -3.158  1.00  0.00           H  
ATOM   2005  HB3 MET   329       3.182  -2.372  -1.313  1.00  0.00           H  
ATOM   2006  HB2 MET   329       2.051  -1.334  -0.493  1.00  0.00           H  
ATOM   2007  HG3 MET   329       3.801   0.463  -0.350  1.00  0.00           H  
ATOM   2008  HG2 MET   329       4.882  -0.508  -1.307  1.00  0.00           H  
ATOM   2009  HE1 MET   329       3.783  -1.148   3.114  1.00  0.00           H  
ATOM   2010  HE2 MET   329       2.996  -0.057   1.979  1.00  0.00           H  
ATOM   2011  HE3 MET   329       2.618  -1.784   1.943  1.00  0.00           H  
ATOM   2012  N   LEU   330       0.253  -1.794  -2.986  1.00  0.00           N  
ATOM   2013  CA  LEU   330      -0.738  -2.617  -3.681  1.00  0.00           C  
ATOM   2014  C   LEU   330      -0.875  -2.238  -5.171  1.00  0.00           C  
ATOM   2015  O   LEU   330      -0.992  -3.132  -6.003  1.00  0.00           O  
ATOM   2016  CB  LEU   330      -2.089  -2.550  -2.932  1.00  0.00           C  
ATOM   2017  CG  LEU   330      -3.090  -3.673  -3.284  1.00  0.00           C  
ATOM   2018  CD1 LEU   330      -2.561  -5.068  -2.887  1.00  0.00           C  
ATOM   2019  CD2 LEU   330      -4.465  -3.391  -2.649  1.00  0.00           C  
ATOM   2020  H   LEU   330      -0.081  -1.245  -2.197  1.00  0.00           H  
ATOM   2021  HA  LEU   330      -0.365  -3.641  -3.636  1.00  0.00           H  
ATOM   2022  HB3 LEU   330      -2.545  -1.579  -3.129  1.00  0.00           H  
ATOM   2023  HB2 LEU   330      -1.916  -2.587  -1.857  1.00  0.00           H  
ATOM   2024  HG  LEU   330      -3.238  -3.667  -4.365  1.00  0.00           H  
ATOM   2025 HD11 LEU   330      -3.340  -5.712  -2.478  1.00  0.00           H  
ATOM   2026 HD12 LEU   330      -2.145  -5.585  -3.751  1.00  0.00           H  
ATOM   2027 HD13 LEU   330      -1.768  -5.008  -2.140  1.00  0.00           H  
ATOM   2028 HD21 LEU   330      -5.272  -3.592  -3.354  1.00  0.00           H  
ATOM   2029 HD22 LEU   330      -4.636  -4.003  -1.764  1.00  0.00           H  
ATOM   2030 HD23 LEU   330      -4.568  -2.352  -2.332  1.00  0.00           H  
ATOM   2031  N   ALA   331      -0.806  -0.938  -5.493  1.00  0.00           N  
ATOM   2032  CA  ALA   331      -0.774  -0.425  -6.862  1.00  0.00           C  
ATOM   2033  C   ALA   331       0.507  -0.823  -7.620  1.00  0.00           C  
ATOM   2034  O   ALA   331       0.418  -1.170  -8.796  1.00  0.00           O  
ATOM   2035  CB  ALA   331      -0.975   1.096  -6.860  1.00  0.00           C  
ATOM   2036  H   ALA   331      -0.780  -0.247  -4.748  1.00  0.00           H  
ATOM   2037  HA  ALA   331      -1.621  -0.865  -7.392  1.00  0.00           H  
ATOM   2038  HB1 ALA   331      -1.031   1.482  -7.878  1.00  0.00           H  
ATOM   2039  HB2 ALA   331      -1.902   1.368  -6.357  1.00  0.00           H  
ATOM   2040  HB3 ALA   331      -0.157   1.615  -6.360  1.00  0.00           H  
ATOM   2041  N   SER   332       1.664  -0.820  -6.946  1.00  0.00           N  
ATOM   2042  CA  SER   332       2.930  -1.318  -7.493  1.00  0.00           C  
ATOM   2043  C   SER   332       2.925  -2.845  -7.738  1.00  0.00           C  
ATOM   2044  O   SER   332       3.538  -3.310  -8.698  1.00  0.00           O  
ATOM   2045  CB  SER   332       4.090  -0.910  -6.563  1.00  0.00           C  
ATOM   2046  OG  SER   332       4.309   0.489  -6.626  1.00  0.00           O  
ATOM   2047  H   SER   332       1.699  -0.423  -6.012  1.00  0.00           H  
ATOM   2048  HA  SER   332       3.088  -0.846  -8.466  1.00  0.00           H  
ATOM   2049  HB3 SER   332       5.011  -1.410  -6.867  1.00  0.00           H  
ATOM   2050  HB2 SER   332       3.902  -1.210  -5.533  1.00  0.00           H  
ATOM   2051  HG  SER   332       4.939   0.730  -5.937  1.00  0.00           H  
ATOM   2052  N   LEU   333       2.218  -3.599  -6.884  1.00  0.00           N  
ATOM   2053  CA  LEU   333       1.977  -5.036  -7.036  1.00  0.00           C  
ATOM   2054  C   LEU   333       0.942  -5.355  -8.138  1.00  0.00           C  
ATOM   2055  O   LEU   333       0.875  -6.503  -8.579  1.00  0.00           O  
ATOM   2056  CB  LEU   333       1.499  -5.613  -5.679  1.00  0.00           C  
ATOM   2057  CG  LEU   333       2.567  -5.704  -4.563  1.00  0.00           C  
ATOM   2058  CD1 LEU   333       1.915  -5.841  -3.172  1.00  0.00           C  
ATOM   2059  CD2 LEU   333       3.576  -6.841  -4.802  1.00  0.00           C  
ATOM   2060  H   LEU   333       1.801  -3.157  -6.070  1.00  0.00           H  
ATOM   2061  HA  LEU   333       2.909  -5.521  -7.329  1.00  0.00           H  
ATOM   2062  HB3 LEU   333       1.062  -6.601  -5.820  1.00  0.00           H  
ATOM   2063  HB2 LEU   333       0.669  -5.000  -5.332  1.00  0.00           H  
ATOM   2064  HG  LEU   333       3.134  -4.772  -4.563  1.00  0.00           H  
ATOM   2065 HD11 LEU   333       2.337  -6.666  -2.598  1.00  0.00           H  
ATOM   2066 HD12 LEU   333       2.064  -4.933  -2.586  1.00  0.00           H  
ATOM   2067 HD13 LEU   333       0.840  -6.014  -3.235  1.00  0.00           H  
ATOM   2068 HD21 LEU   333       4.443  -6.730  -4.153  1.00  0.00           H  
ATOM   2069 HD22 LEU   333       3.135  -7.815  -4.589  1.00  0.00           H  
ATOM   2070 HD23 LEU   333       3.945  -6.857  -5.826  1.00  0.00           H  
ATOM   2071  N   MET   334       0.126  -4.372  -8.536  1.00  0.00           N  
ATOM   2072  CA  MET   334      -0.973  -4.528  -9.484  1.00  0.00           C  
ATOM   2073  C   MET   334      -0.517  -4.230 -10.919  1.00  0.00           C  
ATOM   2074  O   MET   334       0.290  -3.330 -11.150  1.00  0.00           O  
ATOM   2075  CB  MET   334      -2.163  -3.663  -9.017  1.00  0.00           C  
ATOM   2076  CG  MET   334      -3.445  -3.786  -9.856  1.00  0.00           C  
ATOM   2077  SD  MET   334      -4.880  -2.962  -9.104  1.00  0.00           S  
ATOM   2078  CE  MET   334      -5.355  -4.172  -7.839  1.00  0.00           C  
ATOM   2079  H   MET   334       0.260  -3.441  -8.164  1.00  0.00           H  
ATOM   2080  HA  MET   334      -1.316  -5.556  -9.461  1.00  0.00           H  
ATOM   2081  HB3 MET   334      -1.860  -2.618  -8.993  1.00  0.00           H  
ATOM   2082  HB2 MET   334      -2.405  -3.927  -7.989  1.00  0.00           H  
ATOM   2083  HG3 MET   334      -3.693  -4.835 -10.022  1.00  0.00           H  
ATOM   2084  HG2 MET   334      -3.291  -3.348 -10.843  1.00  0.00           H  
ATOM   2085  HE1 MET   334      -6.240  -3.825  -7.307  1.00  0.00           H  
ATOM   2086  HE2 MET   334      -5.588  -5.134  -8.297  1.00  0.00           H  
ATOM   2087  HE3 MET   334      -4.555  -4.316  -7.113  1.00  0.00           H  
ATOM   2088  N   ASN   335      -1.070  -4.988 -11.865  1.00  0.00           N  
ATOM   2089  CA  ASN   335      -0.942  -4.791 -13.304  1.00  0.00           C  
ATOM   2090  C   ASN   335      -2.338  -4.967 -13.932  1.00  0.00           C  
ATOM   2091  O   ASN   335      -3.304  -5.202 -13.208  1.00  0.00           O  
ATOM   2092  CB  ASN   335       0.162  -5.712 -13.895  1.00  0.00           C  
ATOM   2093  CG  ASN   335      -0.190  -7.201 -14.016  1.00  0.00           C  
ATOM   2094  OD1 ASN   335      -0.957  -7.595 -14.890  1.00  0.00           O  
ATOM   2095  ND2 ASN   335       0.391  -8.049 -13.177  1.00  0.00           N  
ATOM   2096  H   ASN   335      -1.755  -5.700 -11.608  1.00  0.00           H  
ATOM   2097  HA  ASN   335      -0.679  -3.756 -13.531  1.00  0.00           H  
ATOM   2098  HB3 ASN   335       1.087  -5.591 -13.331  1.00  0.00           H  
ATOM   2099  HB2 ASN   335       0.396  -5.370 -14.903  1.00  0.00           H  
ATOM   2100 HD22 ASN   335       0.225  -9.040 -13.262  1.00  0.00           H  
ATOM   2101 HD21 ASN   335       1.020  -7.724 -12.459  1.00  0.00           H  
ATOM   2102  N   LYS   336      -2.443  -4.842 -15.260  1.00  0.00           N  
ATOM   2103  CA  LYS   336      -3.712  -4.924 -15.992  1.00  0.00           C  
ATOM   2104  C   LYS   336      -4.460  -6.276 -15.867  1.00  0.00           C  
ATOM   2105  O   LYS   336      -5.680  -6.290 -16.045  1.00  0.00           O  
ATOM   2106  CB  LYS   336      -3.470  -4.542 -17.472  1.00  0.00           C  
ATOM   2107  CG  LYS   336      -2.550  -5.507 -18.249  1.00  0.00           C  
ATOM   2108  CD  LYS   336      -2.544  -5.269 -19.768  1.00  0.00           C  
ATOM   2109  CE  LYS   336      -1.983  -6.465 -20.564  1.00  0.00           C  
ATOM   2110  NZ  LYS   336      -2.920  -7.604 -20.621  1.00  0.00           N1+
ATOM   2111  H   LYS   336      -1.618  -4.672 -15.814  1.00  0.00           H  
ATOM   2112  HA  LYS   336      -4.373  -4.169 -15.561  1.00  0.00           H  
ATOM   2113  HB3 LYS   336      -3.080  -3.526 -17.540  1.00  0.00           H  
ATOM   2114  HB2 LYS   336      -4.442  -4.514 -17.968  1.00  0.00           H  
ATOM   2115  HG3 LYS   336      -2.850  -6.531 -18.055  1.00  0.00           H  
ATOM   2116  HG2 LYS   336      -1.530  -5.430 -17.870  1.00  0.00           H  
ATOM   2117  HD3 LYS   336      -1.932  -4.392 -19.982  1.00  0.00           H  
ATOM   2118  HD2 LYS   336      -3.545  -5.021 -20.122  1.00  0.00           H  
ATOM   2119  HE3 LYS   336      -1.033  -6.794 -20.142  1.00  0.00           H  
ATOM   2120  HE2 LYS   336      -1.778  -6.154 -21.589  1.00  0.00           H  
ATOM   2121  HZ1 LYS   336      -2.512  -8.355 -21.149  1.00  0.00           H  
ATOM   2122  HZ2 LYS   336      -3.151  -7.997 -19.693  1.00  0.00           H  
ATOM   2123  HZ3 LYS   336      -3.783  -7.343 -21.061  1.00  0.00           H  
ATOM   2124  N   ASP   337      -3.728  -7.367 -15.596  1.00  0.00           N  
ATOM   2125  CA  ASP   337      -4.233  -8.746 -15.570  1.00  0.00           C  
ATOM   2126  C   ASP   337      -4.528  -9.242 -14.144  1.00  0.00           C  
ATOM   2127  O   ASP   337      -5.188 -10.273 -14.003  1.00  0.00           O  
ATOM   2128  CB  ASP   337      -3.297  -9.778 -16.263  1.00  0.00           C  
ATOM   2129  CG  ASP   337      -2.919  -9.507 -17.719  1.00  0.00           C  
ATOM   2130  OD1 ASP   337      -3.670  -8.824 -18.447  1.00  0.00           O  
ATOM   2131  OD2 ASP   337      -1.911 -10.081 -18.178  1.00  0.00           O1-
ATOM   2132  H   ASP   337      -2.729  -7.266 -15.433  1.00  0.00           H  
ATOM   2133  HA  ASP   337      -5.184  -8.779 -16.107  1.00  0.00           H  
ATOM   2134  HB3 ASP   337      -3.757 -10.767 -16.227  1.00  0.00           H  
ATOM   2135  HB2 ASP   337      -2.373  -9.835 -15.686  1.00  0.00           H  
ATOM   2136  N   GLY   338      -4.058  -8.551 -13.099  1.00  0.00           N  
ATOM   2137  CA  GLY   338      -4.218  -9.022 -11.725  1.00  0.00           C  
ATOM   2138  C   GLY   338      -3.221  -8.306 -10.815  1.00  0.00           C  
ATOM   2139  O   GLY   338      -2.629  -7.293 -11.192  1.00  0.00           O  
ATOM   2140  H   GLY   338      -3.529  -7.696 -13.229  1.00  0.00           H  
ATOM   2141  HA3 GLY   338      -4.041 -10.095 -11.664  1.00  0.00           H  
ATOM   2142  HA2 GLY   338      -5.231  -8.831 -11.372  1.00  0.00           H  
ATOM   2143  N   VAL   339      -3.059  -8.828  -9.598  1.00  0.00           N  
ATOM   2144  CA  VAL   339      -2.244  -8.239  -8.546  1.00  0.00           C  
ATOM   2145  C   VAL   339      -1.407  -9.318  -7.840  1.00  0.00           C  
ATOM   2146  O   VAL   339      -1.912 -10.403  -7.549  1.00  0.00           O  
ATOM   2147  CB  VAL   339      -3.141  -7.440  -7.549  1.00  0.00           C  
ATOM   2148  CG1 VAL   339      -4.235  -8.282  -6.860  1.00  0.00           C  
ATOM   2149  CG2 VAL   339      -2.349  -6.660  -6.486  1.00  0.00           C  
ATOM   2150  H   VAL   339      -3.543  -9.688  -9.345  1.00  0.00           H  
ATOM   2151  HA  VAL   339      -1.524  -7.565  -9.000  1.00  0.00           H  
ATOM   2152  HB  VAL   339      -3.656  -6.689  -8.148  1.00  0.00           H  
ATOM   2153 HG11 VAL   339      -4.892  -7.655  -6.257  1.00  0.00           H  
ATOM   2154 HG12 VAL   339      -4.864  -8.799  -7.585  1.00  0.00           H  
ATOM   2155 HG13 VAL   339      -3.809  -9.034  -6.196  1.00  0.00           H  
ATOM   2156 HG21 VAL   339      -3.007  -6.001  -5.919  1.00  0.00           H  
ATOM   2157 HG22 VAL   339      -1.860  -7.323  -5.774  1.00  0.00           H  
ATOM   2158 HG23 VAL   339      -1.583  -6.033  -6.936  1.00  0.00           H  
ATOM   2159  N   LEU   340      -0.126  -9.009  -7.612  1.00  0.00           N  
ATOM   2160  CA  LEU   340       0.807  -9.833  -6.849  1.00  0.00           C  
ATOM   2161  C   LEU   340       0.418  -9.858  -5.358  1.00  0.00           C  
ATOM   2162  O   LEU   340       0.069  -8.822  -4.791  1.00  0.00           O  
ATOM   2163  CB  LEU   340       2.243  -9.298  -7.034  1.00  0.00           C  
ATOM   2164  CG  LEU   340       2.861  -9.520  -8.433  1.00  0.00           C  
ATOM   2165  CD1 LEU   340       4.189  -8.742  -8.574  1.00  0.00           C  
ATOM   2166  CD2 LEU   340       3.025 -11.018  -8.773  1.00  0.00           C  
ATOM   2167  H   LEU   340       0.227  -8.101  -7.906  1.00  0.00           H  
ATOM   2168  HA  LEU   340       0.752 -10.848  -7.238  1.00  0.00           H  
ATOM   2169  HB3 LEU   340       2.893  -9.738  -6.280  1.00  0.00           H  
ATOM   2170  HB2 LEU   340       2.240  -8.231  -6.823  1.00  0.00           H  
ATOM   2171  HG  LEU   340       2.174  -9.098  -9.169  1.00  0.00           H  
ATOM   2172 HD11 LEU   340       4.999  -9.340  -8.992  1.00  0.00           H  
ATOM   2173 HD12 LEU   340       4.058  -7.884  -9.234  1.00  0.00           H  
ATOM   2174 HD13 LEU   340       4.544  -8.358  -7.618  1.00  0.00           H  
ATOM   2175 HD21 LEU   340       4.029 -11.273  -9.107  1.00  0.00           H  
ATOM   2176 HD22 LEU   340       2.811 -11.665  -7.924  1.00  0.00           H  
ATOM   2177 HD23 LEU   340       2.348 -11.306  -9.575  1.00  0.00           H  
ATOM   2178  N   ILE   341       0.507 -11.041  -4.752  1.00  0.00           N  
ATOM   2179  CA  ILE   341       0.154 -11.315  -3.365  1.00  0.00           C  
ATOM   2180  C   ILE   341       1.435 -11.780  -2.647  1.00  0.00           C  
ATOM   2181  O   ILE   341       2.264 -12.461  -3.257  1.00  0.00           O  
ATOM   2182  CB  ILE   341      -0.918 -12.448  -3.287  1.00  0.00           C  
ATOM   2183  CG2 ILE   341      -1.300 -12.880  -1.853  1.00  0.00           C  
ATOM   2184  CG1 ILE   341      -2.195 -12.113  -4.095  1.00  0.00           C  
ATOM   2185  CD1 ILE   341      -2.935 -10.836  -3.663  1.00  0.00           C  
ATOM   2186  H   ILE   341       0.909 -11.829  -5.260  1.00  0.00           H  
ATOM   2187  HA  ILE   341      -0.224 -10.417  -2.871  1.00  0.00           H  
ATOM   2188  HB  ILE   341      -0.491 -13.334  -3.757  1.00  0.00           H  
ATOM   2189 HG21 ILE   341      -2.105 -13.615  -1.867  1.00  0.00           H  
ATOM   2190 HG22 ILE   341      -0.466 -13.349  -1.334  1.00  0.00           H  
ATOM   2191 HG23 ILE   341      -1.633 -12.037  -1.248  1.00  0.00           H  
ATOM   2192 HG13 ILE   341      -2.881 -12.958  -4.044  1.00  0.00           H  
ATOM   2193 HG12 ILE   341      -1.942 -12.020  -5.152  1.00  0.00           H  
ATOM   2194 HD11 ILE   341      -3.961 -10.842  -4.032  1.00  0.00           H  
ATOM   2195 HD12 ILE   341      -2.984 -10.728  -2.580  1.00  0.00           H  
ATOM   2196 HD13 ILE   341      -2.453  -9.946  -4.068  1.00  0.00           H  
ATOM   2197  N   SER   342       1.587 -11.391  -1.374  1.00  0.00           N  
ATOM   2198  CA  SER   342       2.709 -11.741  -0.490  1.00  0.00           C  
ATOM   2199  C   SER   342       4.075 -11.360  -1.107  1.00  0.00           C  
ATOM   2200  O   SER   342       4.988 -12.184  -1.185  1.00  0.00           O  
ATOM   2201  CB  SER   342       2.607 -13.228  -0.079  1.00  0.00           C  
ATOM   2202  OG  SER   342       1.400 -13.461   0.634  1.00  0.00           O  
ATOM   2203  H   SER   342       0.847 -10.868  -0.931  1.00  0.00           H  
ATOM   2204  HA  SER   342       2.613 -11.136   0.411  1.00  0.00           H  
ATOM   2205  HB3 SER   342       3.445 -13.497   0.567  1.00  0.00           H  
ATOM   2206  HB2 SER   342       2.650 -13.884  -0.948  1.00  0.00           H  
ATOM   2207  HG  SER   342       1.327 -14.408   0.805  1.00  0.00           H  
ATOM   2208  N   GLU   343       4.143 -10.114  -1.599  1.00  0.00           N  
ATOM   2209  CA  GLU   343       5.297  -9.466  -2.225  1.00  0.00           C  
ATOM   2210  C   GLU   343       5.839 -10.223  -3.462  1.00  0.00           C  
ATOM   2211  O   GLU   343       7.047 -10.227  -3.702  1.00  0.00           O  
ATOM   2212  CB  GLU   343       6.393  -9.103  -1.188  1.00  0.00           C  
ATOM   2213  CG  GLU   343       5.902  -8.323   0.060  1.00  0.00           C  
ATOM   2214  CD  GLU   343       5.471  -9.222   1.217  1.00  0.00           C  
ATOM   2215  OE1 GLU   343       6.353  -9.881   1.800  1.00  0.00           O  
ATOM   2216  OE2 GLU   343       4.264  -9.291   1.534  1.00  0.00           O1-
ATOM   2217  H   GLU   343       3.337  -9.521  -1.466  1.00  0.00           H  
ATOM   2218  HA  GLU   343       4.915  -8.523  -2.617  1.00  0.00           H  
ATOM   2219  HB3 GLU   343       7.151  -8.494  -1.684  1.00  0.00           H  
ATOM   2220  HB2 GLU   343       6.916 -10.009  -0.878  1.00  0.00           H  
ATOM   2221  HG3 GLU   343       5.096  -7.638  -0.205  1.00  0.00           H  
ATOM   2222  HG2 GLU   343       6.716  -7.698   0.430  1.00  0.00           H  
ATOM   2223  N   GLY   344       4.933 -10.832  -4.239  1.00  0.00           N  
ATOM   2224  CA  GLY   344       5.252 -11.479  -5.513  1.00  0.00           C  
ATOM   2225  C   GLY   344       5.370 -13.003  -5.387  1.00  0.00           C  
ATOM   2226  O   GLY   344       5.670 -13.661  -6.380  1.00  0.00           O  
ATOM   2227  H   GLY   344       3.968 -10.853  -3.940  1.00  0.00           H  
ATOM   2228  HA3 GLY   344       6.166 -11.075  -5.951  1.00  0.00           H  
ATOM   2229  HA2 GLY   344       4.460 -11.273  -6.227  1.00  0.00           H  
ATOM   2230  N   GLN   345       5.132 -13.589  -4.205  1.00  0.00           N  
ATOM   2231  CA  GLN   345       5.084 -15.046  -4.036  1.00  0.00           C  
ATOM   2232  C   GLN   345       3.821 -15.666  -4.668  1.00  0.00           C  
ATOM   2233  O   GLN   345       3.896 -16.754  -5.242  1.00  0.00           O  
ATOM   2234  CB  GLN   345       5.201 -15.405  -2.544  1.00  0.00           C  
ATOM   2235  CG  GLN   345       6.577 -15.061  -1.947  1.00  0.00           C  
ATOM   2236  CD  GLN   345       6.589 -15.261  -0.437  1.00  0.00           C  
ATOM   2237  OE1 GLN   345       6.869 -16.352   0.058  1.00  0.00           O  
ATOM   2238  NE2 GLN   345       6.243 -14.222   0.308  1.00  0.00           N  
ATOM   2239  H   GLN   345       4.898 -13.017  -3.404  1.00  0.00           H  
ATOM   2240  HA  GLN   345       5.943 -15.482  -4.550  1.00  0.00           H  
ATOM   2241  HB3 GLN   345       5.014 -16.472  -2.406  1.00  0.00           H  
ATOM   2242  HB2 GLN   345       4.417 -14.890  -1.989  1.00  0.00           H  
ATOM   2243  HG3 GLN   345       6.851 -14.028  -2.167  1.00  0.00           H  
ATOM   2244  HG2 GLN   345       7.351 -15.684  -2.398  1.00  0.00           H  
ATOM   2245 HE22 GLN   345       6.265 -14.245   1.315  1.00  0.00           H  
ATOM   2246 HE21 GLN   345       5.954 -13.354  -0.146  1.00  0.00           H  
ATOM   2247  N   GLY   346       2.691 -14.958  -4.565  1.00  0.00           N  
ATOM   2248  CA  GLY   346       1.421 -15.333  -5.171  1.00  0.00           C  
ATOM   2249  C   GLY   346       1.023 -14.262  -6.192  1.00  0.00           C  
ATOM   2250  O   GLY   346       1.576 -13.162  -6.212  1.00  0.00           O  
ATOM   2251  H   GLY   346       2.718 -14.033  -4.140  1.00  0.00           H  
ATOM   2252  HA3 GLY   346       0.657 -15.398  -4.396  1.00  0.00           H  
ATOM   2253  HA2 GLY   346       1.477 -16.307  -5.650  1.00  0.00           H  
ATOM   2254  N   PHE   347       0.024 -14.572  -7.018  1.00  0.00           N  
ATOM   2255  CA  PHE   347      -0.604 -13.668  -7.975  1.00  0.00           C  
ATOM   2256  C   PHE   347      -2.104 -13.969  -8.016  1.00  0.00           C  
ATOM   2257  O   PHE   347      -2.475 -15.127  -8.182  1.00  0.00           O  
ATOM   2258  CB  PHE   347       0.093 -13.778  -9.350  1.00  0.00           C  
ATOM   2259  CG  PHE   347      -0.614 -13.127 -10.528  1.00  0.00           C  
ATOM   2260  CD1 PHE   347      -1.477 -13.886 -11.348  1.00  0.00           C  
ATOM   2261  CE1 PHE   347      -2.175 -13.271 -12.379  1.00  0.00           C  
ATOM   2262  CZ  PHE   347      -2.046 -11.904 -12.591  1.00  0.00           C  
ATOM   2263  CE2 PHE   347      -1.237 -11.138 -11.762  1.00  0.00           C  
ATOM   2264  CD2 PHE   347      -0.535 -11.732 -10.722  1.00  0.00           C  
ATOM   2265  H   PHE   347      -0.371 -15.512  -6.993  1.00  0.00           H  
ATOM   2266  HA  PHE   347      -0.498 -12.643  -7.623  1.00  0.00           H  
ATOM   2267  HB3 PHE   347       0.263 -14.828  -9.594  1.00  0.00           H  
ATOM   2268  HB2 PHE   347       1.080 -13.324  -9.274  1.00  0.00           H  
ATOM   2269  HD1 PHE   347      -1.596 -14.947 -11.182  1.00  0.00           H  
ATOM   2270  HE1 PHE   347      -2.821 -13.856 -13.018  1.00  0.00           H  
ATOM   2271  HZ  PHE   347      -2.591 -11.434 -13.397  1.00  0.00           H  
ATOM   2272  HE2 PHE   347      -1.161 -10.072 -11.919  1.00  0.00           H  
ATOM   2273  HD2 PHE   347       0.073 -11.120 -10.071  1.00  0.00           H  
ATOM   2274  N   MET   348      -2.936 -12.943  -7.851  1.00  0.00           N  
ATOM   2275  CA  MET   348      -4.387 -13.034  -7.862  1.00  0.00           C  
ATOM   2276  C   MET   348      -4.885 -12.376  -9.152  1.00  0.00           C  
ATOM   2277  O   MET   348      -4.713 -11.167  -9.322  1.00  0.00           O  
ATOM   2278  CB  MET   348      -4.906 -12.356  -6.584  1.00  0.00           C  
ATOM   2279  CG  MET   348      -6.429 -12.368  -6.409  1.00  0.00           C  
ATOM   2280  SD  MET   348      -6.952 -11.739  -4.791  1.00  0.00           S  
ATOM   2281  CE  MET   348      -6.502 -13.129  -3.715  1.00  0.00           C  
ATOM   2282  H   MET   348      -2.562 -11.995  -7.768  1.00  0.00           H  
ATOM   2283  HA  MET   348      -4.712 -14.074  -7.842  1.00  0.00           H  
ATOM   2284  HB3 MET   348      -4.559 -11.323  -6.549  1.00  0.00           H  
ATOM   2285  HB2 MET   348      -4.452 -12.853  -5.730  1.00  0.00           H  
ATOM   2286  HG3 MET   348      -6.816 -13.379  -6.534  1.00  0.00           H  
ATOM   2287  HG2 MET   348      -6.897 -11.754  -7.179  1.00  0.00           H  
ATOM   2288  HE1 MET   348      -6.776 -12.910  -2.683  1.00  0.00           H  
ATOM   2289  HE2 MET   348      -7.029 -14.032  -4.023  1.00  0.00           H  
ATOM   2290  HE3 MET   348      -5.431 -13.324  -3.741  1.00  0.00           H  
ATOM   2291  N   THR   349      -5.451 -13.185 -10.054  1.00  0.00           N  
ATOM   2292  CA  THR   349      -5.940 -12.734 -11.355  1.00  0.00           C  
ATOM   2293  C   THR   349      -7.187 -11.826 -11.227  1.00  0.00           C  
ATOM   2294  O   THR   349      -8.068 -12.084 -10.400  1.00  0.00           O  
ATOM   2295  CB  THR   349      -6.213 -13.943 -12.305  1.00  0.00           C  
ATOM   2296  CG2 THR   349      -7.226 -14.971 -11.775  1.00  0.00           C  
ATOM   2297  OG1 THR   349      -6.709 -13.532 -13.569  1.00  0.00           O  
ATOM   2298  H   THR   349      -5.573 -14.166  -9.837  1.00  0.00           H  
ATOM   2299  HA  THR   349      -5.139 -12.148 -11.808  1.00  0.00           H  
ATOM   2300  HB  THR   349      -5.265 -14.455 -12.478  1.00  0.00           H  
ATOM   2301 HG21 THR   349      -7.302 -15.831 -12.441  1.00  0.00           H  
ATOM   2302 HG22 THR   349      -6.937 -15.351 -10.797  1.00  0.00           H  
ATOM   2303 HG23 THR   349      -8.222 -14.545 -11.680  1.00  0.00           H  
ATOM   2304  HG1 THR   349      -6.664 -14.287 -14.172  1.00  0.00           H  
ATOM   2305  N   ARG   350      -7.255 -10.793 -12.078  1.00  0.00           N  
ATOM   2306  CA  ARG   350      -8.371  -9.851 -12.191  1.00  0.00           C  
ATOM   2307  C   ARG   350      -9.693 -10.543 -12.575  1.00  0.00           C  
ATOM   2308  O   ARG   350     -10.755 -10.085 -12.158  1.00  0.00           O  
ATOM   2309  CB  ARG   350      -7.966  -8.750 -13.191  1.00  0.00           C  
ATOM   2310  CG  ARG   350      -9.001  -7.647 -13.475  1.00  0.00           C  
ATOM   2311  CD  ARG   350      -8.395  -6.603 -14.420  1.00  0.00           C  
ATOM   2312  NE  ARG   350      -9.257  -5.437 -14.646  1.00  0.00           N  
ATOM   2313  CZ  ARG   350      -8.989  -4.449 -15.506  1.00  0.00           C  
ATOM   2314  NH1 ARG   350      -7.877  -4.461 -16.247  1.00  0.00           N  
ATOM   2315  NH2 ARG   350      -9.849  -3.443 -15.613  1.00  0.00           N1+
ATOM   2316  H   ARG   350      -6.510 -10.683 -12.765  1.00  0.00           H  
ATOM   2317  HA  ARG   350      -8.507  -9.390 -11.212  1.00  0.00           H  
ATOM   2318  HB3 ARG   350      -7.694  -9.209 -14.142  1.00  0.00           H  
ATOM   2319  HB2 ARG   350      -7.063  -8.271 -12.815  1.00  0.00           H  
ATOM   2320  HG3 ARG   350      -9.375  -7.181 -12.563  1.00  0.00           H  
ATOM   2321  HG2 ARG   350      -9.857  -8.107 -13.969  1.00  0.00           H  
ATOM   2322  HD3 ARG   350      -8.289  -7.067 -15.401  1.00  0.00           H  
ATOM   2323  HD2 ARG   350      -7.395  -6.310 -14.106  1.00  0.00           H  
ATOM   2324  HE  ARG   350     -10.062  -5.327 -14.039  1.00  0.00           H  
ATOM   2325 HH12 ARG   350      -7.678  -3.740 -16.921  1.00  0.00           H  
ATOM   2326 HH11 ARG   350      -7.187  -5.208 -16.161  1.00  0.00           H  
ATOM   2327 HH22 ARG   350      -9.728  -2.665 -16.240  1.00  0.00           H  
ATOM   2328 HH21 ARG   350     -10.736  -3.437 -15.045  1.00  0.00           H  
ATOM   2329  N   GLU   351      -9.605 -11.662 -13.308  1.00  0.00           N  
ATOM   2330  CA  GLU   351     -10.743 -12.508 -13.671  1.00  0.00           C  
ATOM   2331  C   GLU   351     -11.451 -13.107 -12.440  1.00  0.00           C  
ATOM   2332  O   GLU   351     -12.675 -13.228 -12.447  1.00  0.00           O  
ATOM   2333  CB  GLU   351     -10.267 -13.633 -14.617  1.00  0.00           C  
ATOM   2334  CG  GLU   351      -9.633 -13.150 -15.944  1.00  0.00           C  
ATOM   2335  CD  GLU   351     -10.583 -12.375 -16.856  1.00  0.00           C  
ATOM   2336  OE1 GLU   351     -10.097 -11.494 -17.590  1.00  0.00           O  
ATOM   2337  OE2 GLU   351     -11.793 -12.677 -16.861  1.00  0.00           O1-
ATOM   2338  H   GLU   351      -8.690 -11.992 -13.587  1.00  0.00           H  
ATOM   2339  HA  GLU   351     -11.474 -11.882 -14.187  1.00  0.00           H  
ATOM   2340  HB3 GLU   351     -11.107 -14.291 -14.845  1.00  0.00           H  
ATOM   2341  HB2 GLU   351      -9.546 -14.263 -14.097  1.00  0.00           H  
ATOM   2342  HG3 GLU   351      -9.270 -14.015 -16.500  1.00  0.00           H  
ATOM   2343  HG2 GLU   351      -8.754 -12.538 -15.738  1.00  0.00           H  
ATOM   2344  N   PHE   352     -10.681 -13.441 -11.394  1.00  0.00           N  
ATOM   2345  CA  PHE   352     -11.201 -13.953 -10.125  1.00  0.00           C  
ATOM   2346  C   PHE   352     -11.825 -12.818  -9.295  1.00  0.00           C  
ATOM   2347  O   PHE   352     -12.934 -12.976  -8.789  1.00  0.00           O  
ATOM   2348  CB  PHE   352     -10.097 -14.734  -9.377  1.00  0.00           C  
ATOM   2349  CG  PHE   352     -10.450 -15.350  -8.028  1.00  0.00           C  
ATOM   2350  CD1 PHE   352     -11.661 -16.056  -7.843  1.00  0.00           C  
ATOM   2351  CE1 PHE   352     -11.915 -16.703  -6.641  1.00  0.00           C  
ATOM   2352  CZ  PHE   352     -10.971 -16.685  -5.623  1.00  0.00           C  
ATOM   2353  CE2 PHE   352      -9.761 -16.029  -5.801  1.00  0.00           C  
ATOM   2354  CD2 PHE   352      -9.487 -15.377  -6.996  1.00  0.00           C  
ATOM   2355  H   PHE   352      -9.694 -13.222 -11.422  1.00  0.00           H  
ATOM   2356  HA  PHE   352     -11.998 -14.661 -10.360  1.00  0.00           H  
ATOM   2357  HB3 PHE   352      -9.236 -14.081  -9.233  1.00  0.00           H  
ATOM   2358  HB2 PHE   352      -9.754 -15.549 -10.014  1.00  0.00           H  
ATOM   2359  HD1 PHE   352     -12.399 -16.105  -8.630  1.00  0.00           H  
ATOM   2360  HE1 PHE   352     -12.846 -17.232  -6.501  1.00  0.00           H  
ATOM   2361  HZ  PHE   352     -11.171 -17.195  -4.691  1.00  0.00           H  
ATOM   2362  HE2 PHE   352      -9.032 -16.032  -5.004  1.00  0.00           H  
ATOM   2363  HD2 PHE   352      -8.530 -14.892  -7.128  1.00  0.00           H  
ATOM   2364  N   LEU   353     -11.154 -11.657  -9.257  1.00  0.00           N  
ATOM   2365  CA  LEU   353     -11.627 -10.449  -8.573  1.00  0.00           C  
ATOM   2366  C   LEU   353     -12.937  -9.892  -9.169  1.00  0.00           C  
ATOM   2367  O   LEU   353     -13.797  -9.428  -8.424  1.00  0.00           O  
ATOM   2368  CB  LEU   353     -10.511  -9.383  -8.568  1.00  0.00           C  
ATOM   2369  CG  LEU   353      -9.269  -9.793  -7.741  1.00  0.00           C  
ATOM   2370  CD1 LEU   353      -8.064  -8.884  -8.049  1.00  0.00           C  
ATOM   2371  CD2 LEU   353      -9.589  -9.845  -6.232  1.00  0.00           C  
ATOM   2372  H   LEU   353     -10.249 -11.599  -9.705  1.00  0.00           H  
ATOM   2373  HA  LEU   353     -11.844 -10.734  -7.544  1.00  0.00           H  
ATOM   2374  HB3 LEU   353     -10.900  -8.438  -8.185  1.00  0.00           H  
ATOM   2375  HB2 LEU   353     -10.219  -9.179  -9.598  1.00  0.00           H  
ATOM   2376  HG  LEU   353      -8.969 -10.798  -8.039  1.00  0.00           H  
ATOM   2377 HD11 LEU   353      -7.512  -8.584  -7.159  1.00  0.00           H  
ATOM   2378 HD12 LEU   353      -7.353  -9.395  -8.701  1.00  0.00           H  
ATOM   2379 HD13 LEU   353      -8.377  -7.972  -8.553  1.00  0.00           H  
ATOM   2380 HD21 LEU   353      -8.807  -9.403  -5.616  1.00  0.00           H  
ATOM   2381 HD22 LEU   353     -10.515  -9.326  -5.985  1.00  0.00           H  
ATOM   2382 HD23 LEU   353      -9.700 -10.878  -5.902  1.00  0.00           H  
ATOM   2383  N   LYS   354     -13.096  -9.993 -10.494  1.00  0.00           N  
ATOM   2384  CA  LYS   354     -14.327  -9.648 -11.205  1.00  0.00           C  
ATOM   2385  C   LYS   354     -15.386 -10.775 -11.192  1.00  0.00           C  
ATOM   2386  O   LYS   354     -16.509 -10.528 -11.631  1.00  0.00           O  
ATOM   2387  CB  LYS   354     -13.977  -9.162 -12.629  1.00  0.00           C  
ATOM   2388  CG  LYS   354     -13.281  -7.783 -12.618  1.00  0.00           C  
ATOM   2389  CD  LYS   354     -12.924  -7.207 -14.000  1.00  0.00           C  
ATOM   2390  CE  LYS   354     -14.128  -7.036 -14.947  1.00  0.00           C  
ATOM   2391  NZ  LYS   354     -13.828  -6.140 -16.075  1.00  0.00           N1+
ATOM   2392  H   LYS   354     -12.310 -10.294 -11.065  1.00  0.00           H  
ATOM   2393  HA  LYS   354     -14.796  -8.808 -10.688  1.00  0.00           H  
ATOM   2394  HB3 LYS   354     -14.898  -9.080 -13.208  1.00  0.00           H  
ATOM   2395  HB2 LYS   354     -13.363  -9.904 -13.143  1.00  0.00           H  
ATOM   2396  HG3 LYS   354     -12.365  -7.845 -12.029  1.00  0.00           H  
ATOM   2397  HG2 LYS   354     -13.913  -7.065 -12.093  1.00  0.00           H  
ATOM   2398  HD3 LYS   354     -12.180  -7.848 -14.473  1.00  0.00           H  
ATOM   2399  HD2 LYS   354     -12.435  -6.243 -13.850  1.00  0.00           H  
ATOM   2400  HE3 LYS   354     -14.981  -6.619 -14.410  1.00  0.00           H  
ATOM   2401  HE2 LYS   354     -14.437  -8.008 -15.334  1.00  0.00           H  
ATOM   2402  HZ1 LYS   354     -14.573  -6.164 -16.748  1.00  0.00           H  
ATOM   2403  HZ2 LYS   354     -13.781  -5.162 -15.733  1.00  0.00           H  
ATOM   2404  HZ3 LYS   354     -12.964  -6.372 -16.529  1.00  0.00           H  
ATOM   2405  N   SER   355     -15.053 -11.964 -10.667  1.00  0.00           N  
ATOM   2406  CA  SER   355     -16.005 -13.058 -10.435  1.00  0.00           C  
ATOM   2407  C   SER   355     -16.635 -13.006  -9.024  1.00  0.00           C  
ATOM   2408  O   SER   355     -17.519 -13.815  -8.734  1.00  0.00           O  
ATOM   2409  CB  SER   355     -15.328 -14.419 -10.701  1.00  0.00           C  
ATOM   2410  OG  SER   355     -15.018 -14.563 -12.078  1.00  0.00           O  
ATOM   2411  H   SER   355     -14.122 -12.103 -10.293  1.00  0.00           H  
ATOM   2412  HA  SER   355     -16.841 -12.971 -11.132  1.00  0.00           H  
ATOM   2413  HB3 SER   355     -15.997 -15.236 -10.424  1.00  0.00           H  
ATOM   2414  HB2 SER   355     -14.429 -14.547 -10.099  1.00  0.00           H  
ATOM   2415  HG  SER   355     -14.237 -14.003 -12.260  1.00  0.00           H  
ATOM   2416  N   LEU   356     -16.210 -12.054  -8.180  1.00  0.00           N  
ATOM   2417  CA  LEU   356     -16.841 -11.733  -6.897  1.00  0.00           C  
ATOM   2418  C   LEU   356     -18.212 -11.051  -7.104  1.00  0.00           C  
ATOM   2419  O   LEU   356     -18.573 -10.711  -8.235  1.00  0.00           O  
ATOM   2420  CB  LEU   356     -15.902 -10.816  -6.074  1.00  0.00           C  
ATOM   2421  CG  LEU   356     -14.492 -11.384  -5.786  1.00  0.00           C  
ATOM   2422  CD1 LEU   356     -13.635 -10.340  -5.034  1.00  0.00           C  
ATOM   2423  CD2 LEU   356     -14.529 -12.752  -5.070  1.00  0.00           C  
ATOM   2424  H   LEU   356     -15.483 -11.423  -8.484  1.00  0.00           H  
ATOM   2425  HA  LEU   356     -17.016 -12.663  -6.353  1.00  0.00           H  
ATOM   2426  HB3 LEU   356     -16.380 -10.578  -5.124  1.00  0.00           H  
ATOM   2427  HB2 LEU   356     -15.800  -9.861  -6.592  1.00  0.00           H  
ATOM   2428  HG  LEU   356     -13.999 -11.553  -6.743  1.00  0.00           H  
ATOM   2429 HD11 LEU   356     -13.146 -10.739  -4.149  1.00  0.00           H  
ATOM   2430 HD12 LEU   356     -12.849  -9.945  -5.675  1.00  0.00           H  
ATOM   2431 HD13 LEU   356     -14.227  -9.487  -4.707  1.00  0.00           H  
ATOM   2432 HD21 LEU   356     -13.802 -12.832  -4.265  1.00  0.00           H  
ATOM   2433 HD22 LEU   356     -15.503 -12.965  -4.631  1.00  0.00           H  
ATOM   2434 HD23 LEU   356     -14.303 -13.557  -5.771  1.00  0.00           H  
ATOM   2435  N   ARG   357     -18.951 -10.835  -6.005  1.00  0.00           N  
ATOM   2436  CA  ARG   357     -20.212 -10.084  -6.006  1.00  0.00           C  
ATOM   2437  C   ARG   357     -20.009  -8.638  -6.507  1.00  0.00           C  
ATOM   2438  O   ARG   357     -18.960  -8.043  -6.243  1.00  0.00           O  
ATOM   2439  CB  ARG   357     -20.851 -10.067  -4.599  1.00  0.00           C  
ATOM   2440  CG  ARG   357     -20.969 -11.437  -3.908  1.00  0.00           C  
ATOM   2441  CD  ARG   357     -21.854 -11.378  -2.652  1.00  0.00           C  
ATOM   2442  NE  ARG   357     -21.733 -12.599  -1.849  1.00  0.00           N  
ATOM   2443  CZ  ARG   357     -22.584 -13.114  -0.961  1.00  0.00           C  
ATOM   2444  NH1 ARG   357     -23.786 -12.581  -0.733  1.00  0.00           N  
ATOM   2445  NH2 ARG   357     -22.172 -14.192  -0.304  1.00  0.00           N1+
ATOM   2446  H   ARG   357     -18.591 -11.116  -5.105  1.00  0.00           H  
ATOM   2447  HA  ARG   357     -20.895 -10.590  -6.691  1.00  0.00           H  
ATOM   2448  HB3 ARG   357     -21.845  -9.625  -4.678  1.00  0.00           H  
ATOM   2449  HB2 ARG   357     -20.285  -9.406  -3.945  1.00  0.00           H  
ATOM   2450  HG3 ARG   357     -20.003 -11.900  -3.699  1.00  0.00           H  
ATOM   2451  HG2 ARG   357     -21.471 -12.090  -4.622  1.00  0.00           H  
ATOM   2452  HD3 ARG   357     -22.885 -11.401  -3.006  1.00  0.00           H  
ATOM   2453  HD2 ARG   357     -21.748 -10.459  -2.073  1.00  0.00           H  
ATOM   2454  HE  ARG   357     -20.821 -13.089  -1.880  1.00  0.00           H  
ATOM   2455 HH12 ARG   357     -24.433 -12.984  -0.071  1.00  0.00           H  
ATOM   2456 HH11 ARG   357     -24.103 -11.763  -1.228  1.00  0.00           H  
ATOM   2457 HH22 ARG   357     -22.707 -14.698   0.384  1.00  0.00           H  
ATOM   2458 HH21 ARG   357     -21.209 -14.501  -0.514  1.00  0.00           H  
ATOM   2459  N   LYS   358     -21.020  -8.094  -7.198  1.00  0.00           N  
ATOM   2460  CA  LYS   358     -20.979  -6.786  -7.861  1.00  0.00           C  
ATOM   2461  C   LYS   358     -20.472  -5.582  -7.019  1.00  0.00           C  
ATOM   2462  O   LYS   358     -19.654  -4.830  -7.552  1.00  0.00           O  
ATOM   2463  CB  LYS   358     -22.317  -6.536  -8.603  1.00  0.00           C  
ATOM   2464  CG  LYS   358     -22.444  -5.161  -9.288  1.00  0.00           C  
ATOM   2465  CD  LYS   358     -23.668  -5.062 -10.216  1.00  0.00           C  
ATOM   2466  CE  LYS   358     -23.948  -3.643 -10.751  1.00  0.00           C  
ATOM   2467  NZ  LYS   358     -22.799  -3.046 -11.452  1.00  0.00           N1+
ATOM   2468  H   LYS   358     -21.850  -8.647  -7.360  1.00  0.00           H  
ATOM   2469  HA  LYS   358     -20.228  -6.909  -8.644  1.00  0.00           H  
ATOM   2470  HB3 LYS   358     -23.156  -6.661  -7.920  1.00  0.00           H  
ATOM   2471  HB2 LYS   358     -22.433  -7.312  -9.361  1.00  0.00           H  
ATOM   2472  HG3 LYS   358     -21.536  -4.967  -9.859  1.00  0.00           H  
ATOM   2473  HG2 LYS   358     -22.508  -4.376  -8.532  1.00  0.00           H  
ATOM   2474  HD3 LYS   358     -24.553  -5.415  -9.685  1.00  0.00           H  
ATOM   2475  HD2 LYS   358     -23.539  -5.745 -11.057  1.00  0.00           H  
ATOM   2476  HE3 LYS   358     -24.238  -2.980  -9.935  1.00  0.00           H  
ATOM   2477  HE2 LYS   358     -24.795  -3.680 -11.438  1.00  0.00           H  
ATOM   2478  HZ1 LYS   358     -23.071  -2.182 -11.884  1.00  0.00           H  
ATOM   2479  HZ2 LYS   358     -22.039  -2.810 -10.789  1.00  0.00           H  
ATOM   2480  HZ3 LYS   358     -22.428  -3.656 -12.157  1.00  0.00           H  
ATOM   2481  N   PRO   359     -20.852  -5.456  -5.722  1.00  0.00           N  
ATOM   2482  CA  PRO   359     -20.252  -4.452  -4.819  1.00  0.00           C  
ATOM   2483  C   PRO   359     -18.717  -4.502  -4.689  1.00  0.00           C  
ATOM   2484  O   PRO   359     -18.091  -3.446  -4.651  1.00  0.00           O  
ATOM   2485  CD  PRO   359     -21.962  -6.147  -5.057  1.00  0.00           C  
ATOM   2486  CG  PRO   359     -22.305  -5.274  -3.858  1.00  0.00           C  
ATOM   2487  CB  PRO   359     -20.954  -4.700  -3.474  1.00  0.00           C  
ATOM   2488  HD2 PRO   359     -21.623  -7.122  -4.708  1.00  0.00           H  
ATOM   2489  HD3 PRO   359     -22.830  -6.292  -5.698  1.00  0.00           H  
ATOM   2490  HG2 PRO   359     -22.792  -5.820  -3.048  1.00  0.00           H  
ATOM   2491  HG3 PRO   359     -22.971  -4.466  -4.168  1.00  0.00           H  
ATOM   2492  HB2 PRO   359     -20.405  -5.440  -2.888  1.00  0.00           H  
ATOM   2493  HB3 PRO   359     -21.039  -3.796  -2.869  1.00  0.00           H  
ATOM   2494  HA  PRO   359     -20.540  -3.469  -5.199  1.00  0.00           H  
ATOM   2495  N   PHE   360     -18.137  -5.710  -4.654  1.00  0.00           N  
ATOM   2496  CA  PHE   360     -16.690  -5.917  -4.622  1.00  0.00           C  
ATOM   2497  C   PHE   360     -16.066  -5.732  -6.015  1.00  0.00           C  
ATOM   2498  O   PHE   360     -15.024  -5.088  -6.128  1.00  0.00           O  
ATOM   2499  CB  PHE   360     -16.349  -7.313  -4.065  1.00  0.00           C  
ATOM   2500  CG  PHE   360     -16.690  -7.536  -2.602  1.00  0.00           C  
ATOM   2501  CD1 PHE   360     -15.772  -7.170  -1.595  1.00  0.00           C  
ATOM   2502  CE1 PHE   360     -16.102  -7.349  -0.258  1.00  0.00           C  
ATOM   2503  CZ  PHE   360     -17.348  -7.852   0.096  1.00  0.00           C  
ATOM   2504  CE2 PHE   360     -18.283  -8.163  -0.883  1.00  0.00           C  
ATOM   2505  CD2 PHE   360     -17.971  -7.994  -2.226  1.00  0.00           C  
ATOM   2506  H   PHE   360     -18.698  -6.546  -4.754  1.00  0.00           H  
ATOM   2507  HA  PHE   360     -16.240  -5.177  -3.957  1.00  0.00           H  
ATOM   2508  HB3 PHE   360     -15.279  -7.488  -4.183  1.00  0.00           H  
ATOM   2509  HB2 PHE   360     -16.838  -8.086  -4.657  1.00  0.00           H  
ATOM   2510  HD1 PHE   360     -14.802  -6.771  -1.856  1.00  0.00           H  
ATOM   2511  HE1 PHE   360     -15.386  -7.087   0.508  1.00  0.00           H  
ATOM   2512  HZ  PHE   360     -17.600  -7.985   1.138  1.00  0.00           H  
ATOM   2513  HE2 PHE   360     -19.258  -8.533  -0.597  1.00  0.00           H  
ATOM   2514  HD2 PHE   360     -18.704  -8.228  -2.980  1.00  0.00           H  
ATOM   2515  N   GLY   361     -16.719  -6.268  -7.057  1.00  0.00           N  
ATOM   2516  CA  GLY   361     -16.242  -6.225  -8.444  1.00  0.00           C  
ATOM   2517  C   GLY   361     -16.146  -4.779  -8.959  1.00  0.00           C  
ATOM   2518  O   GLY   361     -15.101  -4.375  -9.475  1.00  0.00           O  
ATOM   2519  H   GLY   361     -17.568  -6.794  -6.873  1.00  0.00           H  
ATOM   2520  HA3 GLY   361     -16.929  -6.787  -9.079  1.00  0.00           H  
ATOM   2521  HA2 GLY   361     -15.269  -6.713  -8.516  1.00  0.00           H  
ATOM   2522  N   ASP   362     -17.202  -3.981  -8.746  1.00  0.00           N  
ATOM   2523  CA  ASP   362     -17.261  -2.554  -9.102  1.00  0.00           C  
ATOM   2524  C   ASP   362     -16.331  -1.683  -8.241  1.00  0.00           C  
ATOM   2525  O   ASP   362     -15.976  -0.588  -8.673  1.00  0.00           O  
ATOM   2526  CB  ASP   362     -18.686  -1.941  -9.083  1.00  0.00           C  
ATOM   2527  CG  ASP   362     -19.706  -2.548 -10.043  1.00  0.00           C  
ATOM   2528  OD1 ASP   362     -19.326  -3.205 -11.032  1.00  0.00           O  
ATOM   2529  OD2 ASP   362     -20.908  -2.255  -9.871  1.00  0.00           O1-
ATOM   2530  H   ASP   362     -18.037  -4.365  -8.308  1.00  0.00           H  
ATOM   2531  HA  ASP   362     -16.891  -2.471 -10.126  1.00  0.00           H  
ATOM   2532  HB3 ASP   362     -18.625  -0.875  -9.311  1.00  0.00           H  
ATOM   2533  HB2 ASP   362     -19.082  -2.035  -8.071  1.00  0.00           H  
ATOM   2534  N   PHE   363     -15.952  -2.163  -7.050  1.00  0.00           N  
ATOM   2535  CA  PHE   363     -14.982  -1.513  -6.168  1.00  0.00           C  
ATOM   2536  C   PHE   363     -13.526  -1.786  -6.597  1.00  0.00           C  
ATOM   2537  O   PHE   363     -12.671  -0.915  -6.422  1.00  0.00           O  
ATOM   2538  CB  PHE   363     -15.281  -1.904  -4.704  1.00  0.00           C  
ATOM   2539  CG  PHE   363     -14.319  -1.412  -3.636  1.00  0.00           C  
ATOM   2540  CD1 PHE   363     -14.407  -0.086  -3.160  1.00  0.00           C  
ATOM   2541  CE1 PHE   363     -13.504   0.369  -2.209  1.00  0.00           C  
ATOM   2542  CZ  PHE   363     -12.500  -0.470  -1.741  1.00  0.00           C  
ATOM   2543  CE2 PHE   363     -12.377  -1.763  -2.234  1.00  0.00           C  
ATOM   2544  CD2 PHE   363     -13.263  -2.236  -3.192  1.00  0.00           C  
ATOM   2545  H   PHE   363     -16.294  -3.068  -6.759  1.00  0.00           H  
ATOM   2546  HA  PHE   363     -15.122  -0.432  -6.239  1.00  0.00           H  
ATOM   2547  HB3 PHE   363     -15.356  -2.987  -4.613  1.00  0.00           H  
ATOM   2548  HB2 PHE   363     -16.267  -1.519  -4.440  1.00  0.00           H  
ATOM   2549  HD1 PHE   363     -15.188   0.572  -3.515  1.00  0.00           H  
ATOM   2550  HE1 PHE   363     -13.595   1.377  -1.826  1.00  0.00           H  
ATOM   2551  HZ  PHE   363     -11.804  -0.122  -0.991  1.00  0.00           H  
ATOM   2552  HE2 PHE   363     -11.586  -2.403  -1.869  1.00  0.00           H  
ATOM   2553  HD2 PHE   363     -13.155  -3.243  -3.570  1.00  0.00           H  
ATOM   2554  N   MET   364     -13.257  -2.974  -7.156  1.00  0.00           N  
ATOM   2555  CA  MET   364     -11.934  -3.363  -7.647  1.00  0.00           C  
ATOM   2556  C   MET   364     -11.603  -2.758  -9.018  1.00  0.00           C  
ATOM   2557  O   MET   364     -10.481  -2.290  -9.202  1.00  0.00           O  
ATOM   2558  CB  MET   364     -11.787  -4.900  -7.661  1.00  0.00           C  
ATOM   2559  CG  MET   364     -11.603  -5.519  -6.263  1.00  0.00           C  
ATOM   2560  SD  MET   364     -10.165  -4.925  -5.319  1.00  0.00           S  
ATOM   2561  CE  MET   364      -8.803  -5.510  -6.366  1.00  0.00           C  
ATOM   2562  H   MET   364     -13.991  -3.672  -7.208  1.00  0.00           H  
ATOM   2563  HA  MET   364     -11.187  -2.957  -6.966  1.00  0.00           H  
ATOM   2564  HB3 MET   364     -10.939  -5.186  -8.282  1.00  0.00           H  
ATOM   2565  HB2 MET   364     -12.656  -5.350  -8.143  1.00  0.00           H  
ATOM   2566  HG3 MET   364     -11.530  -6.603  -6.352  1.00  0.00           H  
ATOM   2567  HG2 MET   364     -12.489  -5.328  -5.658  1.00  0.00           H  
ATOM   2568  HE1 MET   364      -7.845  -5.307  -5.889  1.00  0.00           H  
ATOM   2569  HE2 MET   364      -8.885  -6.584  -6.527  1.00  0.00           H  
ATOM   2570  HE3 MET   364      -8.808  -5.007  -7.334  1.00  0.00           H  
ATOM   2571  N   GLU   365     -12.569  -2.747  -9.945  1.00  0.00           N  
ATOM   2572  CA  GLU   365     -12.408  -2.268 -11.327  1.00  0.00           C  
ATOM   2573  C   GLU   365     -11.689  -0.893 -11.511  1.00  0.00           C  
ATOM   2574  O   GLU   365     -10.730  -0.836 -12.285  1.00  0.00           O  
ATOM   2575  CB  GLU   365     -13.787  -2.343 -12.030  1.00  0.00           C  
ATOM   2576  CG  GLU   365     -13.813  -2.038 -13.546  1.00  0.00           C  
ATOM   2577  CD  GLU   365     -13.213  -3.151 -14.401  1.00  0.00           C  
ATOM   2578  OE1 GLU   365     -12.023  -3.484 -14.235  1.00  0.00           O  
ATOM   2579  OE2 GLU   365     -13.950  -3.706 -15.240  1.00  0.00           O1-
ATOM   2580  H   GLU   365     -13.461  -3.177  -9.720  1.00  0.00           H  
ATOM   2581  HA  GLU   365     -11.755  -3.007 -11.791  1.00  0.00           H  
ATOM   2582  HB3 GLU   365     -14.491  -1.679 -11.531  1.00  0.00           H  
ATOM   2583  HB2 GLU   365     -14.197  -3.344 -11.888  1.00  0.00           H  
ATOM   2584  HG3 GLU   365     -13.304  -1.102 -13.773  1.00  0.00           H  
ATOM   2585  HG2 GLU   365     -14.849  -1.894 -13.855  1.00  0.00           H  
ATOM   2586  N   PRO   366     -12.076   0.183 -10.778  1.00  0.00           N  
ATOM   2587  CA  PRO   366     -11.364   1.474 -10.875  1.00  0.00           C  
ATOM   2588  C   PRO   366      -9.929   1.485 -10.310  1.00  0.00           C  
ATOM   2589  O   PRO   366      -9.156   2.369 -10.684  1.00  0.00           O  
ATOM   2590  CD  PRO   366     -13.257   0.314  -9.922  1.00  0.00           C  
ATOM   2591  CG  PRO   366     -13.051   1.610  -9.150  1.00  0.00           C  
ATOM   2592  CB  PRO   366     -12.277   2.467 -10.137  1.00  0.00           C  
ATOM   2593  HD2 PRO   366     -13.407  -0.507  -9.229  1.00  0.00           H  
ATOM   2594  HD3 PRO   366     -14.141   0.391 -10.556  1.00  0.00           H  
ATOM   2595  HG2 PRO   366     -12.435   1.416  -8.270  1.00  0.00           H  
ATOM   2596  HG3 PRO   366     -13.983   2.063  -8.812  1.00  0.00           H  
ATOM   2597  HB2 PRO   366     -11.740   3.281  -9.647  1.00  0.00           H  
ATOM   2598  HB3 PRO   366     -12.967   2.920 -10.850  1.00  0.00           H  
ATOM   2599  HA  PRO   366     -11.299   1.770 -11.923  1.00  0.00           H  
ATOM   2600  N   LYS   367      -9.568   0.524  -9.446  1.00  0.00           N  
ATOM   2601  CA  LYS   367      -8.206   0.398  -8.925  1.00  0.00           C  
ATOM   2602  C   LYS   367      -7.245  -0.105 -10.009  1.00  0.00           C  
ATOM   2603  O   LYS   367      -6.120   0.382 -10.065  1.00  0.00           O  
ATOM   2604  CB  LYS   367      -8.171  -0.496  -7.673  1.00  0.00           C  
ATOM   2605  CG  LYS   367      -9.002   0.082  -6.517  1.00  0.00           C  
ATOM   2606  CD  LYS   367      -9.150  -0.908  -5.356  1.00  0.00           C  
ATOM   2607  CE  LYS   367      -9.892  -0.341  -4.135  1.00  0.00           C  
ATOM   2608  NZ  LYS   367     -11.196   0.263  -4.476  1.00  0.00           N1+
ATOM   2609  H   LYS   367     -10.202  -0.233  -9.218  1.00  0.00           H  
ATOM   2610  HA  LYS   367      -7.867   1.390  -8.620  1.00  0.00           H  
ATOM   2611  HB3 LYS   367      -7.137  -0.611  -7.342  1.00  0.00           H  
ATOM   2612  HB2 LYS   367      -8.507  -1.502  -7.920  1.00  0.00           H  
ATOM   2613  HG3 LYS   367      -9.990   0.360  -6.885  1.00  0.00           H  
ATOM   2614  HG2 LYS   367      -8.533   1.002  -6.164  1.00  0.00           H  
ATOM   2615  HD3 LYS   367      -8.163  -1.250  -5.044  1.00  0.00           H  
ATOM   2616  HD2 LYS   367      -9.665  -1.803  -5.704  1.00  0.00           H  
ATOM   2617  HE3 LYS   367      -9.287   0.411  -3.630  1.00  0.00           H  
ATOM   2618  HE2 LYS   367     -10.037  -1.150  -3.419  1.00  0.00           H  
ATOM   2619  HZ1 LYS   367     -11.753   0.362  -3.638  1.00  0.00           H  
ATOM   2620  HZ2 LYS   367     -11.083   1.166  -4.904  1.00  0.00           H  
ATOM   2621  HZ3 LYS   367     -11.719  -0.325  -5.125  1.00  0.00           H  
ATOM   2622  N   PHE   368      -7.727  -0.992 -10.893  1.00  0.00           N  
ATOM   2623  CA  PHE   368      -7.001  -1.435 -12.084  1.00  0.00           C  
ATOM   2624  C   PHE   368      -6.709  -0.287 -13.065  1.00  0.00           C  
ATOM   2625  O   PHE   368      -5.575  -0.164 -13.526  1.00  0.00           O  
ATOM   2626  CB  PHE   368      -7.725  -2.611 -12.772  1.00  0.00           C  
ATOM   2627  CG  PHE   368      -7.559  -3.934 -12.050  1.00  0.00           C  
ATOM   2628  CD1 PHE   368      -6.344  -4.633 -12.180  1.00  0.00           C  
ATOM   2629  CE1 PHE   368      -6.127  -5.793 -11.457  1.00  0.00           C  
ATOM   2630  CZ  PHE   368      -7.096  -6.263 -10.582  1.00  0.00           C  
ATOM   2631  CE2 PHE   368      -8.288  -5.568 -10.416  1.00  0.00           C  
ATOM   2632  CD2 PHE   368      -8.523  -4.400 -11.132  1.00  0.00           C  
ATOM   2633  H   PHE   368      -8.663  -1.353 -10.772  1.00  0.00           H  
ATOM   2634  HA  PHE   368      -6.026  -1.797 -11.750  1.00  0.00           H  
ATOM   2635  HB3 PHE   368      -7.332  -2.742 -13.782  1.00  0.00           H  
ATOM   2636  HB2 PHE   368      -8.786  -2.401 -12.900  1.00  0.00           H  
ATOM   2637  HD1 PHE   368      -5.578  -4.262 -12.845  1.00  0.00           H  
ATOM   2638  HE1 PHE   368      -5.191  -6.317 -11.572  1.00  0.00           H  
ATOM   2639  HZ  PHE   368      -6.905  -7.166 -10.024  1.00  0.00           H  
ATOM   2640  HE2 PHE   368      -9.034  -5.931  -9.724  1.00  0.00           H  
ATOM   2641  HD2 PHE   368      -9.445  -3.855 -10.989  1.00  0.00           H  
ATOM   2642  N   GLU   369      -7.711   0.573 -13.307  1.00  0.00           N  
ATOM   2643  CA  GLU   369      -7.569   1.819 -14.066  1.00  0.00           C  
ATOM   2644  C   GLU   369      -6.512   2.756 -13.447  1.00  0.00           C  
ATOM   2645  O   GLU   369      -5.614   3.206 -14.158  1.00  0.00           O  
ATOM   2646  CB  GLU   369      -8.939   2.527 -14.182  1.00  0.00           C  
ATOM   2647  CG  GLU   369      -9.934   1.861 -15.158  1.00  0.00           C  
ATOM   2648  CD  GLU   369      -9.566   2.075 -16.624  1.00  0.00           C  
ATOM   2649  OE1 GLU   369      -9.475   1.081 -17.369  1.00  0.00           O  
ATOM   2650  OE2 GLU   369      -9.382   3.249 -17.014  1.00  0.00           O1-
ATOM   2651  H   GLU   369      -8.616   0.390 -12.896  1.00  0.00           H  
ATOM   2652  HA  GLU   369      -7.213   1.563 -15.066  1.00  0.00           H  
ATOM   2653  HB3 GLU   369      -8.794   3.569 -14.472  1.00  0.00           H  
ATOM   2654  HB2 GLU   369      -9.408   2.580 -13.203  1.00  0.00           H  
ATOM   2655  HG3 GLU   369     -10.928   2.282 -15.002  1.00  0.00           H  
ATOM   2656  HG2 GLU   369     -10.020   0.794 -14.944  1.00  0.00           H  
ATOM   2657  N   PHE   370      -6.618   3.003 -12.134  1.00  0.00           N  
ATOM   2658  CA  PHE   370      -5.652   3.782 -11.357  1.00  0.00           C  
ATOM   2659  C   PHE   370      -4.218   3.219 -11.403  1.00  0.00           C  
ATOM   2660  O   PHE   370      -3.302   3.937 -11.804  1.00  0.00           O  
ATOM   2661  CB  PHE   370      -6.191   4.038  -9.928  1.00  0.00           C  
ATOM   2662  CG  PHE   370      -5.184   4.497  -8.882  1.00  0.00           C  
ATOM   2663  CD1 PHE   370      -4.681   5.816  -8.903  1.00  0.00           C  
ATOM   2664  CE1 PHE   370      -3.701   6.197  -7.996  1.00  0.00           C  
ATOM   2665  CZ  PHE   370      -3.202   5.285  -7.074  1.00  0.00           C  
ATOM   2666  CE2 PHE   370      -3.666   3.976  -7.062  1.00  0.00           C  
ATOM   2667  CD2 PHE   370      -4.637   3.570  -7.967  1.00  0.00           C  
ATOM   2668  H   PHE   370      -7.403   2.613 -11.621  1.00  0.00           H  
ATOM   2669  HA  PHE   370      -5.590   4.761 -11.837  1.00  0.00           H  
ATOM   2670  HB3 PHE   370      -6.679   3.141  -9.551  1.00  0.00           H  
ATOM   2671  HB2 PHE   370      -6.974   4.795  -9.983  1.00  0.00           H  
ATOM   2672  HD1 PHE   370      -5.051   6.534  -9.622  1.00  0.00           H  
ATOM   2673  HE1 PHE   370      -3.320   7.206  -8.005  1.00  0.00           H  
ATOM   2674  HZ  PHE   370      -2.442   5.594  -6.371  1.00  0.00           H  
ATOM   2675  HE2 PHE   370      -3.265   3.272  -6.349  1.00  0.00           H  
ATOM   2676  HD2 PHE   370      -4.976   2.543  -7.962  1.00  0.00           H  
ATOM   2677  N   ALA   371      -4.058   1.943 -11.025  1.00  0.00           N  
ATOM   2678  CA  ALA   371      -2.770   1.267 -10.896  1.00  0.00           C  
ATOM   2679  C   ALA   371      -1.979   1.206 -12.206  1.00  0.00           C  
ATOM   2680  O   ALA   371      -0.779   1.477 -12.189  1.00  0.00           O  
ATOM   2681  CB  ALA   371      -2.965  -0.142 -10.326  1.00  0.00           C  
ATOM   2682  H   ALA   371      -4.872   1.406 -10.725  1.00  0.00           H  
ATOM   2683  HA  ALA   371      -2.178   1.835 -10.176  1.00  0.00           H  
ATOM   2684  HB1 ALA   371      -2.010  -0.661 -10.244  1.00  0.00           H  
ATOM   2685  HB2 ALA   371      -3.406  -0.109  -9.330  1.00  0.00           H  
ATOM   2686  HB3 ALA   371      -3.616  -0.744 -10.961  1.00  0.00           H  
ATOM   2687  N   VAL   372      -2.648   0.889 -13.322  1.00  0.00           N  
ATOM   2688  CA  VAL   372      -2.026   0.856 -14.645  1.00  0.00           C  
ATOM   2689  C   VAL   372      -1.499   2.245 -15.071  1.00  0.00           C  
ATOM   2690  O   VAL   372      -0.363   2.339 -15.533  1.00  0.00           O  
ATOM   2691  CB  VAL   372      -2.994   0.266 -15.715  1.00  0.00           C  
ATOM   2692  CG1 VAL   372      -2.589   0.490 -17.188  1.00  0.00           C  
ATOM   2693  CG2 VAL   372      -3.197  -1.244 -15.476  1.00  0.00           C  
ATOM   2694  H   VAL   372      -3.639   0.672 -13.275  1.00  0.00           H  
ATOM   2695  HA  VAL   372      -1.158   0.197 -14.577  1.00  0.00           H  
ATOM   2696  HB  VAL   372      -3.965   0.746 -15.582  1.00  0.00           H  
ATOM   2697 HG11 VAL   372      -3.263  -0.038 -17.864  1.00  0.00           H  
ATOM   2698 HG12 VAL   372      -2.630   1.542 -17.470  1.00  0.00           H  
ATOM   2699 HG13 VAL   372      -1.579   0.128 -17.382  1.00  0.00           H  
ATOM   2700 HG21 VAL   372      -3.969  -1.644 -16.133  1.00  0.00           H  
ATOM   2701 HG22 VAL   372      -2.278  -1.801 -15.662  1.00  0.00           H  
ATOM   2702 HG23 VAL   372      -3.504  -1.460 -14.453  1.00  0.00           H  
ATOM   2703  N   LYS   373      -2.295   3.300 -14.852  1.00  0.00           N  
ATOM   2704  CA  LYS   373      -1.930   4.682 -15.177  1.00  0.00           C  
ATOM   2705  C   LYS   373      -0.849   5.249 -14.233  1.00  0.00           C  
ATOM   2706  O   LYS   373      -0.001   6.017 -14.683  1.00  0.00           O  
ATOM   2707  CB  LYS   373      -3.203   5.551 -15.218  1.00  0.00           C  
ATOM   2708  CG  LYS   373      -4.159   5.120 -16.351  1.00  0.00           C  
ATOM   2709  CD  LYS   373      -5.557   5.759 -16.274  1.00  0.00           C  
ATOM   2710  CE  LYS   373      -6.604   4.893 -17.000  1.00  0.00           C  
ATOM   2711  NZ  LYS   373      -7.972   5.416 -16.877  1.00  0.00           N1+
ATOM   2712  H   LYS   373      -3.204   3.159 -14.427  1.00  0.00           H  
ATOM   2713  HA  LYS   373      -1.502   4.681 -16.181  1.00  0.00           H  
ATOM   2714  HB3 LYS   373      -2.936   6.600 -15.356  1.00  0.00           H  
ATOM   2715  HB2 LYS   373      -3.708   5.487 -14.252  1.00  0.00           H  
ATOM   2716  HG3 LYS   373      -4.269   4.035 -16.340  1.00  0.00           H  
ATOM   2717  HG2 LYS   373      -3.708   5.353 -17.316  1.00  0.00           H  
ATOM   2718  HD3 LYS   373      -5.524   6.754 -16.720  1.00  0.00           H  
ATOM   2719  HD2 LYS   373      -5.844   5.896 -15.230  1.00  0.00           H  
ATOM   2720  HE3 LYS   373      -6.605   3.893 -16.564  1.00  0.00           H  
ATOM   2721  HE2 LYS   373      -6.357   4.768 -18.055  1.00  0.00           H  
ATOM   2722  HZ1 LYS   373      -8.612   4.624 -17.062  1.00  0.00           H  
ATOM   2723  HZ2 LYS   373      -8.167   5.732 -15.945  1.00  0.00           H  
ATOM   2724  HZ3 LYS   373      -8.157   6.153 -17.533  1.00  0.00           H  
ATOM   2725  N   PHE   374      -0.865   4.825 -12.963  1.00  0.00           N  
ATOM   2726  CA  PHE   374       0.192   5.055 -11.975  1.00  0.00           C  
ATOM   2727  C   PHE   374       1.541   4.425 -12.384  1.00  0.00           C  
ATOM   2728  O   PHE   374       2.556   5.122 -12.418  1.00  0.00           O  
ATOM   2729  CB  PHE   374      -0.327   4.657 -10.567  1.00  0.00           C  
ATOM   2730  CG  PHE   374       0.690   4.353  -9.477  1.00  0.00           C  
ATOM   2731  CD1 PHE   374       1.301   5.394  -8.745  1.00  0.00           C  
ATOM   2732  CE1 PHE   374       2.269   5.098  -7.794  1.00  0.00           C  
ATOM   2733  CZ  PHE   374       2.658   3.781  -7.578  1.00  0.00           C  
ATOM   2734  CE2 PHE   374       2.095   2.751  -8.320  1.00  0.00           C  
ATOM   2735  CD2 PHE   374       1.127   3.026  -9.274  1.00  0.00           C  
ATOM   2736  H   PHE   374      -1.652   4.260 -12.652  1.00  0.00           H  
ATOM   2737  HA  PHE   374       0.371   6.131 -11.945  1.00  0.00           H  
ATOM   2738  HB3 PHE   374      -0.961   3.776 -10.651  1.00  0.00           H  
ATOM   2739  HB2 PHE   374      -0.983   5.447 -10.200  1.00  0.00           H  
ATOM   2740  HD1 PHE   374       1.014   6.422  -8.908  1.00  0.00           H  
ATOM   2741  HE1 PHE   374       2.724   5.894  -7.221  1.00  0.00           H  
ATOM   2742  HZ  PHE   374       3.409   3.552  -6.836  1.00  0.00           H  
ATOM   2743  HE2 PHE   374       2.417   1.733  -8.154  1.00  0.00           H  
ATOM   2744  HD2 PHE   374       0.704   2.216  -9.851  1.00  0.00           H  
ATOM   2745  N   ASN   375       1.522   3.136 -12.759  1.00  0.00           N  
ATOM   2746  CA  ASN   375       2.703   2.391 -13.223  1.00  0.00           C  
ATOM   2747  C   ASN   375       3.230   2.917 -14.570  1.00  0.00           C  
ATOM   2748  O   ASN   375       4.444   2.917 -14.771  1.00  0.00           O  
ATOM   2749  CB  ASN   375       2.390   0.879 -13.319  1.00  0.00           C  
ATOM   2750  CG  ASN   375       2.464   0.141 -11.979  1.00  0.00           C  
ATOM   2751  OD1 ASN   375       3.538  -0.268 -11.545  1.00  0.00           O  
ATOM   2752  ND2 ASN   375       1.326  -0.065 -11.331  1.00  0.00           N  
ATOM   2753  H   ASN   375       0.648   2.621 -12.696  1.00  0.00           H  
ATOM   2754  HA  ASN   375       3.455   2.546 -12.446  1.00  0.00           H  
ATOM   2755  HB3 ASN   375       3.141   0.399 -13.950  1.00  0.00           H  
ATOM   2756  HB2 ASN   375       1.438   0.702 -13.820  1.00  0.00           H  
ATOM   2757 HD22 ASN   375       1.273  -0.601 -10.468  1.00  0.00           H  
ATOM   2758 HD21 ASN   375       0.466   0.350 -11.684  1.00  0.00           H  
ATOM   2759  N   ALA   376       2.336   3.387 -15.456  1.00  0.00           N  
ATOM   2760  CA  ALA   376       2.653   3.928 -16.784  1.00  0.00           C  
ATOM   2761  C   ALA   376       3.559   5.177 -16.789  1.00  0.00           C  
ATOM   2762  O   ALA   376       4.118   5.500 -17.838  1.00  0.00           O  
ATOM   2763  CB  ALA   376       1.353   4.207 -17.554  1.00  0.00           C  
ATOM   2764  H   ALA   376       1.349   3.285 -15.243  1.00  0.00           H  
ATOM   2765  HA  ALA   376       3.197   3.149 -17.321  1.00  0.00           H  
ATOM   2766  HB1 ALA   376       1.563   4.602 -18.549  1.00  0.00           H  
ATOM   2767  HB2 ALA   376       0.769   3.297 -17.691  1.00  0.00           H  
ATOM   2768  HB3 ALA   376       0.732   4.938 -17.038  1.00  0.00           H  
ATOM   2769  N   LEU   377       3.728   5.836 -15.634  1.00  0.00           N  
ATOM   2770  CA  LEU   377       4.720   6.895 -15.422  1.00  0.00           C  
ATOM   2771  C   LEU   377       6.176   6.369 -15.484  1.00  0.00           C  
ATOM   2772  O   LEU   377       7.086   7.162 -15.723  1.00  0.00           O  
ATOM   2773  CB  LEU   377       4.437   7.611 -14.079  1.00  0.00           C  
ATOM   2774  CG  LEU   377       3.086   8.366 -14.012  1.00  0.00           C  
ATOM   2775  CD1 LEU   377       2.797   8.875 -12.585  1.00  0.00           C  
ATOM   2776  CD2 LEU   377       2.984   9.502 -15.052  1.00  0.00           C  
ATOM   2777  H   LEU   377       3.217   5.528 -14.817  1.00  0.00           H  
ATOM   2778  HA  LEU   377       4.620   7.615 -16.235  1.00  0.00           H  
ATOM   2779  HB3 LEU   377       5.238   8.323 -13.873  1.00  0.00           H  
ATOM   2780  HB2 LEU   377       4.488   6.875 -13.275  1.00  0.00           H  
ATOM   2781  HG  LEU   377       2.300   7.643 -14.236  1.00  0.00           H  
ATOM   2782 HD11 LEU   377       3.033   9.933 -12.467  1.00  0.00           H  
ATOM   2783 HD12 LEU   377       1.745   8.744 -12.331  1.00  0.00           H  
ATOM   2784 HD13 LEU   377       3.373   8.337 -11.832  1.00  0.00           H  
ATOM   2785 HD21 LEU   377       2.624  10.435 -14.617  1.00  0.00           H  
ATOM   2786 HD22 LEU   377       3.943   9.722 -15.519  1.00  0.00           H  
ATOM   2787 HD23 LEU   377       2.288   9.234 -15.847  1.00  0.00           H  
ATOM   2788  N   GLU   378       6.365   5.050 -15.307  1.00  0.00           N  
ATOM   2789  CA  GLU   378       7.614   4.293 -15.455  1.00  0.00           C  
ATOM   2790  C   GLU   378       8.690   4.687 -14.415  1.00  0.00           C  
ATOM   2791  O   GLU   378       9.887   4.551 -14.655  1.00  0.00           O  
ATOM   2792  CB  GLU   378       8.060   4.278 -16.951  1.00  0.00           C  
ATOM   2793  CG  GLU   378       9.260   3.380 -17.347  1.00  0.00           C  
ATOM   2794  CD  GLU   378       9.139   1.949 -16.843  1.00  0.00           C  
ATOM   2795  OE1 GLU   378       8.048   1.360 -16.971  1.00  0.00           O  
ATOM   2796  OE2 GLU   378      10.120   1.419 -16.277  1.00  0.00           O1-
ATOM   2797  H   GLU   378       5.551   4.471 -15.119  1.00  0.00           H  
ATOM   2798  HA  GLU   378       7.332   3.275 -15.188  1.00  0.00           H  
ATOM   2799  HB3 GLU   378       8.295   5.295 -17.262  1.00  0.00           H  
ATOM   2800  HB2 GLU   378       7.206   3.978 -17.560  1.00  0.00           H  
ATOM   2801  HG3 GLU   378      10.200   3.808 -17.001  1.00  0.00           H  
ATOM   2802  HG2 GLU   378       9.341   3.347 -18.434  1.00  0.00           H  
ATOM   2803  N   LEU   379       8.236   5.132 -13.239  1.00  0.00           N  
ATOM   2804  CA  LEU   379       9.077   5.510 -12.103  1.00  0.00           C  
ATOM   2805  C   LEU   379       9.780   4.281 -11.490  1.00  0.00           C  
ATOM   2806  O   LEU   379       9.284   3.157 -11.631  1.00  0.00           O  
ATOM   2807  CB  LEU   379       8.197   6.234 -11.061  1.00  0.00           C  
ATOM   2808  CG  LEU   379       7.494   7.506 -11.591  1.00  0.00           C  
ATOM   2809  CD1 LEU   379       6.550   8.098 -10.529  1.00  0.00           C  
ATOM   2810  CD2 LEU   379       8.489   8.555 -12.123  1.00  0.00           C  
ATOM   2811  H   LEU   379       7.240   5.197 -13.102  1.00  0.00           H  
ATOM   2812  HA  LEU   379       9.847   6.192 -12.466  1.00  0.00           H  
ATOM   2813  HB3 LEU   379       8.813   6.503 -10.203  1.00  0.00           H  
ATOM   2814  HB2 LEU   379       7.450   5.535 -10.680  1.00  0.00           H  
ATOM   2815  HG  LEU   379       6.859   7.217 -12.428  1.00  0.00           H  
ATOM   2816 HD11 LEU   379       6.869   9.083 -10.190  1.00  0.00           H  
ATOM   2817 HD12 LEU   379       5.542   8.206 -10.927  1.00  0.00           H  
ATOM   2818 HD13 LEU   379       6.479   7.468  -9.642  1.00  0.00           H  
ATOM   2819 HD21 LEU   379       8.165   9.578 -11.935  1.00  0.00           H  
ATOM   2820 HD22 LEU   379       9.476   8.440 -11.674  1.00  0.00           H  
ATOM   2821 HD23 LEU   379       8.612   8.458 -13.203  1.00  0.00           H  
ATOM   2822  N   ASP   380      10.927   4.511 -10.849  1.00  0.00           N  
ATOM   2823  CA  ASP   380      11.755   3.504 -10.176  1.00  0.00           C  
ATOM   2824  C   ASP   380      11.564   3.566  -8.652  1.00  0.00           C  
ATOM   2825  O   ASP   380      10.938   4.491  -8.132  1.00  0.00           O  
ATOM   2826  CB  ASP   380      13.262   3.615 -10.528  1.00  0.00           C  
ATOM   2827  CG  ASP   380      13.614   3.458 -12.006  1.00  0.00           C  
ATOM   2828  OD1 ASP   380      12.925   2.693 -12.718  1.00  0.00           O  
ATOM   2829  OD2 ASP   380      14.682   3.972 -12.394  1.00  0.00           O1-
ATOM   2830  H   ASP   380      11.262   5.484 -10.781  1.00  0.00           H  
ATOM   2831  HA  ASP   380      11.425   2.512 -10.484  1.00  0.00           H  
ATOM   2832  HB3 ASP   380      13.843   2.878  -9.974  1.00  0.00           H  
ATOM   2833  HB2 ASP   380      13.605   4.599 -10.202  1.00  0.00           H  
ATOM   2834  N   ASP   381      12.122   2.567  -7.952  1.00  0.00           N  
ATOM   2835  CA  ASP   381      12.087   2.397  -6.488  1.00  0.00           C  
ATOM   2836  C   ASP   381      12.634   3.614  -5.726  1.00  0.00           C  
ATOM   2837  O   ASP   381      12.058   4.023  -4.721  1.00  0.00           O  
ATOM   2838  CB  ASP   381      12.861   1.157  -5.974  1.00  0.00           C  
ATOM   2839  CG  ASP   381      12.568  -0.162  -6.668  1.00  0.00           C  
ATOM   2840  OD1 ASP   381      11.393  -0.473  -6.937  1.00  0.00           O  
ATOM   2841  OD2 ASP   381      13.524  -0.939  -6.848  1.00  0.00           O1-
ATOM   2842  H   ASP   381      12.593   1.833  -8.460  1.00  0.00           H  
ATOM   2843  HA  ASP   381      11.039   2.271  -6.211  1.00  0.00           H  
ATOM   2844  HB3 ASP   381      12.694   1.024  -4.904  1.00  0.00           H  
ATOM   2845  HB2 ASP   381      13.928   1.348  -6.095  1.00  0.00           H  
ATOM   2846  N   SER   382      13.744   4.169  -6.221  1.00  0.00           N  
ATOM   2847  CA  SER   382      14.407   5.361  -5.706  1.00  0.00           C  
ATOM   2848  C   SER   382      13.548   6.635  -5.837  1.00  0.00           C  
ATOM   2849  O   SER   382      13.568   7.467  -4.930  1.00  0.00           O  
ATOM   2850  CB  SER   382      15.779   5.455  -6.408  1.00  0.00           C  
ATOM   2851  OG  SER   382      15.668   5.179  -7.800  1.00  0.00           O  
ATOM   2852  H   SER   382      14.156   3.823  -7.078  1.00  0.00           H  
ATOM   2853  HA  SER   382      14.582   5.214  -4.639  1.00  0.00           H  
ATOM   2854  HB3 SER   382      16.474   4.737  -5.973  1.00  0.00           H  
ATOM   2855  HB2 SER   382      16.221   6.442  -6.257  1.00  0.00           H  
ATOM   2856  HG  SER   382      16.537   5.293  -8.203  1.00  0.00           H  
ATOM   2857  N   ASP   383      12.767   6.733  -6.919  1.00  0.00           N  
ATOM   2858  CA  ASP   383      11.771   7.781  -7.157  1.00  0.00           C  
ATOM   2859  C   ASP   383      10.593   7.615  -6.178  1.00  0.00           C  
ATOM   2860  O   ASP   383      10.206   8.566  -5.496  1.00  0.00           O  
ATOM   2861  CB  ASP   383      11.224   7.834  -8.612  1.00  0.00           C  
ATOM   2862  CG  ASP   383      12.219   7.625  -9.755  1.00  0.00           C  
ATOM   2863  OD1 ASP   383      13.385   8.059  -9.660  1.00  0.00           O  
ATOM   2864  OD2 ASP   383      11.785   7.089 -10.796  1.00  0.00           O1-
ATOM   2865  H   ASP   383      12.830   6.012  -7.624  1.00  0.00           H  
ATOM   2866  HA  ASP   383      12.242   8.742  -6.951  1.00  0.00           H  
ATOM   2867  HB3 ASP   383      10.717   8.786  -8.770  1.00  0.00           H  
ATOM   2868  HB2 ASP   383      10.460   7.065  -8.724  1.00  0.00           H  
ATOM   2869  N   LEU   384      10.060   6.386  -6.124  1.00  0.00           N  
ATOM   2870  CA  LEU   384       8.920   5.965  -5.312  1.00  0.00           C  
ATOM   2871  C   LEU   384       9.137   6.166  -3.799  1.00  0.00           C  
ATOM   2872  O   LEU   384       8.220   6.626  -3.120  1.00  0.00           O  
ATOM   2873  CB  LEU   384       8.581   4.498  -5.675  1.00  0.00           C  
ATOM   2874  CG  LEU   384       7.373   3.866  -4.948  1.00  0.00           C  
ATOM   2875  CD1 LEU   384       6.058   4.632  -5.194  1.00  0.00           C  
ATOM   2876  CD2 LEU   384       7.245   2.371  -5.299  1.00  0.00           C  
ATOM   2877  H   LEU   384      10.446   5.681  -6.748  1.00  0.00           H  
ATOM   2878  HA  LEU   384       8.082   6.598  -5.607  1.00  0.00           H  
ATOM   2879  HB3 LEU   384       9.460   3.889  -5.465  1.00  0.00           H  
ATOM   2880  HB2 LEU   384       8.417   4.425  -6.751  1.00  0.00           H  
ATOM   2881  HG  LEU   384       7.579   3.903  -3.878  1.00  0.00           H  
ATOM   2882 HD11 LEU   384       5.231   3.970  -5.447  1.00  0.00           H  
ATOM   2883 HD12 LEU   384       5.762   5.174  -4.296  1.00  0.00           H  
ATOM   2884 HD13 LEU   384       6.142   5.359  -6.002  1.00  0.00           H  
ATOM   2885 HD21 LEU   384       7.028   1.781  -4.408  1.00  0.00           H  
ATOM   2886 HD22 LEU   384       6.452   2.184  -6.022  1.00  0.00           H  
ATOM   2887 HD23 LEU   384       8.163   1.970  -5.730  1.00  0.00           H  
ATOM   2888  N   ALA   385      10.340   5.844  -3.303  1.00  0.00           N  
ATOM   2889  CA  ALA   385      10.736   5.962  -1.899  1.00  0.00           C  
ATOM   2890  C   ALA   385      10.528   7.372  -1.316  1.00  0.00           C  
ATOM   2891  O   ALA   385       9.964   7.511  -0.228  1.00  0.00           O  
ATOM   2892  CB  ALA   385      12.204   5.527  -1.751  1.00  0.00           C  
ATOM   2893  H   ALA   385      11.014   5.401  -3.923  1.00  0.00           H  
ATOM   2894  HA  ALA   385      10.114   5.271  -1.326  1.00  0.00           H  
ATOM   2895  HB1 ALA   385      12.544   5.632  -0.720  1.00  0.00           H  
ATOM   2896  HB2 ALA   385      12.334   4.482  -2.030  1.00  0.00           H  
ATOM   2897  HB3 ALA   385      12.867   6.126  -2.377  1.00  0.00           H  
ATOM   2898  N   ILE   386      10.965   8.398  -2.055  1.00  0.00           N  
ATOM   2899  CA  ILE   386      10.856   9.791  -1.627  1.00  0.00           C  
ATOM   2900  C   ILE   386       9.392  10.281  -1.736  1.00  0.00           C  
ATOM   2901  O   ILE   386       8.940  11.031  -0.873  1.00  0.00           O  
ATOM   2902  CB  ILE   386      11.773  10.741  -2.452  1.00  0.00           C  
ATOM   2903  CG2 ILE   386      11.824  12.162  -1.849  1.00  0.00           C  
ATOM   2904  CG1 ILE   386      13.212  10.192  -2.597  1.00  0.00           C  
ATOM   2905  CD1 ILE   386      14.075  10.998  -3.573  1.00  0.00           C  
ATOM   2906  H   ILE   386      11.384   8.222  -2.958  1.00  0.00           H  
ATOM   2907  HA  ILE   386      11.156   9.850  -0.579  1.00  0.00           H  
ATOM   2908  HB  ILE   386      11.351  10.821  -3.454  1.00  0.00           H  
ATOM   2909 HG21 ILE   386      12.444  12.828  -2.445  1.00  0.00           H  
ATOM   2910 HG22 ILE   386      10.841  12.628  -1.790  1.00  0.00           H  
ATOM   2911 HG23 ILE   386      12.237  12.151  -0.841  1.00  0.00           H  
ATOM   2912 HG13 ILE   386      13.205   9.163  -2.950  1.00  0.00           H  
ATOM   2913 HG12 ILE   386      13.694  10.160  -1.621  1.00  0.00           H  
ATOM   2914 HD11 ILE   386      14.846  10.365  -4.010  1.00  0.00           H  
ATOM   2915 HD12 ILE   386      13.484  11.402  -4.393  1.00  0.00           H  
ATOM   2916 HD13 ILE   386      14.568  11.833  -3.075  1.00  0.00           H  
ATOM   2917  N   PHE   387       8.650   9.795  -2.742  1.00  0.00           N  
ATOM   2918  CA  PHE   387       7.206  10.008  -2.861  1.00  0.00           C  
ATOM   2919  C   PHE   387       6.421   9.437  -1.659  1.00  0.00           C  
ATOM   2920  O   PHE   387       5.608  10.148  -1.074  1.00  0.00           O  
ATOM   2921  CB  PHE   387       6.711   9.535  -4.248  1.00  0.00           C  
ATOM   2922  CG  PHE   387       5.208   9.519  -4.469  1.00  0.00           C  
ATOM   2923  CD1 PHE   387       4.498  10.730  -4.608  1.00  0.00           C  
ATOM   2924  CE1 PHE   387       3.118  10.710  -4.760  1.00  0.00           C  
ATOM   2925  CZ  PHE   387       2.430   9.502  -4.759  1.00  0.00           C  
ATOM   2926  CE2 PHE   387       3.113   8.305  -4.588  1.00  0.00           C  
ATOM   2927  CD2 PHE   387       4.492   8.303  -4.426  1.00  0.00           C  
ATOM   2928  H   PHE   387       9.074   9.155  -3.400  1.00  0.00           H  
ATOM   2929  HA  PHE   387       7.049  11.088  -2.832  1.00  0.00           H  
ATOM   2930  HB3 PHE   387       7.106   8.546  -4.475  1.00  0.00           H  
ATOM   2931  HB2 PHE   387       7.131  10.195  -5.008  1.00  0.00           H  
ATOM   2932  HD1 PHE   387       5.024  11.674  -4.608  1.00  0.00           H  
ATOM   2933  HE1 PHE   387       2.579  11.637  -4.883  1.00  0.00           H  
ATOM   2934  HZ  PHE   387       1.356   9.496  -4.884  1.00  0.00           H  
ATOM   2935  HE2 PHE   387       2.569   7.371  -4.573  1.00  0.00           H  
ATOM   2936  HD2 PHE   387       5.014   7.369  -4.277  1.00  0.00           H  
ATOM   2937  N   ILE   388       6.755   8.210  -1.239  1.00  0.00           N  
ATOM   2938  CA  ILE   388       6.238   7.576  -0.025  1.00  0.00           C  
ATOM   2939  C   ILE   388       6.593   8.348   1.273  1.00  0.00           C  
ATOM   2940  O   ILE   388       5.762   8.412   2.178  1.00  0.00           O  
ATOM   2941  CB  ILE   388       6.654   6.067   0.032  1.00  0.00           C  
ATOM   2942  CG2 ILE   388       6.623   5.390   1.420  1.00  0.00           C  
ATOM   2943  CG1 ILE   388       5.788   5.260  -0.966  1.00  0.00           C  
ATOM   2944  CD1 ILE   388       6.301   3.842  -1.253  1.00  0.00           C  
ATOM   2945  H   ILE   388       7.416   7.664  -1.788  1.00  0.00           H  
ATOM   2946  HA  ILE   388       5.151   7.614  -0.099  1.00  0.00           H  
ATOM   2947  HB  ILE   388       7.688   6.007  -0.312  1.00  0.00           H  
ATOM   2948 HG21 ILE   388       6.934   4.347   1.370  1.00  0.00           H  
ATOM   2949 HG22 ILE   388       7.294   5.872   2.129  1.00  0.00           H  
ATOM   2950 HG23 ILE   388       5.623   5.416   1.846  1.00  0.00           H  
ATOM   2951 HG13 ILE   388       5.723   5.793  -1.915  1.00  0.00           H  
ATOM   2952 HG12 ILE   388       4.765   5.202  -0.592  1.00  0.00           H  
ATOM   2953 HD11 ILE   388       5.864   3.453  -2.173  1.00  0.00           H  
ATOM   2954 HD12 ILE   388       7.384   3.833  -1.370  1.00  0.00           H  
ATOM   2955 HD13 ILE   388       6.038   3.152  -0.451  1.00  0.00           H  
ATOM   2956  N   ALA   389       7.774   8.981   1.331  1.00  0.00           N  
ATOM   2957  CA  ALA   389       8.157   9.871   2.430  1.00  0.00           C  
ATOM   2958  C   ALA   389       7.280  11.143   2.499  1.00  0.00           C  
ATOM   2959  O   ALA   389       6.872  11.534   3.593  1.00  0.00           O  
ATOM   2960  CB  ALA   389       9.655  10.207   2.341  1.00  0.00           C  
ATOM   2961  H   ALA   389       8.417   8.894   0.553  1.00  0.00           H  
ATOM   2962  HA  ALA   389       8.004   9.320   3.360  1.00  0.00           H  
ATOM   2963  HB1 ALA   389       9.975  10.775   3.214  1.00  0.00           H  
ATOM   2964  HB2 ALA   389      10.265   9.303   2.301  1.00  0.00           H  
ATOM   2965  HB3 ALA   389       9.892  10.812   1.468  1.00  0.00           H  
ATOM   2966  N   VAL   390       6.955  11.735   1.339  1.00  0.00           N  
ATOM   2967  CA  VAL   390       6.014  12.855   1.213  1.00  0.00           C  
ATOM   2968  C   VAL   390       4.577  12.474   1.653  1.00  0.00           C  
ATOM   2969  O   VAL   390       3.901  13.311   2.253  1.00  0.00           O  
ATOM   2970  CB  VAL   390       6.011  13.459  -0.232  1.00  0.00           C  
ATOM   2971  CG1 VAL   390       4.869  14.451  -0.552  1.00  0.00           C  
ATOM   2972  CG2 VAL   390       7.353  14.138  -0.557  1.00  0.00           C  
ATOM   2973  H   VAL   390       7.342  11.367   0.475  1.00  0.00           H  
ATOM   2974  HA  VAL   390       6.357  13.633   1.899  1.00  0.00           H  
ATOM   2975  HB  VAL   390       5.901  12.637  -0.937  1.00  0.00           H  
ATOM   2976 HG11 VAL   390       4.983  14.876  -1.549  1.00  0.00           H  
ATOM   2977 HG12 VAL   390       3.891  13.968  -0.535  1.00  0.00           H  
ATOM   2978 HG13 VAL   390       4.849  15.276   0.160  1.00  0.00           H  
ATOM   2979 HG21 VAL   390       7.391  14.471  -1.594  1.00  0.00           H  
ATOM   2980 HG22 VAL   390       7.522  15.007   0.078  1.00  0.00           H  
ATOM   2981 HG23 VAL   390       8.188  13.454  -0.417  1.00  0.00           H  
ATOM   2982  N   ILE   391       4.148  11.227   1.395  1.00  0.00           N  
ATOM   2983  CA  ILE   391       2.856  10.697   1.844  1.00  0.00           C  
ATOM   2984  C   ILE   391       2.755  10.637   3.390  1.00  0.00           C  
ATOM   2985  O   ILE   391       1.705  10.992   3.933  1.00  0.00           O  
ATOM   2986  CB  ILE   391       2.513   9.302   1.221  1.00  0.00           C  
ATOM   2987  CG2 ILE   391       1.218   8.670   1.768  1.00  0.00           C  
ATOM   2988  CG1 ILE   391       2.386   9.369  -0.319  1.00  0.00           C  
ATOM   2989  CD1 ILE   391       2.472   7.998  -1.016  1.00  0.00           C  
ATOM   2990  H   ILE   391       4.737  10.603   0.854  1.00  0.00           H  
ATOM   2991  HA  ILE   391       2.094  11.401   1.502  1.00  0.00           H  
ATOM   2992  HB  ILE   391       3.330   8.623   1.461  1.00  0.00           H  
ATOM   2993 HG21 ILE   391       0.963   7.743   1.257  1.00  0.00           H  
ATOM   2994 HG22 ILE   391       1.270   8.438   2.832  1.00  0.00           H  
ATOM   2995 HG23 ILE   391       0.385   9.352   1.614  1.00  0.00           H  
ATOM   2996 HG13 ILE   391       3.150  10.018  -0.740  1.00  0.00           H  
ATOM   2997 HG12 ILE   391       1.442   9.848  -0.581  1.00  0.00           H  
ATOM   2998 HD11 ILE   391       3.302   7.979  -1.722  1.00  0.00           H  
ATOM   2999 HD12 ILE   391       2.627   7.180  -0.312  1.00  0.00           H  
ATOM   3000 HD13 ILE   391       1.559   7.791  -1.574  1.00  0.00           H  
ATOM   3001  N   ILE   392       3.839  10.248   4.086  1.00  0.00           N  
ATOM   3002  CA  ILE   392       3.893  10.273   5.553  1.00  0.00           C  
ATOM   3003  C   ILE   392       3.808  11.723   6.076  1.00  0.00           C  
ATOM   3004  O   ILE   392       2.891  12.027   6.837  1.00  0.00           O  
ATOM   3005  CB  ILE   392       5.150   9.574   6.171  1.00  0.00           C  
ATOM   3006  CG2 ILE   392       5.175   9.638   7.720  1.00  0.00           C  
ATOM   3007  CG1 ILE   392       5.259   8.102   5.719  1.00  0.00           C  
ATOM   3008  CD1 ILE   392       6.631   7.451   5.944  1.00  0.00           C  
ATOM   3009  H   ILE   392       4.675   9.962   3.592  1.00  0.00           H  
ATOM   3010  HA  ILE   392       3.011   9.739   5.915  1.00  0.00           H  
ATOM   3011  HB  ILE   392       6.037  10.091   5.803  1.00  0.00           H  
ATOM   3012 HG21 ILE   392       6.035   9.121   8.142  1.00  0.00           H  
ATOM   3013 HG22 ILE   392       5.224  10.658   8.098  1.00  0.00           H  
ATOM   3014 HG23 ILE   392       4.279   9.184   8.144  1.00  0.00           H  
ATOM   3015 HG13 ILE   392       5.062   8.043   4.651  1.00  0.00           H  
ATOM   3016 HG12 ILE   392       4.481   7.507   6.199  1.00  0.00           H  
ATOM   3017 HD11 ILE   392       6.523   6.430   6.311  1.00  0.00           H  
ATOM   3018 HD12 ILE   392       7.189   7.410   5.008  1.00  0.00           H  
ATOM   3019 HD13 ILE   392       7.243   7.995   6.661  1.00  0.00           H  
ATOM   3020  N   LEU   393       4.717  12.599   5.621  1.00  0.00           N  
ATOM   3021  CA  LEU   393       4.826  14.006   6.027  1.00  0.00           C  
ATOM   3022  C   LEU   393       3.748  14.899   5.359  1.00  0.00           C  
ATOM   3023  O   LEU   393       4.059  15.959   4.813  1.00  0.00           O  
ATOM   3024  CB  LEU   393       6.281  14.505   5.782  1.00  0.00           C  
ATOM   3025  CG  LEU   393       7.321  14.142   6.872  1.00  0.00           C  
ATOM   3026  CD1 LEU   393       7.072  14.865   8.212  1.00  0.00           C  
ATOM   3027  CD2 LEU   393       7.544  12.633   7.057  1.00  0.00           C  
ATOM   3028  H   LEU   393       5.410  12.274   4.956  1.00  0.00           H  
ATOM   3029  HA  LEU   393       4.631  14.060   7.099  1.00  0.00           H  
ATOM   3030  HB3 LEU   393       6.298  15.594   5.714  1.00  0.00           H  
ATOM   3031  HB2 LEU   393       6.624  14.161   4.805  1.00  0.00           H  
ATOM   3032  HG  LEU   393       8.265  14.528   6.490  1.00  0.00           H  
ATOM   3033 HD11 LEU   393       7.932  15.475   8.488  1.00  0.00           H  
ATOM   3034 HD12 LEU   393       6.213  15.531   8.169  1.00  0.00           H  
ATOM   3035 HD13 LEU   393       6.902  14.168   9.032  1.00  0.00           H  
ATOM   3036 HD21 LEU   393       8.561  12.429   7.392  1.00  0.00           H  
ATOM   3037 HD22 LEU   393       6.867  12.213   7.799  1.00  0.00           H  
ATOM   3038 HD23 LEU   393       7.398  12.086   6.128  1.00  0.00           H  
ATOM   3039  N   SER   394       2.482  14.476   5.419  1.00  0.00           N  
ATOM   3040  CA  SER   394       1.321  15.226   4.956  1.00  0.00           C  
ATOM   3041  C   SER   394       0.913  16.251   6.035  1.00  0.00           C  
ATOM   3042  O   SER   394       0.862  15.912   7.217  1.00  0.00           O  
ATOM   3043  CB  SER   394       0.198  14.222   4.623  1.00  0.00           C  
ATOM   3044  OG  SER   394      -0.942  14.836   4.045  1.00  0.00           O  
ATOM   3045  H   SER   394       2.298  13.614   5.925  1.00  0.00           H  
ATOM   3046  HA  SER   394       1.589  15.751   4.037  1.00  0.00           H  
ATOM   3047  HB3 SER   394      -0.106  13.693   5.524  1.00  0.00           H  
ATOM   3048  HB2 SER   394       0.567  13.466   3.929  1.00  0.00           H  
ATOM   3049  HG  SER   394      -1.523  14.124   3.737  1.00  0.00           H  
ATOM   3050  N   GLY   395       0.620  17.490   5.622  1.00  0.00           N  
ATOM   3051  CA  GLY   395       0.275  18.582   6.537  1.00  0.00           C  
ATOM   3052  C   GLY   395      -1.233  18.629   6.838  1.00  0.00           C  
ATOM   3053  O   GLY   395      -1.646  19.375   7.725  1.00  0.00           O  
ATOM   3054  H   GLY   395       0.633  17.700   4.635  1.00  0.00           H  
ATOM   3055  HA3 GLY   395       0.569  19.528   6.082  1.00  0.00           H  
ATOM   3056  HA2 GLY   395       0.831  18.502   7.474  1.00  0.00           H  
ATOM   3057  N   ASP   396      -2.058  17.859   6.112  1.00  0.00           N  
ATOM   3058  CA  ASP   396      -3.529  17.880   6.204  1.00  0.00           C  
ATOM   3059  C   ASP   396      -4.084  16.947   7.296  1.00  0.00           C  
ATOM   3060  O   ASP   396      -5.301  16.892   7.478  1.00  0.00           O  
ATOM   3061  CB  ASP   396      -4.244  17.602   4.852  1.00  0.00           C  
ATOM   3062  CG  ASP   396      -3.956  18.587   3.719  1.00  0.00           C  
ATOM   3063  OD1 ASP   396      -3.562  19.740   3.988  1.00  0.00           O  
ATOM   3064  OD2 ASP   396      -4.254  18.235   2.560  1.00  0.00           O1-
ATOM   3065  H   ASP   396      -1.657  17.243   5.418  1.00  0.00           H  
ATOM   3066  HA  ASP   396      -3.831  18.885   6.507  1.00  0.00           H  
ATOM   3067  HB3 ASP   396      -5.325  17.595   5.001  1.00  0.00           H  
ATOM   3068  HB2 ASP   396      -3.958  16.603   4.518  1.00  0.00           H  
ATOM   3069  N   ARG   397      -3.212  16.212   7.999  1.00  0.00           N  
ATOM   3070  CA  ARG   397      -3.584  15.260   9.050  1.00  0.00           C  
ATOM   3071  C   ARG   397      -4.211  15.977  10.276  1.00  0.00           C  
ATOM   3072  O   ARG   397      -3.630  16.959  10.745  1.00  0.00           O  
ATOM   3073  CB  ARG   397      -2.332  14.467   9.483  1.00  0.00           C  
ATOM   3074  CG  ARG   397      -1.550  13.767   8.359  1.00  0.00           C  
ATOM   3075  CD  ARG   397      -2.365  12.706   7.613  1.00  0.00           C  
ATOM   3076  NE  ARG   397      -1.505  11.875   6.764  1.00  0.00           N  
ATOM   3077  CZ  ARG   397      -1.861  11.216   5.656  1.00  0.00           C  
ATOM   3078  NH1 ARG   397      -3.123  11.195   5.225  1.00  0.00           N  
ATOM   3079  NH2 ARG   397      -0.928  10.580   4.966  1.00  0.00           N1+
ATOM   3080  H   ARG   397      -2.227  16.356   7.833  1.00  0.00           H  
ATOM   3081  HA  ARG   397      -4.288  14.568   8.593  1.00  0.00           H  
ATOM   3082  HB3 ARG   397      -2.632  13.710  10.207  1.00  0.00           H  
ATOM   3083  HB2 ARG   397      -1.643  15.130  10.006  1.00  0.00           H  
ATOM   3084  HG3 ARG   397      -0.615  13.354   8.727  1.00  0.00           H  
ATOM   3085  HG2 ARG   397      -1.262  14.533   7.642  1.00  0.00           H  
ATOM   3086  HD3 ARG   397      -2.977  13.254   6.895  1.00  0.00           H  
ATOM   3087  HD2 ARG   397      -3.056  12.150   8.244  1.00  0.00           H  
ATOM   3088  HE  ARG   397      -0.576  11.698   7.125  1.00  0.00           H  
ATOM   3089 HH12 ARG   397      -3.383  10.674   4.359  1.00  0.00           H  
ATOM   3090 HH11 ARG   397      -3.865  11.695   5.677  1.00  0.00           H  
ATOM   3091 HH22 ARG   397      -1.217  10.042   4.114  1.00  0.00           H  
ATOM   3092 HH21 ARG   397       0.073  10.719   5.054  1.00  0.00           H  
ATOM   3093  N   PRO   398      -5.388  15.519  10.760  1.00  0.00           N  
ATOM   3094  CA  PRO   398      -6.067  16.172  11.894  1.00  0.00           C  
ATOM   3095  C   PRO   398      -5.353  15.929  13.241  1.00  0.00           C  
ATOM   3096  O   PRO   398      -5.214  14.776  13.651  1.00  0.00           O  
ATOM   3097  CD  PRO   398      -6.165  14.388  10.241  1.00  0.00           C  
ATOM   3098  CG  PRO   398      -7.296  14.178  11.241  1.00  0.00           C  
ATOM   3099  CB  PRO   398      -7.480  15.560  11.853  1.00  0.00           C  
ATOM   3100  HD2 PRO   398      -5.569  13.480  10.133  1.00  0.00           H  
ATOM   3101  HD3 PRO   398      -6.568  14.657   9.263  1.00  0.00           H  
ATOM   3102  HG2 PRO   398      -6.973  13.477  12.013  1.00  0.00           H  
ATOM   3103  HG3 PRO   398      -8.203  13.774  10.790  1.00  0.00           H  
ATOM   3104  HB2 PRO   398      -7.966  15.519  12.830  1.00  0.00           H  
ATOM   3105  HB3 PRO   398      -8.113  16.166  11.205  1.00  0.00           H  
ATOM   3106  HA  PRO   398      -6.140  17.248  11.718  1.00  0.00           H  
ATOM   3107  N   GLY   399      -4.960  17.009  13.929  1.00  0.00           N  
ATOM   3108  CA  GLY   399      -4.456  16.947  15.306  1.00  0.00           C  
ATOM   3109  C   GLY   399      -2.938  17.165  15.408  1.00  0.00           C  
ATOM   3110  O   GLY   399      -2.378  16.941  16.482  1.00  0.00           O  
ATOM   3111  H   GLY   399      -5.107  17.929  13.537  1.00  0.00           H  
ATOM   3112  HA3 GLY   399      -4.712  16.005  15.795  1.00  0.00           H  
ATOM   3113  HA2 GLY   399      -4.947  17.729  15.885  1.00  0.00           H  
ATOM   3114  N   LEU   400      -2.268  17.606  14.334  1.00  0.00           N  
ATOM   3115  CA  LEU   400      -0.851  17.996  14.341  1.00  0.00           C  
ATOM   3116  C   LEU   400      -0.595  19.237  15.217  1.00  0.00           C  
ATOM   3117  O   LEU   400      -1.439  20.136  15.266  1.00  0.00           O  
ATOM   3118  CB  LEU   400      -0.397  18.296  12.896  1.00  0.00           C  
ATOM   3119  CG  LEU   400      -0.400  17.081  11.953  1.00  0.00           C  
ATOM   3120  CD1 LEU   400      -0.070  17.510  10.507  1.00  0.00           C  
ATOM   3121  CD2 LEU   400       0.535  15.974  12.464  1.00  0.00           C  
ATOM   3122  H   LEU   400      -2.772  17.761  13.473  1.00  0.00           H  
ATOM   3123  HA  LEU   400      -0.265  17.170  14.750  1.00  0.00           H  
ATOM   3124  HB3 LEU   400       0.609  18.722  12.911  1.00  0.00           H  
ATOM   3125  HB2 LEU   400      -1.046  19.069  12.483  1.00  0.00           H  
ATOM   3126  HG  LEU   400      -1.404  16.660  11.941  1.00  0.00           H  
ATOM   3127 HD11 LEU   400       0.748  16.937  10.072  1.00  0.00           H  
ATOM   3128 HD12 LEU   400      -0.934  17.380   9.854  1.00  0.00           H  
ATOM   3129 HD13 LEU   400       0.216  18.560  10.444  1.00  0.00           H  
ATOM   3130 HD21 LEU   400       0.851  15.305  11.670  1.00  0.00           H  
ATOM   3131 HD22 LEU   400       1.428  16.380  12.940  1.00  0.00           H  
ATOM   3132 HD23 LEU   400       0.028  15.364  13.207  1.00  0.00           H  
ATOM   3133  N   LEU   401       0.579  19.282  15.852  1.00  0.00           N  
ATOM   3134  CA  LEU   401       1.083  20.423  16.605  1.00  0.00           C  
ATOM   3135  C   LEU   401       2.133  21.151  15.752  1.00  0.00           C  
ATOM   3136  O   LEU   401       2.007  22.356  15.525  1.00  0.00           O  
ATOM   3137  CB  LEU   401       1.655  19.929  17.959  1.00  0.00           C  
ATOM   3138  CG  LEU   401       2.271  21.015  18.874  1.00  0.00           C  
ATOM   3139  CD1 LEU   401       1.263  22.127  19.229  1.00  0.00           C  
ATOM   3140  CD2 LEU   401       2.903  20.380  20.131  1.00  0.00           C  
ATOM   3141  H   LEU   401       1.272  18.527  15.716  1.00  0.00           H  
ATOM   3142  HA  LEU   401       0.273  21.125  16.809  1.00  0.00           H  
ATOM   3143  HB3 LEU   401       2.421  19.176  17.759  1.00  0.00           H  
ATOM   3144  HB2 LEU   401       0.868  19.408  18.506  1.00  0.00           H  
ATOM   3145  HG  LEU   401       3.095  21.482  18.331  1.00  0.00           H  
ATOM   3146 HD11 LEU   401       1.364  22.474  20.257  1.00  0.00           H  
ATOM   3147 HD12 LEU   401       1.410  22.997  18.587  1.00  0.00           H  
ATOM   3148 HD13 LEU   401       0.231  21.800  19.101  1.00  0.00           H  
ATOM   3149 HD21 LEU   401       3.945  20.683  20.237  1.00  0.00           H  
ATOM   3150 HD22 LEU   401       2.388  20.660  21.050  1.00  0.00           H  
ATOM   3151 HD23 LEU   401       2.895  19.289  20.089  1.00  0.00           H  
ATOM   3152  N   ASN   402       3.140  20.414  15.269  1.00  0.00           N  
ATOM   3153  CA  ASN   402       4.309  20.957  14.566  1.00  0.00           C  
ATOM   3154  C   ASN   402       4.063  20.995  13.048  1.00  0.00           C  
ATOM   3155  O   ASN   402       4.871  20.484  12.272  1.00  0.00           O  
ATOM   3156  CB  ASN   402       5.576  20.156  14.946  1.00  0.00           C  
ATOM   3157  CG  ASN   402       6.044  20.407  16.379  1.00  0.00           C  
ATOM   3158  OD1 ASN   402       6.599  21.462  16.683  1.00  0.00           O  
ATOM   3159  ND2 ASN   402       5.843  19.448  17.269  1.00  0.00           N  
ATOM   3160  H   ASN   402       3.124  19.401  15.430  1.00  0.00           H  
ATOM   3161  HA  ASN   402       4.459  21.984  14.906  1.00  0.00           H  
ATOM   3162  HB3 ASN   402       6.405  20.464  14.314  1.00  0.00           H  
ATOM   3163  HB2 ASN   402       5.437  19.092  14.749  1.00  0.00           H  
ATOM   3164 HD22 ASN   402       6.124  19.543  18.231  1.00  0.00           H  
ATOM   3165 HD21 ASN   402       5.331  18.587  16.976  1.00  0.00           H  
ATOM   3166  N   VAL   403       2.967  21.649  12.642  1.00  0.00           N  
ATOM   3167  CA  VAL   403       2.534  21.794  11.250  1.00  0.00           C  
ATOM   3168  C   VAL   403       3.592  22.493  10.363  1.00  0.00           C  
ATOM   3169  O   VAL   403       3.889  21.998   9.277  1.00  0.00           O  
ATOM   3170  CB  VAL   403       1.188  22.576  11.159  1.00  0.00           C  
ATOM   3171  CG1 VAL   403       0.698  22.846   9.719  1.00  0.00           C  
ATOM   3172  CG2 VAL   403       0.071  21.855  11.935  1.00  0.00           C  
ATOM   3173  H   VAL   403       2.364  22.047  13.351  1.00  0.00           H  
ATOM   3174  HA  VAL   403       2.379  20.790  10.852  1.00  0.00           H  
ATOM   3175  HB  VAL   403       1.328  23.550  11.633  1.00  0.00           H  
ATOM   3176 HG11 VAL   403      -0.289  23.311   9.717  1.00  0.00           H  
ATOM   3177 HG12 VAL   403       1.358  23.520   9.172  1.00  0.00           H  
ATOM   3178 HG13 VAL   403       0.624  21.920   9.147  1.00  0.00           H  
ATOM   3179 HG21 VAL   403      -0.860  22.422  11.910  1.00  0.00           H  
ATOM   3180 HG22 VAL   403      -0.128  20.880  11.494  1.00  0.00           H  
ATOM   3181 HG23 VAL   403       0.323  21.704  12.985  1.00  0.00           H  
ATOM   3182  N   LYS   404       4.169  23.603  10.849  1.00  0.00           N  
ATOM   3183  CA  LYS   404       5.213  24.346  10.136  1.00  0.00           C  
ATOM   3184  C   LYS   404       6.508  23.520   9.906  1.00  0.00           C  
ATOM   3185  O   LYS   404       6.888  23.377   8.744  1.00  0.00           O  
ATOM   3186  CB  LYS   404       5.390  25.750  10.770  1.00  0.00           C  
ATOM   3187  CG  LYS   404       6.560  26.604  10.235  1.00  0.00           C  
ATOM   3188  CD  LYS   404       6.445  26.937   8.734  1.00  0.00           C  
ATOM   3189  CE  LYS   404       7.495  27.946   8.230  1.00  0.00           C  
ATOM   3190  NZ  LYS   404       8.871  27.433   8.320  1.00  0.00           N1+
ATOM   3191  H   LYS   404       3.889  23.945  11.756  1.00  0.00           H  
ATOM   3192  HA  LYS   404       4.804  24.527   9.139  1.00  0.00           H  
ATOM   3193  HB3 LYS   404       5.498  25.664  11.850  1.00  0.00           H  
ATOM   3194  HB2 LYS   404       4.464  26.309  10.631  1.00  0.00           H  
ATOM   3195  HG3 LYS   404       7.508  26.106  10.440  1.00  0.00           H  
ATOM   3196  HG2 LYS   404       6.589  27.535  10.803  1.00  0.00           H  
ATOM   3197  HD3 LYS   404       5.451  27.337   8.529  1.00  0.00           H  
ATOM   3198  HD2 LYS   404       6.521  26.025   8.140  1.00  0.00           H  
ATOM   3199  HE3 LYS   404       7.422  28.879   8.791  1.00  0.00           H  
ATOM   3200  HE2 LYS   404       7.292  28.193   7.187  1.00  0.00           H  
ATOM   3201  HZ1 LYS   404       9.528  28.106   7.971  1.00  0.00           H  
ATOM   3202  HZ2 LYS   404       9.128  27.183   9.258  1.00  0.00           H  
ATOM   3203  HZ3 LYS   404       8.990  26.569   7.763  1.00  0.00           H  
ATOM   3204  N   PRO   405       7.105  22.905  10.958  1.00  0.00           N  
ATOM   3205  CA  PRO   405       8.141  21.866  10.789  1.00  0.00           C  
ATOM   3206  C   PRO   405       7.815  20.728   9.802  1.00  0.00           C  
ATOM   3207  O   PRO   405       8.677  20.402   8.990  1.00  0.00           O  
ATOM   3208  CD  PRO   405       6.969  23.273  12.370  1.00  0.00           C  
ATOM   3209  CG  PRO   405       8.112  22.561  13.089  1.00  0.00           C  
ATOM   3210  CB  PRO   405       8.378  21.350  12.213  1.00  0.00           C  
ATOM   3211  HD2 PRO   405       6.007  22.944  12.753  1.00  0.00           H  
ATOM   3212  HD3 PRO   405       7.056  24.345  12.533  1.00  0.00           H  
ATOM   3213  HG2 PRO   405       7.888  22.315  14.127  1.00  0.00           H  
ATOM   3214  HG3 PRO   405       8.995  23.202  13.085  1.00  0.00           H  
ATOM   3215  HB2 PRO   405       7.666  20.559  12.448  1.00  0.00           H  
ATOM   3216  HB3 PRO   405       9.379  20.942  12.352  1.00  0.00           H  
ATOM   3217  HA  PRO   405       9.040  22.380  10.443  1.00  0.00           H  
ATOM   3218  N   ILE   406       6.594  20.173   9.841  1.00  0.00           N  
ATOM   3219  CA  ILE   406       6.120  19.167   8.881  1.00  0.00           C  
ATOM   3220  C   ILE   406       6.162  19.671   7.420  1.00  0.00           C  
ATOM   3221  O   ILE   406       6.711  18.975   6.566  1.00  0.00           O  
ATOM   3222  CB  ILE   406       4.707  18.624   9.264  1.00  0.00           C  
ATOM   3223  CG2 ILE   406       3.928  17.880   8.151  1.00  0.00           C  
ATOM   3224  CG1 ILE   406       4.819  17.727  10.515  1.00  0.00           C  
ATOM   3225  CD1 ILE   406       3.499  17.517  11.268  1.00  0.00           C  
ATOM   3226  H   ILE   406       5.938  20.432  10.573  1.00  0.00           H  
ATOM   3227  HA  ILE   406       6.821  18.331   8.938  1.00  0.00           H  
ATOM   3228  HB  ILE   406       4.097  19.482   9.541  1.00  0.00           H  
ATOM   3229 HG21 ILE   406       2.985  17.481   8.525  1.00  0.00           H  
ATOM   3230 HG22 ILE   406       3.675  18.535   7.317  1.00  0.00           H  
ATOM   3231 HG23 ILE   406       4.500  17.042   7.753  1.00  0.00           H  
ATOM   3232 HG13 ILE   406       5.538  18.144  11.219  1.00  0.00           H  
ATOM   3233 HG12 ILE   406       5.229  16.762  10.223  1.00  0.00           H  
ATOM   3234 HD11 ILE   406       3.674  17.454  12.343  1.00  0.00           H  
ATOM   3235 HD12 ILE   406       2.796  18.334  11.105  1.00  0.00           H  
ATOM   3236 HD13 ILE   406       3.019  16.591  10.958  1.00  0.00           H  
ATOM   3237  N   GLU   407       5.664  20.892   7.168  1.00  0.00           N  
ATOM   3238  CA  GLU   407       5.777  21.570   5.874  1.00  0.00           C  
ATOM   3239  C   GLU   407       7.240  21.832   5.452  1.00  0.00           C  
ATOM   3240  O   GLU   407       7.562  21.639   4.280  1.00  0.00           O  
ATOM   3241  CB  GLU   407       4.949  22.872   5.859  1.00  0.00           C  
ATOM   3242  CG  GLU   407       3.422  22.645   5.921  1.00  0.00           C  
ATOM   3243  CD  GLU   407       2.606  23.937   5.870  1.00  0.00           C  
ATOM   3244  OE1 GLU   407       1.423  23.858   5.485  1.00  0.00           O  
ATOM   3245  OE2 GLU   407       3.143  25.017   6.189  1.00  0.00           O1-
ATOM   3246  H   GLU   407       5.214  21.407   7.920  1.00  0.00           H  
ATOM   3247  HA  GLU   407       5.353  20.900   5.124  1.00  0.00           H  
ATOM   3248  HB3 GLU   407       5.182  23.439   4.956  1.00  0.00           H  
ATOM   3249  HB2 GLU   407       5.256  23.507   6.691  1.00  0.00           H  
ATOM   3250  HG3 GLU   407       3.152  22.105   6.827  1.00  0.00           H  
ATOM   3251  HG2 GLU   407       3.120  22.010   5.087  1.00  0.00           H  
ATOM   3252  N   ASP   408       8.103  22.229   6.398  1.00  0.00           N  
ATOM   3253  CA  ASP   408       9.547  22.423   6.187  1.00  0.00           C  
ATOM   3254  C   ASP   408      10.263  21.126   5.776  1.00  0.00           C  
ATOM   3255  O   ASP   408      11.058  21.146   4.835  1.00  0.00           O  
ATOM   3256  CB  ASP   408      10.309  23.073   7.373  1.00  0.00           C  
ATOM   3257  CG  ASP   408       9.828  24.453   7.810  1.00  0.00           C  
ATOM   3258  OD1 ASP   408      10.091  24.836   8.967  1.00  0.00           O  
ATOM   3259  OD2 ASP   408       9.324  25.235   6.976  1.00  0.00           O1-
ATOM   3260  H   ASP   408       7.744  22.425   7.329  1.00  0.00           H  
ATOM   3261  HA  ASP   408       9.637  23.108   5.342  1.00  0.00           H  
ATOM   3262  HB3 ASP   408      11.368  23.155   7.126  1.00  0.00           H  
ATOM   3263  HB2 ASP   408      10.236  22.407   8.233  1.00  0.00           H  
ATOM   3264  N   ILE   409       9.963  20.013   6.461  1.00  0.00           N  
ATOM   3265  CA  ILE   409      10.483  18.686   6.122  1.00  0.00           C  
ATOM   3266  C   ILE   409       9.938  18.213   4.754  1.00  0.00           C  
ATOM   3267  O   ILE   409      10.726  17.765   3.921  1.00  0.00           O  
ATOM   3268  CB  ILE   409      10.183  17.621   7.225  1.00  0.00           C  
ATOM   3269  CG2 ILE   409      10.607  16.181   6.851  1.00  0.00           C  
ATOM   3270  CG1 ILE   409      10.839  17.991   8.578  1.00  0.00           C  
ATOM   3271  CD1 ILE   409      10.117  17.387   9.793  1.00  0.00           C  
ATOM   3272  H   ILE   409       9.339  20.075   7.263  1.00  0.00           H  
ATOM   3273  HA  ILE   409      11.567  18.773   6.030  1.00  0.00           H  
ATOM   3274  HB  ILE   409       9.101  17.612   7.373  1.00  0.00           H  
ATOM   3275 HG21 ILE   409      10.385  15.473   7.649  1.00  0.00           H  
ATOM   3276 HG22 ILE   409      10.095  15.815   5.964  1.00  0.00           H  
ATOM   3277 HG23 ILE   409      11.678  16.123   6.654  1.00  0.00           H  
ATOM   3278 HG13 ILE   409      10.866  19.071   8.715  1.00  0.00           H  
ATOM   3279 HG12 ILE   409      11.885  17.682   8.580  1.00  0.00           H  
ATOM   3280 HD11 ILE   409      10.589  17.706  10.722  1.00  0.00           H  
ATOM   3281 HD12 ILE   409       9.076  17.707   9.833  1.00  0.00           H  
ATOM   3282 HD13 ILE   409      10.128  16.298   9.777  1.00  0.00           H  
ATOM   3283  N   GLN   410       8.629  18.383   4.513  1.00  0.00           N  
ATOM   3284  CA  GLN   410       7.967  18.054   3.247  1.00  0.00           C  
ATOM   3285  C   GLN   410       8.573  18.820   2.051  1.00  0.00           C  
ATOM   3286  O   GLN   410       8.765  18.220   0.999  1.00  0.00           O  
ATOM   3287  CB  GLN   410       6.451  18.309   3.372  1.00  0.00           C  
ATOM   3288  CG  GLN   410       5.607  17.768   2.199  1.00  0.00           C  
ATOM   3289  CD  GLN   410       4.225  18.411   2.169  1.00  0.00           C  
ATOM   3290  OE1 GLN   410       3.965  19.313   1.377  1.00  0.00           O  
ATOM   3291  NE2 GLN   410       3.329  17.978   3.043  1.00  0.00           N  
ATOM   3292  H   GLN   410       8.030  18.739   5.256  1.00  0.00           H  
ATOM   3293  HA  GLN   410       8.123  16.987   3.077  1.00  0.00           H  
ATOM   3294  HB3 GLN   410       6.284  19.381   3.480  1.00  0.00           H  
ATOM   3295  HB2 GLN   410       6.075  17.852   4.287  1.00  0.00           H  
ATOM   3296  HG3 GLN   410       5.517  16.683   2.265  1.00  0.00           H  
ATOM   3297  HG2 GLN   410       6.084  17.971   1.241  1.00  0.00           H  
ATOM   3298 HE22 GLN   410       2.409  18.385   3.071  1.00  0.00           H  
ATOM   3299 HE21 GLN   410       3.581  17.241   3.708  1.00  0.00           H  
ATOM   3300  N   ASP   411       8.904  20.107   2.238  1.00  0.00           N  
ATOM   3301  CA  ASP   411       9.595  20.962   1.262  1.00  0.00           C  
ATOM   3302  C   ASP   411      10.954  20.356   0.841  1.00  0.00           C  
ATOM   3303  O   ASP   411      11.213  20.205  -0.352  1.00  0.00           O  
ATOM   3304  CB  ASP   411       9.725  22.414   1.792  1.00  0.00           C  
ATOM   3305  CG  ASP   411      10.345  23.450   0.849  1.00  0.00           C  
ATOM   3306  OD1 ASP   411      10.440  23.221  -0.373  1.00  0.00           O  
ATOM   3307  OD2 ASP   411      10.666  24.548   1.347  1.00  0.00           O1-
ATOM   3308  H   ASP   411       8.653  20.545   3.120  1.00  0.00           H  
ATOM   3309  HA  ASP   411       8.965  20.992   0.371  1.00  0.00           H  
ATOM   3310  HB3 ASP   411      10.332  22.394   2.696  1.00  0.00           H  
ATOM   3311  HB2 ASP   411       8.734  22.774   2.069  1.00  0.00           H  
ATOM   3312  N   ASN   412      11.758  19.917   1.822  1.00  0.00           N  
ATOM   3313  CA  ASN   412      13.030  19.217   1.582  1.00  0.00           C  
ATOM   3314  C   ASN   412      12.829  17.889   0.825  1.00  0.00           C  
ATOM   3315  O   ASN   412      13.601  17.606  -0.091  1.00  0.00           O  
ATOM   3316  CB  ASN   412      13.803  18.964   2.900  1.00  0.00           C  
ATOM   3317  CG  ASN   412      14.347  20.215   3.596  1.00  0.00           C  
ATOM   3318  OD1 ASN   412      14.513  21.272   2.992  1.00  0.00           O  
ATOM   3319  ND2 ASN   412      14.676  20.103   4.878  1.00  0.00           N  
ATOM   3320  H   ASN   412      11.463  20.031   2.784  1.00  0.00           H  
ATOM   3321  HA  ASN   412      13.624  19.884   0.953  1.00  0.00           H  
ATOM   3322  HB3 ASN   412      14.672  18.340   2.682  1.00  0.00           H  
ATOM   3323  HB2 ASN   412      13.192  18.390   3.596  1.00  0.00           H  
ATOM   3324 HD22 ASN   412      15.045  20.897   5.382  1.00  0.00           H  
ATOM   3325 HD21 ASN   412      14.561  19.233   5.376  1.00  0.00           H  
ATOM   3326  N   LEU   413      11.790  17.119   1.180  1.00  0.00           N  
ATOM   3327  CA  LEU   413      11.417  15.884   0.483  1.00  0.00           C  
ATOM   3328  C   LEU   413      10.950  16.142  -0.965  1.00  0.00           C  
ATOM   3329  O   LEU   413      11.364  15.410  -1.859  1.00  0.00           O  
ATOM   3330  CB  LEU   413      10.344  15.098   1.270  1.00  0.00           C  
ATOM   3331  CG  LEU   413      10.774  14.571   2.656  1.00  0.00           C  
ATOM   3332  CD1 LEU   413       9.548  14.043   3.430  1.00  0.00           C  
ATOM   3333  CD2 LEU   413      11.900  13.521   2.554  1.00  0.00           C  
ATOM   3334  H   LEU   413      11.208  17.403   1.962  1.00  0.00           H  
ATOM   3335  HA  LEU   413      12.314  15.266   0.418  1.00  0.00           H  
ATOM   3336  HB3 LEU   413      10.026  14.245   0.670  1.00  0.00           H  
ATOM   3337  HB2 LEU   413       9.461  15.726   1.382  1.00  0.00           H  
ATOM   3338  HG  LEU   413      11.176  15.400   3.236  1.00  0.00           H  
ATOM   3339 HD11 LEU   413       9.753  13.136   3.997  1.00  0.00           H  
ATOM   3340 HD12 LEU   413       9.192  14.787   4.141  1.00  0.00           H  
ATOM   3341 HD13 LEU   413       8.713  13.822   2.765  1.00  0.00           H  
ATOM   3342 HD21 LEU   413      11.708  12.628   3.149  1.00  0.00           H  
ATOM   3343 HD22 LEU   413      12.052  13.187   1.528  1.00  0.00           H  
ATOM   3344 HD23 LEU   413      12.847  13.935   2.903  1.00  0.00           H  
ATOM   3345  N   LEU   414      10.140  17.185  -1.195  1.00  0.00           N  
ATOM   3346  CA  LEU   414       9.705  17.617  -2.528  1.00  0.00           C  
ATOM   3347  C   LEU   414      10.886  18.061  -3.412  1.00  0.00           C  
ATOM   3348  O   LEU   414      10.926  17.699  -4.586  1.00  0.00           O  
ATOM   3349  CB  LEU   414       8.659  18.751  -2.424  1.00  0.00           C  
ATOM   3350  CG  LEU   414       7.249  18.295  -1.991  1.00  0.00           C  
ATOM   3351  CD1 LEU   414       6.379  19.512  -1.604  1.00  0.00           C  
ATOM   3352  CD2 LEU   414       6.575  17.403  -3.058  1.00  0.00           C  
ATOM   3353  H   LEU   414       9.784  17.717  -0.402  1.00  0.00           H  
ATOM   3354  HA  LEU   414       9.247  16.756  -3.016  1.00  0.00           H  
ATOM   3355  HB3 LEU   414       8.568  19.261  -3.385  1.00  0.00           H  
ATOM   3356  HB2 LEU   414       9.033  19.505  -1.732  1.00  0.00           H  
ATOM   3357  HG  LEU   414       7.355  17.686  -1.093  1.00  0.00           H  
ATOM   3358 HD11 LEU   414       5.435  19.558  -2.147  1.00  0.00           H  
ATOM   3359 HD12 LEU   414       6.133  19.489  -0.542  1.00  0.00           H  
ATOM   3360 HD13 LEU   414       6.891  20.458  -1.785  1.00  0.00           H  
ATOM   3361 HD21 LEU   414       5.570  17.732  -3.319  1.00  0.00           H  
ATOM   3362 HD22 LEU   414       7.144  17.366  -3.987  1.00  0.00           H  
ATOM   3363 HD23 LEU   414       6.486  16.378  -2.701  1.00  0.00           H  
ATOM   3364  N   GLN   415      11.841  18.803  -2.836  1.00  0.00           N  
ATOM   3365  CA  GLN   415      13.085  19.188  -3.503  1.00  0.00           C  
ATOM   3366  C   GLN   415      13.977  17.980  -3.850  1.00  0.00           C  
ATOM   3367  O   GLN   415      14.508  17.926  -4.960  1.00  0.00           O  
ATOM   3368  CB  GLN   415      13.835  20.237  -2.663  1.00  0.00           C  
ATOM   3369  CG  GLN   415      13.160  21.622  -2.665  1.00  0.00           C  
ATOM   3370  CD  GLN   415      13.882  22.617  -1.758  1.00  0.00           C  
ATOM   3371  OE1 GLN   415      15.105  22.734  -1.794  1.00  0.00           O  
ATOM   3372  NE2 GLN   415      13.146  23.374  -0.958  1.00  0.00           N  
ATOM   3373  H   GLN   415      11.714  19.114  -1.876  1.00  0.00           H  
ATOM   3374  HA  GLN   415      12.812  19.655  -4.453  1.00  0.00           H  
ATOM   3375  HB3 GLN   415      14.849  20.344  -3.049  1.00  0.00           H  
ATOM   3376  HB2 GLN   415      13.933  19.880  -1.638  1.00  0.00           H  
ATOM   3377  HG3 GLN   415      12.117  21.538  -2.360  1.00  0.00           H  
ATOM   3378  HG2 GLN   415      13.148  22.026  -3.678  1.00  0.00           H  
ATOM   3379 HE22 GLN   415      13.570  24.065  -0.360  1.00  0.00           H  
ATOM   3380 HE21 GLN   415      12.122  23.259  -0.886  1.00  0.00           H  
ATOM   3381  N   ALA   416      14.082  17.009  -2.928  1.00  0.00           N  
ATOM   3382  CA  ALA   416      14.748  15.728  -3.165  1.00  0.00           C  
ATOM   3383  C   ALA   416      14.059  14.910  -4.271  1.00  0.00           C  
ATOM   3384  O   ALA   416      14.753  14.389  -5.140  1.00  0.00           O  
ATOM   3385  CB  ALA   416      14.857  14.923  -1.859  1.00  0.00           C  
ATOM   3386  H   ALA   416      13.655  17.142  -2.015  1.00  0.00           H  
ATOM   3387  HA  ALA   416      15.761  15.946  -3.505  1.00  0.00           H  
ATOM   3388  HB1 ALA   416      15.401  13.992  -2.022  1.00  0.00           H  
ATOM   3389  HB2 ALA   416      15.393  15.478  -1.092  1.00  0.00           H  
ATOM   3390  HB3 ALA   416      13.878  14.663  -1.458  1.00  0.00           H  
ATOM   3391  N   LEU   417      12.720  14.855  -4.251  1.00  0.00           N  
ATOM   3392  CA  LEU   417      11.881  14.200  -5.256  1.00  0.00           C  
ATOM   3393  C   LEU   417      12.056  14.825  -6.651  1.00  0.00           C  
ATOM   3394  O   LEU   417      12.282  14.089  -7.611  1.00  0.00           O  
ATOM   3395  CB  LEU   417      10.406  14.188  -4.783  1.00  0.00           C  
ATOM   3396  CG  LEU   417       9.378  13.526  -5.732  1.00  0.00           C  
ATOM   3397  CD1 LEU   417       9.730  12.060  -6.061  1.00  0.00           C  
ATOM   3398  CD2 LEU   417       7.945  13.680  -5.178  1.00  0.00           C  
ATOM   3399  H   LEU   417      12.231  15.261  -3.454  1.00  0.00           H  
ATOM   3400  HA  LEU   417      12.228  13.169  -5.319  1.00  0.00           H  
ATOM   3401  HB3 LEU   417      10.093  15.215  -4.606  1.00  0.00           H  
ATOM   3402  HB2 LEU   417      10.348  13.692  -3.815  1.00  0.00           H  
ATOM   3403  HG  LEU   417       9.395  14.078  -6.673  1.00  0.00           H  
ATOM   3404 HD11 LEU   417       8.883  11.385  -5.955  1.00  0.00           H  
ATOM   3405 HD12 LEU   417      10.074  11.968  -7.092  1.00  0.00           H  
ATOM   3406 HD13 LEU   417      10.520  11.667  -5.424  1.00  0.00           H  
ATOM   3407 HD21 LEU   417       7.519  12.735  -4.842  1.00  0.00           H  
ATOM   3408 HD22 LEU   417       7.904  14.362  -4.327  1.00  0.00           H  
ATOM   3409 HD23 LEU   417       7.276  14.085  -5.939  1.00  0.00           H  
ATOM   3410  N   GLU   418      12.007  16.165  -6.734  1.00  0.00           N  
ATOM   3411  CA  GLU   418      12.256  16.925  -7.960  1.00  0.00           C  
ATOM   3412  C   GLU   418      13.643  16.595  -8.543  1.00  0.00           C  
ATOM   3413  O   GLU   418      13.739  16.255  -9.722  1.00  0.00           O  
ATOM   3414  CB  GLU   418      12.112  18.446  -7.704  1.00  0.00           C  
ATOM   3415  CG  GLU   418      12.154  19.304  -8.993  1.00  0.00           C  
ATOM   3416  CD  GLU   418      12.443  20.780  -8.740  1.00  0.00           C  
ATOM   3417  OE1 GLU   418      13.450  21.268  -9.299  1.00  0.00           O  
ATOM   3418  OE2 GLU   418      11.673  21.435  -8.012  1.00  0.00           O1-
ATOM   3419  H   GLU   418      11.776  16.704  -5.901  1.00  0.00           H  
ATOM   3420  HA  GLU   418      11.498  16.620  -8.684  1.00  0.00           H  
ATOM   3421  HB3 GLU   418      12.893  18.778  -7.018  1.00  0.00           H  
ATOM   3422  HB2 GLU   418      11.169  18.643  -7.193  1.00  0.00           H  
ATOM   3423  HG3 GLU   418      11.202  19.216  -9.519  1.00  0.00           H  
ATOM   3424  HG2 GLU   418      12.907  18.933  -9.686  1.00  0.00           H  
ATOM   3425  N   LEU   419      14.682  16.685  -7.699  1.00  0.00           N  
ATOM   3426  CA  LEU   419      16.068  16.423  -8.075  1.00  0.00           C  
ATOM   3427  C   LEU   419      16.312  14.955  -8.475  1.00  0.00           C  
ATOM   3428  O   LEU   419      16.998  14.716  -9.467  1.00  0.00           O  
ATOM   3429  CB  LEU   419      17.009  16.917  -6.955  1.00  0.00           C  
ATOM   3430  CG  LEU   419      18.514  16.876  -7.299  1.00  0.00           C  
ATOM   3431  CD1 LEU   419      18.873  17.762  -8.511  1.00  0.00           C  
ATOM   3432  CD2 LEU   419      19.350  17.259  -6.072  1.00  0.00           C  
ATOM   3433  H   LEU   419      14.517  16.969  -6.738  1.00  0.00           H  
ATOM   3434  HA  LEU   419      16.256  17.030  -8.961  1.00  0.00           H  
ATOM   3435  HB3 LEU   419      16.831  16.320  -6.058  1.00  0.00           H  
ATOM   3436  HB2 LEU   419      16.741  17.940  -6.687  1.00  0.00           H  
ATOM   3437  HG  LEU   419      18.785  15.850  -7.546  1.00  0.00           H  
ATOM   3438 HD11 LEU   419      19.749  18.385  -8.326  1.00  0.00           H  
ATOM   3439 HD12 LEU   419      19.096  17.150  -9.386  1.00  0.00           H  
ATOM   3440 HD13 LEU   419      18.064  18.438  -8.785  1.00  0.00           H  
ATOM   3441 HD21 LEU   419      20.395  17.429  -6.329  1.00  0.00           H  
ATOM   3442 HD22 LEU   419      18.971  18.167  -5.602  1.00  0.00           H  
ATOM   3443 HD23 LEU   419      19.325  16.462  -5.330  1.00  0.00           H  
ATOM   3444  N   GLN   420      15.710  14.004  -7.747  1.00  0.00           N  
ATOM   3445  CA  GLN   420      15.703  12.576  -8.070  1.00  0.00           C  
ATOM   3446  C   GLN   420      15.148  12.304  -9.479  1.00  0.00           C  
ATOM   3447  O   GLN   420      15.848  11.695 -10.288  1.00  0.00           O  
ATOM   3448  CB  GLN   420      14.972  11.792  -6.952  1.00  0.00           C  
ATOM   3449  CG  GLN   420      14.661  10.301  -7.211  1.00  0.00           C  
ATOM   3450  CD  GLN   420      15.880   9.449  -7.560  1.00  0.00           C  
ATOM   3451  OE1 GLN   420      16.966   9.636  -7.015  1.00  0.00           O  
ATOM   3452  NE2 GLN   420      15.710   8.483  -8.450  1.00  0.00           N  
ATOM   3453  H   GLN   420      15.195  14.272  -6.911  1.00  0.00           H  
ATOM   3454  HA  GLN   420      16.747  12.256  -8.072  1.00  0.00           H  
ATOM   3455  HB3 GLN   420      14.027  12.283  -6.729  1.00  0.00           H  
ATOM   3456  HB2 GLN   420      15.565  11.863  -6.039  1.00  0.00           H  
ATOM   3457  HG3 GLN   420      13.918  10.215  -8.005  1.00  0.00           H  
ATOM   3458  HG2 GLN   420      14.200   9.871  -6.323  1.00  0.00           H  
ATOM   3459 HE22 GLN   420      16.463   7.878  -8.724  1.00  0.00           H  
ATOM   3460 HE21 GLN   420      14.783   8.332  -8.904  1.00  0.00           H  
ATOM   3461  N   LEU   421      13.947  12.825  -9.772  1.00  0.00           N  
ATOM   3462  CA  LEU   421      13.326  12.716 -11.093  1.00  0.00           C  
ATOM   3463  C   LEU   421      14.170  13.385 -12.195  1.00  0.00           C  
ATOM   3464  O   LEU   421      14.337  12.799 -13.261  1.00  0.00           O  
ATOM   3465  CB  LEU   421      11.888  13.289 -11.081  1.00  0.00           C  
ATOM   3466  CG  LEU   421      10.867  12.492 -10.238  1.00  0.00           C  
ATOM   3467  CD1 LEU   421       9.504  13.210 -10.189  1.00  0.00           C  
ATOM   3468  CD2 LEU   421      10.708  11.042 -10.718  1.00  0.00           C  
ATOM   3469  H   LEU   421      13.427  13.326  -9.056  1.00  0.00           H  
ATOM   3470  HA  LEU   421      13.283  11.655 -11.330  1.00  0.00           H  
ATOM   3471  HB3 LEU   421      11.516  13.336 -12.106  1.00  0.00           H  
ATOM   3472  HB2 LEU   421      11.924  14.321 -10.728  1.00  0.00           H  
ATOM   3473  HG  LEU   421      11.237  12.443  -9.215  1.00  0.00           H  
ATOM   3474 HD11 LEU   421       9.181  13.357  -9.158  1.00  0.00           H  
ATOM   3475 HD12 LEU   421       9.540  14.190 -10.663  1.00  0.00           H  
ATOM   3476 HD13 LEU   421       8.719  12.645 -10.695  1.00  0.00           H  
ATOM   3477 HD21 LEU   421       9.770  10.604 -10.376  1.00  0.00           H  
ATOM   3478 HD22 LEU   421      10.731  10.968 -11.804  1.00  0.00           H  
ATOM   3479 HD23 LEU   421      11.510  10.416 -10.327  1.00  0.00           H  
ATOM   3480  N   LYS   422      14.704  14.579 -11.907  1.00  0.00           N  
ATOM   3481  CA  LYS   422      15.536  15.383 -12.805  1.00  0.00           C  
ATOM   3482  C   LYS   422      16.864  14.693 -13.185  1.00  0.00           C  
ATOM   3483  O   LYS   422      17.316  14.846 -14.320  1.00  0.00           O  
ATOM   3484  CB  LYS   422      15.757  16.753 -12.130  1.00  0.00           C  
ATOM   3485  CG  LYS   422      16.370  17.875 -12.989  1.00  0.00           C  
ATOM   3486  CD  LYS   422      16.599  19.191 -12.207  1.00  0.00           C  
ATOM   3487  CE  LYS   422      15.363  19.692 -11.426  1.00  0.00           C  
ATOM   3488  NZ  LYS   422      15.559  21.003 -10.786  1.00  0.00           N1+
ATOM   3489  H   LYS   422      14.501  14.990 -11.000  1.00  0.00           H  
ATOM   3490  HA  LYS   422      14.970  15.535 -13.726  1.00  0.00           H  
ATOM   3491  HB3 LYS   422      16.357  16.620 -11.230  1.00  0.00           H  
ATOM   3492  HB2 LYS   422      14.779  17.104 -11.808  1.00  0.00           H  
ATOM   3493  HG3 LYS   422      15.717  18.069 -13.842  1.00  0.00           H  
ATOM   3494  HG2 LYS   422      17.321  17.546 -13.409  1.00  0.00           H  
ATOM   3495  HD3 LYS   422      16.917  19.959 -12.914  1.00  0.00           H  
ATOM   3496  HD2 LYS   422      17.436  19.053 -11.521  1.00  0.00           H  
ATOM   3497  HE3 LYS   422      15.114  18.988 -10.632  1.00  0.00           H  
ATOM   3498  HE2 LYS   422      14.493  19.754 -12.082  1.00  0.00           H  
ATOM   3499  HZ1 LYS   422      14.724  21.194 -10.204  1.00  0.00           H  
ATOM   3500  HZ2 LYS   422      16.356  21.009 -10.176  1.00  0.00           H  
ATOM   3501  HZ3 LYS   422      15.645  21.741 -11.461  1.00  0.00           H  
ATOM   3502  N   LEU   423      17.463  13.954 -12.242  1.00  0.00           N  
ATOM   3503  CA  LEU   423      18.679  13.175 -12.468  1.00  0.00           C  
ATOM   3504  C   LEU   423      18.381  11.812 -13.118  1.00  0.00           C  
ATOM   3505  O   LEU   423      19.103  11.425 -14.038  1.00  0.00           O  
ATOM   3506  CB  LEU   423      19.453  12.991 -11.140  1.00  0.00           C  
ATOM   3507  CG  LEU   423      20.155  14.267 -10.621  1.00  0.00           C  
ATOM   3508  CD1 LEU   423      20.731  14.047  -9.208  1.00  0.00           C  
ATOM   3509  CD2 LEU   423      21.233  14.798 -11.590  1.00  0.00           C  
ATOM   3510  H   LEU   423      17.074  13.936 -11.304  1.00  0.00           H  
ATOM   3511  HA  LEU   423      19.317  13.719 -13.166  1.00  0.00           H  
ATOM   3512  HB3 LEU   423      20.211  12.215 -11.264  1.00  0.00           H  
ATOM   3513  HB2 LEU   423      18.765  12.608 -10.384  1.00  0.00           H  
ATOM   3514  HG  LEU   423      19.391  15.039 -10.528  1.00  0.00           H  
ATOM   3515 HD11 LEU   423      20.635  14.950  -8.606  1.00  0.00           H  
ATOM   3516 HD12 LEU   423      20.216  13.248  -8.674  1.00  0.00           H  
ATOM   3517 HD13 LEU   423      21.789  13.785  -9.232  1.00  0.00           H  
ATOM   3518 HD21 LEU   423      22.153  15.076 -11.076  1.00  0.00           H  
ATOM   3519 HD22 LEU   423      21.502  14.064 -12.350  1.00  0.00           H  
ATOM   3520 HD23 LEU   423      20.878  15.689 -12.108  1.00  0.00           H  
ATOM   3521  N   ASN   424      17.367  11.088 -12.621  1.00  0.00           N  
ATOM   3522  CA  ASN   424      17.074   9.714 -13.050  1.00  0.00           C  
ATOM   3523  C   ASN   424      16.447   9.653 -14.456  1.00  0.00           C  
ATOM   3524  O   ASN   424      16.890   8.858 -15.287  1.00  0.00           O  
ATOM   3525  CB  ASN   424      16.185   8.988 -12.004  1.00  0.00           C  
ATOM   3526  CG  ASN   424      16.114   7.464 -12.187  1.00  0.00           C  
ATOM   3527  OD1 ASN   424      17.002   6.854 -12.780  1.00  0.00           O  
ATOM   3528  ND2 ASN   424      15.083   6.818 -11.659  1.00  0.00           N  
ATOM   3529  H   ASN   424      16.813  11.450 -11.846  1.00  0.00           H  
ATOM   3530  HA  ASN   424      18.020   9.174 -13.121  1.00  0.00           H  
ATOM   3531  HB3 ASN   424      15.179   9.411 -11.993  1.00  0.00           H  
ATOM   3532  HB2 ASN   424      16.599   9.158 -11.011  1.00  0.00           H  
ATOM   3533 HD22 ASN   424      14.961   5.816 -11.828  1.00  0.00           H  
ATOM   3534 HD21 ASN   424      14.373   7.298 -11.088  1.00  0.00           H  
ATOM   3535  N   HIS   425      15.442  10.498 -14.711  1.00  0.00           N  
ATOM   3536  CA  HIS   425      14.689  10.534 -15.967  1.00  0.00           C  
ATOM   3537  C   HIS   425      15.195  11.700 -16.839  1.00  0.00           C  
ATOM   3538  O   HIS   425      15.732  12.668 -16.294  1.00  0.00           O  
ATOM   3539  CB  HIS   425      13.181  10.666 -15.651  1.00  0.00           C  
ATOM   3540  CG  HIS   425      12.629   9.514 -14.856  1.00  0.00           C  
ATOM   3541  ND1 HIS   425      12.167   8.335 -15.454  1.00  0.00           N  
ATOM   3542  CE1 HIS   425      11.835   7.546 -14.435  1.00  0.00           C  
ATOM   3543  NE2 HIS   425      12.038   8.115 -13.248  1.00  0.00           N  
ATOM   3544  CD2 HIS   425      12.533   9.383 -13.491  1.00  0.00           C  
ATOM   3545  H   HIS   425      15.208  11.226 -14.041  1.00  0.00           H  
ATOM   3546  HA  HIS   425      14.836   9.595 -16.502  1.00  0.00           H  
ATOM   3547  HB3 HIS   425      12.596  10.754 -16.565  1.00  0.00           H  
ATOM   3548  HB2 HIS   425      12.987  11.586 -15.099  1.00  0.00           H  
ATOM   3549  HE1 HIS   425      11.462   6.539 -14.549  1.00  0.00           H  
ATOM   3550  HE2 HIS   425      11.906   7.680 -12.314  1.00  0.00           H  
ATOM   3551  HD2 HIS   425      12.804  10.047 -12.688  1.00  0.00           H  
ATOM   3552  N   PRO   426      15.018  11.615 -18.180  1.00  0.00           N  
ATOM   3553  CA  PRO   426      15.462  12.685 -19.097  1.00  0.00           C  
ATOM   3554  C   PRO   426      14.689  14.018 -18.983  1.00  0.00           C  
ATOM   3555  O   PRO   426      15.164  15.026 -19.506  1.00  0.00           O  
ATOM   3556  CD  PRO   426      14.450  10.484 -18.920  1.00  0.00           C  
ATOM   3557  CG  PRO   426      14.218  11.012 -20.332  1.00  0.00           C  
ATOM   3558  CB  PRO   426      15.319  12.049 -20.492  1.00  0.00           C  
ATOM   3559  HD2 PRO   426      13.526  10.095 -18.494  1.00  0.00           H  
ATOM   3560  HD3 PRO   426      15.182   9.674 -18.933  1.00  0.00           H  
ATOM   3561  HG2 PRO   426      13.245  11.503 -20.383  1.00  0.00           H  
ATOM   3562  HG3 PRO   426      14.238  10.233 -21.095  1.00  0.00           H  
ATOM   3563  HB2 PRO   426      15.100  12.768 -21.283  1.00  0.00           H  
ATOM   3564  HB3 PRO   426      16.254  11.554 -20.758  1.00  0.00           H  
ATOM   3565  HA  PRO   426      16.515  12.909 -18.913  1.00  0.00           H  
ATOM   3566  N   GLU   427      13.531  14.012 -18.314  1.00  0.00           N  
ATOM   3567  CA  GLU   427      12.695  15.169 -18.031  1.00  0.00           C  
ATOM   3568  C   GLU   427      11.941  14.874 -16.721  1.00  0.00           C  
ATOM   3569  O   GLU   427      11.738  13.703 -16.390  1.00  0.00           O  
ATOM   3570  CB  GLU   427      11.774  15.430 -19.254  1.00  0.00           C  
ATOM   3571  CG  GLU   427      10.749  16.580 -19.134  1.00  0.00           C  
ATOM   3572  CD  GLU   427      11.389  17.919 -18.784  1.00  0.00           C  
ATOM   3573  OE1 GLU   427      11.535  18.179 -17.572  1.00  0.00           O  
ATOM   3574  OE2 GLU   427      11.721  18.681 -19.712  1.00  0.00           O1-
ATOM   3575  H   GLU   427      13.205  13.168 -17.860  1.00  0.00           H  
ATOM   3576  HA  GLU   427      13.341  16.032 -17.858  1.00  0.00           H  
ATOM   3577  HB3 GLU   427      11.227  14.516 -19.487  1.00  0.00           H  
ATOM   3578  HB2 GLU   427      12.397  15.629 -20.126  1.00  0.00           H  
ATOM   3579  HG3 GLU   427       9.993  16.338 -18.386  1.00  0.00           H  
ATOM   3580  HG2 GLU   427      10.207  16.683 -20.074  1.00  0.00           H  
ATOM   3581  N   SER   428      11.541  15.929 -16.011  1.00  0.00           N  
ATOM   3582  CA  SER   428      10.754  15.870 -14.781  1.00  0.00           C  
ATOM   3583  C   SER   428       9.531  16.807 -14.820  1.00  0.00           C  
ATOM   3584  O   SER   428       8.620  16.623 -14.007  1.00  0.00           O  
ATOM   3585  CB  SER   428      11.677  16.094 -13.565  1.00  0.00           C  
ATOM   3586  OG  SER   428      12.305  17.368 -13.565  1.00  0.00           O  
ATOM   3587  H   SER   428      11.700  16.862 -16.403  1.00  0.00           H  
ATOM   3588  HA  SER   428      10.336  14.867 -14.676  1.00  0.00           H  
ATOM   3589  HB3 SER   428      12.443  15.320 -13.542  1.00  0.00           H  
ATOM   3590  HB2 SER   428      11.104  15.986 -12.643  1.00  0.00           H  
ATOM   3591  HG  SER   428      12.771  17.465 -12.726  1.00  0.00           H  
ATOM   3592  N   SER   429       9.476  17.750 -15.778  1.00  0.00           N  
ATOM   3593  CA  SER   429       8.297  18.562 -16.076  1.00  0.00           C  
ATOM   3594  C   SER   429       7.129  17.658 -16.529  1.00  0.00           C  
ATOM   3595  O   SER   429       7.354  16.637 -17.186  1.00  0.00           O  
ATOM   3596  CB  SER   429       8.666  19.634 -17.126  1.00  0.00           C  
ATOM   3597  OG  SER   429       7.653  20.616 -17.282  1.00  0.00           O  
ATOM   3598  H   SER   429      10.263  17.874 -16.423  1.00  0.00           H  
ATOM   3599  HA  SER   429       8.017  19.066 -15.149  1.00  0.00           H  
ATOM   3600  HB3 SER   429       8.854  19.167 -18.095  1.00  0.00           H  
ATOM   3601  HB2 SER   429       9.589  20.140 -16.838  1.00  0.00           H  
ATOM   3602  HG  SER   429       7.974  21.272 -17.919  1.00  0.00           H  
ATOM   3603  N   GLN   430       5.912  18.008 -16.092  1.00  0.00           N  
ATOM   3604  CA  GLN   430       4.683  17.207 -16.094  1.00  0.00           C  
ATOM   3605  C   GLN   430       4.750  15.997 -15.146  1.00  0.00           C  
ATOM   3606  O   GLN   430       3.859  15.854 -14.316  1.00  0.00           O  
ATOM   3607  CB  GLN   430       4.233  16.758 -17.500  1.00  0.00           C  
ATOM   3608  CG  GLN   430       3.899  17.909 -18.466  1.00  0.00           C  
ATOM   3609  CD  GLN   430       3.310  17.398 -19.782  1.00  0.00           C  
ATOM   3610  OE1 GLN   430       2.706  16.326 -19.835  1.00  0.00           O  
ATOM   3611  NE2 GLN   430       3.447  18.165 -20.855  1.00  0.00           N  
ATOM   3612  H   GLN   430       5.841  18.879 -15.585  1.00  0.00           H  
ATOM   3613  HA  GLN   430       3.906  17.863 -15.696  1.00  0.00           H  
ATOM   3614  HB3 GLN   430       3.344  16.139 -17.374  1.00  0.00           H  
ATOM   3615  HB2 GLN   430       4.977  16.105 -17.958  1.00  0.00           H  
ATOM   3616  HG3 GLN   430       4.796  18.495 -18.667  1.00  0.00           H  
ATOM   3617  HG2 GLN   430       3.175  18.584 -18.007  1.00  0.00           H  
ATOM   3618 HE22 GLN   430       3.069  17.878 -21.747  1.00  0.00           H  
ATOM   3619 HE21 GLN   430       3.932  19.051 -20.806  1.00  0.00           H  
ATOM   3620  N   LEU   431       5.790  15.161 -15.274  1.00  0.00           N  
ATOM   3621  CA  LEU   431       6.009  13.916 -14.530  1.00  0.00           C  
ATOM   3622  C   LEU   431       5.927  14.094 -13.001  1.00  0.00           C  
ATOM   3623  O   LEU   431       5.225  13.327 -12.345  1.00  0.00           O  
ATOM   3624  CB  LEU   431       7.347  13.285 -14.992  1.00  0.00           C  
ATOM   3625  CG  LEU   431       7.774  11.968 -14.296  1.00  0.00           C  
ATOM   3626  CD1 LEU   431       6.715  10.855 -14.446  1.00  0.00           C  
ATOM   3627  CD2 LEU   431       9.170  11.520 -14.782  1.00  0.00           C  
ATOM   3628  H   LEU   431       6.485  15.400 -15.976  1.00  0.00           H  
ATOM   3629  HA  LEU   431       5.198  13.245 -14.814  1.00  0.00           H  
ATOM   3630  HB3 LEU   431       8.139  14.019 -14.843  1.00  0.00           H  
ATOM   3631  HB2 LEU   431       7.302  13.114 -16.068  1.00  0.00           H  
ATOM   3632  HG  LEU   431       7.882  12.165 -13.228  1.00  0.00           H  
ATOM   3633 HD11 LEU   431       7.152   9.883 -14.676  1.00  0.00           H  
ATOM   3634 HD12 LEU   431       6.153  10.732 -13.519  1.00  0.00           H  
ATOM   3635 HD13 LEU   431       5.996  11.073 -15.235  1.00  0.00           H  
ATOM   3636 HD21 LEU   431       9.159  10.546 -15.273  1.00  0.00           H  
ATOM   3637 HD22 LEU   431       9.604  12.222 -15.494  1.00  0.00           H  
ATOM   3638 HD23 LEU   431       9.867  11.446 -13.948  1.00  0.00           H  
ATOM   3639  N   PHE   432       6.588  15.134 -12.477  1.00  0.00           N  
ATOM   3640  CA  PHE   432       6.559  15.518 -11.063  1.00  0.00           C  
ATOM   3641  C   PHE   432       5.134  15.833 -10.554  1.00  0.00           C  
ATOM   3642  O   PHE   432       4.720  15.321  -9.514  1.00  0.00           O  
ATOM   3643  CB  PHE   432       7.564  16.676 -10.852  1.00  0.00           C  
ATOM   3644  CG  PHE   432       7.665  17.280  -9.460  1.00  0.00           C  
ATOM   3645  CD1 PHE   432       8.372  16.607  -8.441  1.00  0.00           C  
ATOM   3646  CE1 PHE   432       8.431  17.148  -7.163  1.00  0.00           C  
ATOM   3647  CZ  PHE   432       7.778  18.340  -6.877  1.00  0.00           C  
ATOM   3648  CE2 PHE   432       7.041  18.990  -7.859  1.00  0.00           C  
ATOM   3649  CD2 PHE   432       6.964  18.463  -9.141  1.00  0.00           C  
ATOM   3650  H   PHE   432       7.164  15.706 -13.090  1.00  0.00           H  
ATOM   3651  HA  PHE   432       6.913  14.661 -10.486  1.00  0.00           H  
ATOM   3652  HB3 PHE   432       7.348  17.480 -11.557  1.00  0.00           H  
ATOM   3653  HB2 PHE   432       8.561  16.323 -11.116  1.00  0.00           H  
ATOM   3654  HD1 PHE   432       8.884  15.678  -8.649  1.00  0.00           H  
ATOM   3655  HE1 PHE   432       8.989  16.642  -6.387  1.00  0.00           H  
ATOM   3656  HZ  PHE   432       7.834  18.756  -5.881  1.00  0.00           H  
ATOM   3657  HE2 PHE   432       6.520  19.907  -7.621  1.00  0.00           H  
ATOM   3658  HD2 PHE   432       6.380  18.974  -9.894  1.00  0.00           H  
ATOM   3659  N   ALA   433       4.380  16.618 -11.338  1.00  0.00           N  
ATOM   3660  CA  ALA   433       2.996  16.983 -11.042  1.00  0.00           C  
ATOM   3661  C   ALA   433       2.023  15.803 -11.212  1.00  0.00           C  
ATOM   3662  O   ALA   433       1.142  15.623 -10.374  1.00  0.00           O  
ATOM   3663  CB  ALA   433       2.580  18.170 -11.923  1.00  0.00           C  
ATOM   3664  H   ALA   433       4.749  16.919 -12.228  1.00  0.00           H  
ATOM   3665  HA  ALA   433       2.948  17.305  -9.999  1.00  0.00           H  
ATOM   3666  HB1 ALA   433       1.560  18.483 -11.696  1.00  0.00           H  
ATOM   3667  HB2 ALA   433       3.228  19.031 -11.756  1.00  0.00           H  
ATOM   3668  HB3 ALA   433       2.618  17.922 -12.984  1.00  0.00           H  
ATOM   3669  N   LYS   434       2.201  15.011 -12.276  1.00  0.00           N  
ATOM   3670  CA  LYS   434       1.407  13.819 -12.574  1.00  0.00           C  
ATOM   3671  C   LYS   434       1.612  12.686 -11.552  1.00  0.00           C  
ATOM   3672  O   LYS   434       0.650  11.979 -11.259  1.00  0.00           O  
ATOM   3673  CB  LYS   434       1.657  13.363 -14.028  1.00  0.00           C  
ATOM   3674  CG  LYS   434       0.994  14.297 -15.061  1.00  0.00           C  
ATOM   3675  CD  LYS   434       1.301  13.932 -16.525  1.00  0.00           C  
ATOM   3676  CE  LYS   434       0.441  14.749 -17.514  1.00  0.00           C  
ATOM   3677  NZ  LYS   434       0.794  14.515 -18.926  1.00  0.00           N1+
ATOM   3678  H   LYS   434       2.924  15.255 -12.953  1.00  0.00           H  
ATOM   3679  HA  LYS   434       0.358  14.111 -12.497  1.00  0.00           H  
ATOM   3680  HB3 LYS   434       1.238  12.364 -14.166  1.00  0.00           H  
ATOM   3681  HB2 LYS   434       2.728  13.269 -14.212  1.00  0.00           H  
ATOM   3682  HG3 LYS   434       1.298  15.328 -14.879  1.00  0.00           H  
ATOM   3683  HG2 LYS   434      -0.086  14.275 -14.905  1.00  0.00           H  
ATOM   3684  HD3 LYS   434       1.126  12.866 -16.677  1.00  0.00           H  
ATOM   3685  HD2 LYS   434       2.362  14.096 -16.719  1.00  0.00           H  
ATOM   3686  HE3 LYS   434       0.531  15.817 -17.309  1.00  0.00           H  
ATOM   3687  HE2 LYS   434      -0.609  14.491 -17.373  1.00  0.00           H  
ATOM   3688  HZ1 LYS   434       0.090  14.924 -19.515  1.00  0.00           H  
ATOM   3689  HZ2 LYS   434       1.667  14.970 -19.172  1.00  0.00           H  
ATOM   3690  HZ3 LYS   434       0.847  13.535 -19.141  1.00  0.00           H  
ATOM   3691  N   LEU   435       2.819  12.568 -10.981  1.00  0.00           N  
ATOM   3692  CA  LEU   435       3.113  11.721  -9.823  1.00  0.00           C  
ATOM   3693  C   LEU   435       2.320  12.183  -8.584  1.00  0.00           C  
ATOM   3694  O   LEU   435       1.584  11.388  -8.002  1.00  0.00           O  
ATOM   3695  CB  LEU   435       4.645  11.670  -9.592  1.00  0.00           C  
ATOM   3696  CG  LEU   435       5.129  11.003  -8.281  1.00  0.00           C  
ATOM   3697  CD1 LEU   435       4.626   9.550  -8.138  1.00  0.00           C  
ATOM   3698  CD2 LEU   435       6.661  11.121  -8.135  1.00  0.00           C  
ATOM   3699  H   LEU   435       3.591  13.126 -11.336  1.00  0.00           H  
ATOM   3700  HA  LEU   435       2.773  10.712 -10.064  1.00  0.00           H  
ATOM   3701  HB3 LEU   435       5.031  12.689  -9.602  1.00  0.00           H  
ATOM   3702  HB2 LEU   435       5.111  11.169 -10.442  1.00  0.00           H  
ATOM   3703  HG  LEU   435       4.714  11.563  -7.442  1.00  0.00           H  
ATOM   3704 HD11 LEU   435       5.397   8.865  -7.788  1.00  0.00           H  
ATOM   3705 HD12 LEU   435       3.813   9.497  -7.414  1.00  0.00           H  
ATOM   3706 HD13 LEU   435       4.241   9.152  -9.077  1.00  0.00           H  
ATOM   3707 HD21 LEU   435       7.152  10.165  -7.957  1.00  0.00           H  
ATOM   3708 HD22 LEU   435       7.126  11.553  -9.022  1.00  0.00           H  
ATOM   3709 HD23 LEU   435       6.914  11.770  -7.297  1.00  0.00           H  
ATOM   3710  N   LEU   436       2.430  13.475  -8.239  1.00  0.00           N  
ATOM   3711  CA  LEU   436       1.719  14.084  -7.110  1.00  0.00           C  
ATOM   3712  C   LEU   436       0.183  14.039  -7.254  1.00  0.00           C  
ATOM   3713  O   LEU   436      -0.508  13.923  -6.243  1.00  0.00           O  
ATOM   3714  CB  LEU   436       2.224  15.525  -6.885  1.00  0.00           C  
ATOM   3715  CG  LEU   436       3.650  15.601  -6.291  1.00  0.00           C  
ATOM   3716  CD1 LEU   436       4.216  17.032  -6.387  1.00  0.00           C  
ATOM   3717  CD2 LEU   436       3.724  15.038  -4.855  1.00  0.00           C  
ATOM   3718  H   LEU   436       3.061  14.076  -8.758  1.00  0.00           H  
ATOM   3719  HA  LEU   436       1.953  13.489  -6.226  1.00  0.00           H  
ATOM   3720  HB3 LEU   436       1.543  16.060  -6.221  1.00  0.00           H  
ATOM   3721  HB2 LEU   436       2.184  16.057  -7.836  1.00  0.00           H  
ATOM   3722  HG  LEU   436       4.297  14.978  -6.911  1.00  0.00           H  
ATOM   3723 HD11 LEU   436       4.292  17.525  -5.419  1.00  0.00           H  
ATOM   3724 HD12 LEU   436       5.216  17.010  -6.821  1.00  0.00           H  
ATOM   3725 HD13 LEU   436       3.611  17.677  -7.024  1.00  0.00           H  
ATOM   3726 HD21 LEU   436       4.286  15.681  -4.177  1.00  0.00           H  
ATOM   3727 HD22 LEU   436       2.737  14.898  -4.415  1.00  0.00           H  
ATOM   3728 HD23 LEU   436       4.221  14.068  -4.848  1.00  0.00           H  
ATOM   3729  N   GLN   437      -0.333  14.067  -8.490  1.00  0.00           N  
ATOM   3730  CA  GLN   437      -1.749  13.870  -8.808  1.00  0.00           C  
ATOM   3731  C   GLN   437      -2.262  12.481  -8.363  1.00  0.00           C  
ATOM   3732  O   GLN   437      -3.413  12.379  -7.938  1.00  0.00           O  
ATOM   3733  CB  GLN   437      -1.973  14.102 -10.320  1.00  0.00           C  
ATOM   3734  CG  GLN   437      -3.450  14.119 -10.771  1.00  0.00           C  
ATOM   3735  CD  GLN   437      -3.574  13.973 -12.285  1.00  0.00           C  
ATOM   3736  OE1 GLN   437      -3.480  12.865 -12.813  1.00  0.00           O  
ATOM   3737  NE2 GLN   437      -3.782  15.071 -12.999  1.00  0.00           N  
ATOM   3738  H   GLN   437       0.291  14.266  -9.267  1.00  0.00           H  
ATOM   3739  HA  GLN   437      -2.314  14.623  -8.256  1.00  0.00           H  
ATOM   3740  HB3 GLN   437      -1.439  13.333 -10.875  1.00  0.00           H  
ATOM   3741  HB2 GLN   437      -1.520  15.049 -10.615  1.00  0.00           H  
ATOM   3742  HG3 GLN   437      -3.945  15.027 -10.426  1.00  0.00           H  
ATOM   3743  HG2 GLN   437      -4.007  13.289 -10.336  1.00  0.00           H  
ATOM   3744 HE22 GLN   437      -3.876  15.021 -14.003  1.00  0.00           H  
ATOM   3745 HE21 GLN   437      -3.858  15.976 -12.556  1.00  0.00           H  
ATOM   3746  N   LYS   438      -1.411  11.443  -8.424  1.00  0.00           N  
ATOM   3747  CA  LYS   438      -1.788  10.088  -8.014  1.00  0.00           C  
ATOM   3748  C   LYS   438      -2.031   9.984  -6.497  1.00  0.00           C  
ATOM   3749  O   LYS   438      -2.808   9.126  -6.090  1.00  0.00           O  
ATOM   3750  CB  LYS   438      -0.763   9.027  -8.486  1.00  0.00           C  
ATOM   3751  CG  LYS   438      -0.525   8.913 -10.009  1.00  0.00           C  
ATOM   3752  CD  LYS   438      -1.792   8.807 -10.886  1.00  0.00           C  
ATOM   3753  CE  LYS   438      -2.139  10.137 -11.586  1.00  0.00           C  
ATOM   3754  NZ  LYS   438      -3.507  10.169 -12.120  1.00  0.00           N1+
ATOM   3755  H   LYS   438      -0.445  11.585  -8.701  1.00  0.00           H  
ATOM   3756  HA  LYS   438      -2.746   9.863  -8.485  1.00  0.00           H  
ATOM   3757  HB3 LYS   438      -1.097   8.051  -8.130  1.00  0.00           H  
ATOM   3758  HB2 LYS   438       0.194   9.192  -7.990  1.00  0.00           H  
ATOM   3759  HG3 LYS   438       0.089   8.032 -10.191  1.00  0.00           H  
ATOM   3760  HG2 LYS   438       0.095   9.744 -10.335  1.00  0.00           H  
ATOM   3761  HD3 LYS   438      -2.634   8.460 -10.287  1.00  0.00           H  
ATOM   3762  HD2 LYS   438      -1.637   8.034 -11.641  1.00  0.00           H  
ATOM   3763  HE3 LYS   438      -1.427  10.342 -12.387  1.00  0.00           H  
ATOM   3764  HE2 LYS   438      -2.060  10.967 -10.889  1.00  0.00           H  
ATOM   3765  HZ1 LYS   438      -3.674  11.089 -12.517  1.00  0.00           H  
ATOM   3766  HZ2 LYS   438      -3.667   9.467 -12.818  1.00  0.00           H  
ATOM   3767  HZ3 LYS   438      -4.193  10.041 -11.349  1.00  0.00           H  
ATOM   3768  N   MET   439      -1.435  10.880  -5.694  1.00  0.00           N  
ATOM   3769  CA  MET   439      -1.710  11.004  -4.260  1.00  0.00           C  
ATOM   3770  C   MET   439      -3.153  11.486  -3.989  1.00  0.00           C  
ATOM   3771  O   MET   439      -3.786  11.010  -3.050  1.00  0.00           O  
ATOM   3772  CB  MET   439      -0.646  11.902  -3.596  1.00  0.00           C  
ATOM   3773  CG  MET   439      -0.695  11.944  -2.058  1.00  0.00           C  
ATOM   3774  SD  MET   439       0.748  12.744  -1.292  1.00  0.00           S  
ATOM   3775  CE  MET   439       0.601  14.431  -1.944  1.00  0.00           C  
ATOM   3776  H   MET   439      -0.841  11.586  -6.109  1.00  0.00           H  
ATOM   3777  HA  MET   439      -1.602  10.008  -3.828  1.00  0.00           H  
ATOM   3778  HB3 MET   439      -0.767  12.918  -3.965  1.00  0.00           H  
ATOM   3779  HB2 MET   439       0.348  11.581  -3.904  1.00  0.00           H  
ATOM   3780  HG3 MET   439      -0.756  10.929  -1.663  1.00  0.00           H  
ATOM   3781  HG2 MET   439      -1.596  12.456  -1.718  1.00  0.00           H  
ATOM   3782  HE1 MET   439       1.375  15.067  -1.514  1.00  0.00           H  
ATOM   3783  HE2 MET   439       0.718  14.442  -3.027  1.00  0.00           H  
ATOM   3784  HE3 MET   439      -0.372  14.855  -1.695  1.00  0.00           H  
ATOM   3785  N   THR   440      -3.681  12.377  -4.839  1.00  0.00           N  
ATOM   3786  CA  THR   440      -5.077  12.811  -4.794  1.00  0.00           C  
ATOM   3787  C   THR   440      -6.052  11.680  -5.197  1.00  0.00           C  
ATOM   3788  O   THR   440      -7.060  11.475  -4.517  1.00  0.00           O  
ATOM   3789  CB  THR   440      -5.324  14.046  -5.705  1.00  0.00           C  
ATOM   3790  CG2 THR   440      -6.707  14.699  -5.541  1.00  0.00           C  
ATOM   3791  OG1 THR   440      -4.337  15.034  -5.442  1.00  0.00           O  
ATOM   3792  H   THR   440      -3.128  12.759  -5.595  1.00  0.00           H  
ATOM   3793  HA  THR   440      -5.306  13.095  -3.764  1.00  0.00           H  
ATOM   3794  HB  THR   440      -5.221  13.753  -6.751  1.00  0.00           H  
ATOM   3795 HG21 THR   440      -6.810  15.582  -6.173  1.00  0.00           H  
ATOM   3796 HG22 THR   440      -7.509  14.016  -5.823  1.00  0.00           H  
ATOM   3797 HG23 THR   440      -6.884  15.004  -4.509  1.00  0.00           H  
ATOM   3798  HG1 THR   440      -4.544  15.818  -5.969  1.00  0.00           H  
ATOM   3799  N   ASP   441      -5.705  10.926  -6.252  1.00  0.00           N  
ATOM   3800  CA  ASP   441      -6.445   9.741  -6.717  1.00  0.00           C  
ATOM   3801  C   ASP   441      -6.463   8.626  -5.656  1.00  0.00           C  
ATOM   3802  O   ASP   441      -7.522   8.066  -5.375  1.00  0.00           O  
ATOM   3803  CB  ASP   441      -5.956   9.167  -8.070  1.00  0.00           C  
ATOM   3804  CG  ASP   441      -5.957  10.128  -9.256  1.00  0.00           C  
ATOM   3805  OD1 ASP   441      -5.179   9.874 -10.201  1.00  0.00           O  
ATOM   3806  OD2 ASP   441      -6.809  11.038  -9.301  1.00  0.00           O1-
ATOM   3807  H   ASP   441      -4.872  11.175  -6.774  1.00  0.00           H  
ATOM   3808  HA  ASP   441      -7.480  10.057  -6.858  1.00  0.00           H  
ATOM   3809  HB3 ASP   441      -6.555   8.296  -8.338  1.00  0.00           H  
ATOM   3810  HB2 ASP   441      -4.933   8.821  -7.932  1.00  0.00           H  
ATOM   3811  N   LEU   442      -5.302   8.377  -5.038  1.00  0.00           N  
ATOM   3812  CA  LEU   442      -5.099   7.496  -3.889  1.00  0.00           C  
ATOM   3813  C   LEU   442      -6.010   7.867  -2.706  1.00  0.00           C  
ATOM   3814  O   LEU   442      -6.707   6.999  -2.184  1.00  0.00           O  
ATOM   3815  CB  LEU   442      -3.596   7.529  -3.520  1.00  0.00           C  
ATOM   3816  CG  LEU   442      -3.160   6.911  -2.176  1.00  0.00           C  
ATOM   3817  CD1 LEU   442      -3.406   5.393  -2.152  1.00  0.00           C  
ATOM   3818  CD2 LEU   442      -1.698   7.286  -1.863  1.00  0.00           C  
ATOM   3819  H   LEU   442      -4.461   8.832  -5.387  1.00  0.00           H  
ATOM   3820  HA  LEU   442      -5.363   6.486  -4.207  1.00  0.00           H  
ATOM   3821  HB3 LEU   442      -3.292   8.570  -3.490  1.00  0.00           H  
ATOM   3822  HB2 LEU   442      -3.019   7.076  -4.327  1.00  0.00           H  
ATOM   3823  HG  LEU   442      -3.751   7.347  -1.370  1.00  0.00           H  
ATOM   3824 HD11 LEU   442      -4.010   5.117  -1.287  1.00  0.00           H  
ATOM   3825 HD12 LEU   442      -3.935   5.042  -3.038  1.00  0.00           H  
ATOM   3826 HD13 LEU   442      -2.478   4.824  -2.103  1.00  0.00           H  
ATOM   3827 HD21 LEU   442      -1.145   6.471  -1.400  1.00  0.00           H  
ATOM   3828 HD22 LEU   442      -1.147   7.581  -2.758  1.00  0.00           H  
ATOM   3829 HD23 LEU   442      -1.656   8.129  -1.171  1.00  0.00           H  
ATOM   3830  N   ARG   443      -6.018   9.148  -2.315  1.00  0.00           N  
ATOM   3831  CA  ARG   443      -6.848   9.643  -1.217  1.00  0.00           C  
ATOM   3832  C   ARG   443      -8.352   9.593  -1.518  1.00  0.00           C  
ATOM   3833  O   ARG   443      -9.124   9.358  -0.588  1.00  0.00           O  
ATOM   3834  CB  ARG   443      -6.372  11.033  -0.760  1.00  0.00           C  
ATOM   3835  CG  ARG   443      -5.066  10.900   0.032  1.00  0.00           C  
ATOM   3836  CD  ARG   443      -4.425  12.216   0.474  1.00  0.00           C  
ATOM   3837  NE  ARG   443      -3.298  11.901   1.351  1.00  0.00           N  
ATOM   3838  CZ  ARG   443      -2.121  12.518   1.463  1.00  0.00           C  
ATOM   3839  NH1 ARG   443      -1.899  13.707   0.903  1.00  0.00           N  
ATOM   3840  NH2 ARG   443      -1.163  11.903   2.141  1.00  0.00           N1+
ATOM   3841  H   ARG   443      -5.386   9.810  -2.755  1.00  0.00           H  
ATOM   3842  HA  ARG   443      -6.688   8.960  -0.382  1.00  0.00           H  
ATOM   3843  HB3 ARG   443      -7.120  11.482  -0.105  1.00  0.00           H  
ATOM   3844  HB2 ARG   443      -6.258  11.706  -1.610  1.00  0.00           H  
ATOM   3845  HG3 ARG   443      -4.347  10.412  -0.626  1.00  0.00           H  
ATOM   3846  HG2 ARG   443      -5.183  10.223   0.877  1.00  0.00           H  
ATOM   3847  HD3 ARG   443      -5.122  12.952   0.878  1.00  0.00           H  
ATOM   3848  HD2 ARG   443      -3.976  12.656  -0.417  1.00  0.00           H  
ATOM   3849  HE  ARG   443      -3.473  11.090   1.981  1.00  0.00           H  
ATOM   3850 HH12 ARG   443      -1.000  14.157   0.954  1.00  0.00           H  
ATOM   3851 HH11 ARG   443      -2.638  14.206   0.437  1.00  0.00           H  
ATOM   3852 HH22 ARG   443      -0.219  12.234   2.235  1.00  0.00           H  
ATOM   3853 HH21 ARG   443      -1.338  10.918   2.438  1.00  0.00           H  
ATOM   3854  N   GLN   444      -8.756   9.735  -2.787  1.00  0.00           N  
ATOM   3855  CA  GLN   444     -10.129   9.468  -3.221  1.00  0.00           C  
ATOM   3856  C   GLN   444     -10.496   7.982  -3.019  1.00  0.00           C  
ATOM   3857  O   GLN   444     -11.516   7.698  -2.394  1.00  0.00           O  
ATOM   3858  CB  GLN   444     -10.345   9.964  -4.671  1.00  0.00           C  
ATOM   3859  CG  GLN   444     -11.763   9.756  -5.252  1.00  0.00           C  
ATOM   3860  CD  GLN   444     -12.870  10.450  -4.453  1.00  0.00           C  
ATOM   3861  OE1 GLN   444     -12.693  11.565  -3.968  1.00  0.00           O  
ATOM   3862  NE2 GLN   444     -14.031   9.825  -4.331  1.00  0.00           N  
ATOM   3863  H   GLN   444      -8.075   9.965  -3.503  1.00  0.00           H  
ATOM   3864  HA  GLN   444     -10.780  10.053  -2.568  1.00  0.00           H  
ATOM   3865  HB3 GLN   444      -9.635   9.476  -5.336  1.00  0.00           H  
ATOM   3866  HB2 GLN   444     -10.103  11.027  -4.718  1.00  0.00           H  
ATOM   3867  HG3 GLN   444     -11.981   8.690  -5.332  1.00  0.00           H  
ATOM   3868  HG2 GLN   444     -11.794  10.144  -6.270  1.00  0.00           H  
ATOM   3869 HE22 GLN   444     -14.801  10.248  -3.837  1.00  0.00           H  
ATOM   3870 HE21 GLN   444     -14.178   8.876  -4.727  1.00  0.00           H  
ATOM   3871  N   ILE   445      -9.625   7.068  -3.468  1.00  0.00           N  
ATOM   3872  CA  ILE   445      -9.767   5.623  -3.264  1.00  0.00           C  
ATOM   3873  C   ILE   445      -9.822   5.229  -1.768  1.00  0.00           C  
ATOM   3874  O   ILE   445     -10.709   4.469  -1.383  1.00  0.00           O  
ATOM   3875  CB  ILE   445      -8.667   4.813  -4.025  1.00  0.00           C  
ATOM   3876  CG2 ILE   445      -8.500   3.336  -3.593  1.00  0.00           C  
ATOM   3877  CG1 ILE   445      -8.912   4.895  -5.550  1.00  0.00           C  
ATOM   3878  CD1 ILE   445      -7.710   4.458  -6.400  1.00  0.00           C  
ATOM   3879  H   ILE   445      -8.799   7.376  -3.974  1.00  0.00           H  
ATOM   3880  HA  ILE   445     -10.734   5.349  -3.691  1.00  0.00           H  
ATOM   3881  HB  ILE   445      -7.713   5.302  -3.829  1.00  0.00           H  
ATOM   3882 HG21 ILE   445      -7.761   2.818  -4.204  1.00  0.00           H  
ATOM   3883 HG22 ILE   445      -8.152   3.244  -2.563  1.00  0.00           H  
ATOM   3884 HG23 ILE   445      -9.442   2.796  -3.676  1.00  0.00           H  
ATOM   3885 HG13 ILE   445      -9.170   5.915  -5.835  1.00  0.00           H  
ATOM   3886 HG12 ILE   445      -9.781   4.291  -5.814  1.00  0.00           H  
ATOM   3887 HD11 ILE   445      -7.724   4.957  -7.369  1.00  0.00           H  
ATOM   3888 HD12 ILE   445      -6.762   4.711  -5.922  1.00  0.00           H  
ATOM   3889 HD13 ILE   445      -7.717   3.384  -6.584  1.00  0.00           H  
ATOM   3890  N   VAL   446      -8.931   5.793  -0.943  1.00  0.00           N  
ATOM   3891  CA  VAL   446      -8.910   5.599   0.510  1.00  0.00           C  
ATOM   3892  C   VAL   446     -10.161   6.187   1.213  1.00  0.00           C  
ATOM   3893  O   VAL   446     -10.634   5.600   2.186  1.00  0.00           O  
ATOM   3894  CB  VAL   446      -7.590   6.156   1.129  1.00  0.00           C  
ATOM   3895  CG1 VAL   446      -7.570   6.328   2.663  1.00  0.00           C  
ATOM   3896  CG2 VAL   446      -6.388   5.286   0.715  1.00  0.00           C  
ATOM   3897  H   VAL   446      -8.183   6.358  -1.345  1.00  0.00           H  
ATOM   3898  HA  VAL   446      -8.931   4.522   0.686  1.00  0.00           H  
ATOM   3899  HB  VAL   446      -7.428   7.148   0.710  1.00  0.00           H  
ATOM   3900 HG11 VAL   446      -6.583   6.635   3.011  1.00  0.00           H  
ATOM   3901 HG12 VAL   446      -8.269   7.095   2.997  1.00  0.00           H  
ATOM   3902 HG13 VAL   446      -7.823   5.397   3.171  1.00  0.00           H  
ATOM   3903 HG21 VAL   446      -5.447   5.729   1.039  1.00  0.00           H  
ATOM   3904 HG22 VAL   446      -6.452   4.291   1.156  1.00  0.00           H  
ATOM   3905 HG23 VAL   446      -6.328   5.159  -0.366  1.00  0.00           H  
ATOM   3906  N   THR   447     -10.720   7.289   0.693  1.00  0.00           N  
ATOM   3907  CA  THR   447     -11.994   7.843   1.162  1.00  0.00           C  
ATOM   3908  C   THR   447     -13.195   6.931   0.816  1.00  0.00           C  
ATOM   3909  O   THR   447     -14.107   6.806   1.631  1.00  0.00           O  
ATOM   3910  CB  THR   447     -12.252   9.273   0.604  1.00  0.00           C  
ATOM   3911  CG2 THR   447     -13.552   9.949   1.075  1.00  0.00           C  
ATOM   3912  OG1 THR   447     -11.186  10.130   0.983  1.00  0.00           O  
ATOM   3913  H   THR   447     -10.278   7.753  -0.092  1.00  0.00           H  
ATOM   3914  HA  THR   447     -11.946   7.908   2.252  1.00  0.00           H  
ATOM   3915  HB  THR   447     -12.270   9.238  -0.485  1.00  0.00           H  
ATOM   3916 HG21 THR   447     -13.616  10.976   0.716  1.00  0.00           H  
ATOM   3917 HG22 THR   447     -14.437   9.431   0.705  1.00  0.00           H  
ATOM   3918 HG23 THR   447     -13.611   9.971   2.164  1.00  0.00           H  
ATOM   3919  HG1 THR   447     -10.390   9.847   0.491  1.00  0.00           H  
ATOM   3920  N   GLU   448     -13.167   6.276  -0.353  1.00  0.00           N  
ATOM   3921  CA  GLU   448     -14.166   5.286  -0.760  1.00  0.00           C  
ATOM   3922  C   GLU   448     -14.012   3.938  -0.026  1.00  0.00           C  
ATOM   3923  O   GLU   448     -15.016   3.265   0.197  1.00  0.00           O  
ATOM   3924  CB  GLU   448     -14.130   5.113  -2.291  1.00  0.00           C  
ATOM   3925  CG  GLU   448     -14.599   6.375  -3.050  1.00  0.00           C  
ATOM   3926  CD  GLU   448     -14.489   6.270  -4.569  1.00  0.00           C  
ATOM   3927  OE1 GLU   448     -14.514   7.336  -5.217  1.00  0.00           O  
ATOM   3928  OE2 GLU   448     -14.410   5.145  -5.100  1.00  0.00           O1-
ATOM   3929  H   GLU   448     -12.413   6.457  -1.008  1.00  0.00           H  
ATOM   3930  HA  GLU   448     -15.155   5.666  -0.495  1.00  0.00           H  
ATOM   3931  HB3 GLU   448     -14.763   4.270  -2.576  1.00  0.00           H  
ATOM   3932  HB2 GLU   448     -13.121   4.850  -2.612  1.00  0.00           H  
ATOM   3933  HG3 GLU   448     -14.027   7.245  -2.728  1.00  0.00           H  
ATOM   3934  HG2 GLU   448     -15.639   6.586  -2.797  1.00  0.00           H  
ATOM   3935  N   HIS   449     -12.782   3.568   0.363  1.00  0.00           N  
ATOM   3936  CA  HIS   449     -12.437   2.302   1.026  1.00  0.00           C  
ATOM   3937  C   HIS   449     -13.224   2.003   2.318  1.00  0.00           C  
ATOM   3938  O   HIS   449     -13.511   0.839   2.590  1.00  0.00           O  
ATOM   3939  CB  HIS   449     -10.912   2.224   1.250  1.00  0.00           C  
ATOM   3940  CG  HIS   449     -10.444   0.972   1.945  1.00  0.00           C  
ATOM   3941  ND1 HIS   449     -10.433  -0.274   1.308  1.00  0.00           N  
ATOM   3942  CE1 HIS   449     -10.041  -1.129   2.246  1.00  0.00           C  
ATOM   3943  NE2 HIS   449      -9.730  -0.532   3.394  1.00  0.00           N  
ATOM   3944  CD2 HIS   449      -9.972   0.820   3.229  1.00  0.00           C  
ATOM   3945  H   HIS   449     -12.001   4.136   0.052  1.00  0.00           H  
ATOM   3946  HA  HIS   449     -12.705   1.505   0.335  1.00  0.00           H  
ATOM   3947  HB3 HIS   449     -10.579   3.071   1.846  1.00  0.00           H  
ATOM   3948  HB2 HIS   449     -10.390   2.290   0.295  1.00  0.00           H  
ATOM   3949  HE1 HIS   449      -9.967  -2.197   2.100  1.00  0.00           H  
ATOM   3950  HE2 HIS   449      -9.369  -0.998   4.240  1.00  0.00           H  
ATOM   3951  HD2 HIS   449      -9.819   1.533   4.027  1.00  0.00           H  
ATOM   3952  N   VAL   450     -13.620   3.046   3.059  1.00  0.00           N  
ATOM   3953  CA  VAL   450     -14.441   2.930   4.270  1.00  0.00           C  
ATOM   3954  C   VAL   450     -15.823   2.279   4.008  1.00  0.00           C  
ATOM   3955  O   VAL   450     -16.395   1.674   4.917  1.00  0.00           O  
ATOM   3956  CB  VAL   450     -14.664   4.320   4.937  1.00  0.00           C  
ATOM   3957  CG1 VAL   450     -13.331   5.037   5.225  1.00  0.00           C  
ATOM   3958  CG2 VAL   450     -15.651   5.258   4.209  1.00  0.00           C  
ATOM   3959  H   VAL   450     -13.364   3.979   2.771  1.00  0.00           H  
ATOM   3960  HA  VAL   450     -13.906   2.285   4.970  1.00  0.00           H  
ATOM   3961  HB  VAL   450     -15.103   4.125   5.916  1.00  0.00           H  
ATOM   3962 HG11 VAL   450     -13.489   5.939   5.816  1.00  0.00           H  
ATOM   3963 HG12 VAL   450     -12.656   4.394   5.791  1.00  0.00           H  
ATOM   3964 HG13 VAL   450     -12.820   5.333   4.307  1.00  0.00           H  
ATOM   3965 HG21 VAL   450     -15.622   6.267   4.622  1.00  0.00           H  
ATOM   3966 HG22 VAL   450     -15.424   5.323   3.148  1.00  0.00           H  
ATOM   3967 HG23 VAL   450     -16.681   4.911   4.301  1.00  0.00           H  
ATOM   3968  N   GLN   451     -16.319   2.395   2.765  1.00  0.00           N  
ATOM   3969  CA  GLN   451     -17.578   1.818   2.305  1.00  0.00           C  
ATOM   3970  C   GLN   451     -17.473   0.296   2.104  1.00  0.00           C  
ATOM   3971  O   GLN   451     -18.480  -0.391   2.275  1.00  0.00           O  
ATOM   3972  CB  GLN   451     -18.041   2.510   1.007  1.00  0.00           C  
ATOM   3973  CG  GLN   451     -18.191   4.042   1.137  1.00  0.00           C  
ATOM   3974  CD  GLN   451     -18.594   4.721  -0.173  1.00  0.00           C  
ATOM   3975  OE1 GLN   451     -19.215   4.116  -1.044  1.00  0.00           O  
ATOM   3976  NE2 GLN   451     -18.277   6.001  -0.317  1.00  0.00           N  
ATOM   3977  H   GLN   451     -15.761   2.861   2.058  1.00  0.00           H  
ATOM   3978  HA  GLN   451     -18.337   2.005   3.063  1.00  0.00           H  
ATOM   3979  HB3 GLN   451     -19.000   2.082   0.708  1.00  0.00           H  
ATOM   3980  HB2 GLN   451     -17.354   2.273   0.194  1.00  0.00           H  
ATOM   3981  HG3 GLN   451     -17.251   4.484   1.471  1.00  0.00           H  
ATOM   3982  HG2 GLN   451     -18.935   4.280   1.897  1.00  0.00           H  
ATOM   3983 HE22 GLN   451     -18.534   6.504  -1.155  1.00  0.00           H  
ATOM   3984 HE21 GLN   451     -17.790   6.503   0.412  1.00  0.00           H  
ATOM   3985  N   LEU   452     -16.271  -0.220   1.787  1.00  0.00           N  
ATOM   3986  CA  LEU   452     -16.023  -1.654   1.606  1.00  0.00           C  
ATOM   3987  C   LEU   452     -16.283  -2.430   2.907  1.00  0.00           C  
ATOM   3988  O   LEU   452     -16.929  -3.473   2.871  1.00  0.00           O  
ATOM   3989  CB  LEU   452     -14.590  -1.913   1.076  1.00  0.00           C  
ATOM   3990  CG  LEU   452     -14.325  -3.378   0.640  1.00  0.00           C  
ATOM   3991  CD1 LEU   452     -15.126  -3.748  -0.627  1.00  0.00           C  
ATOM   3992  CD2 LEU   452     -12.815  -3.673   0.508  1.00  0.00           C  
ATOM   3993  H   LEU   452     -15.462   0.388   1.747  1.00  0.00           H  
ATOM   3994  HA  LEU   452     -16.735  -2.006   0.858  1.00  0.00           H  
ATOM   3995  HB3 LEU   452     -13.879  -1.646   1.859  1.00  0.00           H  
ATOM   3996  HB2 LEU   452     -14.376  -1.246   0.241  1.00  0.00           H  
ATOM   3997  HG  LEU   452     -14.675  -4.043   1.427  1.00  0.00           H  
ATOM   3998 HD11 LEU   452     -14.529  -4.273  -1.371  1.00  0.00           H  
ATOM   3999 HD12 LEU   452     -15.965  -4.398  -0.374  1.00  0.00           H  
ATOM   4000 HD13 LEU   452     -15.541  -2.868  -1.121  1.00  0.00           H  
ATOM   4001 HD21 LEU   452     -12.548  -4.113  -0.452  1.00  0.00           H  
ATOM   4002 HD22 LEU   452     -12.211  -2.772   0.626  1.00  0.00           H  
ATOM   4003 HD23 LEU   452     -12.491  -4.376   1.277  1.00  0.00           H  
ATOM   4004  N   LEU   453     -15.840  -1.871   4.041  1.00  0.00           N  
ATOM   4005  CA  LEU   453     -16.052  -2.448   5.369  1.00  0.00           C  
ATOM   4006  C   LEU   453     -17.544  -2.523   5.745  1.00  0.00           C  
ATOM   4007  O   LEU   453     -17.943  -3.463   6.432  1.00  0.00           O  
ATOM   4008  CB  LEU   453     -15.241  -1.664   6.426  1.00  0.00           C  
ATOM   4009  CG  LEU   453     -13.711  -1.631   6.183  1.00  0.00           C  
ATOM   4010  CD1 LEU   453     -12.998  -0.784   7.256  1.00  0.00           C  
ATOM   4011  CD2 LEU   453     -13.094  -3.041   6.067  1.00  0.00           C  
ATOM   4012  H   LEU   453     -15.330  -1.001   3.994  1.00  0.00           H  
ATOM   4013  HA  LEU   453     -15.689  -3.476   5.344  1.00  0.00           H  
ATOM   4014  HB3 LEU   453     -15.432  -2.102   7.408  1.00  0.00           H  
ATOM   4015  HB2 LEU   453     -15.619  -0.641   6.479  1.00  0.00           H  
ATOM   4016  HG  LEU   453     -13.536  -1.126   5.231  1.00  0.00           H  
ATOM   4017 HD11 LEU   453     -12.291  -1.361   7.853  1.00  0.00           H  
ATOM   4018 HD12 LEU   453     -12.435   0.028   6.794  1.00  0.00           H  
ATOM   4019 HD13 LEU   453     -13.701  -0.333   7.957  1.00  0.00           H  
ATOM   4020 HD21 LEU   453     -12.096  -3.100   6.501  1.00  0.00           H  
ATOM   4021 HD22 LEU   453     -13.703  -3.801   6.558  1.00  0.00           H  
ATOM   4022 HD23 LEU   453     -12.994  -3.331   5.020  1.00  0.00           H  
ATOM   4023  N   GLN   454     -18.356  -1.577   5.246  1.00  0.00           N  
ATOM   4024  CA  GLN   454     -19.807  -1.582   5.433  1.00  0.00           C  
ATOM   4025  C   GLN   454     -20.453  -2.672   4.560  1.00  0.00           C  
ATOM   4026  O   GLN   454     -21.306  -3.405   5.055  1.00  0.00           O  
ATOM   4027  CB  GLN   454     -20.428  -0.199   5.120  1.00  0.00           C  
ATOM   4028  CG  GLN   454     -19.731   1.043   5.721  1.00  0.00           C  
ATOM   4029  CD  GLN   454     -19.224   0.888   7.156  1.00  0.00           C  
ATOM   4030  OE1 GLN   454     -19.984   0.553   8.062  1.00  0.00           O  
ATOM   4031  NE2 GLN   454     -17.941   1.148   7.374  1.00  0.00           N  
ATOM   4032  H   GLN   454     -17.968  -0.868   4.641  1.00  0.00           H  
ATOM   4033  HA  GLN   454     -20.020  -1.825   6.477  1.00  0.00           H  
ATOM   4034  HB3 GLN   454     -21.460  -0.214   5.475  1.00  0.00           H  
ATOM   4035  HB2 GLN   454     -20.500  -0.053   4.041  1.00  0.00           H  
ATOM   4036  HG3 GLN   454     -20.402   1.901   5.677  1.00  0.00           H  
ATOM   4037  HG2 GLN   454     -18.888   1.298   5.086  1.00  0.00           H  
ATOM   4038 HE22 GLN   454     -17.547   1.090   8.300  1.00  0.00           H  
ATOM   4039 HE21 GLN   454     -17.329   1.405   6.600  1.00  0.00           H  
ATOM   4040  N   VAL   455     -20.013  -2.792   3.299  1.00  0.00           N  
ATOM   4041  CA  VAL   455     -20.419  -3.849   2.368  1.00  0.00           C  
ATOM   4042  C   VAL   455     -20.081  -5.260   2.905  1.00  0.00           C  
ATOM   4043  O   VAL   455     -20.949  -6.135   2.885  1.00  0.00           O  
ATOM   4044  CB  VAL   455     -19.798  -3.621   0.953  1.00  0.00           C  
ATOM   4045  CG1 VAL   455     -19.810  -4.829  -0.005  1.00  0.00           C  
ATOM   4046  CG2 VAL   455     -20.455  -2.415   0.255  1.00  0.00           C  
ATOM   4047  H   VAL   455     -19.316  -2.139   2.958  1.00  0.00           H  
ATOM   4048  HA  VAL   455     -21.506  -3.797   2.278  1.00  0.00           H  
ATOM   4049  HB  VAL   455     -18.749  -3.363   1.090  1.00  0.00           H  
ATOM   4050 HG11 VAL   455     -19.382  -4.557  -0.970  1.00  0.00           H  
ATOM   4051 HG12 VAL   455     -19.205  -5.655   0.368  1.00  0.00           H  
ATOM   4052 HG13 VAL   455     -20.821  -5.199  -0.176  1.00  0.00           H  
ATOM   4053 HG21 VAL   455     -19.968  -2.197  -0.696  1.00  0.00           H  
ATOM   4054 HG22 VAL   455     -21.510  -2.602   0.052  1.00  0.00           H  
ATOM   4055 HG23 VAL   455     -20.394  -1.513   0.863  1.00  0.00           H  
ATOM   4056  N   ILE   456     -18.864  -5.439   3.438  1.00  0.00           N  
ATOM   4057  CA  ILE   456     -18.420  -6.654   4.124  1.00  0.00           C  
ATOM   4058  C   ILE   456     -19.313  -6.975   5.343  1.00  0.00           C  
ATOM   4059  O   ILE   456     -19.832  -8.088   5.422  1.00  0.00           O  
ATOM   4060  CB  ILE   456     -16.917  -6.568   4.542  1.00  0.00           C  
ATOM   4061  CG2 ILE   456     -16.439  -7.667   5.518  1.00  0.00           C  
ATOM   4062  CG1 ILE   456     -15.996  -6.548   3.298  1.00  0.00           C  
ATOM   4063  CD1 ILE   456     -14.615  -5.928   3.546  1.00  0.00           C  
ATOM   4064  H   ILE   456     -18.181  -4.686   3.365  1.00  0.00           H  
ATOM   4065  HA  ILE   456     -18.528  -7.480   3.418  1.00  0.00           H  
ATOM   4066  HB  ILE   456     -16.786  -5.616   5.057  1.00  0.00           H  
ATOM   4067 HG21 ILE   456     -15.392  -7.542   5.788  1.00  0.00           H  
ATOM   4068 HG22 ILE   456     -16.994  -7.657   6.455  1.00  0.00           H  
ATOM   4069 HG23 ILE   456     -16.545  -8.660   5.088  1.00  0.00           H  
ATOM   4070 HG13 ILE   456     -16.464  -5.989   2.488  1.00  0.00           H  
ATOM   4071 HG12 ILE   456     -15.871  -7.557   2.909  1.00  0.00           H  
ATOM   4072 HD11 ILE   456     -13.953  -6.109   2.699  1.00  0.00           H  
ATOM   4073 HD12 ILE   456     -14.680  -4.850   3.686  1.00  0.00           H  
ATOM   4074 HD13 ILE   456     -14.130  -6.338   4.428  1.00  0.00           H  
ATOM   4075  N   LYS   457     -19.539  -5.985   6.221  1.00  0.00           N  
ATOM   4076  CA  LYS   457     -20.383  -6.104   7.413  1.00  0.00           C  
ATOM   4077  C   LYS   457     -21.859  -6.429   7.089  1.00  0.00           C  
ATOM   4078  O   LYS   457     -22.487  -7.188   7.825  1.00  0.00           O  
ATOM   4079  CB  LYS   457     -20.220  -4.831   8.274  1.00  0.00           C  
ATOM   4080  CG  LYS   457     -20.982  -4.835   9.613  1.00  0.00           C  
ATOM   4081  CD  LYS   457     -20.685  -3.588  10.462  1.00  0.00           C  
ATOM   4082  CE  LYS   457     -21.462  -3.577  11.792  1.00  0.00           C  
ATOM   4083  NZ  LYS   457     -21.182  -2.374  12.595  1.00  0.00           N1+
ATOM   4084  H   LYS   457     -19.063  -5.096   6.098  1.00  0.00           H  
ATOM   4085  HA  LYS   457     -19.988  -6.942   7.991  1.00  0.00           H  
ATOM   4086  HB3 LYS   457     -20.523  -3.959   7.693  1.00  0.00           H  
ATOM   4087  HB2 LYS   457     -19.159  -4.699   8.490  1.00  0.00           H  
ATOM   4088  HG3 LYS   457     -20.719  -5.734  10.174  1.00  0.00           H  
ATOM   4089  HG2 LYS   457     -22.056  -4.891   9.431  1.00  0.00           H  
ATOM   4090  HD3 LYS   457     -20.928  -2.695   9.884  1.00  0.00           H  
ATOM   4091  HD2 LYS   457     -19.613  -3.539  10.662  1.00  0.00           H  
ATOM   4092  HE3 LYS   457     -21.211  -4.461  12.381  1.00  0.00           H  
ATOM   4093  HE2 LYS   457     -22.535  -3.624  11.598  1.00  0.00           H  
ATOM   4094  HZ1 LYS   457     -21.710  -2.404  13.450  1.00  0.00           H  
ATOM   4095  HZ2 LYS   457     -20.208  -2.318  12.835  1.00  0.00           H  
ATOM   4096  HZ3 LYS   457     -21.443  -1.541  12.099  1.00  0.00           H  
ATOM   4097  N   LYS   458     -22.391  -5.873   5.992  1.00  0.00           N  
ATOM   4098  CA  LYS   458     -23.723  -6.196   5.477  1.00  0.00           C  
ATOM   4099  C   LYS   458     -23.806  -7.611   4.870  1.00  0.00           C  
ATOM   4100  O   LYS   458     -24.849  -8.253   4.988  1.00  0.00           O  
ATOM   4101  CB  LYS   458     -24.166  -5.123   4.460  1.00  0.00           C  
ATOM   4102  CG  LYS   458     -24.565  -3.789   5.120  1.00  0.00           C  
ATOM   4103  CD  LYS   458     -24.912  -2.699   4.092  1.00  0.00           C  
ATOM   4104  CE  LYS   458     -25.328  -1.371   4.756  1.00  0.00           C  
ATOM   4105  NZ  LYS   458     -25.718  -0.349   3.770  1.00  0.00           N1+
ATOM   4106  H   LYS   458     -21.856  -5.177   5.480  1.00  0.00           H  
ATOM   4107  HA  LYS   458     -24.420  -6.172   6.317  1.00  0.00           H  
ATOM   4108  HB3 LYS   458     -25.033  -5.487   3.906  1.00  0.00           H  
ATOM   4109  HB2 LYS   458     -23.381  -4.969   3.718  1.00  0.00           H  
ATOM   4110  HG3 LYS   458     -23.766  -3.437   5.773  1.00  0.00           H  
ATOM   4111  HG2 LYS   458     -25.424  -3.959   5.770  1.00  0.00           H  
ATOM   4112  HD3 LYS   458     -25.716  -3.059   3.448  1.00  0.00           H  
ATOM   4113  HD2 LYS   458     -24.049  -2.532   3.445  1.00  0.00           H  
ATOM   4114  HE3 LYS   458     -24.507  -0.983   5.361  1.00  0.00           H  
ATOM   4115  HE2 LYS   458     -26.166  -1.537   5.434  1.00  0.00           H  
ATOM   4116  HZ1 LYS   458     -25.979   0.498   4.244  1.00  0.00           H  
ATOM   4117  HZ2 LYS   458     -24.960  -0.136   3.146  1.00  0.00           H  
ATOM   4118  HZ3 LYS   458     -26.507  -0.655   3.229  1.00  0.00           H  
ATOM   4119  N   THR   459     -22.722  -8.074   4.236  1.00  0.00           N  
ATOM   4120  CA  THR   459     -22.629  -9.410   3.647  1.00  0.00           C  
ATOM   4121  C   THR   459     -22.446 -10.516   4.717  1.00  0.00           C  
ATOM   4122  O   THR   459     -23.066 -11.575   4.604  1.00  0.00           O  
ATOM   4123  CB  THR   459     -21.482  -9.489   2.600  1.00  0.00           C  
ATOM   4124  CG2 THR   459     -21.384 -10.820   1.831  1.00  0.00           C  
ATOM   4125  OG1 THR   459     -21.652  -8.464   1.633  1.00  0.00           O  
ATOM   4126  H   THR   459     -21.901  -7.484   4.161  1.00  0.00           H  
ATOM   4127  HA  THR   459     -23.569  -9.617   3.129  1.00  0.00           H  
ATOM   4128  HB  THR   459     -20.528  -9.305   3.097  1.00  0.00           H  
ATOM   4129 HG21 THR   459     -20.616 -10.769   1.060  1.00  0.00           H  
ATOM   4130 HG22 THR   459     -21.125 -11.653   2.485  1.00  0.00           H  
ATOM   4131 HG23 THR   459     -22.326 -11.070   1.342  1.00  0.00           H  
ATOM   4132  HG1 THR   459     -21.476  -7.608   2.069  1.00  0.00           H  
ATOM   4133  N   GLU   460     -21.653 -10.238   5.759  1.00  0.00           N  
ATOM   4134  CA  GLU   460     -21.415 -11.117   6.897  1.00  0.00           C  
ATOM   4135  C   GLU   460     -21.225 -10.249   8.151  1.00  0.00           C  
ATOM   4136  O   GLU   460     -20.226  -9.536   8.263  1.00  0.00           O  
ATOM   4137  CB  GLU   460     -20.231 -12.066   6.580  1.00  0.00           C  
ATOM   4138  CG  GLU   460     -19.562 -12.820   7.751  1.00  0.00           C  
ATOM   4139  CD  GLU   460     -20.475 -13.740   8.557  1.00  0.00           C  
ATOM   4140  OE1 GLU   460     -20.086 -14.913   8.729  1.00  0.00           O  
ATOM   4141  OE2 GLU   460     -21.490 -13.261   9.102  1.00  0.00           O1-
ATOM   4142  H   GLU   460     -21.142  -9.355   5.785  1.00  0.00           H  
ATOM   4143  HA  GLU   460     -22.303 -11.733   7.057  1.00  0.00           H  
ATOM   4144  HB3 GLU   460     -19.452 -11.487   6.090  1.00  0.00           H  
ATOM   4145  HB2 GLU   460     -20.561 -12.803   5.847  1.00  0.00           H  
ATOM   4146  HG3 GLU   460     -19.106 -12.104   8.433  1.00  0.00           H  
ATOM   4147  HG2 GLU   460     -18.736 -13.410   7.354  1.00  0.00           H  
ATOM   4148  N   THR   461     -22.190 -10.332   9.070  1.00  0.00           N  
ATOM   4149  CA  THR   461     -22.193  -9.661  10.365  1.00  0.00           C  
ATOM   4150  C   THR   461     -21.056 -10.133  11.305  1.00  0.00           C  
ATOM   4151  O   THR   461     -20.540  -9.326  12.081  1.00  0.00           O  
ATOM   4152  CB  THR   461     -23.553  -9.896  11.085  1.00  0.00           C  
ATOM   4153  CG2 THR   461     -23.796  -9.010  12.319  1.00  0.00           C  
ATOM   4154  OG1 THR   461     -24.631  -9.681  10.181  1.00  0.00           O  
ATOM   4155  H   THR   461     -22.976 -10.946   8.914  1.00  0.00           H  
ATOM   4156  HA  THR   461     -22.059  -8.592  10.189  1.00  0.00           H  
ATOM   4157  HB  THR   461     -23.610 -10.939  11.404  1.00  0.00           H  
ATOM   4158 HG21 THR   461     -24.784  -9.182  12.747  1.00  0.00           H  
ATOM   4159 HG22 THR   461     -23.073  -9.212  13.109  1.00  0.00           H  
ATOM   4160 HG23 THR   461     -23.722  -7.951  12.069  1.00  0.00           H  
ATOM   4161  HG1 THR   461     -25.460  -9.822  10.661  1.00  0.00           H  
ATOM   4162  N   ASP   462     -20.661 -11.414  11.211  1.00  0.00           N  
ATOM   4163  CA  ASP   462     -19.560 -12.001  11.982  1.00  0.00           C  
ATOM   4164  C   ASP   462     -18.219 -11.680  11.285  1.00  0.00           C  
ATOM   4165  O   ASP   462     -17.641 -12.525  10.595  1.00  0.00           O  
ATOM   4166  CB  ASP   462     -19.789 -13.510  12.251  1.00  0.00           C  
ATOM   4167  CG  ASP   462     -18.654 -14.209  12.999  1.00  0.00           C  
ATOM   4168  OD1 ASP   462     -18.267 -15.309  12.549  1.00  0.00           O  
ATOM   4169  OD2 ASP   462     -18.225 -13.696  14.051  1.00  0.00           O1-
ATOM   4170  H   ASP   462     -21.067 -12.011  10.483  1.00  0.00           H  
ATOM   4171  HA  ASP   462     -19.531 -11.524  12.963  1.00  0.00           H  
ATOM   4172  HB3 ASP   462     -19.940 -14.019  11.303  1.00  0.00           H  
ATOM   4173  HB2 ASP   462     -20.712 -13.661  12.811  1.00  0.00           H  
ATOM   4174  N   MET   463     -17.784 -10.429  11.448  1.00  0.00           N  
ATOM   4175  CA  MET   463     -16.539  -9.863  10.946  1.00  0.00           C  
ATOM   4176  C   MET   463     -15.872  -9.120  12.115  1.00  0.00           C  
ATOM   4177  O   MET   463     -16.574  -8.544  12.951  1.00  0.00           O  
ATOM   4178  CB  MET   463     -16.866  -8.903   9.776  1.00  0.00           C  
ATOM   4179  CG  MET   463     -15.649  -8.256   9.079  1.00  0.00           C  
ATOM   4180  SD  MET   463     -15.764  -6.457   8.832  1.00  0.00           S  
ATOM   4181  CE  MET   463     -15.479  -5.857  10.519  1.00  0.00           C  
ATOM   4182  H   MET   463     -18.334  -9.798  12.021  1.00  0.00           H  
ATOM   4183  HA  MET   463     -15.874 -10.656  10.598  1.00  0.00           H  
ATOM   4184  HB3 MET   463     -17.545  -8.124  10.126  1.00  0.00           H  
ATOM   4185  HB2 MET   463     -17.433  -9.454   9.023  1.00  0.00           H  
ATOM   4186  HG3 MET   463     -15.525  -8.717   8.098  1.00  0.00           H  
ATOM   4187  HG2 MET   463     -14.715  -8.463   9.597  1.00  0.00           H  
ATOM   4188  HE1 MET   463     -15.481  -4.767  10.535  1.00  0.00           H  
ATOM   4189  HE2 MET   463     -16.258  -6.209  11.195  1.00  0.00           H  
ATOM   4190  HE3 MET   463     -14.513  -6.200  10.888  1.00  0.00           H  
ATOM   4191  N   SER   464     -14.539  -9.108  12.140  1.00  0.00           N  
ATOM   4192  CA  SER   464     -13.731  -8.323  13.062  1.00  0.00           C  
ATOM   4193  C   SER   464     -12.423  -7.978  12.329  1.00  0.00           C  
ATOM   4194  O   SER   464     -11.986  -8.753  11.473  1.00  0.00           O  
ATOM   4195  CB  SER   464     -13.521  -9.122  14.370  1.00  0.00           C  
ATOM   4196  OG  SER   464     -12.917  -8.341  15.389  1.00  0.00           O  
ATOM   4197  H   SER   464     -13.993  -9.573  11.426  1.00  0.00           H  
ATOM   4198  HA  SER   464     -14.254  -7.390  13.287  1.00  0.00           H  
ATOM   4199  HB3 SER   464     -12.906 -10.004  14.182  1.00  0.00           H  
ATOM   4200  HB2 SER   464     -14.477  -9.484  14.750  1.00  0.00           H  
ATOM   4201  HG  SER   464     -12.797  -8.905  16.166  1.00  0.00           H  
ATOM   4202  N   LEU   465     -11.842  -6.820  12.655  1.00  0.00           N  
ATOM   4203  CA  LEU   465     -10.543  -6.375  12.151  1.00  0.00           C  
ATOM   4204  C   LEU   465      -9.455  -6.768  13.161  1.00  0.00           C  
ATOM   4205  O   LEU   465      -9.745  -6.895  14.354  1.00  0.00           O  
ATOM   4206  CB  LEU   465     -10.552  -4.837  11.980  1.00  0.00           C  
ATOM   4207  CG  LEU   465     -11.569  -4.291  10.954  1.00  0.00           C  
ATOM   4208  CD1 LEU   465     -11.570  -2.747  10.954  1.00  0.00           C  
ATOM   4209  CD2 LEU   465     -11.350  -4.869   9.541  1.00  0.00           C  
ATOM   4210  H   LEU   465     -12.211  -6.297  13.437  1.00  0.00           H  
ATOM   4211  HA  LEU   465     -10.322  -6.851  11.194  1.00  0.00           H  
ATOM   4212  HB3 LEU   465      -9.553  -4.507  11.686  1.00  0.00           H  
ATOM   4213  HB2 LEU   465     -10.737  -4.373  12.951  1.00  0.00           H  
ATOM   4214  HG  LEU   465     -12.565  -4.598  11.277  1.00  0.00           H  
ATOM   4215 HD11 LEU   465     -12.567  -2.358  11.160  1.00  0.00           H  
ATOM   4216 HD12 LEU   465     -10.904  -2.335  11.713  1.00  0.00           H  
ATOM   4217 HD13 LEU   465     -11.252  -2.326  10.000  1.00  0.00           H  
ATOM   4218 HD21 LEU   465     -11.532  -4.137   8.755  1.00  0.00           H  
ATOM   4219 HD22 LEU   465     -10.333  -5.241   9.404  1.00  0.00           H  
ATOM   4220 HD23 LEU   465     -12.030  -5.703   9.359  1.00  0.00           H  
ATOM   4221  N   HIS   466      -8.210  -6.893  12.690  1.00  0.00           N  
ATOM   4222  CA  HIS   466      -7.022  -7.071  13.534  1.00  0.00           C  
ATOM   4223  C   HIS   466      -6.864  -5.904  14.550  1.00  0.00           C  
ATOM   4224  O   HIS   466      -7.053  -4.756  14.137  1.00  0.00           O  
ATOM   4225  CB  HIS   466      -5.785  -7.145  12.615  1.00  0.00           C  
ATOM   4226  CG  HIS   466      -4.542  -7.590  13.337  1.00  0.00           C  
ATOM   4227  ND1 HIS   466      -3.773  -6.714  14.112  1.00  0.00           N  
ATOM   4228  CE1 HIS   466      -2.799  -7.463  14.615  1.00  0.00           C  
ATOM   4229  NE2 HIS   466      -2.886  -8.740  14.243  1.00  0.00           N  
ATOM   4230  CD2 HIS   466      -3.993  -8.851  13.417  1.00  0.00           C  
ATOM   4231  H   HIS   466      -8.056  -6.820  11.687  1.00  0.00           H  
ATOM   4232  HA  HIS   466      -7.144  -8.034  14.025  1.00  0.00           H  
ATOM   4233  HB3 HIS   466      -5.590  -6.179  12.150  1.00  0.00           H  
ATOM   4234  HB2 HIS   466      -5.963  -7.847  11.799  1.00  0.00           H  
ATOM   4235  HE1 HIS   466      -2.023  -7.082  15.264  1.00  0.00           H  
ATOM   4236  HE2 HIS   466      -2.255  -9.481  14.522  1.00  0.00           H  
ATOM   4237  HD2 HIS   466      -4.302  -9.788  12.976  1.00  0.00           H  
ATOM   4238  N   PRO   467      -6.520  -6.187  15.831  1.00  0.00           N  
ATOM   4239  CA  PRO   467      -6.257  -5.157  16.862  1.00  0.00           C  
ATOM   4240  C   PRO   467      -5.383  -3.942  16.479  1.00  0.00           C  
ATOM   4241  O   PRO   467      -5.655  -2.845  16.968  1.00  0.00           O  
ATOM   4242  CD  PRO   467      -6.414  -7.531  16.411  1.00  0.00           C  
ATOM   4243  CG  PRO   467      -6.282  -7.319  17.915  1.00  0.00           C  
ATOM   4244  CB  PRO   467      -5.630  -5.952  18.015  1.00  0.00           C  
ATOM   4245  HD2 PRO   467      -5.526  -8.026  16.018  1.00  0.00           H  
ATOM   4246  HD3 PRO   467      -7.283  -8.155  16.198  1.00  0.00           H  
ATOM   4247  HG2 PRO   467      -5.722  -8.109  18.417  1.00  0.00           H  
ATOM   4248  HG3 PRO   467      -7.276  -7.276  18.365  1.00  0.00           H  
ATOM   4249  HB2 PRO   467      -4.552  -6.050  17.871  1.00  0.00           H  
ATOM   4250  HB3 PRO   467      -5.793  -5.483  18.986  1.00  0.00           H  
ATOM   4251  HA  PRO   467      -7.233  -4.788  17.179  1.00  0.00           H  
ATOM   4252  N   LEU   468      -4.378  -4.125  15.610  1.00  0.00           N  
ATOM   4253  CA  LEU   468      -3.557  -3.034  15.075  1.00  0.00           C  
ATOM   4254  C   LEU   468      -4.386  -2.077  14.196  1.00  0.00           C  
ATOM   4255  O   LEU   468      -4.276  -0.859  14.333  1.00  0.00           O  
ATOM   4256  CB  LEU   468      -2.344  -3.641  14.324  1.00  0.00           C  
ATOM   4257  CG  LEU   468      -1.388  -2.655  13.612  1.00  0.00           C  
ATOM   4258  CD1 LEU   468      -0.801  -1.595  14.571  1.00  0.00           C  
ATOM   4259  CD2 LEU   468      -0.293  -3.433  12.853  1.00  0.00           C  
ATOM   4260  H   LEU   468      -4.201  -5.048  15.222  1.00  0.00           H  
ATOM   4261  HA  LEU   468      -3.186  -2.456  15.923  1.00  0.00           H  
ATOM   4262  HB3 LEU   468      -2.719  -4.328  13.565  1.00  0.00           H  
ATOM   4263  HB2 LEU   468      -1.772  -4.250  15.025  1.00  0.00           H  
ATOM   4264  HG  LEU   468      -1.955  -2.116  12.852  1.00  0.00           H  
ATOM   4265 HD11 LEU   468       0.273  -1.460  14.450  1.00  0.00           H  
ATOM   4266 HD12 LEU   468      -1.263  -0.623  14.394  1.00  0.00           H  
ATOM   4267 HD13 LEU   468      -0.969  -1.847  15.618  1.00  0.00           H  
ATOM   4268 HD21 LEU   468       0.702  -3.005  12.973  1.00  0.00           H  
ATOM   4269 HD22 LEU   468      -0.229  -4.472  13.175  1.00  0.00           H  
ATOM   4270 HD23 LEU   468      -0.503  -3.446  11.783  1.00  0.00           H  
ATOM   4271  N   LEU   469      -5.248  -2.646  13.346  1.00  0.00           N  
ATOM   4272  CA  LEU   469      -6.138  -1.899  12.463  1.00  0.00           C  
ATOM   4273  C   LEU   469      -7.293  -1.242  13.236  1.00  0.00           C  
ATOM   4274  O   LEU   469      -7.700  -0.142  12.870  1.00  0.00           O  
ATOM   4275  CB  LEU   469      -6.652  -2.802  11.326  1.00  0.00           C  
ATOM   4276  CG  LEU   469      -5.533  -3.397  10.440  1.00  0.00           C  
ATOM   4277  CD1 LEU   469      -6.116  -4.434   9.467  1.00  0.00           C  
ATOM   4278  CD2 LEU   469      -4.702  -2.313   9.716  1.00  0.00           C  
ATOM   4279  H   LEU   469      -5.376  -3.649  13.370  1.00  0.00           H  
ATOM   4280  HA  LEU   469      -5.557  -1.094  12.017  1.00  0.00           H  
ATOM   4281  HB3 LEU   469      -7.340  -2.234  10.698  1.00  0.00           H  
ATOM   4282  HB2 LEU   469      -7.244  -3.612  11.756  1.00  0.00           H  
ATOM   4283  HG  LEU   469      -4.846  -3.944  11.087  1.00  0.00           H  
ATOM   4284 HD11 LEU   469      -5.729  -5.427   9.694  1.00  0.00           H  
ATOM   4285 HD12 LEU   469      -7.203  -4.494   9.529  1.00  0.00           H  
ATOM   4286 HD13 LEU   469      -5.875  -4.223   8.425  1.00  0.00           H  
ATOM   4287 HD21 LEU   469      -4.553  -2.524   8.657  1.00  0.00           H  
ATOM   4288 HD22 LEU   469      -5.168  -1.329   9.770  1.00  0.00           H  
ATOM   4289 HD23 LEU   469      -3.710  -2.229  10.161  1.00  0.00           H  
ATOM   4290  N   GLN   470      -7.757  -1.870  14.328  1.00  0.00           N  
ATOM   4291  CA  GLN   470      -8.710  -1.269  15.267  1.00  0.00           C  
ATOM   4292  C   GLN   470      -8.178   0.034  15.903  1.00  0.00           C  
ATOM   4293  O   GLN   470      -8.944   0.983  16.063  1.00  0.00           O  
ATOM   4294  CB  GLN   470      -9.113  -2.268  16.370  1.00  0.00           C  
ATOM   4295  CG  GLN   470      -9.904  -3.497  15.880  1.00  0.00           C  
ATOM   4296  CD  GLN   470     -10.290  -4.426  17.035  1.00  0.00           C  
ATOM   4297  OE1 GLN   470     -10.575  -3.974  18.142  1.00  0.00           O  
ATOM   4298  NE2 GLN   470     -10.330  -5.729  16.802  1.00  0.00           N  
ATOM   4299  H   GLN   470      -7.403  -2.797  14.538  1.00  0.00           H  
ATOM   4300  HA  GLN   470      -9.606  -1.006  14.700  1.00  0.00           H  
ATOM   4301  HB3 GLN   470      -9.720  -1.736  17.106  1.00  0.00           H  
ATOM   4302  HB2 GLN   470      -8.227  -2.596  16.912  1.00  0.00           H  
ATOM   4303  HG3 GLN   470      -9.325  -4.052  15.144  1.00  0.00           H  
ATOM   4304  HG2 GLN   470     -10.817  -3.176  15.378  1.00  0.00           H  
ATOM   4305 HE22 GLN   470     -10.601  -6.370  17.532  1.00  0.00           H  
ATOM   4306 HE21 GLN   470     -10.120  -6.121  15.880  1.00  0.00           H  
ATOM   4307  N   GLU   471      -6.876   0.065  16.226  1.00  0.00           N  
ATOM   4308  CA  GLU   471      -6.178   1.248  16.729  1.00  0.00           C  
ATOM   4309  C   GLU   471      -6.002   2.322  15.632  1.00  0.00           C  
ATOM   4310  O   GLU   471      -6.149   3.509  15.919  1.00  0.00           O  
ATOM   4311  CB  GLU   471      -4.843   0.807  17.381  1.00  0.00           C  
ATOM   4312  CG  GLU   471      -3.974   1.918  18.019  1.00  0.00           C  
ATOM   4313  CD  GLU   471      -4.612   2.644  19.202  1.00  0.00           C  
ATOM   4314  OE1 GLU   471      -4.088   3.709  19.582  1.00  0.00           O  
ATOM   4315  OE2 GLU   471      -5.602   2.139  19.771  1.00  0.00           O1-
ATOM   4316  H   GLU   471      -6.316  -0.767  16.086  1.00  0.00           H  
ATOM   4317  HA  GLU   471      -6.808   1.687  17.504  1.00  0.00           H  
ATOM   4318  HB3 GLU   471      -4.233   0.298  16.637  1.00  0.00           H  
ATOM   4319  HB2 GLU   471      -5.053   0.055  18.143  1.00  0.00           H  
ATOM   4320  HG3 GLU   471      -3.690   2.653  17.264  1.00  0.00           H  
ATOM   4321  HG2 GLU   471      -3.041   1.475  18.371  1.00  0.00           H  
ATOM   4322  N   ILE   472      -5.734   1.901  14.388  1.00  0.00           N  
ATOM   4323  CA  ILE   472      -5.641   2.788  13.225  1.00  0.00           C  
ATOM   4324  C   ILE   472      -6.997   3.444  12.867  1.00  0.00           C  
ATOM   4325  O   ILE   472      -7.053   4.661  12.696  1.00  0.00           O  
ATOM   4326  CB  ILE   472      -5.024   2.060  11.990  1.00  0.00           C  
ATOM   4327  CG2 ILE   472      -5.229   2.782  10.643  1.00  0.00           C  
ATOM   4328  CG1 ILE   472      -3.519   1.776  12.217  1.00  0.00           C  
ATOM   4329  CD1 ILE   472      -2.958   0.618  11.376  1.00  0.00           C  
ATOM   4330  H   ILE   472      -5.575   0.914  14.225  1.00  0.00           H  
ATOM   4331  HA  ILE   472      -4.963   3.601  13.496  1.00  0.00           H  
ATOM   4332  HB  ILE   472      -5.525   1.099  11.897  1.00  0.00           H  
ATOM   4333 HG21 ILE   472      -4.635   2.342   9.844  1.00  0.00           H  
ATOM   4334 HG22 ILE   472      -6.268   2.749  10.314  1.00  0.00           H  
ATOM   4335 HG23 ILE   472      -4.942   3.829  10.719  1.00  0.00           H  
ATOM   4336 HG13 ILE   472      -3.341   1.528  13.264  1.00  0.00           H  
ATOM   4337 HG12 ILE   472      -2.940   2.681  12.031  1.00  0.00           H  
ATOM   4338 HD11 ILE   472      -1.869   0.651  11.359  1.00  0.00           H  
ATOM   4339 HD12 ILE   472      -3.246  -0.345  11.796  1.00  0.00           H  
ATOM   4340 HD13 ILE   472      -3.299   0.641  10.342  1.00  0.00           H  
ATOM   4341  N   TYR   473      -8.073   2.649  12.808  1.00  0.00           N  
ATOM   4342  CA  TYR   473      -9.435   3.108  12.505  1.00  0.00           C  
ATOM   4343  C   TYR   473     -10.137   3.828  13.681  1.00  0.00           C  
ATOM   4344  O   TYR   473     -11.282   4.257  13.523  1.00  0.00           O  
ATOM   4345  CB  TYR   473     -10.276   1.922  11.968  1.00  0.00           C  
ATOM   4346  CG  TYR   473     -10.002   1.523  10.522  1.00  0.00           C  
ATOM   4347  CD1 TYR   473      -9.542   0.228  10.193  1.00  0.00           C  
ATOM   4348  CE1 TYR   473      -9.334  -0.136   8.846  1.00  0.00           C  
ATOM   4349  CZ  TYR   473      -9.591   0.793   7.819  1.00  0.00           C  
ATOM   4350  OH  TYR   473      -9.412   0.467   6.507  1.00  0.00           O  
ATOM   4351  CE2 TYR   473     -10.050   2.084   8.142  1.00  0.00           C  
ATOM   4352  CD2 TYR   473     -10.256   2.445   9.486  1.00  0.00           C  
ATOM   4353  H   TYR   473      -7.951   1.643  12.920  1.00  0.00           H  
ATOM   4354  HA  TYR   473      -9.360   3.855  11.713  1.00  0.00           H  
ATOM   4355  HB3 TYR   473     -11.335   2.183  11.996  1.00  0.00           H  
ATOM   4356  HB2 TYR   473     -10.181   1.059  12.629  1.00  0.00           H  
ATOM   4357  HD1 TYR   473      -9.359  -0.499  10.969  1.00  0.00           H  
ATOM   4358  HE1 TYR   473      -8.985  -1.131   8.606  1.00  0.00           H  
ATOM   4359  HE2 TYR   473     -10.250   2.800   7.358  1.00  0.00           H  
ATOM   4360  HD2 TYR   473     -10.628   3.433   9.716  1.00  0.00           H  
ATOM   4361  N   LYS   474      -9.470   3.967  14.835  1.00  0.00           N  
ATOM   4362  CA  LYS   474      -9.987   4.636  16.029  1.00  0.00           C  
ATOM   4363  C   LYS   474     -10.289   6.125  15.759  1.00  0.00           C  
ATOM   4364  O   LYS   474      -9.416   6.856  15.282  1.00  0.00           O  
ATOM   4365  CB  LYS   474      -8.981   4.435  17.180  1.00  0.00           C  
ATOM   4366  CG  LYS   474      -9.441   4.948  18.558  1.00  0.00           C  
ATOM   4367  CD  LYS   474      -8.516   4.487  19.699  1.00  0.00           C  
ATOM   4368  CE  LYS   474      -8.791   3.044  20.169  1.00  0.00           C  
ATOM   4369  NZ  LYS   474      -7.760   2.556  21.098  1.00  0.00           N1+
ATOM   4370  H   LYS   474      -8.527   3.610  14.891  1.00  0.00           H  
ATOM   4371  HA  LYS   474     -10.915   4.129  16.300  1.00  0.00           H  
ATOM   4372  HB3 LYS   474      -8.036   4.917  16.926  1.00  0.00           H  
ATOM   4373  HB2 LYS   474      -8.766   3.370  17.257  1.00  0.00           H  
ATOM   4374  HG3 LYS   474     -10.465   4.628  18.758  1.00  0.00           H  
ATOM   4375  HG2 LYS   474      -9.466   6.039  18.544  1.00  0.00           H  
ATOM   4376  HD3 LYS   474      -8.624   5.173  20.541  1.00  0.00           H  
ATOM   4377  HD2 LYS   474      -7.477   4.576  19.375  1.00  0.00           H  
ATOM   4378  HE3 LYS   474      -8.827   2.357  19.324  1.00  0.00           H  
ATOM   4379  HE2 LYS   474      -9.765   2.995  20.658  1.00  0.00           H  
ATOM   4380  HZ1 LYS   474      -8.010   1.654  21.459  1.00  0.00           H  
ATOM   4381  HZ2 LYS   474      -6.865   2.436  20.588  1.00  0.00           H  
ATOM   4382  HZ3 LYS   474      -7.616   3.186  21.865  1.00  0.00           H  
ATOM   4383  N   ASP   475     -11.531   6.532  16.049  1.00  0.00           N  
ATOM   4384  CA  ASP   475     -12.086   7.885  15.867  1.00  0.00           C  
ATOM   4385  C   ASP   475     -12.301   8.281  14.390  1.00  0.00           C  
ATOM   4386  O   ASP   475     -12.662   9.428  14.123  1.00  0.00           O  
ATOM   4387  CB  ASP   475     -11.366   9.024  16.650  1.00  0.00           C  
ATOM   4388  CG  ASP   475     -11.198   8.810  18.153  1.00  0.00           C  
ATOM   4389  OD1 ASP   475     -12.034   8.120  18.769  1.00  0.00           O  
ATOM   4390  OD2 ASP   475     -10.297   9.453  18.728  1.00  0.00           O1-
ATOM   4391  H   ASP   475     -12.180   5.860  16.433  1.00  0.00           H  
ATOM   4392  HA  ASP   475     -13.095   7.823  16.277  1.00  0.00           H  
ATOM   4393  HB3 ASP   475     -11.909   9.961  16.520  1.00  0.00           H  
ATOM   4394  HB2 ASP   475     -10.378   9.172  16.212  1.00  0.00           H  
ATOM   4395  N   LEU   476     -12.120   7.342  13.450  1.00  0.00           N  
ATOM   4396  CA  LEU   476     -12.402   7.527  12.021  1.00  0.00           C  
ATOM   4397  C   LEU   476     -13.867   7.157  11.678  1.00  0.00           C  
ATOM   4398  O   LEU   476     -14.312   7.386  10.553  1.00  0.00           O  
ATOM   4399  CB  LEU   476     -11.342   6.736  11.208  1.00  0.00           C  
ATOM   4400  CG  LEU   476     -11.276   7.005   9.684  1.00  0.00           C  
ATOM   4401  CD1 LEU   476     -11.139   8.505   9.339  1.00  0.00           C  
ATOM   4402  CD2 LEU   476     -10.158   6.165   9.029  1.00  0.00           C  
ATOM   4403  H   LEU   476     -11.836   6.410  13.729  1.00  0.00           H  
ATOM   4404  HA  LEU   476     -12.293   8.585  11.784  1.00  0.00           H  
ATOM   4405  HB3 LEU   476     -11.510   5.669  11.358  1.00  0.00           H  
ATOM   4406  HB2 LEU   476     -10.358   6.947  11.629  1.00  0.00           H  
ATOM   4407  HG  LEU   476     -12.212   6.658   9.243  1.00  0.00           H  
ATOM   4408 HD11 LEU   476     -10.463   8.688   8.504  1.00  0.00           H  
ATOM   4409 HD12 LEU   476     -12.106   8.921   9.053  1.00  0.00           H  
ATOM   4410 HD13 LEU   476     -10.768   9.091  10.180  1.00  0.00           H  
ATOM   4411 HD21 LEU   476      -9.398   6.773   8.538  1.00  0.00           H  
ATOM   4412 HD22 LEU   476      -9.630   5.546   9.756  1.00  0.00           H  
ATOM   4413 HD23 LEU   476     -10.569   5.495   8.274  1.00  0.00           H  
ATOM   4414  N   TYR   477     -14.615   6.653  12.669  1.00  0.00           N  
ATOM   4415  CA  TYR   477     -16.051   6.307  12.612  1.00  0.00           C  
ATOM   4416  C   TYR   477     -16.774   6.724  13.948  1.00  0.00           C  
ATOM   4417  O   TYR   477     -18.011   6.896  13.859  1.00  0.00           O  
ATOM   4418  CB  TYR   477     -16.240   4.772  12.446  1.00  0.00           C  
ATOM   4419  CG  TYR   477     -15.641   4.149  11.194  1.00  0.00           C  
ATOM   4420  CD1 TYR   477     -16.339   4.206   9.970  1.00  0.00           C  
ATOM   4421  CE1 TYR   477     -15.789   3.620   8.814  1.00  0.00           C  
ATOM   4422  CZ  TYR   477     -14.540   2.972   8.878  1.00  0.00           C  
ATOM   4423  OH  TYR   477     -14.010   2.405   7.759  1.00  0.00           O  
ATOM   4424  CE2 TYR   477     -13.844   2.909  10.100  1.00  0.00           C  
ATOM   4425  CD2 TYR   477     -14.390   3.500  11.255  1.00  0.00           C  
ATOM   4426  OXT TYR   477     -16.064   6.827  14.973  1.00  0.00           O1-
ATOM   4427  H   TYR   477     -14.222   6.632  13.602  1.00  0.00           H  
ATOM   4428  HA  TYR   477     -16.559   6.834  11.801  1.00  0.00           H  
ATOM   4429  HB3 TYR   477     -17.305   4.529  12.444  1.00  0.00           H  
ATOM   4430  HB2 TYR   477     -15.829   4.248  13.312  1.00  0.00           H  
ATOM   4431  HD1 TYR   477     -17.299   4.700   9.912  1.00  0.00           H  
ATOM   4432  HE1 TYR   477     -16.332   3.666   7.881  1.00  0.00           H  
ATOM   4433  HH  TYR   477     -13.162   1.975   7.922  1.00  0.00           H  
ATOM   4434  HE2 TYR   477     -12.892   2.406  10.163  1.00  0.00           H  
ATOM   4435  HD2 TYR   477     -13.842   3.454  12.186  1.00  0.00           H  
TER    4436      TYR   477
HETATM 4437  H1  UNK     1      -9.067  -0.433   6.318  1.00  0.00           H  
HETATM 4438  O23 UNK   273      -8.589  -1.835   5.492  1.00  0.00           O  
HETATM 4439  C22 UNK   273      -7.643  -2.643   5.658  1.00  0.00           C  
HETATM 4440  O24 UNK   273      -6.721  -2.396   6.466  1.00  0.00           O1-
HETATM 4441  C19 UNK   273      -7.614  -3.983   4.862  1.00  0.00           C  
HETATM 4442  F20 UNK   273      -8.524  -3.871   3.884  1.00  0.00           F  
HETATM 4443  F21 UNK   273      -8.072  -4.909   5.715  1.00  0.00           F  
HETATM 4444  C16 UNK   273      -6.187  -4.357   4.365  1.00  0.00           C  
HETATM 4445  F17 UNK   273      -6.252  -5.559   3.788  1.00  0.00           F  
HETATM 4446  F18 UNK   273      -5.350  -4.537   5.392  1.00  0.00           F  
HETATM 4447  C13 UNK   273      -5.503  -3.374   3.371  1.00  0.00           C  
HETATM 4448  F14 UNK   273      -4.371  -3.952   2.953  1.00  0.00           F  
HETATM 4449  F15 UNK   273      -5.109  -2.267   4.003  1.00  0.00           F  
HETATM 4450  C10 UNK   273      -6.309  -2.947   2.119  1.00  0.00           C  
HETATM 4451  F11 UNK   273      -5.499  -2.147   1.418  1.00  0.00           F  
HETATM 4452  F12 UNK   273      -7.327  -2.168   2.474  1.00  0.00           F  
HETATM 4453  C7  UNK   273      -6.784  -4.128   1.212  1.00  0.00           C  
HETATM 4454  F8  UNK   273      -7.626  -4.923   1.864  1.00  0.00           F  
HETATM 4455  F9  UNK   273      -5.739  -4.905   0.904  1.00  0.00           F  
HETATM 4456  C4  UNK   273      -7.474  -3.621  -0.085  1.00  0.00           C  
HETATM 4457  F5  UNK   273      -6.680  -2.762  -0.725  1.00  0.00           F  
HETATM 4458  F6  UNK   273      -8.576  -2.940   0.230  1.00  0.00           F  
HETATM 4459  C1  UNK   273      -7.838  -4.738  -1.096  1.00  0.00           C  
HETATM 4460  F2  UNK   273      -8.342  -4.132  -2.176  1.00  0.00           F  
HETATM 4461  F3  UNK   273      -6.727  -5.355  -1.512  1.00  0.00           F  
HETATM 4462  C25 UNK   273      -8.831  -5.806  -0.545  1.00  0.00           C  
HETATM 4463  F26 UNK   273      -8.147  -6.707   0.164  1.00  0.00           F  
HETATM 4464  F27 UNK   273      -9.696  -5.261   0.316  1.00  0.00           F  
HETATM 4465  C28 UNK   273      -9.658  -6.528  -1.640  1.00  0.00           C  
HETATM 4466  F29 UNK   273     -10.451  -7.422  -1.040  1.00  0.00           F  
HETATM 4467  F30 UNK   273     -10.488  -5.661  -2.230  1.00  0.00           F  
HETATM 4468  C1  UNK   273      -8.791  -7.259  -2.698  1.00  0.00           C  
HETATM 4469  F1  UNK   273      -9.553  -7.964  -3.531  1.00  0.00           F  
HETATM 4470  F2  UNK   273      -8.058  -6.441  -3.450  1.00  0.00           F  
HETATM 4471  F3  UNK   273      -7.928  -8.098  -2.126  1.00  0.00           F  
CONECT 4437 4350
CONECT 4438 4439
CONECT 4438 4439
CONECT 4439 4438 4440 4441
CONECT 4439 4438
CONECT 4440 4439
CONECT 4441 4439 4442 4443 4444
CONECT 4442 4441
CONECT 4443 4441
CONECT 4444 4441 4445 4446 4447
CONECT 4445 4444
CONECT 4446 4444
CONECT 4447 4444 4448 4449 4450
CONECT 4448 4447
CONECT 4449 4447
CONECT 4450 4447 4451 4452 4453
CONECT 4451 4450
CONECT 4452 4450
CONECT 4453 4450 4454 4455 4456
CONECT 4454 4453
CONECT 4455 4453
CONECT 4456 4453 4457 4458 4459
CONECT 4457 4456
CONECT 4458 4456
CONECT 4459 4456 4460 4461 4462
CONECT 4460 4459
CONECT 4461 4459
CONECT 4462 4459 4463 4464 4465
CONECT 4463 4462
CONECT 4464 4462
CONECT 4465 4462 4466 4467 4468
CONECT 4466 4465
CONECT 4467 4465
CONECT 4468 4465 4469 4470 4471
CONECT 4469 4468
CONECT 4470 4468
CONECT 4471 4468
ENDMDL
END   
