# Supplementary material for: An Improved Free Energy Perturbation FEP+ Sampling Protocol for Flexible Ligand-Binding Domains
Source: Sci Rep. 2019 Nov 14;9:16829. doi: 10.1038/s41598-019-53133-1 (PMC6856381; doi:10.1038/s41598-019-53133-1)
Supplement: Supplementary file 2 — Dataset 1 [file 41598_2019_53133_MOESM2_ESM.zip › T4.pdb]

REMARK   4      COMPLIES WITH FORMAT V. 3.0, 1-DEC-2006
REMARK 888
REMARK 888 WRITTEN BY MAESTRO (A PRODUCT OF SCHRODINGER, LLC)
TITLE     Inactive T4_protein mutated
HELIX    1   1 ILE A    3  GLU A   11  1
HELIX    2   2 LEU A   39  ILE A   50  1
HELIX    3   3 LYS A   60  LEU A   79  1
HELIX    4   4 LYS A   85  TYR A   88  1
HELIX    5   5 ALA A   93  MET A  106  1
HELIX    6   6 THR A  109  GLY A  110  1
HELIX    7   7 THR A  115  GLN A  122  1
HELIX    8   8 TRP A  126  ALA A  134  1
HELIX    9   9 ARG A  137  GLN A  141  1
HELIX   10  10 ARG A  145  THR A  155  1
HELIX   11  11 ASP A  159  LYS A  162  1
TURN     1   1 MET A   1  ASN A   2
TURN     2   2 GLY A  12  LEU A  13
TURN     3   3 ASP A  20  TYR A  24
TURN     4   4 ILE A  29  GLY A  30
TURN     5   5 LYS A  35  SER A  38
TURN     6   6 GLY A  51  THR A  59
TURN     7   7 ARG A  80  LEU A  84
TURN     8   8 ASP A  89  ASP A  92
TURN     9   9 GLY A 107  GLM A 108
TURN    10  10 VAM A 111  PHE A 114
TURN    11  11 GLN A 123  ARG A 125
TURN    12  12 LYS A 135  SER A 136
TURN    13  13 THR A 142  ASN A 144
TURN    14  14 GLY A 156  TRP A 158
TURN    15  15 ASN A 163  LEU A 164
SHEET    1   1 1 ARG A  14  LYS A  19  0
SHEET    1   2 1 TYR A  25  GLY A  28  0
SHEET    1   3 1 HIS A  31  THR A  34  0
SEQRES   1 A  161  MET ASN ILE PHE GLU MET LEU ARG ILE ASP GLU GLY LEU
SEQRES   2 A  161  ARG LEU LYS ILE TYR LYS ASP THR GLU GLY TYR TYR THR
SEQRES   3 A  161  ILE GLY ILE GLY HIS LEU LEU THR LYS SER PRO SER LEU
SEQRES   4 A  161  ASN ALA ALA LYS SER GLU LEU ASP LYS ALA ILE GLY ARG
SEQRES   5 A  161  ASN CYS ASN GLY VAL ILE THR LYS ASP GLU ALA GLU LYS
SEQRES   6 A  161  LEU PHE ASN GLN ASP VAL ASP ALA ALA VAL ARG GLY ILE
SEQRES   7 A  161  LEU ARG ASN ALA LYS LEU LYS PRO VAL TYR ASP SER LEU
SEQRES   8 A  161  ASP ALA VAL ARG ARG CYS ALA ALA ILE ASN MET VAL PHE
SEQRES   9 A  161  GLN MET GLY THR GLY ALA PHE THR ASN SER LEU ARG MET
SEQRES  10 A  161  LEU GLN GLN LYS ARG TRP ASP GLU ALA ALA VAL ASN LEU
SEQRES  11 A  161  ALA LYS SER ARG TRP TYR ASN GLN THR PRO ASN ARG ALA
SEQRES  12 A  161  LYS ARG VAL ILE THR THR PHE ARG THR GLY THR TRP ASP
SEQRES  13 A  161  ALA TYR LYS ASN LEU
MODEL        1
ATOM      1  N   MET A   1     -16.156  -2.739  10.229  1.00 27.99           N1+
ATOM      2  CA  MET A   1     -16.988  -1.675   9.574  0.50 17.09           C  
ATOM      3  C   MET A   1     -18.449  -1.935  10.043  1.00 14.58           C  
ATOM      4  O   MET A   1     -18.824  -3.079  10.321  1.00 15.59           O  
ATOM      5  CB  MET A   1     -16.825  -1.675   8.035  0.50 20.59           C  
ATOM      6  CG  MET A   1     -17.300  -0.371   7.368  0.50 18.49           C  
ATOM      7  SD  MET A   1     -16.403   1.137   7.835  0.50 21.19           S  
ATOM      8  CE  MET A   1     -14.802   0.815   7.039  0.50 17.18           C  
ATOM      9  H1  MET A   1     -15.247  -2.821   9.812  1.00  0.00           H  
ATOM     10  H2  MET A   1     -16.043  -2.409  11.202  1.00  0.00           H  
ATOM     11  H3  MET A   1     -16.649  -3.617  10.221  1.00  0.00           H  
ATOM     12  HA  MET A   1     -16.604  -0.746   9.995  0.50  0.00           H  
ATOM     13  HB3 MET A   1     -17.359  -2.519   7.594  0.50  0.00           H  
ATOM     14  HB2 MET A   1     -15.779  -1.829   7.769  0.50  0.00           H  
ATOM     15  HG2 MET A   1     -18.357  -0.209   7.579  0.50  0.00           H  
ATOM     16  HG3 MET A   1     -17.227  -0.475   6.288  0.50  0.00           H  
ATOM     17  HE1 MET A   1     -14.162   1.694   7.106  0.50  0.00           H  
ATOM     18  HE2 MET A   1     -14.286  -0.016   7.520  0.50  0.00           H  
ATOM     19  HE3 MET A   1     -14.938   0.572   5.985  0.50  0.00           H  
ATOM     20  N   ASN A   2     -19.236  -0.859  10.129  1.00 12.17           N  
ATOM     21  CA  ASN A   2     -20.620  -0.766  10.602  1.00 12.36           C  
ATOM     22  C   ASN A   2     -20.975   0.730  10.605  1.00 10.36           C  
ATOM     23  O   ASN A   2     -20.121   1.550  10.263  1.00 10.27           O  
ATOM     24  CB  ASN A   2     -20.858  -1.440  11.992  1.00 11.18           C  
ATOM     25  CG  ASN A   2     -20.030  -0.913  13.174  1.00 13.02           C  
ATOM     26  OD1 ASN A   2     -19.696   0.266  13.257  1.00 10.88           O  
ATOM     27  ND2 ASN A   2     -19.722  -1.775  14.135  1.00 13.43           N  
ATOM     28  H   ASN A   2     -18.878   0.058   9.883  1.00  0.00           H  
ATOM     29  HA  ASN A   2     -21.250  -1.259   9.861  1.00  0.00           H  
ATOM     30  HB2 ASN A   2     -20.700  -2.514  11.906  1.00  0.00           H  
ATOM     31  HB3 ASN A   2     -21.908  -1.342  12.267  1.00  0.00           H  
ATOM     32 HD21 ASN A   2     -19.159  -1.482  14.920  1.00  0.00           H  
ATOM     33 HD22 ASN A   2     -20.006  -2.743  14.085  1.00  0.00           H  
ATOM     34  N   ILE A   3     -22.204   1.067  11.014  1.00  9.79           N  
ATOM     35  CA  ILE A   3     -22.698   2.443  11.110  1.00  9.72           C  
ATOM     36  C   ILE A   3     -21.844   3.365  12.018  1.00  9.92           C  
ATOM     37  O   ILE A   3     -21.611   4.521  11.663  1.00  9.48           O  
ATOM     38  CB  ILE A   3     -24.192   2.465  11.566  1.00 10.19           C  
ATOM     39  CG1 ILE A   3     -24.847   3.862  11.547  1.00 10.40           C  
ATOM     40  CG2 ILE A   3     -24.444   1.800  12.935  1.00 10.46           C  
ATOM     41  CD1 ILE A   3     -24.699   4.593  10.208  1.00 10.46           C  
ATOM     42  H   ILE A   3     -22.862   0.347  11.270  1.00  0.00           H  
ATOM     43  HA  ILE A   3     -22.640   2.846  10.098  1.00  0.00           H  
ATOM     44  HB  ILE A   3     -24.741   1.874  10.834  1.00  0.00           H  
ATOM     45 HG12 ILE A   3     -24.439   4.483  12.346  1.00  0.00           H  
ATOM     46 HG13 ILE A   3     -25.909   3.757  11.768  1.00  0.00           H  
ATOM     47 HG21 ILE A   3     -25.512   1.743  13.146  1.00  0.00           H  
ATOM     48 HG22 ILE A   3     -24.057   0.782  12.977  1.00  0.00           H  
ATOM     49 HG23 ILE A   3     -23.990   2.364  13.750  1.00  0.00           H  
ATOM     50 HD11 ILE A   3     -25.502   5.313  10.060  1.00  0.00           H  
ATOM     51 HD12 ILE A   3     -23.758   5.138  10.152  1.00  0.00           H  
ATOM     52 HD13 ILE A   3     -24.720   3.896   9.374  1.00  0.00           H  
ATOM     53  N   PHE A   4     -21.341   2.831  13.139  1.00  8.01           N  
ATOM     54  CA  PHE A   4     -20.522   3.572  14.097  1.00  8.80           C  
ATOM     55  C   PHE A   4     -19.148   3.920  13.502  1.00  9.06           C  
ATOM     56  O   PHE A   4     -18.725   5.071  13.587  1.00 10.59           O  
ATOM     57  CB  PHE A   4     -20.375   2.795  15.422  1.00  9.48           C  
ATOM     58  CG  PHE A   4     -21.683   2.436  16.108  1.00  8.62           C  
ATOM     59  CD1 PHE A   4     -22.400   3.413  16.832  1.00 12.97           C  
ATOM     60  CD2 PHE A   4     -22.267   1.168  15.904  1.00 11.34           C  
ATOM     61  CE1 PHE A   4     -23.634   3.097  17.386  1.00 13.94           C  
ATOM     62  CE2 PHE A   4     -23.504   0.875  16.461  1.00 13.03           C  
ATOM     63  CZ  PHE A   4     -24.182   1.834  17.204  1.00 13.10           C  
ATOM     64  H   PHE A   4     -21.492   1.853  13.341  1.00  0.00           H  
ATOM     65  HA  PHE A   4     -21.046   4.503  14.315  1.00  0.00           H  
ATOM     66  HB3 PHE A   4     -19.786   3.395  16.118  1.00  0.00           H  
ATOM     67  HB2 PHE A   4     -19.798   1.884  15.269  1.00  0.00           H  
ATOM     68  HD1 PHE A   4     -21.996   4.408  16.964  1.00  0.00           H  
ATOM     69  HD2 PHE A   4     -21.753   0.418  15.318  1.00  0.00           H  
ATOM     70  HE1 PHE A   4     -24.173   3.844  17.952  1.00  0.00           H  
ATOM     71  HE2 PHE A   4     -23.944  -0.102  16.311  1.00  0.00           H  
ATOM     72  HZ  PHE A   4     -25.146   1.599  17.633  1.00  0.00           H  
ATOM     73  N   GLU A   5     -18.496   2.936  12.864  1.00  9.78           N  
ATOM     74  CA  GLU A   5     -17.241   3.130  12.140  1.00  9.80           C  
ATOM     75  C   GLU A   5     -17.405   4.046  10.908  1.00  8.93           C  
ATOM     76  O   GLU A   5     -16.551   4.902  10.688  1.00 10.10           O  
ATOM     77  CB  GLU A   5     -16.609   1.770  11.779  1.00 10.24           C  
ATOM     78  CG  GLU A   5     -16.199   0.927  13.010  1.00 10.71           C  
ATOM     79  CD  GLU A   5     -15.407  -0.322  12.632  1.00 21.11           C  
ATOM     80  OE1 GLU A   5     -16.018  -1.398  12.459  1.00 28.40           O  
ATOM     81  OE2 GLU A   5     -14.177  -0.215  12.468  1.00 19.20           O1-
ATOM     82  H   GLU A   5     -18.910   2.007  12.833  1.00  0.00           H  
ATOM     83  HA  GLU A   5     -16.550   3.638  12.816  1.00  0.00           H  
ATOM     84  HB3 GLU A   5     -15.737   1.936  11.143  1.00  0.00           H  
ATOM     85  HB2 GLU A   5     -17.312   1.200  11.173  1.00  0.00           H  
ATOM     86  HG3 GLU A   5     -17.079   0.628  13.581  1.00  0.00           H  
ATOM     87  HG2 GLU A   5     -15.591   1.529  13.687  1.00  0.00           H  
ATOM     88  N   MET A   6     -18.513   3.892  10.168  1.00  8.36           N  
ATOM     89  CA  MET A   6     -18.895   4.710   9.011  1.00  7.77           C  
ATOM     90  C   MET A   6     -19.000   6.205   9.374  1.00  9.23           C  
ATOM     91  O   MET A   6     -18.298   7.030   8.788  1.00  8.68           O  
ATOM     92  CB  MET A   6     -20.213   4.156   8.420  1.00  8.61           C  
ATOM     93  CG  MET A   6     -20.680   4.778   7.098  1.00  9.35           C  
ATOM     94  SD  MET A   6     -22.409   4.365   6.711  1.00  9.24           S  
ATOM     95  CE  MET A   6     -22.410   4.639   4.919  1.00 10.85           C  
ATOM     96  H   MET A   6     -19.158   3.143  10.410  1.00  0.00           H  
ATOM     97  HA  MET A   6     -18.108   4.594   8.262  1.00  0.00           H  
ATOM     98  HB3 MET A   6     -21.013   4.252   9.151  1.00  0.00           H  
ATOM     99  HB2 MET A   6     -20.094   3.088   8.242  1.00  0.00           H  
ATOM    100  HG3 MET A   6     -20.044   4.407   6.295  1.00  0.00           H  
ATOM    101  HG2 MET A   6     -20.574   5.863   7.103  1.00  0.00           H  
ATOM    102  HE1 MET A   6     -23.374   4.371   4.493  1.00  0.00           H  
ATOM    103  HE2 MET A   6     -22.206   5.684   4.682  1.00  0.00           H  
ATOM    104  HE3 MET A   6     -21.654   4.017   4.440  1.00  0.00           H  
ATOM    105  N   LEU A   7     -19.824   6.518  10.383  1.00  9.13           N  
ATOM    106  CA  LEU A   7     -20.010   7.876  10.897  1.00  7.79           C  
ATOM    107  C   LEU A   7     -18.737   8.459  11.535  1.00  9.60           C  
ATOM    108  O   LEU A   7     -18.488   9.653  11.382  1.00 10.11           O  
ATOM    109  CB  LEU A   7     -21.182   7.897  11.897  1.00  9.03           C  
ATOM    110  CG  LEU A   7     -22.568   7.916  11.224  1.00  7.11           C  
ATOM    111  CD1 LEU A   7     -23.686   7.558  12.221  1.00  9.99           C  
ATOM    112  CD2 LEU A   7     -22.841   9.262  10.529  1.00  9.66           C  
ATOM    113  H   LEU A   7     -20.374   5.787  10.827  1.00  0.00           H  
ATOM    114  HA  LEU A   7     -20.257   8.516  10.048  1.00  0.00           H  
ATOM    115  HB3 LEU A   7     -21.104   8.770  12.547  1.00  0.00           H  
ATOM    116  HB2 LEU A   7     -21.091   7.032  12.552  1.00  0.00           H  
ATOM    117  HG  LEU A   7     -22.571   7.137  10.461  1.00  0.00           H  
ATOM    118 HD11 LEU A   7     -24.489   7.015  11.724  1.00  0.00           H  
ATOM    119 HD12 LEU A   7     -23.324   6.924  13.030  1.00  0.00           H  
ATOM    120 HD13 LEU A   7     -24.124   8.445  12.677  1.00  0.00           H  
ATOM    121 HD21 LEU A   7     -23.871   9.594  10.655  1.00  0.00           H  
ATOM    122 HD22 LEU A   7     -22.193  10.058  10.896  1.00  0.00           H  
ATOM    123 HD23 LEU A   7     -22.657   9.178   9.461  1.00  0.00           H  
ATOM    124  N   ARG A   8     -17.934   7.623  12.211  1.00 10.22           N  
ATOM    125  CA  ARG A   8     -16.653   8.022  12.794  1.00 10.78           C  
ATOM    126  C   ARG A   8     -15.603   8.418  11.735  1.00 10.43           C  
ATOM    127  O   ARG A   8     -14.783   9.293  12.019  1.00 11.98           O  
ATOM    128  CB  ARG A   8     -16.164   6.927  13.769  1.00 12.26           C  
ATOM    129  CG  ARG A   8     -14.752   7.112  14.355  1.00 15.20           C  
ATOM    130  CD  ARG A   8     -14.590   8.374  15.219  1.00 17.31           C  
ATOM    131  NE  ARG A   8     -13.186   8.599  15.590  1.00 20.40           N  
ATOM    132  CZ  ARG A   8     -12.216   9.089  14.806  1.00 25.62           C  
ATOM    133  NH1 ARG A   8     -12.449   9.421  13.534  1.00 23.98           N  
ATOM    134  NH2 ARG A   8     -10.992   9.244  15.308  1.00 28.70           N1+
ATOM    135  H   ARG A   8     -18.216   6.657  12.342  1.00  0.00           H  
ATOM    136  HA  ARG A   8     -16.856   8.919  13.383  1.00  0.00           H  
ATOM    137  HB3 ARG A   8     -16.177   5.966  13.254  1.00  0.00           H  
ATOM    138  HB2 ARG A   8     -16.880   6.842  14.588  1.00  0.00           H  
ATOM    139  HG2 ARG A   8     -13.968   7.037  13.601  1.00  0.00           H  
ATOM    140  HG3 ARG A   8     -14.604   6.251  15.008  1.00  0.00           H  
ATOM    141  HD3 ARG A   8     -15.072   8.167  16.175  1.00  0.00           H  
ATOM    142  HD2 ARG A   8     -15.086   9.260  14.826  1.00  0.00           H  
ATOM    143  HE  ARG A   8     -12.960   8.311  16.534  1.00  0.00           H  
ATOM    144 HH11 ARG A   8     -11.708   9.732  12.926  1.00  0.00           H  
ATOM    145 HH12 ARG A   8     -13.369   9.329  13.098  1.00  0.00           H  
ATOM    146 HH21 ARG A   8     -10.227   9.606  14.759  1.00  0.00           H  
ATOM    147 HH22 ARG A   8     -10.761   8.996  16.258  1.00  0.00           H  
ATOM    148  N   ILE A   9     -15.641   7.800  10.547  1.00  9.64           N  
ATOM    149  CA  ILE A   9     -14.847   8.213   9.388  1.00 10.22           C  
ATOM    150  C   ILE A   9     -15.358   9.559   8.825  1.00 11.04           C  
ATOM    151  O   ILE A   9     -14.551  10.463   8.601  1.00 13.43           O  
ATOM    152  CB  ILE A   9     -14.808   7.111   8.277  1.00 11.18           C  
ATOM    153  CG1 ILE A   9     -13.992   5.887   8.758  1.00 13.80           C  
ATOM    154  CG2 ILE A   9     -14.292   7.574   6.892  1.00 13.42           C  
ATOM    155  CD1 ILE A   9     -14.291   4.589   7.992  1.00 13.78           C  
ATOM    156  H   ILE A   9     -16.307   7.049  10.396  1.00  0.00           H  
ATOM    157  HA  ILE A   9     -13.822   8.375   9.729  1.00  0.00           H  
ATOM    158  HB  ILE A   9     -15.833   6.771   8.125  1.00  0.00           H  
ATOM    159 HG13 ILE A   9     -14.190   5.696   9.813  1.00  0.00           H  
ATOM    160 HG12 ILE A   9     -12.927   6.111   8.706  1.00  0.00           H  
ATOM    161 HG21 ILE A   9     -14.258   6.754   6.176  1.00  0.00           H  
ATOM    162 HG22 ILE A   9     -14.938   8.330   6.444  1.00  0.00           H  
ATOM    163 HG23 ILE A   9     -13.287   7.991   6.961  1.00  0.00           H  
ATOM    164 HD11 ILE A   9     -13.744   3.754   8.430  1.00  0.00           H  
ATOM    165 HD12 ILE A   9     -15.352   4.340   8.036  1.00  0.00           H  
ATOM    166 HD13 ILE A   9     -13.999   4.651   6.945  1.00  0.00           H  
ATOM    167  N   ASP A  10     -16.681   9.675   8.643  1.00  9.66           N  
ATOM    168  CA  ASP A  10     -17.356  10.861   8.102  1.00 10.85           C  
ATOM    169  C   ASP A  10     -17.213  12.127   8.963  1.00 10.54           C  
ATOM    170  O   ASP A  10     -16.760  13.152   8.449  1.00 13.50           O  
ATOM    171  CB  ASP A  10     -18.837  10.616   7.712  1.00 10.56           C  
ATOM    172  CG  ASP A  10     -19.030   9.761   6.461  1.00 11.96           C  
ATOM    173  OD1 ASP A  10     -18.183   9.849   5.546  1.00 11.35           O  
ATOM    174  OD2 ASP A  10     -20.087   9.108   6.332  1.00 11.17           O1-
ATOM    175  H   ASP A  10     -17.268   8.868   8.826  1.00  0.00           H  
ATOM    176  HA  ASP A  10     -16.817  11.095   7.182  1.00  0.00           H  
ATOM    177  HB3 ASP A  10     -19.358  11.562   7.569  1.00  0.00           H  
ATOM    178  HB2 ASP A  10     -19.327  10.110   8.544  1.00  0.00           H  
ATOM    179  N   GLU A  11     -17.596  12.058  10.243  1.00  9.78           N  
ATOM    180  CA  GLU A  11     -17.572  13.204  11.158  1.00  9.81           C  
ATOM    181  C   GLU A  11     -16.185  13.465  11.772  1.00 11.06           C  
ATOM    182  O   GLU A  11     -15.874  14.614  12.091  1.00 12.68           O  
ATOM    183  CB  GLU A  11     -18.632  13.009  12.265  1.00 11.22           C  
ATOM    184  CG  GLU A  11     -20.090  13.140  11.771  1.00 10.81           C  
ATOM    185  CD  GLU A  11     -20.478  14.553  11.333  1.00 14.70           C  
ATOM    186  OE1 GLU A  11     -19.860  15.531  11.805  1.00 17.91           O  
ATOM    187  OE2 GLU A  11     -21.412  14.657  10.509  1.00 18.44           O1-
ATOM    188  H   GLU A  11     -17.966  11.182  10.613  1.00  0.00           H  
ATOM    189  HA  GLU A  11     -17.824  14.106  10.597  1.00  0.00           H  
ATOM    190  HB3 GLU A  11     -18.467  13.723  13.073  1.00  0.00           H  
ATOM    191  HB2 GLU A  11     -18.503  12.030  12.725  1.00  0.00           H  
ATOM    192  HG3 GLU A  11     -20.768  12.827  12.564  1.00  0.00           H  
ATOM    193  HG2 GLU A  11     -20.261  12.451  10.943  1.00  0.00           H  
ATOM    194  N   GLY A  12     -15.365  12.419  11.939  1.00 11.55           N  
ATOM    195  CA  GLY A  12     -14.128  12.494  12.716  1.00 12.07           C  
ATOM    196  C   GLY A  12     -14.473  12.450  14.215  1.00 13.53           C  
ATOM    197  O   GLY A  12     -15.521  11.932  14.601  1.00 12.70           O  
ATOM    198  H   GLY A  12     -15.686  11.496  11.681  1.00  0.00           H  
ATOM    199  HA2 GLY A  12     -13.572  13.402  12.474  1.00  0.00           H  
ATOM    200  HA3 GLY A  12     -13.491  11.652  12.456  1.00  0.00           H  
ATOM    201  N   LEU A  13     -13.586  12.982  15.062  1.00 12.54           N  
ATOM    202  CA  LEU A  13     -13.769  13.091  16.508  1.00 14.24           C  
ATOM    203  C   LEU A  13     -13.036  14.362  16.959  1.00 14.73           C  
ATOM    204  O   LEU A  13     -11.827  14.458  16.738  1.00 17.02           O  
ATOM    205  CB  LEU A  13     -13.247  11.801  17.196  1.00 14.18           C  
ATOM    206  CG  LEU A  13     -13.163  11.790  18.746  1.00 17.49           C  
ATOM    207  CD1 LEU A  13     -14.530  11.984  19.427  1.00 16.94           C  
ATOM    208  CD2 LEU A  13     -12.461  10.515  19.259  1.00 23.36           C  
ATOM    209  H   LEU A  13     -12.734  13.400  14.712  1.00  0.00           H  
ATOM    210  HA  LEU A  13     -14.831  13.207  16.721  1.00  0.00           H  
ATOM    211  HB3 LEU A  13     -12.247  11.597  16.808  1.00  0.00           H  
ATOM    212  HB2 LEU A  13     -13.864  10.963  16.874  1.00  0.00           H  
ATOM    213  HG  LEU A  13     -12.535  12.629  19.048  1.00  0.00           H  
ATOM    214 HD11 LEU A  13     -14.412  12.438  20.409  1.00  0.00           H  
ATOM    215 HD12 LEU A  13     -15.192  12.632  18.858  1.00  0.00           H  
ATOM    216 HD13 LEU A  13     -15.047  11.036  19.577  1.00  0.00           H  
ATOM    217 HD21 LEU A  13     -11.562  10.769  19.822  1.00  0.00           H  
ATOM    218 HD22 LEU A  13     -13.097   9.928  19.921  1.00  0.00           H  
ATOM    219 HD23 LEU A  13     -12.156   9.857  18.445  1.00  0.00           H  
ATOM    220  N   ARG A  14     -13.763  15.321  17.543  1.00 12.91           N  
ATOM    221  CA  ARG A  14     -13.218  16.579  18.055  0.50 12.70           C  
ATOM    222  C   ARG A  14     -13.817  16.835  19.446  1.00 14.75           C  
ATOM    223  O   ARG A  14     -15.028  17.008  19.572  1.00 13.43           O  
ATOM    224  CB  ARG A  14     -13.509  17.736  17.073  0.50 13.75           C  
ATOM    225  CG  ARG A  14     -12.883  17.541  15.676  0.50 14.54           C  
ATOM    226  CD  ARG A  14     -13.079  18.726  14.718  0.50 16.91           C  
ATOM    227  NE  ARG A  14     -12.300  19.910  15.117  0.50 24.59           N  
ATOM    228  CZ  ARG A  14     -12.250  21.078  14.461  0.50 25.15           C  
ATOM    229  NH1 ARG A  14     -12.931  21.258  13.328  0.50 17.63           N  
ATOM    230  NH2 ARG A  14     -11.507  22.071  14.947  0.50 24.59           N1+
ATOM    231  H   ARG A  14     -14.766  15.195  17.663  1.00  0.00           H  
ATOM    232  HA  ARG A  14     -12.135  16.499  18.169  0.50  0.00           H  
ATOM    233  HB3 ARG A  14     -13.149  18.670  17.507  0.50  0.00           H  
ATOM    234  HB2 ARG A  14     -14.586  17.851  16.969  0.50  0.00           H  
ATOM    235  HG3 ARG A  14     -13.232  16.630  15.190  0.50  0.00           H  
ATOM    236  HG2 ARG A  14     -11.812  17.402  15.824  0.50  0.00           H  
ATOM    237  HD2 ARG A  14     -14.122  19.037  14.759  0.50  0.00           H  
ATOM    238  HD3 ARG A  14     -12.890  18.428  13.686  0.50  0.00           H  
ATOM    239  HE  ARG A  14     -11.754  19.799  15.961  0.50  0.00           H  
ATOM    240 HH11 ARG A  14     -12.881  22.114  12.796  0.50  0.00           H  
ATOM    241 HH12 ARG A  14     -13.497  20.523  12.933  0.50  0.00           H  
ATOM    242 HH21 ARG A  14     -11.426  22.963  14.482  0.50  0.00           H  
ATOM    243 HH22 ARG A  14     -10.966  21.977  15.794  0.50  0.00           H  
ATOM    244  N   LEU A  15     -12.959  16.831  20.472  1.00 11.88           N  
ATOM    245  CA  LEU A  15     -13.337  16.907  21.889  1.00 11.96           C  
ATOM    246  C   LEU A  15     -13.701  18.327  22.369  1.00 14.67           C  
ATOM    247  O   LEU A  15     -14.179  18.470  23.493  1.00 15.59           O  
ATOM    248  CB  LEU A  15     -12.182  16.325  22.737  1.00 14.15           C  
ATOM    249  CG  LEU A  15     -11.849  14.841  22.458  1.00 13.59           C  
ATOM    250  CD1 LEU A  15     -10.669  14.360  23.325  1.00 21.94           C  
ATOM    251  CD2 LEU A  15     -13.073  13.927  22.636  1.00 16.25           C  
ATOM    252  H   LEU A  15     -11.977  16.685  20.290  1.00  0.00           H  
ATOM    253  HA  LEU A  15     -14.235  16.306  22.047  1.00  0.00           H  
ATOM    254  HB3 LEU A  15     -12.428  16.430  23.793  1.00  0.00           H  
ATOM    255  HB2 LEU A  15     -11.288  16.933  22.588  1.00  0.00           H  
ATOM    256  HG  LEU A  15     -11.531  14.753  21.418  1.00  0.00           H  
ATOM    257 HD11 LEU A  15      -9.856  13.986  22.702  1.00  0.00           H  
ATOM    258 HD12 LEU A  15     -10.259  15.161  23.942  1.00  0.00           H  
ATOM    259 HD13 LEU A  15     -10.956  13.555  24.002  1.00  0.00           H  
ATOM    260 HD21 LEU A  15     -12.784  12.876  22.649  1.00  0.00           H  
ATOM    261 HD22 LEU A  15     -13.606  14.145  23.562  1.00  0.00           H  
ATOM    262 HD23 LEU A  15     -13.777  14.053  21.815  1.00  0.00           H  
ATOM    263  N   LYS A  16     -13.464  19.338  21.528  1.00 11.67           N  
ATOM    264  CA  LYS A  16     -13.817  20.738  21.742  1.00 13.98           C  
ATOM    265  C   LYS A  16     -14.775  21.163  20.614  1.00 11.72           C  
ATOM    266  O   LYS A  16     -14.708  20.583  19.526  1.00 12.40           O  
ATOM    267  CB  LYS A  16     -12.507  21.563  21.770  1.00 16.47           C  
ATOM    268  CG  LYS A  16     -12.678  23.076  22.008  1.00 29.04           C  
ATOM    269  CD  LYS A  16     -11.332  23.794  22.202  0.50 27.10           C  
ATOM    270  CE  LYS A  16     -11.489  25.309  22.440  0.50 29.58           C  
ATOM    271  NZ  LYS A  16     -10.192  25.982  22.625  1.00  0.00           N1+
ATOM    272  H   LYS A  16     -13.178  19.114  20.586  1.00  0.00           H  
ATOM    273  HA  LYS A  16     -14.329  20.849  22.695  1.00  0.00           H  
ATOM    274  HB3 LYS A  16     -11.962  21.413  20.837  1.00  0.00           H  
ATOM    275  HB2 LYS A  16     -11.871  21.160  22.559  1.00  0.00           H  
ATOM    276  HG3 LYS A  16     -13.308  23.241  22.882  1.00  0.00           H  
ATOM    277  HG2 LYS A  16     -13.201  23.526  21.163  1.00  0.00           H  
ATOM    278  HD3 LYS A  16     -10.706  23.623  21.324  1.00  0.00           H  
ATOM    279  HD2 LYS A  16     -10.806  23.344  23.045  1.00  0.00           H  
ATOM    280  HE2 LYS A  16     -12.007  25.769  21.597  1.00  0.00           H  
ATOM    281  HE3 LYS A  16     -12.106  25.486  23.322  1.00  0.00           H  
ATOM    282  HZ1 LYS A  16      -9.613  25.878  21.810  1.00  0.00           H  
ATOM    283  HZ2 LYS A  16     -10.334  26.964  22.780  1.00  0.00           H  
ATOM    284  HZ3 LYS A  16      -9.702  25.610  23.419  1.00  0.00           H  
ATOM    285  N   ILE A  17     -15.641  22.151  20.889  1.00 10.97           N  
ATOM    286  CA  ILE A  17     -16.639  22.678  19.947  1.00  9.56           C  
ATOM    287  C   ILE A  17     -16.008  23.156  18.614  1.00 12.67           C  
ATOM    288  O   ILE A  17     -14.989  23.851  18.628  1.00 14.61           O  
ATOM    289  CB  ILE A  17     -17.484  23.849  20.564  1.00 11.28           C  
ATOM    290  CG1 ILE A  17     -18.274  23.357  21.802  1.00 10.85           C  
ATOM    291  CG2 ILE A  17     -18.450  24.525  19.557  1.00 14.22           C  
ATOM    292  CD1 ILE A  17     -19.127  24.419  22.520  1.00 13.58           C  
ATOM    293  H   ILE A  17     -15.643  22.551  21.819  1.00  0.00           H  
ATOM    294  HA  ILE A  17     -17.310  21.846  19.732  1.00  0.00           H  
ATOM    295  HB  ILE A  17     -16.788  24.617  20.906  1.00  0.00           H  
ATOM    296 HG13 ILE A  17     -17.582  22.943  22.529  1.00  0.00           H  
ATOM    297 HG12 ILE A  17     -18.913  22.527  21.509  1.00  0.00           H  
ATOM    298 HG21 ILE A  17     -19.021  25.334  20.007  1.00  0.00           H  
ATOM    299 HG22 ILE A  17     -17.922  24.988  18.725  1.00  0.00           H  
ATOM    300 HG23 ILE A  17     -19.157  23.804  19.145  1.00  0.00           H  
ATOM    301 HD11 ILE A  17     -19.596  24.002  23.411  1.00  0.00           H  
ATOM    302 HD12 ILE A  17     -18.520  25.270  22.829  1.00  0.00           H  
ATOM    303 HD13 ILE A  17     -19.944  24.785  21.901  1.00  0.00           H  
ATOM    304  N   TYR A  18     -16.652  22.798  17.500  1.00 11.53           N  
ATOM    305  CA  TYR A  18     -16.313  23.204  16.141  1.00 11.67           C  
ATOM    306  C   TYR A  18     -17.602  23.617  15.411  1.00 12.20           C  
ATOM    307  O   TYR A  18     -18.691  23.195  15.800  1.00 12.52           O  
ATOM    308  CB  TYR A  18     -15.564  22.051  15.428  1.00 12.54           C  
ATOM    309  CG  TYR A  18     -16.319  20.747  15.172  1.00 12.91           C  
ATOM    310  CD1 TYR A  18     -16.439  19.780  16.193  1.00 13.54           C  
ATOM    311  CD2 TYR A  18     -16.853  20.466  13.896  1.00 15.43           C  
ATOM    312  CE1 TYR A  18     -17.065  18.544  15.936  1.00 12.56           C  
ATOM    313  CE2 TYR A  18     -17.484  19.230  13.639  1.00 12.40           C  
ATOM    314  CZ  TYR A  18     -17.583  18.261  14.657  1.00 14.18           C  
ATOM    315  OH  TYR A  18     -18.169  17.050  14.420  1.00 14.50           O  
ATOM    316  H   TYR A  18     -17.506  22.242  17.570  1.00  0.00           H  
ATOM    317  HA  TYR A  18     -15.661  24.079  16.171  1.00  0.00           H  
ATOM    318  HB2 TYR A  18     -14.657  21.813  15.987  1.00  0.00           H  
ATOM    319  HB3 TYR A  18     -15.210  22.422  14.467  1.00  0.00           H  
ATOM    320  HD1 TYR A  18     -16.030  19.977  17.175  1.00  0.00           H  
ATOM    321  HD2 TYR A  18     -16.766  21.190  13.099  1.00  0.00           H  
ATOM    322  HE1 TYR A  18     -17.131  17.802  16.719  1.00  0.00           H  
ATOM    323  HE2 TYR A  18     -17.880  19.033  12.653  1.00  0.00           H  
ATOM    324  HH  TYR A  18     -18.478  16.918  13.510  1.00  0.00           H  
ATOM    325  N   LYS A  19     -17.474  24.439  14.363  1.00 12.80           N  
ATOM    326  CA  LYS A  19     -18.573  24.738  13.444  1.00 12.57           C  
ATOM    327  C   LYS A  19     -18.569  23.717  12.294  1.00 12.83           C  
ATOM    328  O   LYS A  19     -17.491  23.351  11.818  1.00 15.03           O  
ATOM    329  CB  LYS A  19     -18.435  26.176  12.906  1.00 12.07           C  
ATOM    330  CG  LYS A  19     -18.761  27.256  13.953  1.00 13.97           C  
ATOM    331  CD  LYS A  19     -18.743  28.674  13.356  1.00 17.78           C  
ATOM    332  CE  LYS A  19     -19.155  29.755  14.374  1.00 19.56           C  
ATOM    333  NZ  LYS A  19     -19.144  31.109  13.795  1.00 23.39           N1+
ATOM    334  H   LYS A  19     -16.555  24.724  14.059  1.00  0.00           H  
ATOM    335  HA  LYS A  19     -19.522  24.671  13.974  1.00  0.00           H  
ATOM    336  HB3 LYS A  19     -19.134  26.297  12.078  1.00  0.00           H  
ATOM    337  HB2 LYS A  19     -17.442  26.332  12.482  1.00  0.00           H  
ATOM    338  HG3 LYS A  19     -18.051  27.195  14.779  1.00  0.00           H  
ATOM    339  HG2 LYS A  19     -19.745  27.057  14.382  1.00  0.00           H  
ATOM    340  HD3 LYS A  19     -19.413  28.709  12.496  1.00  0.00           H  
ATOM    341  HD2 LYS A  19     -17.744  28.888  12.975  1.00  0.00           H  
ATOM    342  HE3 LYS A  19     -18.481  29.738  15.232  1.00  0.00           H  
ATOM    343  HE2 LYS A  19     -20.157  29.545  14.753  1.00  0.00           H  
ATOM    344  HZ1 LYS A  19     -19.418  31.778  14.494  1.00  0.00           H  
ATOM    345  HZ2 LYS A  19     -18.224  31.356  13.474  1.00  0.00           H  
ATOM    346  HZ3 LYS A  19     -19.786  31.179  13.026  1.00  0.00           H  
ATOM    347  N   ASP A  20     -19.761  23.292  11.856  1.00 11.92           N  
ATOM    348  CA  ASP A  20     -19.953  22.389  10.714  1.00 10.71           C  
ATOM    349  C   ASP A  20     -19.805  23.141   9.365  1.00 10.75           C  
ATOM    350  O   ASP A  20     -19.328  24.278   9.317  1.00 13.29           O  
ATOM    351  CB  ASP A  20     -21.272  21.563  10.790  1.00 16.00           C  
ATOM    352  CG  ASP A  20     -22.596  22.326  10.664  1.00 16.07           C  
ATOM    353  OD1 ASP A  20     -22.578  23.538  10.372  1.00 14.31           O  
ATOM    354  OD2 ASP A  20     -23.644  21.660  10.783  1.00 19.24           O1-
ATOM    355  H   ASP A  20     -20.609  23.630  12.303  1.00  0.00           H  
ATOM    356  HA  ASP A  20     -19.141  21.660  10.736  1.00  0.00           H  
ATOM    357  HB2 ASP A  20     -21.283  21.055  11.755  1.00  0.00           H  
ATOM    358  HB3 ASP A  20     -21.250  20.782  10.029  1.00  0.00           H  
ATOM    359  N   THR A  21     -20.207  22.482   8.275  1.00 12.09           N  
ATOM    360  CA  THR A  21     -20.181  23.005   6.914  0.80 12.06           C  
ATOM    361  C   THR A  21     -21.296  24.045   6.629  1.00 13.25           C  
ATOM    362  O   THR A  21     -21.137  24.820   5.683  1.00 14.08           O  
ATOM    363  CB  THR A  21     -20.324  21.822   5.919  0.80 13.37           C  
ATOM    364  OG1 THR A  21     -21.452  21.018   6.244  0.80 16.81           O  
ATOM    365  CG2 THR A  21     -19.097  20.897   5.938  0.80 13.85           C  
ATOM    366  H   THR A  21     -20.637  21.570   8.351  1.00  0.00           H  
ATOM    367  HA  THR A  21     -19.220  23.495   6.746  0.80  0.00           H  
ATOM    368  HB  THR A  21     -20.454  22.206   4.904  0.80  0.00           H  
ATOM    369  HG1 THR A  21     -21.531  20.324   5.577  0.80  0.00           H  
ATOM    370 HG21 THR A  21     -19.183  20.098   5.202  0.80  0.00           H  
ATOM    371 HG22 THR A  21     -18.190  21.454   5.701  0.80  0.00           H  
ATOM    372 HG23 THR A  21     -18.947  20.433   6.914  0.80  0.00           H  
ATOM    373  N   GLU A  22     -22.362  24.094   7.443  1.00 11.76           N  
ATOM    374  CA  GLU A  22     -23.386  25.142   7.382  1.00 11.13           C  
ATOM    375  C   GLU A  22     -22.969  26.326   8.281  1.00 12.08           C  
ATOM    376  O   GLU A  22     -23.204  27.479   7.915  1.00 14.78           O  
ATOM    377  CB  GLU A  22     -24.761  24.577   7.808  1.00 13.47           C  
ATOM    378  CG  GLU A  22     -25.291  23.374   6.990  1.00 17.05           C  
ATOM    379  CD  GLU A  22     -25.694  23.654   5.541  1.00 25.96           C  
ATOM    380  OE1 GLU A  22     -25.572  24.795   5.049  1.00 25.34           O  
ATOM    381  OE2 GLU A  22     -26.195  22.713   4.892  1.00 28.62           O1-
ATOM    382  H   GLU A  22     -22.389  23.514   8.278  1.00  0.00           H  
ATOM    383  HA  GLU A  22     -23.467  25.519   6.362  1.00  0.00           H  
ATOM    384  HB2 GLU A  22     -25.501  25.378   7.771  1.00  0.00           H  
ATOM    385  HB3 GLU A  22     -24.716  24.281   8.856  1.00  0.00           H  
ATOM    386  HG3 GLU A  22     -26.171  22.980   7.499  1.00  0.00           H  
ATOM    387  HG2 GLU A  22     -24.559  22.566   6.998  1.00  0.00           H  
ATOM    388  N   GLY A  23     -22.306  26.026   9.404  1.00 11.31           N  
ATOM    389  CA  GLY A  23     -21.738  26.986  10.346  1.00 11.54           C  
ATOM    390  C   GLY A  23     -22.336  26.806  11.750  1.00 12.68           C  
ATOM    391  O   GLY A  23     -22.202  27.711  12.574  1.00 16.15           O  
ATOM    392  H   GLY A  23     -22.273  25.035   9.686  1.00  0.00           H  
ATOM    393  HA2 GLY A  23     -21.889  28.017  10.022  1.00  0.00           H  
ATOM    394  HA3 GLY A  23     -20.661  26.826  10.394  1.00  0.00           H  
ATOM    395  N   TYR A  24     -23.006  25.682  12.033  1.00 11.51           N  
ATOM    396  CA  TYR A  24     -23.672  25.401  13.304  1.00 12.47           C  
ATOM    397  C   TYR A  24     -22.697  24.692  14.263  1.00 10.46           C  
ATOM    398  O   TYR A  24     -21.880  23.880  13.818  1.00 11.26           O  
ATOM    399  CB  TYR A  24     -24.915  24.525  13.041  1.00 12.94           C  
ATOM    400  CG  TYR A  24     -25.916  25.031  12.005  1.00 15.81           C  
ATOM    401  CD1 TYR A  24     -26.240  26.402  11.895  1.00 18.76           C  
ATOM    402  CD2 TYR A  24     -26.551  24.104  11.151  1.00 19.75           C  
ATOM    403  CE1 TYR A  24     -27.192  26.837  10.952  1.00 25.25           C  
ATOM    404  CE2 TYR A  24     -27.503  24.538  10.208  1.00 19.74           C  
ATOM    405  CZ  TYR A  24     -27.828  25.904  10.110  1.00 29.41           C  
ATOM    406  OH  TYR A  24     -28.762  26.313   9.205  1.00 30.60           O  
ATOM    407  H   TYR A  24     -22.990  24.900  11.366  1.00  0.00           H  
ATOM    408  HA  TYR A  24     -23.995  26.333  13.771  1.00  0.00           H  
ATOM    409  HB3 TYR A  24     -25.451  24.377  13.978  1.00  0.00           H  
ATOM    410  HB2 TYR A  24     -24.582  23.533  12.731  1.00  0.00           H  
ATOM    411  HD1 TYR A  24     -25.769  27.134  12.534  1.00  0.00           H  
ATOM    412  HD2 TYR A  24     -26.303  23.053  11.211  1.00  0.00           H  
ATOM    413  HE1 TYR A  24     -27.429  27.889  10.890  1.00  0.00           H  
ATOM    414  HE2 TYR A  24     -27.977  23.816   9.559  1.00  0.00           H  
ATOM    415  HH  TYR A  24     -28.879  27.273   9.190  1.00  0.00           H  
ATOM    416  N   TYR A  25     -22.783  25.008  15.562  1.00 11.10           N  
ATOM    417  CA  TYR A  25     -21.886  24.470  16.587  1.00  9.98           C  
ATOM    418  C   TYR A  25     -22.146  22.980  16.843  1.00 10.34           C  
ATOM    419  O   TYR A  25     -23.288  22.581  17.078  1.00 10.65           O  
ATOM    420  CB  TYR A  25     -22.006  25.269  17.894  1.00 10.44           C  
ATOM    421  CG  TYR A  25     -21.538  26.709  17.802  1.00 11.50           C  
ATOM    422  CD1 TYR A  25     -20.173  27.014  17.611  1.00 12.51           C  
ATOM    423  CD2 TYR A  25     -22.470  27.755  17.925  1.00 15.24           C  
ATOM    424  CE1 TYR A  25     -19.745  28.356  17.557  1.00 15.81           C  
ATOM    425  CE2 TYR A  25     -22.040  29.090  17.870  1.00 16.74           C  
ATOM    426  CZ  TYR A  25     -20.682  29.400  17.682  1.00 17.83           C  
ATOM    427  OH  TYR A  25     -20.282  30.703  17.605  1.00 24.34           O  
ATOM    428  H   TYR A  25     -23.536  25.599  15.890  1.00  0.00           H  
ATOM    429  HA  TYR A  25     -20.867  24.592  16.217  1.00  0.00           H  
ATOM    430  HB3 TYR A  25     -21.406  24.789  18.669  1.00  0.00           H  
ATOM    431  HB2 TYR A  25     -23.035  25.236  18.258  1.00  0.00           H  
ATOM    432  HD1 TYR A  25     -19.447  26.222  17.506  1.00  0.00           H  
ATOM    433  HD2 TYR A  25     -23.519  27.546  18.069  1.00  0.00           H  
ATOM    434  HE1 TYR A  25     -18.697  28.577  17.421  1.00  0.00           H  
ATOM    435  HE2 TYR A  25     -22.777  29.865  17.980  1.00  0.00           H  
ATOM    436  HH  TYR A  25     -21.016  31.333  17.727  1.00  0.00           H  
ATOM    437  N   THR A  26     -21.070  22.202  16.786  1.00  8.84           N  
ATOM    438  CA  THR A  26     -21.036  20.752  16.885  1.00  9.88           C  
ATOM    439  C   THR A  26     -19.838  20.344  17.775  1.00  9.34           C  
ATOM    440  O   THR A  26     -18.890  21.120  17.900  1.00  9.74           O  
ATOM    441  CB  THR A  26     -20.831  20.164  15.460  1.00  9.52           C  
ATOM    442  OG1 THR A  26     -21.780  20.718  14.561  1.00 11.60           O  
ATOM    443  CG2 THR A  26     -20.998  18.644  15.354  1.00 10.90           C  
ATOM    444  H   THR A  26     -20.153  22.609  16.590  1.00  0.00           H  
ATOM    445  HA  THR A  26     -21.956  20.381  17.335  1.00  0.00           H  
ATOM    446  HB  THR A  26     -19.836  20.433  15.097  1.00  0.00           H  
ATOM    447  HG1 THR A  26     -21.663  21.680  14.560  1.00  0.00           H  
ATOM    448 HG21 THR A  26     -20.854  18.310  14.327  1.00  0.00           H  
ATOM    449 HG22 THR A  26     -20.277  18.104  15.967  1.00  0.00           H  
ATOM    450 HG23 THR A  26     -21.997  18.338  15.661  1.00  0.00           H  
ATOM    451  N   ILE A  27     -19.883  19.162  18.393  1.00  9.39           N  
ATOM    452  CA  ILE A  27     -18.794  18.615  19.201  1.00  9.19           C  
ATOM    453  C   ILE A  27     -18.840  17.074  19.131  1.00  9.69           C  
ATOM    454  O   ILE A  27     -19.842  16.505  18.691  1.00  9.92           O  
ATOM    455  CB  ILE A  27     -18.905  19.112  20.677  1.00 11.00           C  
ATOM    456  CG1 ILE A  27     -17.631  18.843  21.512  1.00 12.33           C  
ATOM    457  CG2 ILE A  27     -20.167  18.610  21.412  1.00 12.63           C  
ATOM    458  CD1 ILE A  27     -17.550  19.667  22.803  1.00 14.22           C  
ATOM    459  H   ILE A  27     -20.703  18.566  18.319  1.00  0.00           H  
ATOM    460  HA  ILE A  27     -17.838  18.935  18.782  1.00  0.00           H  
ATOM    461  HB  ILE A  27     -18.998  20.196  20.615  1.00  0.00           H  
ATOM    462 HG13 ILE A  27     -16.746  19.048  20.911  1.00  0.00           H  
ATOM    463 HG12 ILE A  27     -17.570  17.789  21.779  1.00  0.00           H  
ATOM    464 HG21 ILE A  27     -20.299  19.142  22.351  1.00  0.00           H  
ATOM    465 HG22 ILE A  27     -21.066  18.784  20.821  1.00  0.00           H  
ATOM    466 HG23 ILE A  27     -20.115  17.545  21.637  1.00  0.00           H  
ATOM    467 HD11 ILE A  27     -16.522  19.755  23.151  1.00  0.00           H  
ATOM    468 HD12 ILE A  27     -17.931  20.675  22.660  1.00  0.00           H  
ATOM    469 HD13 ILE A  27     -18.126  19.202  23.601  1.00  0.00           H  
ATOM    470  N   GLY A  28     -17.761  16.412  19.562  1.00  9.52           N  
ATOM    471  CA  GLY A  28     -17.658  14.963  19.662  1.00  9.45           C  
ATOM    472  C   GLY A  28     -17.553  14.374  18.255  1.00 10.39           C  
ATOM    473  O   GLY A  28     -16.732  14.823  17.452  1.00 12.57           O  
ATOM    474  H   GLY A  28     -16.908  16.923  19.774  1.00  0.00           H  
ATOM    475  HA2 GLY A  28     -18.512  14.560  20.209  1.00  0.00           H  
ATOM    476  HA3 GLY A  28     -16.758  14.712  20.223  1.00  0.00           H  
ATOM    477  N   ILE A  29     -18.378  13.361  17.983  1.00  8.62           N  
ATOM    478  CA  ILE A  29     -18.547  12.749  16.671  1.00  8.80           C  
ATOM    479  C   ILE A  29     -19.924  13.241  16.167  1.00  8.33           C  
ATOM    480  O   ILE A  29     -20.932  12.548  16.307  1.00  9.38           O  
ATOM    481  CB  ILE A  29     -18.502  11.185  16.752  1.00  9.73           C  
ATOM    482  CG1 ILE A  29     -17.223  10.676  17.461  1.00 10.97           C  
ATOM    483  CG2 ILE A  29     -18.652  10.508  15.369  1.00 12.56           C  
ATOM    484  CD1 ILE A  29     -17.282   9.215  17.930  1.00 16.11           C  
ATOM    485  H   ILE A  29     -19.039  13.055  18.681  1.00  0.00           H  
ATOM    486  HA  ILE A  29     -17.777  13.081  15.971  1.00  0.00           H  
ATOM    487  HB  ILE A  29     -19.347  10.856  17.354  1.00  0.00           H  
ATOM    488 HG13 ILE A  29     -17.037  11.267  18.354  1.00  0.00           H  
ATOM    489 HG12 ILE A  29     -16.353  10.825  16.822  1.00  0.00           H  
ATOM    490 HG21 ILE A  29     -18.675   9.423  15.452  1.00  0.00           H  
ATOM    491 HG22 ILE A  29     -19.576  10.793  14.866  1.00  0.00           H  
ATOM    492 HG23 ILE A  29     -17.828  10.769  14.707  1.00  0.00           H  
ATOM    493 HD11 ILE A  29     -16.349   8.930  18.416  1.00  0.00           H  
ATOM    494 HD12 ILE A  29     -18.083   9.073  18.656  1.00  0.00           H  
ATOM    495 HD13 ILE A  29     -17.446   8.522  17.106  1.00  0.00           H  
ATOM    496  N   GLY A  30     -19.957  14.478  15.655  1.00  8.94           N  
ATOM    497  CA  GLY A  30     -21.114  15.035  14.953  1.00  9.03           C  
ATOM    498  C   GLY A  30     -22.309  15.391  15.853  1.00  8.29           C  
ATOM    499  O   GLY A  30     -23.418  15.521  15.335  1.00 10.97           O  
ATOM    500  H   GLY A  30     -19.107  15.028  15.631  1.00  0.00           H  
ATOM    501  HA2 GLY A  30     -21.450  14.329  14.195  1.00  0.00           H  
ATOM    502  HA3 GLY A  30     -20.798  15.929  14.417  1.00  0.00           H  
ATOM    503  N   HIS A  31     -22.127  15.559  17.172  1.00  8.51           N  
ATOM    504  CA  HIS A  31     -23.200  15.955  18.089  1.00  8.17           C  
ATOM    505  C   HIS A  31     -23.456  17.469  17.968  1.00  8.85           C  
ATOM    506  O   HIS A  31     -22.688  18.255  18.523  1.00 10.93           O  
ATOM    507  CB  HIS A  31     -22.858  15.543  19.540  1.00 10.23           C  
ATOM    508  CG  HIS A  31     -23.910  15.906  20.559  1.00 10.70           C  
ATOM    509  ND1 HIS A  31     -25.211  15.445  20.468  1.00 12.37           N1+
ATOM    510  CD2 HIS A  31     -23.896  16.843  21.577  1.00 12.16           C  
ATOM    511  CE1 HIS A  31     -25.922  16.043  21.416  1.00 13.38           C  
ATOM    512  NE2 HIS A  31     -25.172  16.891  22.115  1.00 14.08           N  
ATOM    513  H   HIS A  31     -21.187  15.557  17.554  1.00  0.00           H  
ATOM    514  HA  HIS A  31     -24.113  15.423  17.812  1.00  0.00           H  
ATOM    515  HB3 HIS A  31     -21.932  16.009  19.870  1.00  0.00           H  
ATOM    516  HB2 HIS A  31     -22.694  14.466  19.589  1.00  0.00           H  
ATOM    517  HD1 HIS A  31     -25.589  14.735  19.774  1.00  0.00           H  
ATOM    518  HD2 HIS A  31     -23.100  17.470  21.952  1.00  0.00           H  
ATOM    519  HE1 HIS A  31     -26.977  15.867  21.582  1.00  0.00           H  
ATOM    520  HE2 HIS A  31     -25.492  17.479  22.872  1.00  0.00           H  
ATOM    521  N   LEU A  32     -24.508  17.845  17.227  1.00  9.15           N  
ATOM    522  CA  LEU A  32     -24.983  19.222  17.055  1.00 10.33           C  
ATOM    523  C   LEU A  32     -25.436  19.825  18.400  1.00 11.33           C  
ATOM    524  O   LEU A  32     -26.156  19.160  19.149  1.00 12.15           O  
ATOM    525  CB  LEU A  32     -26.125  19.221  16.004  1.00 11.58           C  
ATOM    526  CG  LEU A  32     -26.811  20.582  15.710  1.00 13.83           C  
ATOM    527  CD1 LEU A  32     -25.832  21.638  15.156  1.00 11.92           C  
ATOM    528  CD2 LEU A  32     -28.048  20.400  14.803  1.00 15.85           C  
ATOM    529  H   LEU A  32     -25.059  17.127  16.779  1.00  0.00           H  
ATOM    530  HA  LEU A  32     -24.147  19.807  16.669  1.00  0.00           H  
ATOM    531  HB3 LEU A  32     -26.892  18.521  16.344  1.00  0.00           H  
ATOM    532  HB2 LEU A  32     -25.744  18.812  15.067  1.00  0.00           H  
ATOM    533  HG  LEU A  32     -27.197  20.969  16.654  1.00  0.00           H  
ATOM    534 HD11 LEU A  32     -26.150  22.048  14.198  1.00  0.00           H  
ATOM    535 HD12 LEU A  32     -25.742  22.479  15.843  1.00  0.00           H  
ATOM    536 HD13 LEU A  32     -24.828  21.239  15.003  1.00  0.00           H  
ATOM    537 HD21 LEU A  32     -28.926  20.867  15.251  1.00  0.00           H  
ATOM    538 HD22 LEU A  32     -27.921  20.839  13.814  1.00  0.00           H  
ATOM    539 HD23 LEU A  32     -28.293  19.349  14.647  1.00  0.00           H  
ATOM    540  N   LEU A  33     -25.018  21.065  18.669  1.00  9.44           N  
ATOM    541  CA  LEU A  33     -25.297  21.780  19.912  1.00 10.51           C  
ATOM    542  C   LEU A  33     -26.399  22.822  19.700  1.00 12.85           C  
ATOM    543  O   LEU A  33     -27.372  22.826  20.453  1.00 15.57           O  
ATOM    544  CB  LEU A  33     -24.000  22.436  20.434  1.00 11.00           C  
ATOM    545  CG  LEU A  33     -22.903  21.410  20.785  1.00 12.33           C  
ATOM    546  CD1 LEU A  33     -21.557  22.096  21.072  1.00 12.44           C  
ATOM    547  CD2 LEU A  33     -23.344  20.491  21.937  1.00 11.22           C  
ATOM    548  H   LEU A  33     -24.423  21.553  17.999  1.00  0.00           H  
ATOM    549  HA  LEU A  33     -25.661  21.088  20.673  1.00  0.00           H  
ATOM    550  HB3 LEU A  33     -24.225  23.036  21.319  1.00  0.00           H  
ATOM    551  HB2 LEU A  33     -23.623  23.138  19.690  1.00  0.00           H  
ATOM    552  HG  LEU A  33     -22.730  20.776  19.914  1.00  0.00           H  
ATOM    553 HD11 LEU A  33     -21.199  21.911  22.084  1.00  0.00           H  
ATOM    554 HD12 LEU A  33     -20.794  21.736  20.382  1.00  0.00           H  
ATOM    555 HD13 LEU A  33     -21.607  23.176  20.948  1.00  0.00           H  
ATOM    556 HD21 LEU A  33     -22.498  20.122  22.513  1.00  0.00           H  
ATOM    557 HD22 LEU A  33     -24.019  20.996  22.629  1.00  0.00           H  
ATOM    558 HD23 LEU A  33     -23.871  19.624  21.543  1.00  0.00           H  
ATOM    559  N   THR A  34     -26.258  23.673  18.678  1.00 12.51           N  
ATOM    560  CA  THR A  34     -27.228  24.710  18.354  1.00 13.40           C  
ATOM    561  C   THR A  34     -26.900  25.302  16.970  1.00 15.27           C  
ATOM    562  O   THR A  34     -25.741  25.280  16.541  1.00 16.00           O  
ATOM    563  CB  THR A  34     -27.261  25.853  19.429  1.00 18.63           C  
ATOM    564  OG1 THR A  34     -28.280  26.807  19.163  1.00 19.74           O  
ATOM    565  CG2 THR A  34     -25.951  26.649  19.553  1.00 17.12           C  
ATOM    566  H   THR A  34     -25.458  23.627  18.057  1.00  0.00           H  
ATOM    567  HA  THR A  34     -28.211  24.238  18.295  1.00  0.00           H  
ATOM    568  HB  THR A  34     -27.485  25.421  20.405  1.00  0.00           H  
ATOM    569  HG1 THR A  34     -29.119  26.444  19.487  1.00  0.00           H  
ATOM    570 HG21 THR A  34     -25.987  27.338  20.396  1.00  0.00           H  
ATOM    571 HG22 THR A  34     -25.106  25.981  19.709  1.00  0.00           H  
ATOM    572 HG23 THR A  34     -25.741  27.240  18.662  1.00  0.00           H  
ATOM    573  N   LYS A  35     -27.935  25.848  16.323  1.00 14.48           N  
ATOM    574  CA  LYS A  35     -27.832  26.649  15.107  1.00 16.17           C  
ATOM    575  C   LYS A  35     -27.633  28.150  15.414  1.00 17.05           C  
ATOM    576  O   LYS A  35     -27.412  28.923  14.480  1.00 22.19           O  
ATOM    577  CB  LYS A  35     -29.093  26.424  14.246  1.00 19.86           C  
ATOM    578  CG  LYS A  35     -29.289  24.959  13.808  1.00 17.90           C  
ATOM    579  CD  LYS A  35     -30.412  24.804  12.771  1.00 24.75           C  
ATOM    580  CE  LYS A  35     -30.555  23.359  12.258  1.00 26.34           C  
ATOM    581  NZ  LYS A  35     -31.618  23.237  11.244  1.00 32.58           N1+
ATOM    582  H   LYS A  35     -28.846  25.830  16.759  1.00  0.00           H  
ATOM    583  HA  LYS A  35     -26.961  26.323  14.538  1.00  0.00           H  
ATOM    584  HB3 LYS A  35     -29.014  27.044  13.351  1.00  0.00           H  
ATOM    585  HB2 LYS A  35     -29.980  26.773  14.775  1.00  0.00           H  
ATOM    586  HG3 LYS A  35     -29.512  24.339  14.677  1.00  0.00           H  
ATOM    587  HG2 LYS A  35     -28.356  24.576  13.397  1.00  0.00           H  
ATOM    588  HD3 LYS A  35     -30.219  25.473  11.931  1.00  0.00           H  
ATOM    589  HD2 LYS A  35     -31.354  25.132  13.214  1.00  0.00           H  
ATOM    590  HE3 LYS A  35     -30.775  22.685  13.087  1.00  0.00           H  
ATOM    591  HE2 LYS A  35     -29.614  23.023  11.821  1.00  0.00           H  
ATOM    592  HZ1 LYS A  35     -31.680  22.286  10.924  1.00  0.00           H  
ATOM    593  HZ2 LYS A  35     -32.510  23.494  11.628  1.00  0.00           H  
ATOM    594  HZ3 LYS A  35     -31.425  23.823  10.451  1.00  0.00           H  
ATOM    595  N   SER A  36     -27.724  28.556  16.691  1.00 20.56           N  
ATOM    596  CA  SER A  36     -27.485  29.928  17.150  1.00 21.88           C  
ATOM    597  C   SER A  36     -26.022  30.360  16.883  1.00 21.60           C  
ATOM    598  O   SER A  36     -25.127  29.527  17.038  1.00 19.10           O  
ATOM    599  CB  SER A  36     -27.793  29.993  18.666  1.00 23.61           C  
ATOM    600  OG  SER A  36     -27.696  31.310  19.195  1.00 23.95           O  
ATOM    601  H   SER A  36     -27.879  27.868  17.422  1.00  0.00           H  
ATOM    602  HA  SER A  36     -28.190  30.559  16.608  1.00  0.00           H  
ATOM    603  HB3 SER A  36     -27.108  29.351  19.223  1.00  0.00           H  
ATOM    604  HB2 SER A  36     -28.799  29.619  18.862  1.00  0.00           H  
ATOM    605  HG  SER A  36     -28.576  31.712  19.155  1.00  0.00           H  
ATOM    606  N   PRO A  37     -25.785  31.646  16.527  1.00 21.63           N  
ATOM    607  CA  PRO A  37     -24.417  32.190  16.449  1.00 20.80           C  
ATOM    608  C   PRO A  37     -23.711  32.351  17.813  1.00 19.04           C  
ATOM    609  O   PRO A  37     -22.483  32.467  17.831  1.00 27.60           O  
ATOM    610  CB  PRO A  37     -24.607  33.537  15.731  1.00 23.22           C  
ATOM    611  CG  PRO A  37     -26.013  33.978  16.109  1.00 30.86           C  
ATOM    612  CD  PRO A  37     -26.785  32.663  16.183  1.00 25.19           C  
ATOM    613  HA  PRO A  37     -23.793  31.539  15.833  1.00  0.00           H  
ATOM    614  HB3 PRO A  37     -24.547  33.380  14.653  1.00  0.00           H  
ATOM    615  HB2 PRO A  37     -23.853  34.282  15.991  1.00  0.00           H  
ATOM    616  HG3 PRO A  37     -26.447  34.695  15.411  1.00  0.00           H  
ATOM    617  HG2 PRO A  37     -25.993  34.446  17.095  1.00  0.00           H  
ATOM    618  HD2 PRO A  37     -27.600  32.737  16.902  1.00  0.00           H  
ATOM    619  HD3 PRO A  37     -27.210  32.414  15.209  1.00  0.00           H  
ATOM    620  N   SER A  38     -24.463  32.332  18.924  1.00 18.94           N  
ATOM    621  CA  SER A  38     -23.931  32.392  20.282  1.00 22.60           C  
ATOM    622  C   SER A  38     -23.212  31.081  20.656  1.00 18.49           C  
ATOM    623  O   SER A  38     -23.844  30.024  20.712  1.00 17.17           O  
ATOM    624  CB  SER A  38     -25.087  32.711  21.258  1.00 21.71           C  
ATOM    625  OG  SER A  38     -24.646  32.848  22.603  1.00 27.71           O  
ATOM    626  H   SER A  38     -25.462  32.190  18.855  1.00  0.00           H  
ATOM    627  HA  SER A  38     -23.217  33.217  20.325  1.00  0.00           H  
ATOM    628  HB3 SER A  38     -25.851  31.935  21.213  1.00  0.00           H  
ATOM    629  HB2 SER A  38     -25.576  33.641  20.963  1.00  0.00           H  
ATOM    630  HG  SER A  38     -24.492  33.790  22.766  1.00  0.00           H  
ATOM    631  N   LEU A  39     -21.909  31.181  20.955  1.00 19.98           N  
ATOM    632  CA  LEU A  39     -21.118  30.091  21.530  1.00 17.19           C  
ATOM    633  C   LEU A  39     -21.546  29.788  22.983  1.00 17.84           C  
ATOM    634  O   LEU A  39     -21.479  28.637  23.407  1.00 17.10           O  
ATOM    635  CB  LEU A  39     -19.613  30.442  21.412  1.00 18.98           C  
ATOM    636  CG  LEU A  39     -18.617  29.409  21.996  1.00 19.40           C  
ATOM    637  CD1 LEU A  39     -18.788  28.008  21.372  1.00 17.35           C  
ATOM    638  CD2 LEU A  39     -17.165  29.923  21.888  1.00 28.90           C  
ATOM    639  H   LEU A  39     -21.443  32.070  20.850  1.00  0.00           H  
ATOM    640  HA  LEU A  39     -21.311  29.193  20.940  1.00  0.00           H  
ATOM    641  HB3 LEU A  39     -19.441  31.401  21.903  1.00  0.00           H  
ATOM    642  HB2 LEU A  39     -19.375  30.597  20.358  1.00  0.00           H  
ATOM    643  HG  LEU A  39     -18.819  29.312  23.063  1.00  0.00           H  
ATOM    644 HD11 LEU A  39     -17.839  27.503  21.190  1.00  0.00           H  
ATOM    645 HD12 LEU A  39     -19.364  27.365  22.036  1.00  0.00           H  
ATOM    646 HD13 LEU A  39     -19.319  28.043  20.421  1.00  0.00           H  
ATOM    647 HD21 LEU A  39     -16.539  29.291  21.258  1.00  0.00           H  
ATOM    648 HD22 LEU A  39     -17.115  30.928  21.467  1.00  0.00           H  
ATOM    649 HD23 LEU A  39     -16.693  29.967  22.870  1.00  0.00           H  
ATOM    650  N   ASN A  40     -22.030  30.808  23.710  1.00 18.36           N  
ATOM    651  CA  ASN A  40     -22.549  30.666  25.079  1.00 16.83           C  
ATOM    652  C   ASN A  40     -23.812  29.791  25.108  1.00 18.76           C  
ATOM    653  O   ASN A  40     -23.954  28.976  26.020  1.00 18.35           O  
ATOM    654  CB  ASN A  40     -22.836  32.045  25.719  1.00 24.01           C  
ATOM    655  CG  ASN A  40     -21.589  32.879  26.032  1.00 31.56           C  
ATOM    656  OD1 ASN A  40     -20.517  32.350  26.315  1.00 32.66           O  
ATOM    657  ND2 ASN A  40     -21.715  34.201  26.014  1.00 40.31           N  
ATOM    658  H   ASN A  40     -22.100  31.720  23.284  1.00  0.00           H  
ATOM    659  HA  ASN A  40     -21.768  30.164  25.654  1.00  0.00           H  
ATOM    660  HB3 ASN A  40     -23.343  31.895  26.674  1.00  0.00           H  
ATOM    661  HB2 ASN A  40     -23.528  32.615  25.098  1.00  0.00           H  
ATOM    662 HD21 ASN A  40     -20.926  34.796  26.225  1.00  0.00           H  
ATOM    663 HD22 ASN A  40     -22.600  34.643  25.803  1.00  0.00           H  
ATOM    664  N   ALA A  41     -24.675  29.922  24.088  1.00 16.20           N  
ATOM    665  CA  ALA A  41     -25.820  29.036  23.875  1.00 16.06           C  
ATOM    666  C   ALA A  41     -25.385  27.584  23.607  1.00 18.46           C  
ATOM    667  O   ALA A  41     -25.941  26.672  24.217  1.00 16.68           O  
ATOM    668  CB  ALA A  41     -26.702  29.567  22.735  1.00 19.38           C  
ATOM    669  H   ALA A  41     -24.508  30.637  23.391  1.00  0.00           H  
ATOM    670  HA  ALA A  41     -26.418  29.043  24.788  1.00  0.00           H  
ATOM    671  HB1 ALA A  41     -27.595  28.952  22.617  1.00  0.00           H  
ATOM    672  HB2 ALA A  41     -27.033  30.586  22.934  1.00  0.00           H  
ATOM    673  HB3 ALA A  41     -26.179  29.563  21.779  1.00  0.00           H  
ATOM    674  N   ALA A  42     -24.365  27.399  22.755  1.00 13.52           N  
ATOM    675  CA  ALA A  42     -23.776  26.095  22.437  1.00 12.45           C  
ATOM    676  C   ALA A  42     -23.192  25.391  23.674  1.00 14.27           C  
ATOM    677  O   ALA A  42     -23.499  24.221  23.906  1.00 13.32           O  
ATOM    678  CB  ALA A  42     -22.715  26.259  21.338  1.00 12.96           C  
ATOM    679  H   ALA A  42     -23.959  28.207  22.303  1.00  0.00           H  
ATOM    680  HA  ALA A  42     -24.580  25.468  22.047  1.00  0.00           H  
ATOM    681  HB1 ALA A  42     -22.463  25.293  20.904  1.00  0.00           H  
ATOM    682  HB2 ALA A  42     -23.071  26.898  20.532  1.00  0.00           H  
ATOM    683  HB3 ALA A  42     -21.790  26.693  21.715  1.00  0.00           H  
ATOM    684  N   LYS A  43     -22.422  26.138  24.480  1.00 14.42           N  
ATOM    685  CA  LYS A  43     -21.918  25.698  25.780  1.00 12.24           C  
ATOM    686  C   LYS A  43     -23.045  25.340  26.767  1.00 10.75           C  
ATOM    687  O   LYS A  43     -22.961  24.301  27.414  1.00 12.89           O  
ATOM    688  CB  LYS A  43     -20.991  26.768  26.391  1.00 14.93           C  
ATOM    689  CG  LYS A  43     -19.627  26.910  25.694  1.00 15.21           C  
ATOM    690  CD  LYS A  43     -18.721  27.890  26.455  1.00 21.16           C  
ATOM    691  CE  LYS A  43     -17.293  27.992  25.891  1.00 29.93           C  
ATOM    692  NZ  LYS A  43     -16.410  28.742  26.800  1.00 39.17           N1+
ATOM    693  H   LYS A  43     -22.181  27.082  24.186  1.00  0.00           H  
ATOM    694  HA  LYS A  43     -21.331  24.793  25.611  1.00  0.00           H  
ATOM    695  HB3 LYS A  43     -20.798  26.494  27.431  1.00  0.00           H  
ATOM    696  HB2 LYS A  43     -21.501  27.731  26.429  1.00  0.00           H  
ATOM    697  HG3 LYS A  43     -19.755  27.243  24.664  1.00  0.00           H  
ATOM    698  HG2 LYS A  43     -19.147  25.933  25.636  1.00  0.00           H  
ATOM    699  HD3 LYS A  43     -18.684  27.588  27.502  1.00  0.00           H  
ATOM    700  HD2 LYS A  43     -19.183  28.879  26.447  1.00  0.00           H  
ATOM    701  HE3 LYS A  43     -17.300  28.461  24.907  1.00  0.00           H  
ATOM    702  HE2 LYS A  43     -16.874  26.995  25.758  1.00  0.00           H  
ATOM    703  HZ1 LYS A  43     -16.427  28.311  27.723  1.00  0.00           H  
ATOM    704  HZ2 LYS A  43     -15.463  28.730  26.463  1.00  0.00           H  
ATOM    705  HZ3 LYS A  43     -16.706  29.698  26.890  1.00  0.00           H  
ATOM    706  N   SER A  44     -24.090  26.175  26.849  1.00 12.89           N  
ATOM    707  CA  SER A  44     -25.250  25.955  27.716  1.00 13.20           C  
ATOM    708  C   SER A  44     -26.005  24.654  27.360  1.00 13.67           C  
ATOM    709  O   SER A  44     -26.335  23.885  28.264  1.00 14.23           O  
ATOM    710  CB  SER A  44     -26.150  27.215  27.704  1.00 18.11           C  
ATOM    711  OG  SER A  44     -27.206  27.175  28.655  1.00 21.89           O  
ATOM    712  H   SER A  44     -24.082  27.037  26.312  1.00  0.00           H  
ATOM    713  HA  SER A  44     -24.862  25.834  28.730  1.00  0.00           H  
ATOM    714  HB3 SER A  44     -26.577  27.369  26.713  1.00  0.00           H  
ATOM    715  HB2 SER A  44     -25.550  28.098  27.925  1.00  0.00           H  
ATOM    716  HG  SER A  44     -27.882  26.561  28.335  1.00  0.00           H  
ATOM    717  N   GLU A  45     -26.220  24.400  26.059  1.00 13.07           N  
ATOM    718  CA  GLU A  45     -26.803  23.152  25.561  1.00 12.61           C  
ATOM    719  C   GLU A  45     -25.918  21.924  25.853  1.00 12.29           C  
ATOM    720  O   GLU A  45     -26.447  20.905  26.292  1.00 12.99           O  
ATOM    721  CB  GLU A  45     -27.143  23.268  24.057  1.00 12.32           C  
ATOM    722  CG  GLU A  45     -28.282  24.260  23.715  1.00 13.16           C  
ATOM    723  CD  GLU A  45     -29.633  23.915  24.336  1.00 21.12           C  
ATOM    724  OE1 GLU A  45     -29.926  22.717  24.531  1.00 17.82           O  
ATOM    725  OE2 GLU A  45     -30.390  24.850  24.658  1.00 22.85           O1-
ATOM    726  H   GLU A  45     -25.944  25.086  25.362  1.00  0.00           H  
ATOM    727  HA  GLU A  45     -27.727  22.986  26.115  1.00  0.00           H  
ATOM    728  HB3 GLU A  45     -27.408  22.284  23.666  1.00  0.00           H  
ATOM    729  HB2 GLU A  45     -26.248  23.563  23.507  1.00  0.00           H  
ATOM    730  HG3 GLU A  45     -28.410  24.298  22.633  1.00  0.00           H  
ATOM    731  HG2 GLU A  45     -28.010  25.267  24.024  1.00  0.00           H  
ATOM    732  N   LEU A  46     -24.598  22.051  25.657  1.00 10.45           N  
ATOM    733  CA  LEU A  46     -23.605  21.020  25.975  1.00 10.59           C  
ATOM    734  C   LEU A  46     -23.583  20.660  27.475  1.00 11.59           C  
ATOM    735  O   LEU A  46     -23.714  19.482  27.813  1.00 12.09           O  
ATOM    736  CB  LEU A  46     -22.221  21.465  25.452  1.00 10.54           C  
ATOM    737  CG  LEU A  46     -21.042  20.509  25.739  1.00 12.92           C  
ATOM    738  CD1 LEU A  46     -21.231  19.103  25.139  1.00 13.31           C  
ATOM    739  CD2 LEU A  46     -19.727  21.156  25.286  1.00 13.07           C  
ATOM    740  H   LEU A  46     -24.238  22.915  25.264  1.00  0.00           H  
ATOM    741  HA  LEU A  46     -23.902  20.121  25.433  1.00  0.00           H  
ATOM    742  HB3 LEU A  46     -21.986  22.433  25.891  1.00  0.00           H  
ATOM    743  HB2 LEU A  46     -22.282  21.643  24.378  1.00  0.00           H  
ATOM    744  HG  LEU A  46     -20.958  20.387  26.818  1.00  0.00           H  
ATOM    745 HD11 LEU A  46     -20.357  18.778  24.577  1.00  0.00           H  
ATOM    746 HD12 LEU A  46     -21.388  18.367  25.929  1.00  0.00           H  
ATOM    747 HD13 LEU A  46     -22.087  19.041  24.470  1.00  0.00           H  
ATOM    748 HD21 LEU A  46     -18.862  20.651  25.717  1.00  0.00           H  
ATOM    749 HD22 LEU A  46     -19.630  21.136  24.201  1.00  0.00           H  
ATOM    750 HD23 LEU A  46     -19.685  22.198  25.598  1.00  0.00           H  
ATOM    751  N   ASP A  47     -23.468  21.680  28.341  1.00 13.38           N  
ATOM    752  CA  ASP A  47     -23.499  21.543  29.803  1.00 11.98           C  
ATOM    753  C   ASP A  47     -24.787  20.850  30.289  1.00 10.65           C  
ATOM    754  O   ASP A  47     -24.723  19.923  31.098  1.00 14.40           O  
ATOM    755  CB  ASP A  47     -23.298  22.862  30.603  1.00 13.96           C  
ATOM    756  CG  ASP A  47     -21.960  23.598  30.475  1.00 20.03           C  
ATOM    757  OD1 ASP A  47     -20.993  23.070  29.887  1.00 18.42           O  
ATOM    758  OD2 ASP A  47     -21.839  24.649  31.141  1.00 21.45           O1-
ATOM    759  H   ASP A  47     -23.318  22.621  27.979  1.00  0.00           H  
ATOM    760  HA  ASP A  47     -22.666  20.883  30.049  1.00  0.00           H  
ATOM    761  HB3 ASP A  47     -23.427  22.632  31.662  1.00  0.00           H  
ATOM    762  HB2 ASP A  47     -24.088  23.560  30.318  1.00  0.00           H  
ATOM    763  N   LYS A  48     -25.939  21.285  29.757  1.00 11.85           N  
ATOM    764  CA  LYS A  48     -27.257  20.712  30.037  1.00 12.44           C  
ATOM    765  C   LYS A  48     -27.393  19.247  29.568  1.00 12.54           C  
ATOM    766  O   LYS A  48     -27.990  18.444  30.286  1.00 11.12           O  
ATOM    767  CB  LYS A  48     -28.337  21.640  29.436  1.00 16.14           C  
ATOM    768  CG  LYS A  48     -29.802  21.178  29.603  1.00 17.87           C  
ATOM    769  CD  LYS A  48     -30.844  22.233  29.172  1.00 14.61           C  
ATOM    770  CE  LYS A  48     -30.700  22.757  27.728  1.00 20.11           C  
ATOM    771  NZ  LYS A  48     -30.838  21.700  26.712  1.00 15.63           N1+
ATOM    772  H   LYS A  48     -25.913  22.064  29.106  1.00  0.00           H  
ATOM    773  HA  LYS A  48     -27.382  20.714  31.122  1.00  0.00           H  
ATOM    774  HB3 LYS A  48     -28.125  21.772  28.376  1.00  0.00           H  
ATOM    775  HB2 LYS A  48     -28.233  22.625  29.894  1.00  0.00           H  
ATOM    776  HG3 LYS A  48     -29.978  20.927  30.650  1.00  0.00           H  
ATOM    777  HG2 LYS A  48     -29.973  20.253  29.050  1.00  0.00           H  
ATOM    778  HD2 LYS A  48     -30.792  23.080  29.857  1.00  0.00           H  
ATOM    779  HD3 LYS A  48     -31.845  21.820  29.306  1.00  0.00           H  
ATOM    780  HE2 LYS A  48     -29.733  23.245  27.599  1.00  0.00           H  
ATOM    781  HE3 LYS A  48     -31.448  23.526  27.529  1.00  0.00           H  
ATOM    782  HZ1 LYS A  48     -30.566  22.103  25.796  1.00  0.00           H  
ATOM    783  HZ2 LYS A  48     -30.220  20.929  26.882  1.00  0.00           H  
ATOM    784  HZ3 LYS A  48     -31.784  21.372  26.644  1.00  0.00           H  
ATOM    785  N   ALA A  49     -26.850  18.927  28.384  1.00 12.03           N  
ATOM    786  CA  ALA A  49     -26.891  17.590  27.788  1.00 12.11           C  
ATOM    787  C   ALA A  49     -26.125  16.537  28.606  1.00 12.01           C  
ATOM    788  O   ALA A  49     -26.656  15.447  28.823  1.00 11.71           O  
ATOM    789  CB  ALA A  49     -26.374  17.637  26.340  1.00 11.32           C  
ATOM    790  H   ALA A  49     -26.404  19.652  27.831  1.00  0.00           H  
ATOM    791  HA  ALA A  49     -27.937  17.281  27.755  1.00  0.00           H  
ATOM    792  HB1 ALA A  49     -26.395  16.645  25.887  1.00  0.00           H  
ATOM    793  HB2 ALA A  49     -26.990  18.289  25.721  1.00  0.00           H  
ATOM    794  HB3 ALA A  49     -25.346  17.998  26.288  1.00  0.00           H  
ATOM    795  N   ILE A  50     -24.905  16.873  29.045  1.00 11.70           N  
ATOM    796  CA  ILE A  50     -24.064  15.967  29.830  1.00 10.37           C  
ATOM    797  C   ILE A  50     -24.467  15.963  31.323  1.00 11.64           C  
ATOM    798  O   ILE A  50     -24.470  14.898  31.943  1.00 15.51           O  
ATOM    799  CB  ILE A  50     -22.552  16.310  29.690  1.00 13.24           C  
ATOM    800  CG1 ILE A  50     -22.081  16.282  28.216  1.00 13.76           C  
ATOM    801  CG2 ILE A  50     -21.609  15.435  30.548  1.00 13.14           C  
ATOM    802  CD1 ILE A  50     -22.268  14.936  27.494  1.00 15.47           C  
ATOM    803  H   ILE A  50     -24.517  17.779  28.799  1.00  0.00           H  
ATOM    804  HA  ILE A  50     -24.212  14.950  29.461  1.00  0.00           H  
ATOM    805  HB  ILE A  50     -22.423  17.337  30.038  1.00  0.00           H  
ATOM    806 HG13 ILE A  50     -21.031  16.573  28.163  1.00  0.00           H  
ATOM    807 HG12 ILE A  50     -22.611  17.049  27.653  1.00  0.00           H  
ATOM    808 HG21 ILE A  50     -20.571  15.738  30.408  1.00  0.00           H  
ATOM    809 HG22 ILE A  50     -21.817  15.512  31.613  1.00  0.00           H  
ATOM    810 HG23 ILE A  50     -21.677  14.379  30.290  1.00  0.00           H  
ATOM    811 HD11 ILE A  50     -21.433  14.742  26.823  1.00  0.00           H  
ATOM    812 HD12 ILE A  50     -22.336  14.090  28.175  1.00  0.00           H  
ATOM    813 HD13 ILE A  50     -23.178  14.947  26.895  1.00  0.00           H  
ATOM    814  N   GLY A  51     -24.843  17.127  31.870  1.00 12.97           N  
ATOM    815  CA  GLY A  51     -25.284  17.261  33.260  1.00 13.41           C  
ATOM    816  C   GLY A  51     -24.130  17.669  34.192  1.00 17.37           C  
ATOM    817  O   GLY A  51     -24.288  17.604  35.412  1.00 20.28           O  
ATOM    818  H   GLY A  51     -24.821  17.981  31.319  1.00  0.00           H  
ATOM    819  HA2 GLY A  51     -25.746  16.343  33.628  1.00  0.00           H  
ATOM    820  HA3 GLY A  51     -26.051  18.035  33.303  1.00  0.00           H  
ATOM    821  N   ARG A  52     -22.990  18.104  33.646  1.00 14.28           N  
ATOM    822  CA  ARG A  52     -21.915  18.794  34.357  1.00 16.34           C  
ATOM    823  C   ARG A  52     -21.557  20.028  33.520  1.00 19.09           C  
ATOM    824  O   ARG A  52     -21.864  20.051  32.327  1.00 15.23           O  
ATOM    825  CB  ARG A  52     -20.696  17.856  34.554  1.00 16.47           C  
ATOM    826  CG  ARG A  52     -19.891  17.517  33.279  1.00 15.78           C  
ATOM    827  CD  ARG A  52     -18.759  16.511  33.529  1.00 16.62           C  
ATOM    828  NE  ARG A  52     -17.926  16.305  32.339  1.00 17.24           N  
ATOM    829  CZ  ARG A  52     -16.953  17.078  31.848  1.00 21.42           C  
ATOM    830  NH1 ARG A  52     -16.608  18.217  32.453  1.00 19.73           N  
ATOM    831  NH2 ARG A  52     -16.315  16.693  30.744  1.00 18.00           N1+
ATOM    832  H   ARG A  52     -22.953  18.229  32.641  1.00  0.00           H  
ATOM    833  HA  ARG A  52     -22.263  19.144  35.331  1.00  0.00           H  
ATOM    834  HB2 ARG A  52     -21.026  16.935  35.036  1.00  0.00           H  
ATOM    835  HB3 ARG A  52     -20.014  18.329  35.261  1.00  0.00           H  
ATOM    836  HG3 ARG A  52     -19.510  18.391  32.751  1.00  0.00           H  
ATOM    837  HG2 ARG A  52     -20.600  17.053  32.599  1.00  0.00           H  
ATOM    838  HD3 ARG A  52     -19.230  15.536  33.659  1.00  0.00           H  
ATOM    839  HD2 ARG A  52     -18.195  16.697  34.443  1.00  0.00           H  
ATOM    840  HE  ARG A  52     -18.157  15.433  31.795  1.00  0.00           H  
ATOM    841 HH11 ARG A  52     -15.856  18.796  32.115  1.00  0.00           H  
ATOM    842 HH12 ARG A  52     -17.110  18.559  33.256  1.00  0.00           H  
ATOM    843 HH21 ARG A  52     -15.587  17.236  30.314  1.00  0.00           H  
ATOM    844 HH22 ARG A  52     -16.591  15.815  30.254  1.00  0.00           H  
ATOM    845  N   ASN A  53     -20.865  21.004  34.122  1.00 16.14           N  
ATOM    846  CA  ASN A  53     -20.270  22.107  33.359  0.60 15.86           C  
ATOM    847  C   ASN A  53     -19.072  21.568  32.566  1.00 17.12           C  
ATOM    848  O   ASN A  53     -18.090  21.119  33.161  1.00 19.17           O  
ATOM    849  CB  ASN A  53     -19.876  23.298  34.258  0.60 20.81           C  
ATOM    850  CG  ASN A  53     -21.073  24.100  34.773  0.60 21.99           C  
ATOM    851  OD1 ASN A  53     -21.325  24.128  35.976  0.60 27.50           O  
ATOM    852  ND2 ASN A  53     -21.819  24.773  33.901  0.60 28.13           N  
ATOM    853  H   ASN A  53     -20.597  20.915  35.091  1.00  0.00           H  
ATOM    854  HA  ASN A  53     -21.055  22.446  32.689  0.60  0.00           H  
ATOM    855  HB3 ASN A  53     -19.260  23.992  33.683  0.60  0.00           H  
ATOM    856  HB2 ASN A  53     -19.254  22.966  35.090  0.60  0.00           H  
ATOM    857 HD21 ASN A  53     -22.599  25.326  34.223  0.60  0.00           H  
ATOM    858 HD22 ASN A  53     -21.671  24.732  32.879  0.60  0.00           H  
ATOM    859  N   CYS A  54     -19.215  21.587  31.244  1.00 15.81           N  
ATOM    860  CA  CYS A  54     -18.258  21.104  30.261  1.00 16.95           C  
ATOM    861  C   CYS A  54     -17.453  22.305  29.742  1.00 14.09           C  
ATOM    862  O   CYS A  54     -16.240  22.195  29.564  1.00 15.55           O  
ATOM    863  CB  CYS A  54     -18.990  20.414  29.094  1.00 14.68           C  
ATOM    864  SG  CYS A  54     -19.880  18.949  29.694  1.00 16.97           S  
ATOM    865  H   CYS A  54     -20.032  22.052  30.825  1.00  0.00           H  
ATOM    866  HA  CYS A  54     -17.567  20.392  30.716  1.00  0.00           H  
ATOM    867  HB3 CYS A  54     -18.292  20.103  28.319  1.00  0.00           H  
ATOM    868  HB2 CYS A  54     -19.699  21.095  28.623  1.00  0.00           H  
ATOM    869  HG  CYS A  54     -20.680  19.614  30.540  1.00  0.00           H  
ATOM    870  N   ASN A  55     -18.131  23.450  29.544  1.00 16.74           N  
ATOM    871  CA  ASN A  55     -17.547  24.733  29.119  1.00 20.42           C  
ATOM    872  C   ASN A  55     -16.869  24.626  27.731  1.00 18.18           C  
ATOM    873  O   ASN A  55     -15.829  25.237  27.480  1.00 19.69           O  
ATOM    874  CB  ASN A  55     -16.601  25.306  30.215  1.00 20.96           C  
ATOM    875  CG  ASN A  55     -16.458  26.835  30.225  1.00 27.93           C  
ATOM    876  OD1 ASN A  55     -16.733  27.526  29.245  1.00 32.07           O  
ATOM    877  ND2 ASN A  55     -16.001  27.398  31.338  1.00 28.28           N  
ATOM    878  H   ASN A  55     -19.146  23.441  29.695  1.00  0.00           H  
ATOM    879  HA  ASN A  55     -18.357  25.444  28.952  1.00  0.00           H  
ATOM    880  HB3 ASN A  55     -15.615  24.840  30.171  1.00  0.00           H  
ATOM    881  HB2 ASN A  55     -17.015  25.043  31.189  1.00  0.00           H  
ATOM    882 HD21 ASN A  55     -15.894  28.400  31.401  1.00  0.00           H  
ATOM    883 HD22 ASN A  55     -15.755  26.842  32.146  1.00  0.00           H  
ATOM    884  N   GLY A  56     -17.492  23.849  26.838  1.00 15.08           N  
ATOM    885  CA  GLY A  56     -17.078  23.704  25.444  1.00 13.89           C  
ATOM    886  C   GLY A  56     -16.049  22.589  25.213  1.00 14.20           C  
ATOM    887  O   GLY A  56     -15.577  22.474  24.083  1.00 14.94           O  
ATOM    888  H   GLY A  56     -18.338  23.378  27.124  1.00  0.00           H  
ATOM    889  HA2 GLY A  56     -16.690  24.642  25.046  1.00  0.00           H  
ATOM    890  HA3 GLY A  56     -17.958  23.464  24.855  1.00  0.00           H  
ATOM    891  N   VAL A  57     -15.700  21.780  26.224  1.00 13.13           N  
ATOM    892  CA  VAL A  57     -14.813  20.622  26.081  0.60 15.26           C  
ATOM    893  C   VAL A  57     -15.431  19.425  26.834  1.00 14.66           C  
ATOM    894  O   VAL A  57     -15.838  19.581  27.985  1.00 14.94           O  
ATOM    895  CB  VAL A  57     -13.386  20.903  26.652  0.60 18.67           C  
ATOM    896  CG1 VAL A  57     -12.434  19.688  26.585  0.60 17.30           C  
ATOM    897  CG2 VAL A  57     -12.711  22.101  25.955  0.60 18.59           C  
ATOM    898  H   VAL A  57     -16.096  21.907  27.146  1.00  0.00           H  
ATOM    899  HA  VAL A  57     -14.724  20.352  25.030  0.60  0.00           H  
ATOM    900  HB  VAL A  57     -13.491  21.166  27.706  0.60  0.00           H  
ATOM    901 HG11 VAL A  57     -11.434  19.948  26.934  0.60  0.00           H  
ATOM    902 HG12 VAL A  57     -12.773  18.860  27.207  0.60  0.00           H  
ATOM    903 HG13 VAL A  57     -12.340  19.317  25.563  0.60  0.00           H  
ATOM    904 HG21 VAL A  57     -11.705  22.270  26.340  0.60  0.00           H  
ATOM    905 HG22 VAL A  57     -12.634  21.936  24.881  0.60  0.00           H  
ATOM    906 HG23 VAL A  57     -13.269  23.024  26.112  0.60  0.00           H  
ATOM    907  N   ILE A  58     -15.464  18.257  26.187  1.00 12.69           N  
ATOM    908  CA  ILE A  58     -15.932  16.986  26.747  1.00 10.27           C  
ATOM    909  C   ILE A  58     -14.814  15.929  26.643  1.00 13.62           C  
ATOM    910  O   ILE A  58     -13.872  16.105  25.868  1.00 15.19           O  
ATOM    911  CB  ILE A  58     -17.185  16.459  25.982  1.00  9.98           C  
ATOM    912  CG1 ILE A  58     -16.982  16.291  24.453  1.00 12.05           C  
ATOM    913  CG2 ILE A  58     -18.416  17.320  26.315  1.00 12.16           C  
ATOM    914  CD1 ILE A  58     -18.210  15.734  23.719  1.00 12.81           C  
ATOM    915  H   ILE A  58     -15.038  18.184  25.266  1.00  0.00           H  
ATOM    916  HA  ILE A  58     -16.179  17.097  27.804  1.00  0.00           H  
ATOM    917  HB  ILE A  58     -17.407  15.468  26.378  1.00  0.00           H  
ATOM    918 HG13 ILE A  58     -16.138  15.631  24.250  1.00  0.00           H  
ATOM    919 HG12 ILE A  58     -16.717  17.250  24.012  1.00  0.00           H  
ATOM    920 HG21 ILE A  58     -19.334  16.878  25.928  1.00  0.00           H  
ATOM    921 HG22 ILE A  58     -18.545  17.414  27.394  1.00  0.00           H  
ATOM    922 HG23 ILE A  58     -18.323  18.325  25.906  1.00  0.00           H  
ATOM    923 HD11 ILE A  58     -17.937  15.358  22.733  1.00  0.00           H  
ATOM    924 HD12 ILE A  58     -18.666  14.916  24.276  1.00  0.00           H  
ATOM    925 HD13 ILE A  58     -18.967  16.505  23.574  1.00  0.00           H  
ATOM    926  N   THR A  59     -14.923  14.848  27.422  1.00 12.93           N  
ATOM    927  CA  THR A  59     -14.047  13.682  27.293  1.00 13.17           C  
ATOM    928  C   THR A  59     -14.504  12.775  26.122  1.00 14.36           C  
ATOM    929  O   THR A  59     -15.617  12.920  25.607  1.00 13.70           O  
ATOM    930  CB  THR A  59     -14.041  12.858  28.611  1.00 15.83           C  
ATOM    931  OG1 THR A  59     -15.311  12.314  28.914  1.00 16.54           O  
ATOM    932  CG2 THR A  59     -13.558  13.665  29.826  1.00 19.12           C  
ATOM    933  H   THR A  59     -15.719  14.745  28.058  1.00  0.00           H  
ATOM    934  HA  THR A  59     -13.027  14.014  27.089  1.00  0.00           H  
ATOM    935  HB  THR A  59     -13.357  12.016  28.490  1.00  0.00           H  
ATOM    936  HG1 THR A  59     -15.903  13.073  29.113  1.00  0.00           H  
ATOM    937 HG21 THR A  59     -13.505  13.040  30.719  1.00  0.00           H  
ATOM    938 HG22 THR A  59     -12.561  14.069  29.652  1.00  0.00           H  
ATOM    939 HG23 THR A  59     -14.218  14.503  30.051  1.00  0.00           H  
ATOM    940  N   LYS A  60     -13.636  11.835  25.714  1.00 12.86           N  
ATOM    941  CA  LYS A  60     -13.927  10.854  24.664  1.00 13.27           C  
ATOM    942  C   LYS A  60     -15.102   9.918  25.024  1.00 12.94           C  
ATOM    943  O   LYS A  60     -15.902   9.595  24.148  1.00 13.60           O  
ATOM    944  CB  LYS A  60     -12.628  10.096  24.304  1.00 18.36           C  
ATOM    945  CG  LYS A  60     -12.776   9.060  23.172  1.00 17.75           C  
ATOM    946  CD  LYS A  60     -11.432   8.462  22.728  1.00 25.78           C  
ATOM    947  CE  LYS A  60     -11.603   7.358  21.667  1.00 34.06           C  
ATOM    948  NZ  LYS A  60     -10.311   6.810  21.217  1.00  0.00           N1+
ATOM    949  H   LYS A  60     -12.729  11.767  26.151  1.00  0.00           H  
ATOM    950  HA  LYS A  60     -14.235  11.415  23.781  1.00  0.00           H  
ATOM    951  HB3 LYS A  60     -12.235   9.597  25.191  1.00  0.00           H  
ATOM    952  HB2 LYS A  60     -11.875  10.827  24.004  1.00  0.00           H  
ATOM    953  HG3 LYS A  60     -13.271   9.525  22.318  1.00  0.00           H  
ATOM    954  HG2 LYS A  60     -13.433   8.250  23.497  1.00  0.00           H  
ATOM    955  HD3 LYS A  60     -10.912   8.059  23.599  1.00  0.00           H  
ATOM    956  HD2 LYS A  60     -10.800   9.259  22.333  1.00  0.00           H  
ATOM    957  HE2 LYS A  60     -12.206   6.543  22.070  1.00  0.00           H  
ATOM    958  HE3 LYS A  60     -12.141   7.747  20.801  1.00  0.00           H  
ATOM    959  HZ1 LYS A  60     -10.468   6.093  20.530  1.00  0.00           H  
ATOM    960  HZ2 LYS A  60      -9.739   7.522  20.800  1.00  0.00           H  
ATOM    961  HZ3 LYS A  60      -9.810   6.398  21.984  1.00  0.00           H  
ATOM    962  N   ASP A  61     -15.223   9.554  26.310  1.00 15.96           N  
ATOM    963  CA  ASP A  61     -16.334   8.752  26.848  0.60 14.48           C  
ATOM    964  C   ASP A  61     -17.685   9.462  26.661  1.00 14.50           C  
ATOM    965  O   ASP A  61     -18.659   8.838  26.241  1.00 13.50           O  
ATOM    966  CB  ASP A  61     -16.189   8.348  28.341  0.60 16.03           C  
ATOM    967  CG  ASP A  61     -14.904   7.628  28.750  0.60 22.87           C  
ATOM    968  OD1 ASP A  61     -14.180   7.101  27.883  0.60 29.56           O  
ATOM    969  OD2 ASP A  61     -14.672   7.521  29.971  0.60 30.48           O1-
ATOM    970  H   ASP A  61     -14.526   9.861  26.970  1.00  0.00           H  
ATOM    971  HA  ASP A  61     -16.369   7.832  26.262  0.60  0.00           H  
ATOM    972  HB3 ASP A  61     -17.029   7.706  28.610  0.60  0.00           H  
ATOM    973  HB2 ASP A  61     -16.264   9.253  28.947  0.60  0.00           H  
ATOM    974  N   GLU A  62     -17.705  10.767  26.955  1.00 12.20           N  
ATOM    975  CA  GLU A  62     -18.850  11.656  26.781  1.00 10.60           C  
ATOM    976  C   GLU A  62     -19.191  11.881  25.296  1.00 10.82           C  
ATOM    977  O   GLU A  62     -20.370  11.844  24.944  1.00 11.11           O  
ATOM    978  CB  GLU A  62     -18.568  12.965  27.535  1.00 10.33           C  
ATOM    979  CG  GLU A  62     -18.561  12.761  29.066  1.00 13.53           C  
ATOM    980  CD  GLU A  62     -17.944  13.916  29.839  1.00 17.67           C  
ATOM    981  OE1 GLU A  62     -16.930  14.485  29.372  1.00 15.15           O  
ATOM    982  OE2 GLU A  62     -18.404  14.171  30.967  1.00 17.19           O1-
ATOM    983  H   GLU A  62     -16.854  11.204  27.286  1.00  0.00           H  
ATOM    984  HA  GLU A  62     -19.719  11.181  27.239  1.00  0.00           H  
ATOM    985  HB3 GLU A  62     -19.308  13.723  27.278  1.00  0.00           H  
ATOM    986  HB2 GLU A  62     -17.610  13.365  27.205  1.00  0.00           H  
ATOM    987  HG3 GLU A  62     -18.006  11.863  29.337  1.00  0.00           H  
ATOM    988  HG2 GLU A  62     -19.583  12.603  29.413  1.00  0.00           H  
ATOM    989  N   ALA A  63     -18.168  12.036  24.441  1.00 11.65           N  
ATOM    990  CA  ALA A  63     -18.316  12.123  22.986  1.00  9.70           C  
ATOM    991  C   ALA A  63     -18.966  10.867  22.378  1.00  9.60           C  
ATOM    992  O   ALA A  63     -19.905  10.996  21.591  1.00 10.05           O  
ATOM    993  CB  ALA A  63     -16.957  12.411  22.329  1.00 10.52           C  
ATOM    994  H   ALA A  63     -17.227  12.109  24.816  1.00  0.00           H  
ATOM    995  HA  ALA A  63     -18.978  12.965  22.777  1.00  0.00           H  
ATOM    996  HB1 ALA A  63     -17.064  12.517  21.250  1.00  0.00           H  
ATOM    997  HB2 ALA A  63     -16.512  13.329  22.712  1.00  0.00           H  
ATOM    998  HB3 ALA A  63     -16.246  11.603  22.498  1.00  0.00           H  
ATOM    999  N   GLU A  64     -18.491   9.681  22.787  1.00 10.57           N  
ATOM   1000  CA  GLU A  64     -19.075   8.393  22.411  1.00  8.80           C  
ATOM   1001  C   GLU A  64     -20.508   8.205  22.948  1.00  8.68           C  
ATOM   1002  O   GLU A  64     -21.353   7.701  22.210  1.00 10.71           O  
ATOM   1003  CB  GLU A  64     -18.155   7.229  22.826  1.00 12.16           C  
ATOM   1004  CG  GLU A  64     -16.860   7.142  21.986  1.00 13.40           C  
ATOM   1005  CD  GLU A  64     -15.948   5.973  22.358  1.00 25.53           C  
ATOM   1006  OE1 GLU A  64     -16.319   5.155  23.225  1.00 24.40           O  
ATOM   1007  OE2 GLU A  64     -14.868   5.864  21.744  1.00 25.71           O1-
ATOM   1008  H   GLU A  64     -17.683   9.655  23.405  1.00  0.00           H  
ATOM   1009  HA  GLU A  64     -19.145   8.377  21.322  1.00  0.00           H  
ATOM   1010  HB3 GLU A  64     -18.701   6.288  22.735  1.00  0.00           H  
ATOM   1011  HB2 GLU A  64     -17.896   7.325  23.882  1.00  0.00           H  
ATOM   1012  HG3 GLU A  64     -16.289   8.067  22.074  1.00  0.00           H  
ATOM   1013  HG2 GLU A  64     -17.119   7.046  20.930  1.00  0.00           H  
ATOM   1014  N   LYS A  65     -20.781   8.641  24.187  1.00  8.59           N  
ATOM   1015  CA  LYS A  65     -22.118   8.614  24.790  1.00  9.23           C  
ATOM   1016  C   LYS A  65     -23.132   9.459  23.994  1.00  8.94           C  
ATOM   1017  O   LYS A  65     -24.189   8.940  23.631  1.00 10.90           O  
ATOM   1018  CB  LYS A  65     -22.041   9.006  26.283  1.00 11.14           C  
ATOM   1019  CG  LYS A  65     -23.394   8.997  27.023  1.00 13.37           C  
ATOM   1020  CD  LYS A  65     -23.255   9.250  28.533  1.00 17.26           C  
ATOM   1021  CE  LYS A  65     -24.619   9.274  29.251  1.00 18.99           C  
ATOM   1022  NZ  LYS A  65     -24.485   9.479  30.704  1.00 18.36           N1+
ATOM   1023  H   LYS A  65     -20.027   9.006  24.761  1.00  0.00           H  
ATOM   1024  HA  LYS A  65     -22.459   7.577  24.743  1.00  0.00           H  
ATOM   1025  HB3 LYS A  65     -21.599   9.997  26.380  1.00  0.00           H  
ATOM   1026  HB2 LYS A  65     -21.361   8.318  26.788  1.00  0.00           H  
ATOM   1027  HG3 LYS A  65     -23.894   8.041  26.857  1.00  0.00           H  
ATOM   1028  HG2 LYS A  65     -24.051   9.759  26.601  1.00  0.00           H  
ATOM   1029  HD3 LYS A  65     -22.737  10.197  28.690  1.00  0.00           H  
ATOM   1030  HD2 LYS A  65     -22.621   8.476  28.968  1.00  0.00           H  
ATOM   1031  HE3 LYS A  65     -25.150   8.337  29.078  1.00  0.00           H  
ATOM   1032  HE2 LYS A  65     -25.244  10.068  28.840  1.00  0.00           H  
ATOM   1033  HZ1 LYS A  65     -24.037  10.355  30.906  1.00  0.00           H  
ATOM   1034  HZ2 LYS A  65     -25.396   9.490  31.130  1.00  0.00           H  
ATOM   1035  HZ3 LYS A  65     -23.955   8.737  31.125  1.00  0.00           H  
ATOM   1036  N   LEU A  66     -22.771  10.715  23.690  1.00  9.21           N  
ATOM   1037  CA  LEU A  66     -23.560  11.622  22.849  1.00  9.60           C  
ATOM   1038  C   LEU A  66     -23.814  11.038  21.449  1.00  8.90           C  
ATOM   1039  O   LEU A  66     -24.954  11.044  20.987  1.00  9.35           O  
ATOM   1040  CB  LEU A  66     -22.851  12.990  22.726  1.00  9.27           C  
ATOM   1041  CG  LEU A  66     -22.894  13.866  23.995  1.00 11.73           C  
ATOM   1042  CD1 LEU A  66     -21.927  15.064  23.862  1.00 15.24           C  
ATOM   1043  CD2 LEU A  66     -24.334  14.297  24.350  1.00 13.78           C  
ATOM   1044  H   LEU A  66     -21.885  11.073  24.040  1.00  0.00           H  
ATOM   1045  HA  LEU A  66     -24.532  11.754  23.326  1.00  0.00           H  
ATOM   1046  HB3 LEU A  66     -23.298  13.554  21.907  1.00  0.00           H  
ATOM   1047  HB2 LEU A  66     -21.814  12.821  22.432  1.00  0.00           H  
ATOM   1048  HG  LEU A  66     -22.531  13.264  24.829  1.00  0.00           H  
ATOM   1049 HD11 LEU A  66     -22.390  16.022  24.099  1.00  0.00           H  
ATOM   1050 HD12 LEU A  66     -21.083  14.949  24.542  1.00  0.00           H  
ATOM   1051 HD13 LEU A  66     -21.508  15.150  22.859  1.00  0.00           H  
ATOM   1052 HD21 LEU A  66     -24.421  15.362  24.562  1.00  0.00           H  
ATOM   1053 HD22 LEU A  66     -25.040  14.075  23.550  1.00  0.00           H  
ATOM   1054 HD23 LEU A  66     -24.683  13.771  25.239  1.00  0.00           H  
ATOM   1055  N   PHE A  67     -22.754  10.505  20.831  1.00  8.47           N  
ATOM   1056  CA  PHE A  67     -22.789   9.818  19.543  1.00  8.10           C  
ATOM   1057  C   PHE A  67     -23.777   8.635  19.516  1.00  9.11           C  
ATOM   1058  O   PHE A  67     -24.671   8.619  18.673  1.00 10.09           O  
ATOM   1059  CB  PHE A  67     -21.352   9.426  19.145  1.00  9.68           C  
ATOM   1060  CG  PHE A  67     -21.183   8.585  17.893  1.00  9.98           C  
ATOM   1061  CD1 PHE A  67     -21.775   8.991  16.680  1.00 10.06           C  
ATOM   1062  CD2 PHE A  67     -20.341   7.452  17.904  1.00 10.45           C  
ATOM   1063  CE1 PHE A  67     -21.554   8.260  15.524  1.00  9.50           C  
ATOM   1064  CE2 PHE A  67     -20.117   6.745  16.731  1.00 10.87           C  
ATOM   1065  CZ  PHE A  67     -20.720   7.151  15.549  1.00  9.01           C  
ATOM   1066  H   PHE A  67     -21.846  10.559  21.282  1.00  0.00           H  
ATOM   1067  HA  PHE A  67     -23.149  10.545  18.811  1.00  0.00           H  
ATOM   1068  HB3 PHE A  67     -20.896   8.887  19.970  1.00  0.00           H  
ATOM   1069  HB2 PHE A  67     -20.758  10.330  19.018  1.00  0.00           H  
ATOM   1070  HD1 PHE A  67     -22.398   9.873  16.639  1.00  0.00           H  
ATOM   1071  HD2 PHE A  67     -19.855   7.137  18.817  1.00  0.00           H  
ATOM   1072  HE1 PHE A  67     -22.026   8.571  14.603  1.00  0.00           H  
ATOM   1073  HE2 PHE A  67     -19.463   5.885  16.735  1.00  0.00           H  
ATOM   1074  HZ  PHE A  67     -20.527   6.609  14.638  1.00  0.00           H  
ATOM   1075  N   ASN A  68     -23.650   7.712  20.483  1.00  9.18           N  
ATOM   1076  CA  ASN A  68     -24.517   6.535  20.634  0.70 10.37           C  
ATOM   1077  C   ASN A  68     -25.994   6.920  20.816  1.00 10.21           C  
ATOM   1078  O   ASN A  68     -26.856   6.299  20.194  1.00 11.12           O  
ATOM   1079  CB  ASN A  68     -24.053   5.660  21.827  0.70 11.15           C  
ATOM   1080  CG  ASN A  68     -22.783   4.836  21.593  0.70 13.70           C  
ATOM   1081  OD1 ASN A  68     -22.310   4.673  20.472  0.70 16.16           O  
ATOM   1082  ND2 ASN A  68     -22.226   4.267  22.657  0.70 15.00           N  
ATOM   1083  H   ASN A  68     -22.878   7.794  21.141  1.00  0.00           H  
ATOM   1084  HA  ASN A  68     -24.402   5.975  19.703  0.70  0.00           H  
ATOM   1085  HB3 ASN A  68     -24.834   4.932  22.054  0.70  0.00           H  
ATOM   1086  HB2 ASN A  68     -23.942   6.273  22.723  0.70  0.00           H  
ATOM   1087 HD21 ASN A  68     -21.394   3.704  22.557  0.70  0.00           H  
ATOM   1088 HD22 ASN A  68     -22.616   4.385  23.581  0.70  0.00           H  
ATOM   1089  N   GLN A  69     -26.262   7.947  21.636  1.00  9.54           N  
ATOM   1090  CA  GLN A  69     -27.601   8.501  21.847  1.00  9.43           C  
ATOM   1091  C   GLN A  69     -28.211   9.108  20.567  1.00  8.36           C  
ATOM   1092  O   GLN A  69     -29.380   8.850  20.276  1.00 11.79           O  
ATOM   1093  CB  GLN A  69     -27.573   9.519  23.004  1.00  9.12           C  
ATOM   1094  CG  GLN A  69     -27.384   8.858  24.389  1.00  9.40           C  
ATOM   1095  CD  GLN A  69     -27.142   9.836  25.544  1.00 10.92           C  
ATOM   1096  OE1 GLN A  69     -26.911   9.408  26.672  1.00 15.00           O  
ATOM   1097  NE2 GLN A  69     -27.196  11.143  25.309  1.00 10.61           N  
ATOM   1098  H   GLN A  69     -25.496   8.405  22.121  1.00  0.00           H  
ATOM   1099  HA  GLN A  69     -28.250   7.675  22.142  1.00  0.00           H  
ATOM   1100  HB3 GLN A  69     -28.505  10.087  23.013  1.00  0.00           H  
ATOM   1101  HB2 GLN A  69     -26.777  10.241  22.817  1.00  0.00           H  
ATOM   1102  HG3 GLN A  69     -26.542   8.167  24.366  1.00  0.00           H  
ATOM   1103  HG2 GLN A  69     -28.259   8.253  24.628  1.00  0.00           H  
ATOM   1104 HE21 GLN A  69     -27.050  11.806  26.055  1.00  0.00           H  
ATOM   1105 HE22 GLN A  69     -27.397  11.493  24.385  1.00  0.00           H  
ATOM   1106  N   ASP A  70     -27.413   9.871  19.812  1.00  8.67           N  
ATOM   1107  CA  ASP A  70     -27.821  10.471  18.536  1.00  9.60           C  
ATOM   1108  C   ASP A  70     -28.022   9.434  17.418  1.00  9.14           C  
ATOM   1109  O   ASP A  70     -28.966   9.582  16.642  1.00 10.19           O  
ATOM   1110  CB  ASP A  70     -26.931  11.647  18.066  1.00  9.50           C  
ATOM   1111  CG  ASP A  70     -26.973  12.899  18.942  1.00 13.75           C  
ATOM   1112  OD1 ASP A  70     -27.966  13.123  19.663  1.00 14.04           O  
ATOM   1113  OD2 ASP A  70     -26.051  13.732  18.811  1.00 12.70           O1-
ATOM   1114  H   ASP A  70     -26.467  10.068  20.127  1.00  0.00           H  
ATOM   1115  HA  ASP A  70     -28.812  10.894  18.710  1.00  0.00           H  
ATOM   1116  HB3 ASP A  70     -27.200  11.934  17.048  1.00  0.00           H  
ATOM   1117  HB2 ASP A  70     -25.899  11.297  18.051  1.00  0.00           H  
ATOM   1118  N   VAL A  71     -27.194   8.379  17.364  1.00  8.04           N  
ATOM   1119  CA  VAL A  71     -27.395   7.235  16.465  1.00  7.36           C  
ATOM   1120  C   VAL A  71     -28.694   6.467  16.800  1.00  9.63           C  
ATOM   1121  O   VAL A  71     -29.469   6.169  15.891  1.00 11.14           O  
ATOM   1122  CB  VAL A  71     -26.175   6.259  16.454  1.00  9.56           C  
ATOM   1123  CG1 VAL A  71     -26.430   4.893  15.775  1.00 11.37           C  
ATOM   1124  CG2 VAL A  71     -24.957   6.914  15.782  1.00 11.28           C  
ATOM   1125  H   VAL A  71     -26.381   8.349  17.976  1.00  0.00           H  
ATOM   1126  HA  VAL A  71     -27.512   7.632  15.455  1.00  0.00           H  
ATOM   1127  HB  VAL A  71     -25.897   6.054  17.489  1.00  0.00           H  
ATOM   1128 HG11 VAL A  71     -25.506   4.325  15.662  1.00  0.00           H  
ATOM   1129 HG12 VAL A  71     -27.112   4.267  16.352  1.00  0.00           H  
ATOM   1130 HG13 VAL A  71     -26.854   5.021  14.778  1.00  0.00           H  
ATOM   1131 HG21 VAL A  71     -24.076   6.274  15.841  1.00  0.00           H  
ATOM   1132 HG22 VAL A  71     -25.152   7.116  14.729  1.00  0.00           H  
ATOM   1133 HG23 VAL A  71     -24.693   7.862  16.246  1.00  0.00           H  
ATOM   1134  N   ASP A  72     -28.940   6.217  18.096  1.00 11.74           N  
ATOM   1135  CA  ASP A  72     -30.179   5.626  18.619  1.00 12.78           C  
ATOM   1136  C   ASP A  72     -31.420   6.450  18.208  1.00 12.10           C  
ATOM   1137  O   ASP A  72     -32.368   5.893  17.653  1.00 12.65           O  
ATOM   1138  CB  ASP A  72     -30.086   5.367  20.146  1.00 12.30           C  
ATOM   1139  CG  ASP A  72     -31.342   4.801  20.808  0.60 24.33           C  
ATOM   1140  OD1 ASP A  72     -31.361   3.600  21.143  0.60 22.75           O  
ATOM   1141  OD2 ASP A  72     -32.298   5.563  21.058  0.60 20.00           O1-
ATOM   1142  H   ASP A  72     -28.236   6.469  18.784  1.00  0.00           H  
ATOM   1143  HA  ASP A  72     -30.280   4.650  18.140  1.00  0.00           H  
ATOM   1144  HB3 ASP A  72     -29.807   6.275  20.679  1.00  0.00           H  
ATOM   1145  HB2 ASP A  72     -29.262   4.681  20.348  1.00  0.00           H  
ATOM   1146  N   ALA A  73     -31.349   7.775  18.400  1.00 11.70           N  
ATOM   1147  CA  ALA A  73     -32.378   8.725  17.983  1.00 12.52           C  
ATOM   1148  C   ALA A  73     -32.619   8.745  16.462  1.00 10.84           C  
ATOM   1149  O   ALA A  73     -33.776   8.807  16.047  1.00 13.50           O  
ATOM   1150  CB  ALA A  73     -32.031  10.129  18.496  1.00 14.90           C  
ATOM   1151  H   ALA A  73     -30.545   8.153  18.895  1.00  0.00           H  
ATOM   1152  HA  ALA A  73     -33.310   8.411  18.458  1.00  0.00           H  
ATOM   1153  HB1 ALA A  73     -32.823  10.838  18.250  1.00  0.00           H  
ATOM   1154  HB2 ALA A  73     -31.909  10.138  19.579  1.00  0.00           H  
ATOM   1155  HB3 ALA A  73     -31.109  10.503  18.051  1.00  0.00           H  
ATOM   1156  N   ALA A  74     -31.549   8.671  15.657  1.00 10.62           N  
ATOM   1157  CA  ALA A  74     -31.625   8.602  14.196  1.00 10.40           C  
ATOM   1158  C   ALA A  74     -32.329   7.327  13.695  1.00  9.15           C  
ATOM   1159  O   ALA A  74     -33.187   7.421  12.818  1.00 11.54           O  
ATOM   1160  CB  ALA A  74     -30.224   8.753  13.579  1.00 10.80           C  
ATOM   1161  H   ALA A  74     -30.620   8.679  16.069  1.00  0.00           H  
ATOM   1162  HA  ALA A  74     -32.225   9.453  13.868  1.00  0.00           H  
ATOM   1163  HB1 ALA A  74     -30.270   8.709  12.490  1.00  0.00           H  
ATOM   1164  HB2 ALA A  74     -29.776   9.710  13.847  1.00  0.00           H  
ATOM   1165  HB3 ALA A  74     -29.549   7.965  13.908  1.00  0.00           H  
ATOM   1166  N   VAL A  75     -32.006   6.174  14.297  1.00  9.68           N  
ATOM   1167  CA  VAL A  75     -32.662   4.889  14.038  1.00 10.83           C  
ATOM   1168  C   VAL A  75     -34.175   4.930  14.366  1.00 12.27           C  
ATOM   1169  O   VAL A  75     -34.991   4.523  13.538  1.00 12.69           O  
ATOM   1170  CB  VAL A  75     -31.956   3.733  14.816  1.00 10.11           C  
ATOM   1171  CG1 VAL A  75     -32.749   2.414  14.942  1.00 15.66           C  
ATOM   1172  CG2 VAL A  75     -30.579   3.430  14.201  1.00 12.06           C  
ATOM   1173  H   VAL A  75     -31.268   6.175  14.996  1.00  0.00           H  
ATOM   1174  HA  VAL A  75     -32.570   4.691  12.968  1.00  0.00           H  
ATOM   1175  HB  VAL A  75     -31.773   4.082  15.833  1.00  0.00           H  
ATOM   1176 HG11 VAL A  75     -32.147   1.637  15.415  1.00  0.00           H  
ATOM   1177 HG12 VAL A  75     -33.641   2.530  15.559  1.00  0.00           H  
ATOM   1178 HG13 VAL A  75     -33.059   2.042  13.965  1.00  0.00           H  
ATOM   1179 HG21 VAL A  75     -30.012   2.732  14.816  1.00  0.00           H  
ATOM   1180 HG22 VAL A  75     -30.687   2.987  13.212  1.00  0.00           H  
ATOM   1181 HG23 VAL A  75     -29.973   4.329  14.089  1.00  0.00           H  
ATOM   1182  N   ARG A  76     -34.534   5.476  15.537  1.00 13.54           N  
ATOM   1183  CA  ARG A  76     -35.931   5.677  15.939  1.00 16.29           C  
ATOM   1184  C   ARG A  76     -36.670   6.692  15.047  1.00 15.54           C  
ATOM   1185  O   ARG A  76     -37.862   6.510  14.808  1.00 17.25           O  
ATOM   1186  CB  ARG A  76     -36.010   6.074  17.424  1.00 17.73           C  
ATOM   1187  CG  ARG A  76     -35.490   4.967  18.355  1.00 23.50           C  
ATOM   1188  CD  ARG A  76     -35.523   5.352  19.840  0.60 34.26           C  
ATOM   1189  NE  ARG A  76     -34.639   4.469  20.605  0.60 26.07           N  
ATOM   1190  CZ  ARG A  76     -34.798   3.175  20.903  0.60 33.24           C  
ATOM   1191  NH1 ARG A  76     -35.971   2.563  20.725  0.60 27.55           N  
ATOM   1192  NH2 ARG A  76     -33.754   2.497  21.372  0.60 19.80           N1+
ATOM   1193  H   ARG A  76     -33.812   5.776  16.185  1.00  0.00           H  
ATOM   1194  HA  ARG A  76     -36.442   4.719  15.820  1.00  0.00           H  
ATOM   1195  HB3 ARG A  76     -37.041   6.312  17.694  1.00  0.00           H  
ATOM   1196  HB2 ARG A  76     -35.435   6.988  17.581  1.00  0.00           H  
ATOM   1197  HG3 ARG A  76     -34.499   4.612  18.074  1.00  0.00           H  
ATOM   1198  HG2 ARG A  76     -36.153   4.114  18.210  1.00  0.00           H  
ATOM   1199  HD3 ARG A  76     -36.524   5.201  20.243  1.00  0.00           H  
ATOM   1200  HD2 ARG A  76     -35.280   6.405  19.988  1.00  0.00           H  
ATOM   1201  HE  ARG A  76     -33.706   4.905  20.807  1.00  0.00           H  
ATOM   1202 HH11 ARG A  76     -36.100   1.580  20.916  1.00  0.00           H  
ATOM   1203 HH12 ARG A  76     -36.790   3.071  20.433  1.00  0.00           H  
ATOM   1204 HH21 ARG A  76     -33.785   1.522  21.626  1.00  0.00           H  
ATOM   1205 HH22 ARG A  76     -32.807   2.937  21.365  1.00  0.00           H  
ATOM   1206  N   GLY A  77     -35.951   7.702  14.538  1.00 13.54           N  
ATOM   1207  CA  GLY A  77     -36.437   8.707  13.590  1.00 15.72           C  
ATOM   1208  C   GLY A  77     -36.894   8.072  12.267  1.00 17.32           C  
ATOM   1209  O   GLY A  77     -37.883   8.513  11.685  1.00 18.78           O  
ATOM   1210  H   GLY A  77     -34.990   7.808  14.848  1.00  0.00           H  
ATOM   1211  HA3 GLY A  77     -35.632   9.412  13.381  1.00  0.00           H  
ATOM   1212  HA2 GLY A  77     -37.250   9.278  14.035  1.00  0.00           H  
ATOM   1213  N   ILE A  78     -36.220   7.006  11.817  1.00 10.94           N  
ATOM   1214  CA  ILE A  78     -36.651   6.202  10.675  1.00 10.92           C  
ATOM   1215  C   ILE A  78     -37.901   5.372  11.028  1.00 13.98           C  
ATOM   1216  O   ILE A  78     -38.905   5.454  10.322  1.00 13.18           O  
ATOM   1217  CB  ILE A  78     -35.517   5.272  10.147  1.00 10.52           C  
ATOM   1218  CG1 ILE A  78     -34.362   6.111   9.562  1.00 10.56           C  
ATOM   1219  CG2 ILE A  78     -35.978   4.228   9.108  1.00 12.09           C  
ATOM   1220  CD1 ILE A  78     -33.081   5.317   9.263  1.00 13.01           C  
ATOM   1221  H   ILE A  78     -35.403   6.684  12.323  1.00  0.00           H  
ATOM   1222  HA  ILE A  78     -36.926   6.879   9.867  1.00  0.00           H  
ATOM   1223  HB  ILE A  78     -35.116   4.716  10.994  1.00  0.00           H  
ATOM   1224 HG13 ILE A  78     -34.101   6.918  10.248  1.00  0.00           H  
ATOM   1225 HG12 ILE A  78     -34.706   6.594   8.647  1.00  0.00           H  
ATOM   1226 HG21 ILE A  78     -35.128   3.667   8.733  1.00  0.00           H  
ATOM   1227 HG22 ILE A  78     -36.667   3.494   9.525  1.00  0.00           H  
ATOM   1228 HG23 ILE A  78     -36.460   4.699   8.254  1.00  0.00           H  
ATOM   1229 HD11 ILE A  78     -32.204   5.951   9.378  1.00  0.00           H  
ATOM   1230 HD12 ILE A  78     -32.963   4.464   9.932  1.00  0.00           H  
ATOM   1231 HD13 ILE A  78     -33.079   4.943   8.238  1.00  0.00           H  
ATOM   1232  N   LEU A  79     -37.823   4.601  12.121  1.00 13.17           N  
ATOM   1233  CA  LEU A  79     -38.855   3.643  12.523  1.00 13.04           C  
ATOM   1234  C   LEU A  79     -40.207   4.287  12.892  1.00 18.80           C  
ATOM   1235  O   LEU A  79     -41.243   3.661  12.671  1.00 18.83           O  
ATOM   1236  CB  LEU A  79     -38.327   2.754  13.669  1.00 15.18           C  
ATOM   1237  CG  LEU A  79     -37.179   1.801  13.256  1.00 17.34           C  
ATOM   1238  CD1 LEU A  79     -36.551   1.123  14.492  1.00 23.27           C  
ATOM   1239  CD2 LEU A  79     -37.618   0.777  12.187  1.00 22.50           C  
ATOM   1240  H   LEU A  79     -36.961   4.597  12.656  1.00  0.00           H  
ATOM   1241  HA  LEU A  79     -39.053   3.010  11.657  1.00  0.00           H  
ATOM   1242  HB3 LEU A  79     -39.144   2.155  14.076  1.00  0.00           H  
ATOM   1243  HB2 LEU A  79     -38.001   3.399  14.486  1.00  0.00           H  
ATOM   1244  HG  LEU A  79     -36.390   2.407  12.809  1.00  0.00           H  
ATOM   1245 HD11 LEU A  79     -35.470   1.267  14.499  1.00  0.00           H  
ATOM   1246 HD12 LEU A  79     -36.932   1.533  15.427  1.00  0.00           H  
ATOM   1247 HD13 LEU A  79     -36.732   0.049  14.523  1.00  0.00           H  
ATOM   1248 HD21 LEU A  79     -37.255  -0.230  12.389  1.00  0.00           H  
ATOM   1249 HD22 LEU A  79     -38.703   0.712  12.101  1.00  0.00           H  
ATOM   1250 HD23 LEU A  79     -37.232   1.057  11.205  1.00  0.00           H  
ATOM   1251  N   ARG A  80     -40.194   5.516  13.425  1.00 15.28           N  
ATOM   1252  CA  ARG A  80     -41.412   6.266  13.747  1.00 15.76           C  
ATOM   1253  C   ARG A  80     -42.095   6.882  12.507  1.00 20.51           C  
ATOM   1254  O   ARG A  80     -43.259   7.272  12.613  1.00 21.93           O  
ATOM   1255  CB  ARG A  80     -41.113   7.323  14.837  1.00 20.11           C  
ATOM   1256  CG  ARG A  80     -40.355   8.585  14.375  1.00  0.00           C  
ATOM   1257  CD  ARG A  80     -39.867   9.435  15.557  1.00  0.00           C  
ATOM   1258  NE  ARG A  80     -39.276  10.700  15.108  1.00  0.00           N  
ATOM   1259  CZ  ARG A  80     -38.678  11.638  15.845  1.00  0.00           C  
ATOM   1260  NH1 ARG A  80     -38.606  11.555  17.176  1.00  0.00           N  
ATOM   1261  NH2 ARG A  80     -38.149  12.664  15.191  1.00  0.00           N1+
ATOM   1262  H   ARG A  80     -39.305   5.955  13.652  1.00  0.00           H  
ATOM   1263  HA  ARG A  80     -42.134   5.568  14.177  1.00  0.00           H  
ATOM   1264  HB2 ARG A  80     -42.059   7.645  15.274  1.00  0.00           H  
ATOM   1265  HB3 ARG A  80     -40.565   6.843  15.648  1.00  0.00           H  
ATOM   1266  HG2 ARG A  80     -39.472   8.234  13.845  1.00  0.00           H  
ATOM   1267  HG3 ARG A  80     -40.910   9.185  13.653  1.00  0.00           H  
ATOM   1268  HD2 ARG A  80     -40.633   9.565  16.322  1.00  0.00           H  
ATOM   1269  HD3 ARG A  80     -39.037   8.908  16.028  1.00  0.00           H  
ATOM   1270  HE  ARG A  80     -39.263  10.895  14.089  1.00  0.00           H  
ATOM   1271 HH11 ARG A  80     -38.152  12.266  17.731  1.00  0.00           H  
ATOM   1272 HH12 ARG A  80     -39.024  10.791  17.682  1.00  0.00           H  
ATOM   1273 HH21 ARG A  80     -37.672  13.447  15.609  1.00  0.00           H  
ATOM   1274 HH22 ARG A  80     -38.246  12.622  14.160  1.00  0.00           H  
ATOM   1275  N   ASN A  81     -41.383   6.991  11.378  1.00 15.53           N  
ATOM   1276  CA  ASN A  81     -41.883   7.652  10.174  1.00 13.88           C  
ATOM   1277  C   ASN A  81     -42.434   6.610   9.187  1.00 15.86           C  
ATOM   1278  O   ASN A  81     -41.744   5.647   8.844  1.00 16.04           O  
ATOM   1279  CB  ASN A  81     -40.773   8.504   9.527  1.00 16.21           C  
ATOM   1280  CG  ASN A  81     -41.341   9.519   8.532  1.00 19.59           C  
ATOM   1281  OD1 ASN A  81     -41.802   9.144   7.455  1.00 19.84           O  
ATOM   1282  ND2 ASN A  81     -41.339  10.800   8.876  1.00 20.64           N  
ATOM   1283  H   ASN A  81     -40.468   6.559  11.306  1.00  0.00           H  
ATOM   1284  HA  ASN A  81     -42.711   8.325  10.413  1.00  0.00           H  
ATOM   1285  HB3 ASN A  81     -40.030   7.876   9.038  1.00  0.00           H  
ATOM   1286  HB2 ASN A  81     -40.235   9.052  10.302  1.00  0.00           H  
ATOM   1287 HD21 ASN A  81     -41.710  11.507   8.262  1.00  0.00           H  
ATOM   1288 HD22 ASN A  81     -40.968  11.098   9.800  1.00  0.00           H  
ATOM   1289  N   ALA A  82     -43.668   6.845   8.727  1.00 18.97           N  
ATOM   1290  CA  ALA A  82     -44.407   5.979   7.812  1.00 19.91           C  
ATOM   1291  C   ALA A  82     -43.820   5.898   6.390  1.00 17.00           C  
ATOM   1292  O   ALA A  82     -44.079   4.907   5.709  1.00 20.50           O  
ATOM   1293  CB  ALA A  82     -45.869   6.448   7.762  1.00 23.17           C  
ATOM   1294  H   ALA A  82     -44.153   7.675   9.036  1.00  0.00           H  
ATOM   1295  HA  ALA A  82     -44.388   4.969   8.225  1.00  0.00           H  
ATOM   1296  HB1 ALA A  82     -46.462   5.813   7.103  1.00  0.00           H  
ATOM   1297  HB2 ALA A  82     -46.331   6.407   8.749  1.00  0.00           H  
ATOM   1298  HB3 ALA A  82     -45.951   7.471   7.393  1.00  0.00           H  
ATOM   1299  N   LYS A  83     -43.060   6.914   5.955  1.00 16.57           N  
ATOM   1300  CA  LYS A  83     -42.371   6.891   4.663  1.00 15.12           C  
ATOM   1301  C   LYS A  83     -41.045   6.119   4.760  1.00 16.62           C  
ATOM   1302  O   LYS A  83     -40.729   5.343   3.861  1.00 21.55           O  
ATOM   1303  CB  LYS A  83     -42.111   8.324   4.147  1.00 20.93           C  
ATOM   1304  CG  LYS A  83     -43.391   9.145   3.895  1.00 29.65           C  
ATOM   1305  CD  LYS A  83     -43.126  10.556   3.333  0.50 27.41           C  
ATOM   1306  CE  LYS A  83     -42.702  10.582   1.850  0.50 25.99           C  
ATOM   1307  NZ  LYS A  83     -42.431  11.951   1.381  0.50 20.47           N1+
ATOM   1308  H   LYS A  83     -42.862   7.701   6.566  1.00  0.00           H  
ATOM   1309  HA  LYS A  83     -42.998   6.382   3.928  1.00  0.00           H  
ATOM   1310  HB3 LYS A  83     -41.545   8.252   3.217  1.00  0.00           H  
ATOM   1311  HB2 LYS A  83     -41.465   8.862   4.843  1.00  0.00           H  
ATOM   1312  HG3 LYS A  83     -43.937   9.246   4.834  1.00  0.00           H  
ATOM   1313  HG2 LYS A  83     -44.055   8.599   3.223  1.00  0.00           H  
ATOM   1314  HD2 LYS A  83     -42.358  11.037   3.941  1.00  0.00           H  
ATOM   1315  HD3 LYS A  83     -44.027  11.157   3.465  1.00  0.00           H  
ATOM   1316  HE3 LYS A  83     -43.483  10.144   1.227  1.00  0.00           H  
ATOM   1317  HE2 LYS A  83     -41.802   9.987   1.694  1.00  0.00           H  
ATOM   1318  HZ1 LYS A  83     -41.652  12.349   1.902  1.00  0.00           H  
ATOM   1319  HZ2 LYS A  83     -42.154  11.955   0.400  1.00  0.00           H  
ATOM   1320  HZ3 LYS A  83     -43.237  12.543   1.483  1.00  0.00           H  
ATOM   1321  N   LEU A  84     -40.285   6.369   5.834  1.00 11.62           N  
ATOM   1322  CA  LEU A  84     -38.895   5.929   5.957  1.00 11.69           C  
ATOM   1323  C   LEU A  84     -38.777   4.446   6.337  1.00 10.57           C  
ATOM   1324  O   LEU A  84     -37.939   3.749   5.759  1.00 11.67           O  
ATOM   1325  CB  LEU A  84     -38.133   6.837   6.950  1.00  9.65           C  
ATOM   1326  CG  LEU A  84     -38.229   8.350   6.641  1.00 12.18           C  
ATOM   1327  CD1 LEU A  84     -37.429   9.200   7.642  1.00 12.42           C  
ATOM   1328  CD2 LEU A  84     -37.845   8.684   5.196  1.00 15.80           C  
ATOM   1329  H   LEU A  84     -40.630   7.003   6.540  1.00  0.00           H  
ATOM   1330  HA  LEU A  84     -38.420   6.034   4.979  1.00  0.00           H  
ATOM   1331  HB3 LEU A  84     -37.081   6.549   6.949  1.00  0.00           H  
ATOM   1332  HB2 LEU A  84     -38.490   6.646   7.961  1.00  0.00           H  
ATOM   1333  HG  LEU A  84     -39.269   8.646   6.760  1.00  0.00           H  
ATOM   1334 HD11 LEU A  84     -36.440   9.455   7.260  1.00  0.00           H  
ATOM   1335 HD12 LEU A  84     -37.948  10.137   7.843  1.00  0.00           H  
ATOM   1336 HD13 LEU A  84     -37.289   8.694   8.596  1.00  0.00           H  
ATOM   1337 HD21 LEU A  84     -37.552   9.726   5.097  1.00  0.00           H  
ATOM   1338 HD22 LEU A  84     -37.023   8.064   4.837  1.00  0.00           H  
ATOM   1339 HD23 LEU A  84     -38.697   8.534   4.535  1.00  0.00           H  
ATOM   1340  N   LYS A  85     -39.621   3.977   7.272  1.00 11.05           N  
ATOM   1341  CA  LYS A  85     -39.618   2.591   7.749  1.00 10.94           C  
ATOM   1342  C   LYS A  85     -39.721   1.515   6.636  1.00 11.57           C  
ATOM   1343  O   LYS A  85     -38.806   0.698   6.564  1.00 11.30           O  
ATOM   1344  CB  LYS A  85     -40.635   2.381   8.902  1.00 13.11           C  
ATOM   1345  CG  LYS A  85     -40.665   0.917   9.397  1.00 15.03           C  
ATOM   1346  CD  LYS A  85     -41.573   0.635  10.599  1.00 20.58           C  
ATOM   1347  CE  LYS A  85     -41.475  -0.828  11.086  1.00 25.27           C  
ATOM   1348  NZ  LYS A  85     -41.844  -1.820  10.056  1.00 31.47           N1+
ATOM   1349  H   LYS A  85     -40.273   4.614   7.720  1.00  0.00           H  
ATOM   1350  HA  LYS A  85     -38.632   2.459   8.199  1.00  0.00           H  
ATOM   1351  HB3 LYS A  85     -41.635   2.683   8.593  1.00  0.00           H  
ATOM   1352  HB2 LYS A  85     -40.371   3.038   9.730  1.00  0.00           H  
ATOM   1353  HG3 LYS A  85     -39.647   0.600   9.632  1.00  0.00           H  
ATOM   1354  HG2 LYS A  85     -41.002   0.277   8.584  1.00  0.00           H  
ATOM   1355  HD3 LYS A  85     -42.608   0.876  10.348  1.00  0.00           H  
ATOM   1356  HD2 LYS A  85     -41.303   1.298  11.421  1.00  0.00           H  
ATOM   1357  HE3 LYS A  85     -42.128  -0.967  11.948  1.00  0.00           H  
ATOM   1358  HE2 LYS A  85     -40.461  -1.043  11.426  1.00  0.00           H  
ATOM   1359  HZ1 LYS A  85     -41.197  -1.831   9.249  1.00  0.00           H  
ATOM   1360  HZ2 LYS A  85     -41.806  -2.744  10.449  1.00  0.00           H  
ATOM   1361  HZ3 LYS A  85     -42.773  -1.666   9.711  1.00  0.00           H  
ATOM   1362  N   PRO A  86     -40.789   1.494   5.799  1.00 11.27           N  
ATOM   1363  CA  PRO A  86     -40.957   0.416   4.803  1.00 11.61           C  
ATOM   1364  C   PRO A  86     -39.846   0.336   3.740  1.00 10.85           C  
ATOM   1365  O   PRO A  86     -39.539  -0.765   3.282  1.00 12.63           O  
ATOM   1366  CB  PRO A  86     -42.346   0.671   4.193  1.00 13.35           C  
ATOM   1367  CG  PRO A  86     -42.614   2.146   4.442  1.00 20.80           C  
ATOM   1368  CD  PRO A  86     -41.944   2.392   5.788  1.00 13.36           C  
ATOM   1369  HA  PRO A  86     -40.972  -0.543   5.325  1.00  0.00           H  
ATOM   1370  HB3 PRO A  86     -43.085   0.069   4.723  1.00  0.00           H  
ATOM   1371  HB2 PRO A  86     -42.416   0.409   3.137  1.00  0.00           H  
ATOM   1372  HG3 PRO A  86     -43.674   2.404   4.433  1.00  0.00           H  
ATOM   1373  HG2 PRO A  86     -42.119   2.744   3.675  1.00  0.00           H  
ATOM   1374  HD2 PRO A  86     -41.695   3.445   5.903  1.00  0.00           H  
ATOM   1375  HD3 PRO A  86     -42.619   2.112   6.598  1.00  0.00           H  
ATOM   1376  N   VAL A  87     -39.233   1.478   3.395  1.00  9.74           N  
ATOM   1377  CA  VAL A  87     -38.059   1.526   2.528  1.00 11.11           C  
ATOM   1378  C   VAL A  87     -36.842   0.910   3.251  1.00 10.32           C  
ATOM   1379  O   VAL A  87     -36.251  -0.025   2.716  1.00 10.16           O  
ATOM   1380  CB  VAL A  87     -37.721   2.969   2.064  1.00 11.98           C  
ATOM   1381  CG1 VAL A  87     -36.519   3.028   1.096  1.00 12.58           C  
ATOM   1382  CG2 VAL A  87     -38.939   3.642   1.409  1.00 15.36           C  
ATOM   1383  H   VAL A  87     -39.528   2.356   3.797  1.00  0.00           H  
ATOM   1384  HA  VAL A  87     -38.270   0.927   1.639  1.00  0.00           H  
ATOM   1385  HB  VAL A  87     -37.463   3.567   2.940  1.00  0.00           H  
ATOM   1386 HG11 VAL A  87     -36.336   4.045   0.752  1.00  0.00           H  
ATOM   1387 HG12 VAL A  87     -35.595   2.685   1.557  1.00  0.00           H  
ATOM   1388 HG13 VAL A  87     -36.692   2.414   0.212  1.00  0.00           H  
ATOM   1389 HG21 VAL A  87     -38.699   4.658   1.106  1.00  0.00           H  
ATOM   1390 HG22 VAL A  87     -39.274   3.101   0.527  1.00  0.00           H  
ATOM   1391 HG23 VAL A  87     -39.786   3.707   2.089  1.00  0.00           H  
ATOM   1392  N   TYR A  88     -36.554   1.367   4.479  1.00  9.24           N  
ATOM   1393  CA  TYR A  88     -35.506   0.842   5.364  1.00  9.49           C  
ATOM   1394  C   TYR A  88     -35.632  -0.675   5.630  1.00 10.08           C  
ATOM   1395  O   TYR A  88     -34.636  -1.394   5.541  1.00 10.93           O  
ATOM   1396  CB  TYR A  88     -35.482   1.695   6.653  1.00  9.85           C  
ATOM   1397  CG  TYR A  88     -34.573   1.242   7.785  1.00 11.01           C  
ATOM   1398  CD1 TYR A  88     -33.257   1.742   7.882  1.00 10.83           C  
ATOM   1399  CD2 TYR A  88     -35.064   0.371   8.781  1.00 14.94           C  
ATOM   1400  CE1 TYR A  88     -32.441   1.372   8.969  1.00 12.39           C  
ATOM   1401  CE2 TYR A  88     -34.245  -0.003   9.863  1.00 17.74           C  
ATOM   1402  CZ  TYR A  88     -32.932   0.496   9.957  1.00 16.57           C  
ATOM   1403  OH  TYR A  88     -32.131   0.128  10.998  1.00 20.05           O  
ATOM   1404  H   TYR A  88     -37.119   2.118   4.866  1.00  0.00           H  
ATOM   1405  HA  TYR A  88     -34.555   0.996   4.851  1.00  0.00           H  
ATOM   1406  HB3 TYR A  88     -36.488   1.751   7.068  1.00  0.00           H  
ATOM   1407  HB2 TYR A  88     -35.222   2.723   6.395  1.00  0.00           H  
ATOM   1408  HD1 TYR A  88     -32.874   2.423   7.136  1.00  0.00           H  
ATOM   1409  HD2 TYR A  88     -36.074  -0.011   8.724  1.00  0.00           H  
ATOM   1410  HE1 TYR A  88     -31.437   1.763   9.037  1.00  0.00           H  
ATOM   1411  HE2 TYR A  88     -34.639  -0.673  10.614  1.00  0.00           H  
ATOM   1412  HH  TYR A  88     -32.586  -0.425  11.646  1.00  0.00           H  
ATOM   1413  N   ASP A  89     -36.863  -1.150   5.872  1.00 10.85           N  
ATOM   1414  CA  ASP A  89     -37.208  -2.572   5.998  1.00 12.20           C  
ATOM   1415  C   ASP A  89     -36.835  -3.382   4.741  1.00 10.75           C  
ATOM   1416  O   ASP A  89     -36.313  -4.488   4.879  1.00 13.53           O  
ATOM   1417  CB  ASP A  89     -38.688  -2.856   6.379  1.00 12.62           C  
ATOM   1418  CG  ASP A  89     -39.151  -2.361   7.751  1.00 17.65           C  
ATOM   1419  OD1 ASP A  89     -38.341  -2.344   8.698  1.00 19.29           O  
ATOM   1420  OD2 ASP A  89     -40.374  -2.163   7.921  1.00 23.76           O1-
ATOM   1421  H   ASP A  89     -37.623  -0.483   6.000  1.00  0.00           H  
ATOM   1422  HA  ASP A  89     -36.587  -2.958   6.809  1.00  0.00           H  
ATOM   1423  HB3 ASP A  89     -38.881  -3.930   6.336  1.00  0.00           H  
ATOM   1424  HB2 ASP A  89     -39.324  -2.392   5.624  1.00  0.00           H  
ATOM   1425  N   SER A  90     -37.078  -2.823   3.547  1.00  9.14           N  
ATOM   1426  CA  SER A  90     -36.778  -3.467   2.265  1.00 10.21           C  
ATOM   1427  C   SER A  90     -35.276  -3.464   1.891  1.00  9.53           C  
ATOM   1428  O   SER A  90     -34.859  -4.303   1.085  1.00  9.81           O  
ATOM   1429  CB  SER A  90     -37.691  -2.859   1.174  1.00 11.48           C  
ATOM   1430  OG  SER A  90     -37.279  -1.581   0.714  1.00 11.23           O  
ATOM   1431  H   SER A  90     -37.506  -1.907   3.507  1.00  0.00           H  
ATOM   1432  HA  SER A  90     -37.067  -4.516   2.362  1.00  0.00           H  
ATOM   1433  HB2 SER A  90     -38.724  -2.805   1.521  1.00  0.00           H  
ATOM   1434  HB3 SER A  90     -37.701  -3.526   0.311  1.00  0.00           H  
ATOM   1435  HG  SER A  90     -36.983  -1.051   1.477  1.00  0.00           H  
ATOM   1436  N   LEU A  91     -34.491  -2.532   2.451  1.00  9.62           N  
ATOM   1437  CA  LEU A  91     -33.043  -2.427   2.254  1.00  8.41           C  
ATOM   1438  C   LEU A  91     -32.287  -3.520   3.033  1.00  8.40           C  
ATOM   1439  O   LEU A  91     -32.789  -4.043   4.029  1.00 11.20           O  
ATOM   1440  CB  LEU A  91     -32.553  -1.022   2.687  1.00  9.23           C  
ATOM   1441  CG  LEU A  91     -32.968   0.136   1.752  1.00  9.80           C  
ATOM   1442  CD1 LEU A  91     -32.720   1.503   2.424  1.00 10.87           C  
ATOM   1443  CD2 LEU A  91     -32.304   0.034   0.361  1.00 12.15           C  
ATOM   1444  H   LEU A  91     -34.899  -1.883   3.111  1.00  0.00           H  
ATOM   1445  HA  LEU A  91     -32.830  -2.571   1.194  1.00  0.00           H  
ATOM   1446  HB3 LEU A  91     -31.466  -1.016   2.779  1.00  0.00           H  
ATOM   1447  HB2 LEU A  91     -32.919  -0.821   3.693  1.00  0.00           H  
ATOM   1448  HG  LEU A  91     -34.040   0.063   1.582  1.00  0.00           H  
ATOM   1449 HD11 LEU A  91     -33.659   1.937   2.766  1.00  0.00           H  
ATOM   1450 HD12 LEU A  91     -32.069   1.424   3.296  1.00  0.00           H  
ATOM   1451 HD13 LEU A  91     -32.269   2.234   1.755  1.00  0.00           H  
ATOM   1452 HD21 LEU A  91     -31.756   0.934   0.081  1.00  0.00           H  
ATOM   1453 HD22 LEU A  91     -31.597  -0.792   0.301  1.00  0.00           H  
ATOM   1454 HD23 LEU A  91     -33.059  -0.130  -0.409  1.00  0.00           H  
ATOM   1455  N   ASP A  92     -31.073  -3.827   2.564  1.00  9.38           N  
ATOM   1456  CA  ASP A  92     -30.079  -4.659   3.252  1.00  8.64           C  
ATOM   1457  C   ASP A  92     -29.411  -3.860   4.392  1.00 11.74           C  
ATOM   1458  O   ASP A  92     -29.545  -2.639   4.458  1.00 11.32           O  
ATOM   1459  CB  ASP A  92     -28.975  -5.159   2.288  1.00 10.71           C  
ATOM   1460  CG  ASP A  92     -28.244  -4.034   1.565  1.00 11.43           C  
ATOM   1461  OD1 ASP A  92     -28.720  -3.650   0.478  1.00 12.40           O  
ATOM   1462  OD2 ASP A  92     -27.244  -3.541   2.125  1.00 14.11           O1-
ATOM   1463  H   ASP A  92     -30.710  -3.343   1.751  1.00  0.00           H  
ATOM   1464  HA  ASP A  92     -30.585  -5.523   3.686  1.00  0.00           H  
ATOM   1465  HB2 ASP A  92     -29.402  -5.829   1.540  1.00  0.00           H  
ATOM   1466  HB3 ASP A  92     -28.242  -5.782   2.801  1.00  0.00           H  
ATOM   1467  N   ALA A  93     -28.647  -4.560   5.239  1.00 12.02           N  
ATOM   1468  CA  ALA A  93     -27.929  -3.994   6.382  1.00 11.28           C  
ATOM   1469  C   ALA A  93     -26.938  -2.858   6.053  1.00 11.41           C  
ATOM   1470  O   ALA A  93     -26.776  -1.962   6.882  1.00 13.83           O  
ATOM   1471  CB  ALA A  93     -27.208  -5.127   7.128  1.00 14.12           C  
ATOM   1472  H   ALA A  93     -28.545  -5.553   5.096  1.00  0.00           H  
ATOM   1473  HA  ALA A  93     -28.681  -3.579   7.055  1.00  0.00           H  
ATOM   1474  HB1 ALA A  93     -26.679  -4.744   8.002  1.00  0.00           H  
ATOM   1475  HB2 ALA A  93     -27.910  -5.882   7.480  1.00  0.00           H  
ATOM   1476  HB3 ALA A  93     -26.472  -5.619   6.491  1.00  0.00           H  
ATOM   1477  N   VAL A  94     -26.294  -2.893   4.880  1.00 11.09           N  
ATOM   1478  CA  VAL A  94     -25.303  -1.893   4.486  1.00  9.75           C  
ATOM   1479  C   VAL A  94     -26.007  -0.629   3.948  1.00 10.30           C  
ATOM   1480  O   VAL A  94     -25.648   0.485   4.337  1.00  9.95           O  
ATOM   1481  CB  VAL A  94     -24.302  -2.456   3.434  1.00 10.86           C  
ATOM   1482  CG1 VAL A  94     -23.261  -1.432   2.945  1.00 13.22           C  
ATOM   1483  CG2 VAL A  94     -23.584  -3.710   3.967  1.00 14.22           C  
ATOM   1484  H   VAL A  94     -26.587  -3.531   4.143  1.00  0.00           H  
ATOM   1485  HA  VAL A  94     -24.725  -1.600   5.366  1.00  0.00           H  
ATOM   1486  HB  VAL A  94     -24.859  -2.765   2.550  1.00  0.00           H  
ATOM   1487 HG11 VAL A  94     -22.494  -1.900   2.329  1.00  0.00           H  
ATOM   1488 HG12 VAL A  94     -23.734  -0.667   2.331  1.00  0.00           H  
ATOM   1489 HG13 VAL A  94     -22.761  -0.938   3.780  1.00  0.00           H  
ATOM   1490 HG21 VAL A  94     -22.838  -4.074   3.260  1.00  0.00           H  
ATOM   1491 HG22 VAL A  94     -23.078  -3.502   4.909  1.00  0.00           H  
ATOM   1492 HG23 VAL A  94     -24.284  -4.527   4.141  1.00  0.00           H  
ATOM   1493  N   ARG A  95     -27.053  -0.814   3.134  1.00  9.57           N  
ATOM   1494  CA  ARG A  95     -27.916   0.274   2.672  1.00  7.98           C  
ATOM   1495  C   ARG A  95     -28.765   0.898   3.805  1.00  8.27           C  
ATOM   1496  O   ARG A  95     -28.985   2.108   3.780  1.00  8.62           O  
ATOM   1497  CB  ARG A  95     -28.750  -0.197   1.468  1.00  8.60           C  
ATOM   1498  CG  ARG A  95     -27.884  -0.497   0.227  1.00  8.12           C  
ATOM   1499  CD  ARG A  95     -28.726  -0.786  -1.021  1.00 10.22           C  
ATOM   1500  NE  ARG A  95     -27.919  -1.100  -2.208  1.00  9.19           N  
ATOM   1501  CZ  ARG A  95     -27.536  -2.308  -2.634  1.00  9.67           C  
ATOM   1502  NH1 ARG A  95     -27.777  -3.406  -1.918  1.00 11.88           N  
ATOM   1503  NH2 ARG A  95     -26.901  -2.418  -3.801  1.00 11.17           N1+
ATOM   1504  H   ARG A  95     -27.268  -1.765   2.816  1.00  0.00           H  
ATOM   1505  HA  ARG A  95     -27.259   1.070   2.314  1.00  0.00           H  
ATOM   1506  HB3 ARG A  95     -29.467   0.584   1.210  1.00  0.00           H  
ATOM   1507  HB2 ARG A  95     -29.334  -1.077   1.737  1.00  0.00           H  
ATOM   1508  HG3 ARG A  95     -27.146  -1.283   0.394  1.00  0.00           H  
ATOM   1509  HG2 ARG A  95     -27.313   0.410   0.037  1.00  0.00           H  
ATOM   1510  HD3 ARG A  95     -29.199   0.157  -1.295  1.00  0.00           H  
ATOM   1511  HD2 ARG A  95     -29.544  -1.485  -0.850  1.00  0.00           H  
ATOM   1512  HE  ARG A  95     -27.673  -0.272  -2.764  1.00  0.00           H  
ATOM   1513 HH11 ARG A  95     -27.538  -4.327  -2.239  1.00  0.00           H  
ATOM   1514 HH12 ARG A  95     -28.195  -3.377  -0.955  1.00  0.00           H  
ATOM   1515 HH21 ARG A  95     -26.635  -3.313  -4.177  1.00  0.00           H  
ATOM   1516 HH22 ARG A  95     -26.709  -1.620  -4.399  1.00  0.00           H  
ATOM   1517  N   ARG A  96     -29.157   0.115   4.823  1.00  7.92           N  
ATOM   1518  CA  ARG A  96     -29.741   0.621   6.072  1.00  8.20           C  
ATOM   1519  C   ARG A  96     -28.774   1.546   6.841  1.00  8.25           C  
ATOM   1520  O   ARG A  96     -29.221   2.560   7.372  1.00  9.93           O  
ATOM   1521  CB  ARG A  96     -30.187  -0.546   6.982  1.00  9.47           C  
ATOM   1522  CG  ARG A  96     -31.495  -1.238   6.559  1.00  9.48           C  
ATOM   1523  CD  ARG A  96     -31.890  -2.354   7.539  1.00  9.93           C  
ATOM   1524  NE  ARG A  96     -32.999  -3.173   7.031  1.00 12.50           N  
ATOM   1525  CZ  ARG A  96     -33.409  -4.351   7.520  1.00 15.95           C  
ATOM   1526  NH1 ARG A  96     -32.819  -4.887   8.591  1.00 18.19           N  
ATOM   1527  NH2 ARG A  96     -34.411  -5.007   6.937  1.00 13.57           N1+
ATOM   1528  H   ARG A  96     -29.032  -0.894   4.745  1.00  0.00           H  
ATOM   1529  HA  ARG A  96     -30.621   1.210   5.804  1.00  0.00           H  
ATOM   1530  HB3 ARG A  96     -30.330  -0.177   7.999  1.00  0.00           H  
ATOM   1531  HB2 ARG A  96     -29.381  -1.274   7.053  1.00  0.00           H  
ATOM   1532  HG3 ARG A  96     -31.486  -1.596   5.533  1.00  0.00           H  
ATOM   1533  HG2 ARG A  96     -32.270  -0.474   6.589  1.00  0.00           H  
ATOM   1534  HD3 ARG A  96     -32.277  -1.906   8.454  1.00  0.00           H  
ATOM   1535  HD2 ARG A  96     -31.021  -2.950   7.820  1.00  0.00           H  
ATOM   1536  HE  ARG A  96     -33.543  -2.720   6.289  1.00  0.00           H  
ATOM   1537 HH11 ARG A  96     -33.105  -5.775   8.976  1.00  0.00           H  
ATOM   1538 HH12 ARG A  96     -32.073  -4.415   9.074  1.00  0.00           H  
ATOM   1539 HH21 ARG A  96     -34.744  -5.895   7.281  1.00  0.00           H  
ATOM   1540 HH22 ARG A  96     -34.862  -4.684   6.082  1.00  0.00           H  
ATOM   1541  N   CYS A  97     -27.474   1.217   6.873  1.00  9.45           N  
ATOM   1542  CA  CYS A  97     -26.444   2.061   7.491  1.00 10.22           C  
ATOM   1543  C   CYS A  97     -26.302   3.409   6.755  1.00  8.60           C  
ATOM   1544  O   CYS A  97     -26.235   4.451   7.405  1.00  8.75           O  
ATOM   1545  CB  CYS A  97     -25.075   1.359   7.598  1.00  8.42           C  
ATOM   1546  SG  CYS A  97     -25.154  -0.055   8.739  1.00 12.29           S  
ATOM   1547  H   CYS A  97     -27.159   0.370   6.418  1.00  0.00           H  
ATOM   1548  HA  CYS A  97     -26.773   2.292   8.506  1.00  0.00           H  
ATOM   1549  HB3 CYS A  97     -24.320   2.053   7.970  1.00  0.00           H  
ATOM   1550  HB2 CYS A  97     -24.724   1.020   6.625  1.00  0.00           H  
ATOM   1551  HG  CYS A  97     -25.897  -0.846   7.941  1.00  0.00           H  
ATOM   1552  N   ALA A  98     -26.330   3.381   5.416  1.00  7.97           N  
ATOM   1553  CA  ALA A  98     -26.321   4.585   4.586  1.00  7.52           C  
ATOM   1554  C   ALA A  98     -27.550   5.490   4.817  1.00  8.46           C  
ATOM   1555  O   ALA A  98     -27.394   6.709   4.853  1.00  8.40           O  
ATOM   1556  CB  ALA A  98     -26.147   4.187   3.114  1.00  8.17           C  
ATOM   1557  H   ALA A  98     -26.403   2.489   4.940  1.00  0.00           H  
ATOM   1558  HA  ALA A  98     -25.449   5.171   4.879  1.00  0.00           H  
ATOM   1559  HB1 ALA A  98     -26.056   5.071   2.483  1.00  0.00           H  
ATOM   1560  HB2 ALA A  98     -25.248   3.591   2.967  1.00  0.00           H  
ATOM   1561  HB3 ALA A  98     -26.997   3.611   2.747  1.00  0.00           H  
ATOM   1562  N   ALA A  99     -28.726   4.888   5.045  1.00  7.80           N  
ATOM   1563  CA  ALA A  99     -29.946   5.595   5.435  1.00  8.04           C  
ATOM   1564  C   ALA A  99     -29.825   6.281   6.812  1.00  8.65           C  
ATOM   1565  O   ALA A  99     -30.173   7.456   6.934  1.00  9.35           O  
ATOM   1566  CB  ALA A  99     -31.140   4.631   5.385  1.00  9.95           C  
ATOM   1567  H   ALA A  99     -28.786   3.880   4.959  1.00  0.00           H  
ATOM   1568  HA  ALA A  99     -30.123   6.381   4.697  1.00  0.00           H  
ATOM   1569  HB1 ALA A  99     -32.055   5.140   5.685  1.00  0.00           H  
ATOM   1570  HB2 ALA A  99     -31.297   4.247   4.377  1.00  0.00           H  
ATOM   1571  HB3 ALA A  99     -31.014   3.782   6.054  1.00  0.00           H  
ATOM   1572  N   ILE A 100     -29.293   5.564   7.816  1.00  7.65           N  
ATOM   1573  CA  ILE A 100     -29.050   6.102   9.159  1.00  7.60           C  
ATOM   1574  C   ILE A 100     -28.026   7.261   9.151  1.00  9.00           C  
ATOM   1575  O   ILE A 100     -28.252   8.248   9.850  1.00  9.28           O  
ATOM   1576  CB  ILE A 100     -28.620   5.009  10.191  1.00  6.78           C  
ATOM   1577  CG1 ILE A 100     -29.722   3.941  10.382  1.00  8.89           C  
ATOM   1578  CG2 ILE A 100     -28.215   5.564  11.581  1.00 10.76           C  
ATOM   1579  CD1 ILE A 100     -29.181   2.580  10.850  1.00 11.03           C  
ATOM   1580  H   ILE A 100     -29.051   4.590   7.657  1.00  0.00           H  
ATOM   1581  HA  ILE A 100     -29.995   6.524   9.505  1.00  0.00           H  
ATOM   1582  HB  ILE A 100     -27.748   4.502   9.774  1.00  0.00           H  
ATOM   1583 HG13 ILE A 100     -30.260   3.778   9.449  1.00  0.00           H  
ATOM   1584 HG12 ILE A 100     -30.477   4.304  11.080  1.00  0.00           H  
ATOM   1585 HG21 ILE A 100     -28.015   4.769  12.297  1.00  0.00           H  
ATOM   1586 HG22 ILE A 100     -27.310   6.170  11.537  1.00  0.00           H  
ATOM   1587 HG23 ILE A 100     -29.008   6.183  12.001  1.00  0.00           H  
ATOM   1588 HD11 ILE A 100     -30.000   1.896  11.069  1.00  0.00           H  
ATOM   1589 HD12 ILE A 100     -28.567   2.114  10.080  1.00  0.00           H  
ATOM   1590 HD13 ILE A 100     -28.577   2.662  11.753  1.00  0.00           H  
ATOM   1591  N   ASN A 101     -26.968   7.158   8.330  1.00  7.66           N  
ATOM   1592  CA  ASN A 101     -25.963   8.211   8.103  1.00  7.90           C  
ATOM   1593  C   ASN A 101     -26.620   9.541   7.670  1.00  9.22           C  
ATOM   1594  O   ASN A 101     -26.360  10.577   8.281  1.00  9.01           O  
ATOM   1595  CB  ASN A 101     -24.898   7.717   7.084  1.00  7.84           C  
ATOM   1596  CG  ASN A 101     -23.632   8.582   6.956  1.00  9.14           C  
ATOM   1597  OD1 ASN A 101     -23.671   9.809   7.010  1.00  9.74           O  
ATOM   1598  ND2 ASN A 101     -22.483   7.951   6.754  1.00  9.16           N  
ATOM   1599  H   ASN A 101     -26.842   6.289   7.818  1.00  0.00           H  
ATOM   1600  HA  ASN A 101     -25.458   8.408   9.051  1.00  0.00           H  
ATOM   1601  HB3 ASN A 101     -25.337   7.618   6.093  1.00  0.00           H  
ATOM   1602  HB2 ASN A 101     -24.581   6.715   7.377  1.00  0.00           H  
ATOM   1603 HD21 ASN A 101     -21.595   8.473   6.622  1.00  0.00           H  
ATOM   1604 HD22 ASN A 101     -22.438   6.945   6.695  1.00  0.00           H  
ATOM   1605  N   MET A 102     -27.522   9.481   6.681  1.00  8.68           N  
ATOM   1606  CA  MET A 102     -28.271  10.638   6.189  1.00  7.73           C  
ATOM   1607  C   MET A 102     -29.211  11.251   7.239  1.00  8.86           C  
ATOM   1608  O   MET A 102     -29.223  12.474   7.395  1.00  9.20           O  
ATOM   1609  CB  MET A 102     -29.061  10.263   4.929  1.00 10.00           C  
ATOM   1610  CG  MET A 102     -28.174   9.912   3.735  1.00 10.68           C  
ATOM   1611  SD  MET A 102     -29.174   9.543   2.279  1.00 14.72           S  
ATOM   1612  CE  MET A 102     -28.447  10.696   1.093  1.00 15.79           C  
ATOM   1613  H   MET A 102     -27.727   8.585   6.254  1.00  0.00           H  
ATOM   1614  HA  MET A 102     -27.544  11.408   5.918  1.00  0.00           H  
ATOM   1615  HB3 MET A 102     -29.711  11.093   4.644  1.00  0.00           H  
ATOM   1616  HB2 MET A 102     -29.730   9.429   5.142  1.00  0.00           H  
ATOM   1617  HG3 MET A 102     -27.545   9.050   3.949  1.00  0.00           H  
ATOM   1618  HG2 MET A 102     -27.492  10.736   3.525  1.00  0.00           H  
ATOM   1619  HE1 MET A 102     -29.154  10.906   0.296  1.00  0.00           H  
ATOM   1620  HE2 MET A 102     -28.189  11.648   1.559  1.00  0.00           H  
ATOM   1621  HE3 MET A 102     -27.557  10.251   0.655  1.00  0.00           H  
ATOM   1622  N   VAL A 103     -29.972  10.411   7.954  1.00  8.57           N  
ATOM   1623  CA  VAL A 103     -30.876  10.860   9.015  1.00  9.34           C  
ATOM   1624  C   VAL A 103     -30.104  11.446  10.219  1.00  9.13           C  
ATOM   1625  O   VAL A 103     -30.551  12.439  10.791  1.00 10.67           O  
ATOM   1626  CB  VAL A 103     -31.849   9.734   9.471  1.00  9.11           C  
ATOM   1627  CG1 VAL A 103     -32.721  10.085  10.696  1.00 12.24           C  
ATOM   1628  CG2 VAL A 103     -32.784   9.334   8.317  1.00 11.17           C  
ATOM   1629  H   VAL A 103     -29.937   9.413   7.765  1.00  0.00           H  
ATOM   1630  HA  VAL A 103     -31.479  11.672   8.604  1.00  0.00           H  
ATOM   1631  HB  VAL A 103     -31.256   8.855   9.731  1.00  0.00           H  
ATOM   1632 HG11 VAL A 103     -33.448   9.299  10.901  1.00  0.00           H  
ATOM   1633 HG12 VAL A 103     -32.126  10.209  11.600  1.00  0.00           H  
ATOM   1634 HG13 VAL A 103     -33.276  11.009  10.533  1.00  0.00           H  
ATOM   1635 HG21 VAL A 103     -33.412   8.489   8.588  1.00  0.00           H  
ATOM   1636 HG22 VAL A 103     -33.447  10.157   8.052  1.00  0.00           H  
ATOM   1637 HG23 VAL A 103     -32.234   9.045   7.422  1.00  0.00           H  
ATOM   1638  N   PHE A 104     -28.929  10.889  10.537  1.00  8.45           N  
ATOM   1639  CA  PHE A 104     -27.983  11.449  11.502  1.00  8.76           C  
ATOM   1640  C   PHE A 104     -27.466  12.835  11.049  1.00  9.67           C  
ATOM   1641  O   PHE A 104     -27.437  13.762  11.859  1.00 11.69           O  
ATOM   1642  CB  PHE A 104     -26.849  10.428  11.755  1.00  7.45           C  
ATOM   1643  CG  PHE A 104     -25.832  10.784  12.828  1.00  8.30           C  
ATOM   1644  CD1 PHE A 104     -24.756  11.652  12.544  1.00 12.07           C  
ATOM   1645  CD2 PHE A 104     -26.022  10.342  14.154  1.00 11.74           C  
ATOM   1646  CE1 PHE A 104     -23.873  12.018  13.551  1.00 13.95           C  
ATOM   1647  CE2 PHE A 104     -25.114  10.700  15.140  1.00 11.85           C  
ATOM   1648  CZ  PHE A 104     -24.048  11.539  14.842  1.00 13.15           C  
ATOM   1649  H   PHE A 104     -28.636  10.039  10.059  1.00  0.00           H  
ATOM   1650  HA  PHE A 104     -28.521  11.588  12.442  1.00  0.00           H  
ATOM   1651  HB3 PHE A 104     -26.306  10.241  10.830  1.00  0.00           H  
ATOM   1652  HB2 PHE A 104     -27.288   9.469  12.033  1.00  0.00           H  
ATOM   1653  HD1 PHE A 104     -24.608  12.033  11.543  1.00  0.00           H  
ATOM   1654  HD2 PHE A 104     -26.858   9.704  14.405  1.00  0.00           H  
ATOM   1655  HE1 PHE A 104     -23.047  12.678  13.330  1.00  0.00           H  
ATOM   1656  HE2 PHE A 104     -25.235  10.324  16.145  1.00  0.00           H  
ATOM   1657  HZ  PHE A 104     -23.353  11.825  15.618  1.00  0.00           H  
ATOM   1658  N   GLN A 105     -27.108  12.962   9.761  1.00  8.76           N  
ATOM   1659  CA  GLN A 105     -26.581  14.185   9.158  1.00  8.93           C  
ATOM   1660  C   GLN A 105     -27.605  15.341   9.127  1.00 12.25           C  
ATOM   1661  O   GLN A 105     -27.278  16.428   9.605  1.00 13.62           O  
ATOM   1662  CB  GLN A 105     -26.002  13.878   7.754  1.00 10.52           C  
ATOM   1663  CG  GLN A 105     -25.246  15.059   7.103  1.00 10.45           C  
ATOM   1664  CD  GLN A 105     -24.675  14.746   5.717  1.00 10.87           C  
ATOM   1665  OE1 GLN A 105     -24.918  13.690   5.138  1.00 10.56           O  
ATOM   1666  NE2 GLN A 105     -23.941  15.693   5.143  1.00 13.45           N  
ATOM   1667  H   GLN A 105     -27.117  12.138   9.165  1.00  0.00           H  
ATOM   1668  HA  GLN A 105     -25.748  14.507   9.787  1.00  0.00           H  
ATOM   1669  HB3 GLN A 105     -26.803  13.552   7.090  1.00  0.00           H  
ATOM   1670  HB2 GLN A 105     -25.313  13.038   7.827  1.00  0.00           H  
ATOM   1671  HG3 GLN A 105     -24.427  15.363   7.755  1.00  0.00           H  
ATOM   1672  HG2 GLN A 105     -25.906  15.921   6.999  1.00  0.00           H  
ATOM   1673 HE21 GLN A 105     -23.580  15.586   4.202  1.00  0.00           H  
ATOM   1674 HE22 GLN A 105     -23.750  16.559   5.623  1.00  0.00           H  
ATOM   1675  N   MET A 106     -28.793  15.116   8.541  1.00 11.26           N  
ATOM   1676  CA  MET A 106     -29.732  16.197   8.193  0.60 11.02           C  
ATOM   1677  C   MET A 106     -31.107  16.100   8.884  1.00 12.18           C  
ATOM   1678  O   MET A 106     -31.899  17.033   8.745  1.00 14.70           O  
ATOM   1679  CB  MET A 106     -29.832  16.315   6.653  0.60 17.80           C  
ATOM   1680  CG  MET A 106     -30.775  15.319   5.955  0.60 14.93           C  
ATOM   1681  SD  MET A 106     -30.696  15.366   4.145  0.60 21.47           S  
ATOM   1682  CE  MET A 106     -29.194  14.381   3.874  0.60 17.33           C  
ATOM   1683  H   MET A 106     -28.990  14.189   8.165  1.00  0.00           H  
ATOM   1684  HA  MET A 106     -29.326  17.150   8.537  0.60  0.00           H  
ATOM   1685  HB2 MET A 106     -28.834  16.261   6.216  0.60  0.00           H  
ATOM   1686  HB3 MET A 106     -30.187  17.319   6.417  0.60  0.00           H  
ATOM   1687  HG3 MET A 106     -31.809  15.518   6.238  0.60  0.00           H  
ATOM   1688  HG2 MET A 106     -30.558  14.305   6.283  0.60  0.00           H  
ATOM   1689  HE1 MET A 106     -29.005  14.267   2.806  0.60  0.00           H  
ATOM   1690  HE2 MET A 106     -28.324  14.859   4.325  0.60  0.00           H  
ATOM   1691  HE3 MET A 106     -29.302  13.388   4.307  0.60  0.00           H  
ATOM   1692  N   GLY A 107     -31.377  15.023   9.629  1.00 10.95           N  
ATOM   1693  CA  GLY A 107     -32.621  14.836  10.377  1.00 12.63           C  
ATOM   1694  C   GLY A 107     -33.746  14.266   9.496  1.00 12.45           C  
ATOM   1695  O   GLY A 107     -33.733  14.384   8.267  1.00 12.78           O  
ATOM   1696  H   GLY A 107     -30.685  14.288   9.722  1.00  0.00           H  
ATOM   1697  HA2 GLY A 107     -32.952  15.779  10.815  1.00  0.00           H  
ATOM   1698  HA3 GLY A 107     -32.431  14.161  11.211  1.00  0.00           H  
ATOM   1699  N   THR A 109     -36.956  15.197   9.030  0.90 18.94           N  
ATOM   1700  CA  THR A 109     -37.703  16.217   8.297  0.60 21.59           C  
ATOM   1701  C   THR A 109     -37.082  16.605   6.933  0.90 18.49           C  
ATOM   1702  O   THR A 109     -37.815  16.950   6.005  0.90 18.67           O  
ATOM   1703  CB  THR A 109     -37.831  17.502   9.166  0.60 19.41           C  
ATOM   1704  OG1 THR A 109     -38.120  17.144  10.513  0.60 21.83           O  
ATOM   1705  CG2 THR A 109     -38.912  18.493   8.701  0.60 22.83           C  
ATOM   1706  H   THR A 109     -36.727  15.462   9.978  1.00  0.00           H  
ATOM   1707  HA  THR A 109     -38.699  15.816   8.103  0.60  0.00           H  
ATOM   1708  HB  THR A 109     -36.873  18.029   9.173  0.60  0.00           H  
ATOM   1709  HG1 THR A 109     -38.274  17.957  11.017  0.60  0.00           H  
ATOM   1710 HG21 THR A 109     -38.982  19.352   9.367  0.60  0.00           H  
ATOM   1711 HG22 THR A 109     -38.699  18.882   7.705  0.60  0.00           H  
ATOM   1712 HG23 THR A 109     -39.895  18.021   8.664  0.60  0.00           H  
ATOM   1713  N   GLY A 110     -35.748  16.512   6.824  0.90 19.11           N  
ATOM   1714  CA  GLY A 110     -35.019  16.764   5.583  0.90 19.05           C  
ATOM   1715  C   GLY A 110     -35.104  15.518   4.695  0.90 17.46           C  
ATOM   1716  O   GLY A 110     -35.480  15.619   3.528  0.90 18.25           O  
ATOM   1717  H   GLY A 110     -35.216  16.158   7.608  1.00  0.00           H  
ATOM   1718  HA3 GLY A 110     -33.974  16.979   5.812  1.00  0.00           H  
ATOM   1719  HA2 GLY A 110     -35.419  17.634   5.060  1.00  0.00           H  
ATOM   1720  N   ALA A 112     -37.202  12.819   4.726  0.90 13.34           N  
ATOM   1721  CA  ALA A 112     -38.571  12.465   4.334  0.90 15.71           C  
ATOM   1722  C   ALA A 112     -39.125  13.224   3.111  0.90 17.01           C  
ATOM   1723  O   ALA A 112     -40.183  12.842   2.603  0.90 19.90           O  
ATOM   1724  CB  ALA A 112     -39.497  12.634   5.549  0.90 15.00           C  
ATOM   1725  H   ALA A 112     -37.082  13.171   5.674  1.00  0.00           H  
ATOM   1726  HA  ALA A 112     -38.573  11.414   4.050  1.00  0.00           H  
ATOM   1727  HB1 ALA A 112     -40.522  12.343   5.311  1.00  0.00           H  
ATOM   1728  HB2 ALA A 112     -39.173  12.005   6.381  1.00  0.00           H  
ATOM   1729  HB3 ALA A 112     -39.514  13.667   5.898  1.00  0.00           H  
ATOM   1730  N   PHE A 114     -37.318  13.440   0.216  0.90 15.66           N  
ATOM   1731  CA  PHE A 114     -36.689  12.790  -0.944  0.90 13.79           C  
ATOM   1732  C   PHE A 114     -37.452  11.544  -1.439  0.90 12.36           C  
ATOM   1733  O   PHE A 114     -36.877  10.467  -1.605  0.90 12.88           O  
ATOM   1734  CB  PHE A 114     -35.194  12.533  -0.661  0.90 12.14           C  
ATOM   1735  CG  PHE A 114     -34.340  13.791  -0.665  0.90 12.24           C  
ATOM   1736  CD1 PHE A 114     -33.845  14.304  -1.884  0.90 12.77           C  
ATOM   1737  CD2 PHE A 114     -34.168  14.546   0.514  0.90 17.98           C  
ATOM   1738  CE1 PHE A 114     -33.141  15.500  -1.900  0.90 15.61           C  
ATOM   1739  CE2 PHE A 114     -33.453  15.736   0.479  0.90 17.24           C  
ATOM   1740  CZ  PHE A 114     -32.938  16.209  -0.722  0.90 15.50           C  
ATOM   1741  H   PHE A 114     -36.891  13.237   1.115  1.00  0.00           H  
ATOM   1742  HA  PHE A 114     -36.723  13.486  -1.784  1.00  0.00           H  
ATOM   1743  HB3 PHE A 114     -34.771  11.858  -1.405  1.00  0.00           H  
ATOM   1744  HB2 PHE A 114     -35.088  12.021   0.295  1.00  0.00           H  
ATOM   1745  HD1 PHE A 114     -34.007  13.765  -2.808  1.00  0.00           H  
ATOM   1746  HD2 PHE A 114     -34.573  14.193   1.452  1.00  0.00           H  
ATOM   1747  HE1 PHE A 114     -32.752  15.880  -2.835  1.00  0.00           H  
ATOM   1748  HE2 PHE A 114     -33.302  16.295   1.392  1.00  0.00           H  
ATOM   1749  HZ  PHE A 114     -32.385  17.137  -0.741  1.00  0.00           H  
ATOM   1750  N   THR A 115     -38.753  11.734  -1.680  1.00 15.17           N  
ATOM   1751  CA  THR A 115     -39.741  10.717  -2.041  1.00 16.80           C  
ATOM   1752  C   THR A 115     -39.389   9.886  -3.298  1.00 13.81           C  
ATOM   1753  O   THR A 115     -39.679   8.690  -3.336  1.00 15.25           O  
ATOM   1754  CB  THR A 115     -41.145  11.361  -2.230  1.00 17.04           C  
ATOM   1755  OG1 THR A 115     -41.417  12.272  -1.167  1.00 24.24           O  
ATOM   1756  CG2 THR A 115     -42.313  10.361  -2.283  1.00 20.81           C  
ATOM   1757  H   THR A 115     -39.111  12.665  -1.500  1.00  0.00           H  
ATOM   1758  HA  THR A 115     -39.798  10.021  -1.205  1.00  0.00           H  
ATOM   1759  HB  THR A 115     -41.152  11.936  -3.160  1.00  0.00           H  
ATOM   1760  HG1 THR A 115     -40.987  13.114  -1.384  1.00  0.00           H  
ATOM   1761 HG21 THR A 115     -43.270  10.877  -2.376  1.00  0.00           H  
ATOM   1762 HG22 THR A 115     -42.233   9.690  -3.138  1.00  0.00           H  
ATOM   1763 HG23 THR A 115     -42.354   9.745  -1.385  1.00  0.00           H  
ATOM   1764  N   ASN A 116     -38.725  10.514  -4.281  1.00 13.24           N  
ATOM   1765  CA  ASN A 116     -38.250   9.854  -5.505  1.00 14.40           C  
ATOM   1766  C   ASN A 116     -37.131   8.847  -5.197  1.00 12.17           C  
ATOM   1767  O   ASN A 116     -37.237   7.697  -5.618  1.00 14.04           O  
ATOM   1768  CB  ASN A 116     -37.787  10.902  -6.543  1.00 14.53           C  
ATOM   1769  CG  ASN A 116     -38.935  11.680  -7.193  1.00 29.69           C  
ATOM   1770  OD1 ASN A 116     -39.928  11.096  -7.624  1.00 27.50           O  
ATOM   1771  ND2 ASN A 116     -38.818  12.999  -7.288  1.00 21.28           N  
ATOM   1772  H   ASN A 116     -38.498  11.490  -4.166  1.00  0.00           H  
ATOM   1773  HA  ASN A 116     -39.107   9.309  -5.909  1.00  0.00           H  
ATOM   1774  HB2 ASN A 116     -37.266  10.396  -7.358  1.00  0.00           H  
ATOM   1775  HB3 ASN A 116     -37.060  11.584  -6.101  1.00  0.00           H  
ATOM   1776 HD21 ASN A 116     -39.552  13.544  -7.717  1.00  0.00           H  
ATOM   1777 HD22 ASN A 116     -38.003  13.486  -6.946  1.00  0.00           H  
ATOM   1778  N   SER A 117     -36.120   9.266  -4.423  1.00 11.74           N  
ATOM   1779  CA  SER A 117     -35.021   8.402  -3.983  1.00 11.26           C  
ATOM   1780  C   SER A 117     -35.513   7.234  -3.107  1.00 10.10           C  
ATOM   1781  O   SER A 117     -35.121   6.096  -3.356  1.00 10.99           O  
ATOM   1782  CB  SER A 117     -33.957   9.237  -3.249  1.00 12.64           C  
ATOM   1783  OG  SER A 117     -33.225  10.037  -4.160  1.00 20.75           O  
ATOM   1784  H   SER A 117     -36.134  10.203  -4.051  1.00  0.00           H  
ATOM   1785  HA  SER A 117     -34.562   7.960  -4.872  1.00  0.00           H  
ATOM   1786  HB3 SER A 117     -33.244   8.576  -2.752  1.00  0.00           H  
ATOM   1787  HB2 SER A 117     -34.399   9.853  -2.467  1.00  0.00           H  
ATOM   1788  HG  SER A 117     -33.835  10.522  -4.743  1.00  0.00           H  
ATOM   1789  N   LEU A 118     -36.426   7.526  -2.165  1.00 10.63           N  
ATOM   1790  CA  LEU A 118     -37.117   6.541  -1.328  1.00 10.30           C  
ATOM   1791  C   LEU A 118     -37.817   5.453  -2.169  1.00 11.22           C  
ATOM   1792  O   LEU A 118     -37.604   4.263  -1.933  1.00 12.32           O  
ATOM   1793  CB  LEU A 118     -38.148   7.263  -0.424  1.00 11.60           C  
ATOM   1794  CG  LEU A 118     -37.565   8.097   0.740  1.00 12.09           C  
ATOM   1795  CD1 LEU A 118     -38.602   9.098   1.295  1.00 14.33           C  
ATOM   1796  CD2 LEU A 118     -36.979   7.206   1.853  1.00 14.24           C  
ATOM   1797  H   LEU A 118     -36.686   8.496  -2.020  1.00  0.00           H  
ATOM   1798  HA  LEU A 118     -36.365   6.046  -0.712  1.00  0.00           H  
ATOM   1799  HB3 LEU A 118     -38.856   6.546  -0.010  1.00  0.00           H  
ATOM   1800  HB2 LEU A 118     -38.753   7.909  -1.056  1.00  0.00           H  
ATOM   1801  HG  LEU A 118     -36.741   8.685   0.339  1.00  0.00           H  
ATOM   1802 HD11 LEU A 118     -38.326  10.121   1.041  1.00  0.00           H  
ATOM   1803 HD12 LEU A 118     -39.603   8.919   0.901  1.00  0.00           H  
ATOM   1804 HD13 LEU A 118     -38.681   9.064   2.380  1.00  0.00           H  
ATOM   1805 HD21 LEU A 118     -36.035   7.611   2.219  1.00  0.00           H  
ATOM   1806 HD22 LEU A 118     -37.645   7.113   2.709  1.00  0.00           H  
ATOM   1807 HD23 LEU A 118     -36.775   6.192   1.516  1.00  0.00           H  
ATOM   1808  N   ARG A 119     -38.607   5.880  -3.165  1.00 10.74           N  
ATOM   1809  CA  ARG A 119     -39.342   4.991  -4.063  0.50 12.16           C  
ATOM   1810  C   ARG A 119     -38.414   4.164  -4.979  1.00 12.50           C  
ATOM   1811  O   ARG A 119     -38.699   2.993  -5.229  1.00 12.23           O  
ATOM   1812  CB  ARG A 119     -40.366   5.816  -4.871  0.50 14.91           C  
ATOM   1813  CG  ARG A 119     -41.444   4.968  -5.575  0.50 17.26           C  
ATOM   1814  CD  ARG A 119     -42.485   5.793  -6.350  0.50 25.89           C  
ATOM   1815  NE  ARG A 119     -41.870   6.677  -7.355  0.50 30.48           N  
ATOM   1816  CZ  ARG A 119     -41.560   7.973  -7.213  0.50 25.59           C  
ATOM   1817  NH1 ARG A 119     -41.856   8.634  -6.094  0.50 30.05           N  
ATOM   1818  NH2 ARG A 119     -40.946   8.611  -8.205  0.50 28.19           N1+
ATOM   1819  H   ARG A 119     -38.740   6.876  -3.304  1.00  0.00           H  
ATOM   1820  HA  ARG A 119     -39.892   4.284  -3.438  0.50  0.00           H  
ATOM   1821  HB3 ARG A 119     -39.834   6.428  -5.601  0.50  0.00           H  
ATOM   1822  HB2 ARG A 119     -40.876   6.513  -4.206  0.50  0.00           H  
ATOM   1823  HG3 ARG A 119     -41.978   4.461  -4.770  0.50  0.00           H  
ATOM   1824  HG2 ARG A 119     -41.041   4.174  -6.199  0.50  0.00           H  
ATOM   1825  HD2 ARG A 119     -43.251   6.255  -5.727  0.50  0.00           H  
ATOM   1826  HD3 ARG A 119     -43.023   5.073  -6.968  0.50  0.00           H  
ATOM   1827  HE  ARG A 119     -41.648   6.216  -8.230  0.50  0.00           H  
ATOM   1828 HH11 ARG A 119     -41.679   9.623  -6.007  0.50  0.00           H  
ATOM   1829 HH12 ARG A 119     -42.335   8.187  -5.330  0.50  0.00           H  
ATOM   1830 HH21 ARG A 119     -40.642   9.585  -8.104  0.50  0.00           H  
ATOM   1831 HH22 ARG A 119     -40.737   8.175  -9.090  0.50  0.00           H  
ATOM   1832  N   MET A 120     -37.321   4.768  -5.465  1.00 10.30           N  
ATOM   1833  CA  MET A 120     -36.308   4.100  -6.288  0.80 10.69           C  
ATOM   1834  C   MET A 120     -35.541   3.016  -5.514  1.00 10.03           C  
ATOM   1835  O   MET A 120     -35.358   1.923  -6.047  1.00 10.98           O  
ATOM   1836  CB  MET A 120     -35.340   5.129  -6.901  0.80 11.13           C  
ATOM   1837  CG  MET A 120     -35.975   5.969  -8.017  0.80 13.50           C  
ATOM   1838  SD  MET A 120     -35.001   7.432  -8.455  0.80 15.40           S  
ATOM   1839  CE  MET A 120     -36.177   8.259  -9.558  0.80 21.87           C  
ATOM   1840  H   MET A 120     -37.169   5.752  -5.257  1.00  0.00           H  
ATOM   1841  HA  MET A 120     -36.823   3.593  -7.106  0.80  0.00           H  
ATOM   1842  HB3 MET A 120     -34.477   4.612  -7.323  0.80  0.00           H  
ATOM   1843  HB2 MET A 120     -34.941   5.779  -6.121  0.80  0.00           H  
ATOM   1844  HG3 MET A 120     -36.974   6.294  -7.727  0.80  0.00           H  
ATOM   1845  HG2 MET A 120     -36.105   5.356  -8.909  0.80  0.00           H  
ATOM   1846  HE1 MET A 120     -35.760   9.200  -9.917  0.80  0.00           H  
ATOM   1847  HE2 MET A 120     -36.402   7.631 -10.420  0.80  0.00           H  
ATOM   1848  HE3 MET A 120     -37.108   8.475  -9.033  0.80  0.00           H  
ATOM   1849  N   LEU A 121     -35.139   3.307  -4.270  1.00  9.47           N  
ATOM   1850  CA  LEU A 121     -34.460   2.354  -3.386  1.00 10.23           C  
ATOM   1851  C   LEU A 121     -35.378   1.192  -2.968  1.00 10.86           C  
ATOM   1852  O   LEU A 121     -34.910   0.056  -2.899  1.00 10.75           O  
ATOM   1853  CB  LEU A 121     -33.889   3.091  -2.156  1.00  8.64           C  
ATOM   1854  CG  LEU A 121     -32.723   4.046  -2.498  1.00  9.72           C  
ATOM   1855  CD1 LEU A 121     -32.487   5.074  -1.380  1.00 10.86           C  
ATOM   1856  CD2 LEU A 121     -31.425   3.301  -2.856  1.00 11.47           C  
ATOM   1857  H   LEU A 121     -35.290   4.243  -3.899  1.00  0.00           H  
ATOM   1858  HA  LEU A 121     -33.629   1.914  -3.941  1.00  0.00           H  
ATOM   1859  HB3 LEU A 121     -33.555   2.372  -1.405  1.00  0.00           H  
ATOM   1860  HB2 LEU A 121     -34.704   3.646  -1.687  1.00  0.00           H  
ATOM   1861  HG  LEU A 121     -33.008   4.623  -3.376  1.00  0.00           H  
ATOM   1862 HD11 LEU A 121     -31.504   4.976  -0.920  1.00  0.00           H  
ATOM   1863 HD12 LEU A 121     -32.556   6.086  -1.779  1.00  0.00           H  
ATOM   1864 HD13 LEU A 121     -33.223   4.992  -0.580  1.00  0.00           H  
ATOM   1865 HD21 LEU A 121     -30.544   3.926  -2.704  1.00  0.00           H  
ATOM   1866 HD22 LEU A 121     -31.292   2.404  -2.255  1.00  0.00           H  
ATOM   1867 HD23 LEU A 121     -31.424   3.010  -3.906  1.00  0.00           H  
ATOM   1868  N   GLN A 122     -36.675   1.470  -2.764  1.00  8.96           N  
ATOM   1869  CA  GLN A 122     -37.692   0.459  -2.468  1.00 11.61           C  
ATOM   1870  C   GLN A 122     -37.927  -0.494  -3.662  1.00 12.20           C  
ATOM   1871  O   GLN A 122     -38.054  -1.702  -3.459  1.00 13.34           O  
ATOM   1872  CB  GLN A 122     -38.983   1.164  -2.008  1.00 15.33           C  
ATOM   1873  CG  GLN A 122     -40.049   0.216  -1.423  1.00 20.49           C  
ATOM   1874  CD  GLN A 122     -41.247   0.970  -0.844  0.50 22.32           C  
ATOM   1875  OE1 GLN A 122     -41.688   1.978  -1.390  0.50 24.99           O  
ATOM   1876  NE2 GLN A 122     -41.814   0.472   0.248  0.50 28.63           N  
ATOM   1877  H   GLN A 122     -36.981   2.437  -2.788  1.00  0.00           H  
ATOM   1878  HA  GLN A 122     -37.319  -0.140  -1.635  1.00  0.00           H  
ATOM   1879  HB3 GLN A 122     -39.408   1.737  -2.833  1.00  0.00           H  
ATOM   1880  HB2 GLN A 122     -38.719   1.890  -1.243  1.00  0.00           H  
ATOM   1881  HG3 GLN A 122     -39.596  -0.397  -0.642  1.00  0.00           H  
ATOM   1882  HG2 GLN A 122     -40.415  -0.469  -2.188  1.00  0.00           H  
ATOM   1883 HE21 GLN A 122     -42.621   0.923   0.652  1.00  0.00           H  
ATOM   1884 HE22 GLN A 122     -41.461  -0.368   0.682  1.00  0.00           H  
ATOM   1885  N   GLN A 123     -37.929   0.051  -4.888  1.00 11.47           N  
ATOM   1886  CA  GLN A 123     -37.955  -0.717  -6.139  1.00 10.25           C  
ATOM   1887  C   GLN A 123     -36.626  -1.431  -6.472  1.00 11.40           C  
ATOM   1888  O   GLN A 123     -36.611  -2.264  -7.379  1.00 13.07           O  
ATOM   1889  CB  GLN A 123     -38.342   0.208  -7.307  1.00 12.93           C  
ATOM   1890  CG  GLN A 123     -39.810   0.656  -7.312  1.00 17.36           C  
ATOM   1891  CD  GLN A 123     -40.036   1.613  -8.476  0.70 17.11           C  
ATOM   1892  OE1 GLN A 123     -40.266   1.190  -9.607  0.70 20.47           O  
ATOM   1893  NE2 GLN A 123     -39.881   2.906  -8.232  0.70 37.76           N  
ATOM   1894  H   GLN A 123     -37.883   1.060  -4.977  1.00  0.00           H  
ATOM   1895  HA  GLN A 123     -38.716  -1.496  -6.048  1.00  0.00           H  
ATOM   1896  HB3 GLN A 123     -38.153  -0.300  -8.255  1.00  0.00           H  
ATOM   1897  HB2 GLN A 123     -37.689   1.081  -7.303  1.00  0.00           H  
ATOM   1898  HG3 GLN A 123     -40.085   1.137  -6.373  1.00  0.00           H  
ATOM   1899  HG2 GLN A 123     -40.470  -0.205  -7.422  1.00  0.00           H  
ATOM   1900 HE21 GLN A 123     -40.007   3.591  -8.963  1.00  0.00           H  
ATOM   1901 HE22 GLN A 123     -39.620   3.208  -7.304  1.00  0.00           H  
ATOM   1902  N   LYS A 124     -35.544  -1.080  -5.765  1.00 10.74           N  
ATOM   1903  CA  LYS A 124     -34.166  -1.547  -5.951  1.00 10.90           C  
ATOM   1904  C   LYS A 124     -33.562  -1.066  -7.289  1.00  9.32           C  
ATOM   1905  O   LYS A 124     -32.792  -1.783  -7.930  1.00 10.64           O  
ATOM   1906  CB  LYS A 124     -34.046  -3.073  -5.707  1.00 10.83           C  
ATOM   1907  CG  LYS A 124     -34.573  -3.487  -4.319  1.00 11.23           C  
ATOM   1908  CD  LYS A 124     -34.316  -4.965  -3.976  1.00 13.89           C  
ATOM   1909  CE  LYS A 124     -34.771  -5.342  -2.552  1.00 12.96           C  
ATOM   1910  NZ  LYS A 124     -34.007  -4.620  -1.518  1.00 12.72           N1+
ATOM   1911  H   LYS A 124     -35.662  -0.382  -5.042  1.00  0.00           H  
ATOM   1912  HA  LYS A 124     -33.578  -1.049  -5.179  1.00  0.00           H  
ATOM   1913  HB3 LYS A 124     -32.998  -3.360  -5.795  1.00  0.00           H  
ATOM   1914  HB2 LYS A 124     -34.569  -3.632  -6.484  1.00  0.00           H  
ATOM   1915  HG3 LYS A 124     -35.647  -3.301  -4.269  1.00  0.00           H  
ATOM   1916  HG2 LYS A 124     -34.126  -2.835  -3.570  1.00  0.00           H  
ATOM   1917  HD3 LYS A 124     -33.260  -5.204  -4.108  1.00  0.00           H  
ATOM   1918  HD2 LYS A 124     -34.851  -5.592  -4.691  1.00  0.00           H  
ATOM   1919  HE3 LYS A 124     -34.654  -6.415  -2.392  1.00  0.00           H  
ATOM   1920  HE2 LYS A 124     -35.833  -5.123  -2.429  1.00  0.00           H  
ATOM   1921  HZ1 LYS A 124     -34.374  -4.812  -0.590  1.00  0.00           H  
ATOM   1922  HZ2 LYS A 124     -33.039  -4.893  -1.537  1.00  0.00           H  
ATOM   1923  HZ3 LYS A 124     -34.084  -3.630  -1.666  1.00  0.00           H  
ATOM   1924  N   ARG A 125     -33.912   0.165  -7.684  1.00 10.06           N  
ATOM   1925  CA  ARG A 125     -33.375   0.877  -8.841  0.50  9.81           C  
ATOM   1926  C   ARG A 125     -32.118   1.649  -8.404  1.00  9.27           C  
ATOM   1927  O   ARG A 125     -32.138   2.879  -8.336  1.00 10.93           O  
ATOM   1928  CB  ARG A 125     -34.451   1.820  -9.421  0.50 11.90           C  
ATOM   1929  CG  ARG A 125     -35.709   1.119  -9.951  0.50 12.58           C  
ATOM   1930  CD  ARG A 125     -36.773   2.130 -10.409  0.50 15.10           C  
ATOM   1931  NE  ARG A 125     -37.874   1.483 -11.132  0.50 19.92           N  
ATOM   1932  CZ  ARG A 125     -37.874   1.125 -12.422  1.00  0.00           C  
ATOM   1933  NH1 ARG A 125     -36.839   1.382 -13.226  1.00  0.00           N  
ATOM   1934  NH2 ARG A 125     -38.941   0.493 -12.907  1.00  0.00           N1+
ATOM   1935  H   ARG A 125     -34.507   0.717  -7.067  1.00  0.00           H  
ATOM   1936  HA  ARG A 125     -33.086   0.167  -9.620  0.50  0.00           H  
ATOM   1937  HB3 ARG A 125     -34.009   2.374 -10.249  0.50  0.00           H  
ATOM   1938  HB2 ARG A 125     -34.739   2.563  -8.676  0.50  0.00           H  
ATOM   1939  HG3 ARG A 125     -36.123   0.561  -9.114  0.50  0.00           H  
ATOM   1940  HG2 ARG A 125     -35.487   0.385 -10.726  0.50  0.00           H  
ATOM   1941  HD3 ARG A 125     -36.375   3.019 -10.896  0.50  0.00           H  
ATOM   1942  HD2 ARG A 125     -37.259   2.493  -9.503  0.50  0.00           H  
ATOM   1943  HE  ARG A 125     -38.716   1.313 -10.574  0.50  0.00           H  
ATOM   1944 HH11 ARG A 125     -36.833   1.111 -14.195  1.00  0.00           H  
ATOM   1945 HH12 ARG A 125     -36.005   1.951 -12.945  1.00  0.00           H  
ATOM   1946 HH21 ARG A 125     -39.005   0.196 -13.870  1.00  0.00           H  
ATOM   1947 HH22 ARG A 125     -39.743   0.286 -12.328  1.00  0.00           H  
ATOM   1948  N   TRP A 126     -31.057   0.904  -8.068  1.00  9.13           N  
ATOM   1949  CA  TRP A 126     -29.841   1.411  -7.425  1.00  9.03           C  
ATOM   1950  C   TRP A 126     -29.125   2.529  -8.205  1.00  9.72           C  
ATOM   1951  O   TRP A 126     -28.708   3.518  -7.602  1.00 11.16           O  
ATOM   1952  CB  TRP A 126     -28.870   0.249  -7.133  1.00  9.41           C  
ATOM   1953  CG  TRP A 126     -29.408  -0.963  -6.429  1.00 10.06           C  
ATOM   1954  CD1 TRP A 126     -29.214  -2.241  -6.827  1.00 10.56           C  
ATOM   1955  CD2 TRP A 126     -30.180  -1.046  -5.189  1.00  8.67           C  
ATOM   1956  NE1 TRP A 126     -29.788  -3.105  -5.917  1.00 10.63           N  
ATOM   1957  CE2 TRP A 126     -30.386  -2.425  -4.877  1.00  9.55           C  
ATOM   1958  CE3 TRP A 126     -30.725  -0.101  -4.288  1.00  9.45           C  
ATOM   1959  CZ2 TRP A 126     -31.067  -2.842  -3.720  1.00 10.91           C  
ATOM   1960  CZ3 TRP A 126     -31.442  -0.506  -3.145  1.00  9.96           C  
ATOM   1961  CH2 TRP A 126     -31.600  -1.873  -2.851  1.00 10.45           C  
ATOM   1962  H   TRP A 126     -31.151  -0.103  -8.118  1.00  0.00           H  
ATOM   1963  HA  TRP A 126     -30.155   1.842  -6.474  1.00  0.00           H  
ATOM   1964  HB2 TRP A 126     -28.039   0.617  -6.535  1.00  0.00           H  
ATOM   1965  HB3 TRP A 126     -28.428  -0.090  -8.071  1.00  0.00           H  
ATOM   1966  HD1 TRP A 126     -28.665  -2.528  -7.715  1.00  0.00           H  
ATOM   1967  HE1 TRP A 126     -29.742  -4.116  -6.011  1.00  0.00           H  
ATOM   1968  HE3 TRP A 126     -30.586   0.951  -4.475  1.00  0.00           H  
ATOM   1969  HZ2 TRP A 126     -31.181  -3.893  -3.502  1.00  0.00           H  
ATOM   1970  HZ3 TRP A 126     -31.859   0.234  -2.480  1.00  0.00           H  
ATOM   1971  HH2 TRP A 126     -32.123  -2.169  -1.956  1.00  0.00           H  
ATOM   1972  N   ASP A 127     -29.024   2.369  -9.532  1.00 10.84           N  
ATOM   1973  CA  ASP A 127     -28.400   3.348 -10.434  1.00  9.72           C  
ATOM   1974  C   ASP A 127     -29.234   4.632 -10.561  1.00 11.00           C  
ATOM   1975  O   ASP A 127     -28.666   5.723 -10.582  1.00 11.46           O  
ATOM   1976  CB  ASP A 127     -28.076   2.811 -11.851  1.00 11.86           C  
ATOM   1977  CG  ASP A 127     -27.166   1.586 -11.914  1.00 19.95           C  
ATOM   1978  OD1 ASP A 127     -26.302   1.421 -11.030  1.00 21.66           O  
ATOM   1979  OD2 ASP A 127     -27.251   0.859 -12.925  1.00 22.45           O1-
ATOM   1980  H   ASP A 127     -29.385   1.523  -9.948  1.00  0.00           H  
ATOM   1981  HA  ASP A 127     -27.449   3.636  -9.978  1.00  0.00           H  
ATOM   1982  HB3 ASP A 127     -27.613   3.601 -12.445  1.00  0.00           H  
ATOM   1983  HB2 ASP A 127     -29.017   2.557 -12.340  1.00  0.00           H  
ATOM   1984  N   GLU A 128     -30.565   4.491 -10.631  1.00 11.40           N  
ATOM   1985  CA  GLU A 128     -31.495   5.620 -10.715  1.00 12.46           C  
ATOM   1986  C   GLU A 128     -31.537   6.408  -9.397  1.00 12.06           C  
ATOM   1987  O   GLU A 128     -31.494   7.639  -9.429  1.00 11.82           O  
ATOM   1988  CB  GLU A 128     -32.899   5.145 -11.136  1.00 15.53           C  
ATOM   1989  CG  GLU A 128     -32.905   4.355 -12.464  1.00 20.20           C  
ATOM   1990  CD  GLU A 128     -34.312   4.011 -12.938  0.50 23.65           C  
ATOM   1991  OE1 GLU A 128     -35.020   4.928 -13.397  0.50 31.20           O  
ATOM   1992  OE2 GLU A 128     -34.685   2.822 -12.864  0.50 24.17           O1-
ATOM   1993  H   GLU A 128     -30.970   3.571 -10.551  1.00  0.00           H  
ATOM   1994  HA  GLU A 128     -31.127   6.298 -11.488  1.00  0.00           H  
ATOM   1995  HB3 GLU A 128     -33.548   6.017 -11.230  1.00  0.00           H  
ATOM   1996  HB2 GLU A 128     -33.341   4.542 -10.343  1.00  0.00           H  
ATOM   1997  HG3 GLU A 128     -32.333   3.433 -12.362  1.00  0.00           H  
ATOM   1998  HG2 GLU A 128     -32.411   4.938 -13.242  1.00  0.00           H  
ATOM   1999  N   ALA A 129     -31.544   5.684  -8.267  1.00  9.74           N  
ATOM   2000  CA  ALA A 129     -31.427   6.244  -6.924  1.00  9.87           C  
ATOM   2001  C   ALA A 129     -30.126   7.041  -6.743  1.00 10.55           C  
ATOM   2002  O   ALA A 129     -30.189   8.178  -6.291  1.00 10.45           O  
ATOM   2003  CB  ALA A 129     -31.535   5.129  -5.876  1.00 10.37           C  
ATOM   2004  H   ALA A 129     -31.607   4.671  -8.333  1.00  0.00           H  
ATOM   2005  HA  ALA A 129     -32.264   6.930  -6.778  1.00  0.00           H  
ATOM   2006  HB1 ALA A 129     -31.403   5.534  -4.873  1.00  0.00           H  
ATOM   2007  HB2 ALA A 129     -32.509   4.642  -5.907  1.00  0.00           H  
ATOM   2008  HB3 ALA A 129     -30.774   4.362  -6.021  1.00  0.00           H  
ATOM   2009  N   ALA A 130     -28.987   6.469  -7.165  1.00  9.06           N  
ATOM   2010  CA  ALA A 130     -27.673   7.117  -7.149  1.00 10.78           C  
ATOM   2011  C   ALA A 130     -27.635   8.459  -7.910  1.00 12.30           C  
ATOM   2012  O   ALA A 130     -27.075   9.430  -7.401  1.00 11.99           O  
ATOM   2013  CB  ALA A 130     -26.617   6.143  -7.695  1.00 14.52           C  
ATOM   2014  H   ALA A 130     -29.015   5.511  -7.503  1.00  0.00           H  
ATOM   2015  HA  ALA A 130     -27.434   7.331  -6.105  1.00  0.00           H  
ATOM   2016  HB1 ALA A 130     -25.635   6.612  -7.756  1.00  0.00           H  
ATOM   2017  HB2 ALA A 130     -26.525   5.268  -7.052  1.00  0.00           H  
ATOM   2018  HB3 ALA A 130     -26.866   5.796  -8.696  1.00  0.00           H  
ATOM   2019  N   VAL A 131     -28.267   8.504  -9.091  1.00  9.70           N  
ATOM   2020  CA  VAL A 131     -28.438   9.723  -9.881  1.00 11.06           C  
ATOM   2021  C   VAL A 131     -29.379  10.739  -9.191  1.00 12.72           C  
ATOM   2022  O   VAL A 131     -29.063  11.928  -9.160  1.00 13.39           O  
ATOM   2023  CB  VAL A 131     -28.938   9.396 -11.322  1.00 12.24           C  
ATOM   2024  CG1 VAL A 131     -29.452  10.599 -12.145  1.00 17.06           C  
ATOM   2025  CG2 VAL A 131     -27.837   8.677 -12.124  1.00 15.82           C  
ATOM   2026  H   VAL A 131     -28.689   7.658  -9.456  1.00  0.00           H  
ATOM   2027  HA  VAL A 131     -27.459  10.201  -9.962  1.00  0.00           H  
ATOM   2028  HB  VAL A 131     -29.773   8.699 -11.235  1.00  0.00           H  
ATOM   2029 HG11 VAL A 131     -29.687  10.303 -13.168  1.00  0.00           H  
ATOM   2030 HG12 VAL A 131     -30.365  11.022 -11.726  1.00  0.00           H  
ATOM   2031 HG13 VAL A 131     -28.704  11.391 -12.194  1.00  0.00           H  
ATOM   2032 HG21 VAL A 131     -28.203   8.356 -13.101  1.00  0.00           H  
ATOM   2033 HG22 VAL A 131     -26.978   9.327 -12.289  1.00  0.00           H  
ATOM   2034 HG23 VAL A 131     -27.475   7.787 -11.610  1.00  0.00           H  
ATOM   2035  N   ASN A 132     -30.496  10.265  -8.624  1.00  9.79           N  
ATOM   2036  CA  ASN A 132     -31.465  11.099  -7.902  1.00  9.18           C  
ATOM   2037  C   ASN A 132     -30.874  11.720  -6.617  1.00 10.67           C  
ATOM   2038  O   ASN A 132     -31.122  12.895  -6.347  1.00 11.34           O  
ATOM   2039  CB  ASN A 132     -32.755  10.298  -7.611  1.00 11.16           C  
ATOM   2040  CG  ASN A 132     -33.979  11.189  -7.386  1.00 13.80           C  
ATOM   2041  OD1 ASN A 132     -34.400  11.413  -6.253  1.00 15.04           O  
ATOM   2042  ND2 ASN A 132     -34.581  11.697  -8.457  1.00 15.72           N  
ATOM   2043  H   ASN A 132     -30.708   9.273  -8.698  1.00  0.00           H  
ATOM   2044  HA  ASN A 132     -31.724  11.958  -8.526  1.00  0.00           H  
ATOM   2045  HB3 ASN A 132     -32.614   9.616  -6.772  1.00  0.00           H  
ATOM   2046  HB2 ASN A 132     -32.987   9.666  -8.468  1.00  0.00           H  
ATOM   2047 HD21 ASN A 132     -35.381  12.304  -8.358  1.00  0.00           H  
ATOM   2048 HD22 ASN A 132     -34.252  11.495  -9.389  1.00  0.00           H  
ATOM   2049  N   LEU A 133     -30.044  10.954  -5.897  1.00  9.82           N  
ATOM   2050  CA  LEU A 133     -29.277  11.401  -4.731  1.00  9.73           C  
ATOM   2051  C   LEU A 133     -28.226  12.472  -5.087  1.00 11.56           C  
ATOM   2052  O   LEU A 133     -28.023  13.399  -4.301  1.00 12.22           O  
ATOM   2053  CB  LEU A 133     -28.604  10.185  -4.052  1.00 10.25           C  
ATOM   2054  CG  LEU A 133     -29.572   9.257  -3.282  1.00  9.93           C  
ATOM   2055  CD1 LEU A 133     -28.887   7.929  -2.894  1.00  9.87           C  
ATOM   2056  CD2 LEU A 133     -30.212   9.959  -2.070  1.00 12.27           C  
ATOM   2057  H   LEU A 133     -29.954   9.969  -6.142  1.00  0.00           H  
ATOM   2058  HA  LEU A 133     -29.977  11.862  -4.032  1.00  0.00           H  
ATOM   2059  HB3 LEU A 133     -27.837  10.527  -3.356  1.00  0.00           H  
ATOM   2060  HB2 LEU A 133     -28.072   9.617  -4.816  1.00  0.00           H  
ATOM   2061  HG  LEU A 133     -30.391   9.000  -3.952  1.00  0.00           H  
ATOM   2062 HD11 LEU A 133     -29.533   7.081  -3.123  1.00  0.00           H  
ATOM   2063 HD12 LEU A 133     -27.952   7.772  -3.433  1.00  0.00           H  
ATOM   2064 HD13 LEU A 133     -28.650   7.878  -1.831  1.00  0.00           H  
ATOM   2065 HD21 LEU A 133     -30.170   9.356  -1.163  1.00  0.00           H  
ATOM   2066 HD22 LEU A 133     -29.735  10.916  -1.857  1.00  0.00           H  
ATOM   2067 HD23 LEU A 133     -31.265  10.168  -2.258  1.00  0.00           H  
ATOM   2068  N   ALA A 134     -27.592  12.353  -6.263  1.00 10.28           N  
ATOM   2069  CA  ALA A 134     -26.624  13.327  -6.773  1.00 11.26           C  
ATOM   2070  C   ALA A 134     -27.263  14.683  -7.139  1.00 11.68           C  
ATOM   2071  O   ALA A 134     -26.606  15.717  -7.031  1.00 13.42           O  
ATOM   2072  CB  ALA A 134     -25.876  12.734  -7.976  1.00 12.62           C  
ATOM   2073  H   ALA A 134     -27.781  11.547  -6.846  1.00  0.00           H  
ATOM   2074  HA  ALA A 134     -25.893  13.507  -5.983  1.00  0.00           H  
ATOM   2075  HB1 ALA A 134     -25.084  13.407  -8.306  1.00  0.00           H  
ATOM   2076  HB2 ALA A 134     -25.410  11.781  -7.726  1.00  0.00           H  
ATOM   2077  HB3 ALA A 134     -26.540  12.569  -8.824  1.00  0.00           H  
ATOM   2078  N   LYS A 135     -28.537  14.674  -7.546  1.00 10.84           N  
ATOM   2079  CA  LYS A 135     -29.329  15.870  -7.833  1.00 11.45           C  
ATOM   2080  C   LYS A 135     -29.888  16.479  -6.528  1.00 10.69           C  
ATOM   2081  O   LYS A 135     -31.097  16.444  -6.296  1.00 12.16           O  
ATOM   2082  CB  LYS A 135     -30.430  15.513  -8.859  1.00 11.68           C  
ATOM   2083  CG  LYS A 135     -29.881  15.171 -10.257  1.00 14.35           C  
ATOM   2084  CD  LYS A 135     -30.993  14.825 -11.262  1.00 19.41           C  
ATOM   2085  CE  LYS A 135     -30.449  14.534 -12.675  1.00 27.57           C  
ATOM   2086  NZ  LYS A 135     -31.525  14.256 -13.643  1.00 26.15           N1+
ATOM   2087  H   LYS A 135     -29.020  13.787  -7.606  1.00  0.00           H  
ATOM   2088  HA  LYS A 135     -28.686  16.626  -8.289  1.00  0.00           H  
ATOM   2089  HB3 LYS A 135     -31.104  16.365  -8.964  1.00  0.00           H  
ATOM   2090  HB2 LYS A 135     -31.040  14.691  -8.481  1.00  0.00           H  
ATOM   2091  HG3 LYS A 135     -29.181  14.337 -10.190  1.00  0.00           H  
ATOM   2092  HG2 LYS A 135     -29.303  16.017 -10.632  1.00  0.00           H  
ATOM   2093  HD3 LYS A 135     -31.707  15.649 -11.303  1.00  0.00           H  
ATOM   2094  HD2 LYS A 135     -31.544  13.958 -10.895  1.00  0.00           H  
ATOM   2095  HE3 LYS A 135     -29.769  13.681 -12.646  1.00  0.00           H  
ATOM   2096  HE2 LYS A 135     -29.869  15.385 -13.035  1.00  0.00           H  
ATOM   2097  HZ1 LYS A 135     -32.067  13.457 -13.368  1.00  0.00           H  
ATOM   2098  HZ2 LYS A 135     -32.137  15.048 -13.733  1.00  0.00           H  
ATOM   2099  HZ3 LYS A 135     -31.130  14.069 -14.548  1.00  0.00           H  
ATOM   2100  N   SER A 136     -29.000  17.018  -5.685  1.00  9.72           N  
ATOM   2101  CA  SER A 136     -29.334  17.574  -4.377  1.00  8.18           C  
ATOM   2102  C   SER A 136     -28.376  18.720  -4.001  1.00  9.54           C  
ATOM   2103  O   SER A 136     -27.263  18.803  -4.533  1.00  9.39           O  
ATOM   2104  CB  SER A 136     -29.312  16.426  -3.340  1.00  9.86           C  
ATOM   2105  OG  SER A 136     -28.010  15.883  -3.172  1.00 10.30           O  
ATOM   2106  H   SER A 136     -28.010  17.000  -5.907  1.00  0.00           H  
ATOM   2107  HA  SER A 136     -30.340  17.998  -4.413  1.00  0.00           H  
ATOM   2108  HB2 SER A 136     -29.996  15.628  -3.633  1.00  0.00           H  
ATOM   2109  HB3 SER A 136     -29.667  16.786  -2.373  1.00  0.00           H  
ATOM   2110  HG  SER A 136     -28.003  15.011  -3.617  1.00  0.00           H  
ATOM   2111  N   ARG A 137     -28.796  19.559  -3.038  1.00  8.79           N  
ATOM   2112  CA  ARG A 137     -27.912  20.503  -2.343  1.00  8.58           C  
ATOM   2113  C   ARG A 137     -26.857  19.753  -1.504  1.00  9.48           C  
ATOM   2114  O   ARG A 137     -25.709  20.184  -1.452  1.00 11.67           O  
ATOM   2115  CB  ARG A 137     -28.744  21.482  -1.478  1.00  9.54           C  
ATOM   2116  CG  ARG A 137     -27.907  22.548  -0.737  1.00 13.10           C  
ATOM   2117  CD  ARG A 137     -28.754  23.552   0.062  1.00 16.72           C  
ATOM   2118  NE  ARG A 137     -27.919  24.463   0.864  1.00 17.53           N  
ATOM   2119  CZ  ARG A 137     -27.340  24.212   2.050  1.00 18.49           C  
ATOM   2120  NH1 ARG A 137     -27.486  23.036   2.656  1.00 19.80           N  
ATOM   2121  NH2 ARG A 137     -26.605  25.154   2.635  1.00 21.79           N1+
ATOM   2122  H   ARG A 137     -29.734  19.470  -2.676  1.00  0.00           H  
ATOM   2123  HA  ARG A 137     -27.382  21.085  -3.100  1.00  0.00           H  
ATOM   2124  HB3 ARG A 137     -29.319  20.916  -0.743  1.00  0.00           H  
ATOM   2125  HB2 ARG A 137     -29.474  21.988  -2.112  1.00  0.00           H  
ATOM   2126  HG3 ARG A 137     -27.377  23.103  -1.512  1.00  0.00           H  
ATOM   2127  HG2 ARG A 137     -27.141  22.118  -0.094  1.00  0.00           H  
ATOM   2128  HD3 ARG A 137     -29.571  23.093   0.619  1.00  0.00           H  
ATOM   2129  HD2 ARG A 137     -29.227  24.214  -0.665  1.00  0.00           H  
ATOM   2130  HE  ARG A 137     -27.784  25.376   0.445  1.00  0.00           H  
ATOM   2131 HH11 ARG A 137     -26.988  22.864   3.564  1.00  0.00           H  
ATOM   2132 HH12 ARG A 137     -28.052  22.290   2.295  1.00  0.00           H  
ATOM   2133 HH21 ARG A 137     -26.180  24.991   3.577  1.00  0.00           H  
ATOM   2134 HH22 ARG A 137     -26.443  26.065   2.238  1.00  0.00           H  
ATOM   2135  N   TRP A 138     -27.263  18.628  -0.902  1.00  9.35           N  
ATOM   2136  CA  TRP A 138     -26.439  17.710  -0.115  1.00  9.98           C  
ATOM   2137  C   TRP A 138     -25.159  17.255  -0.847  1.00 11.06           C  
ATOM   2138  O   TRP A 138     -24.061  17.430  -0.318  1.00 12.31           O  
ATOM   2139  CB  TRP A 138     -27.333  16.540   0.348  1.00  9.95           C  
ATOM   2140  CG  TRP A 138     -26.661  15.364   0.983  1.00  9.03           C  
ATOM   2141  CD1 TRP A 138     -26.216  15.306   2.255  1.00 12.24           C  
ATOM   2142  CD2 TRP A 138     -26.311  14.084   0.373  1.00  8.60           C  
ATOM   2143  NE1 TRP A 138     -25.648  14.069   2.484  1.00 11.68           N  
ATOM   2144  CE2 TRP A 138     -25.664  13.277   1.356  1.00  8.37           C  
ATOM   2145  CE3 TRP A 138     -26.480  13.520  -0.913  1.00  9.69           C  
ATOM   2146  CZ2 TRP A 138     -25.206  11.980   1.075  1.00  9.38           C  
ATOM   2147  CZ3 TRP A 138     -26.026  12.221  -1.210  1.00 11.32           C  
ATOM   2148  CH2 TRP A 138     -25.383  11.455  -0.220  1.00 11.10           C  
ATOM   2149  H   TRP A 138     -28.223  18.348  -1.027  1.00  0.00           H  
ATOM   2150  HA  TRP A 138     -26.104  18.243   0.777  1.00  0.00           H  
ATOM   2151  HB3 TRP A 138     -27.889  16.147  -0.503  1.00  0.00           H  
ATOM   2152  HB2 TRP A 138     -28.086  16.910   1.045  1.00  0.00           H  
ATOM   2153  HD1 TRP A 138     -26.311  16.105   2.977  1.00  0.00           H  
ATOM   2154  HE1 TRP A 138     -25.280  13.807   3.410  1.00  0.00           H  
ATOM   2155  HE3 TRP A 138     -26.970  14.093  -1.684  1.00  0.00           H  
ATOM   2156  HZ2 TRP A 138     -24.718  11.393   1.839  1.00  0.00           H  
ATOM   2157  HZ3 TRP A 138     -26.174  11.815  -2.199  1.00  0.00           H  
ATOM   2158  HH2 TRP A 138     -25.033  10.462  -0.459  1.00  0.00           H  
ATOM   2159  N   TYR A 139     -25.316  16.762  -2.085  1.00  9.45           N  
ATOM   2160  CA  TYR A 139     -24.199  16.366  -2.946  1.00  8.54           C  
ATOM   2161  C   TYR A 139     -23.259  17.539  -3.294  1.00 11.49           C  
ATOM   2162  O   TYR A 139     -22.047  17.349  -3.360  1.00 13.34           O  
ATOM   2163  CB  TYR A 139     -24.742  15.651  -4.203  1.00 12.25           C  
ATOM   2164  CG  TYR A 139     -23.697  15.222  -5.224  1.00 12.34           C  
ATOM   2165  CD1 TYR A 139     -22.959  14.036  -5.031  1.00 15.22           C  
ATOM   2166  CD2 TYR A 139     -23.454  16.012  -6.368  1.00 18.94           C  
ATOM   2167  CE1 TYR A 139     -21.986  13.645  -5.971  1.00 18.88           C  
ATOM   2168  CE2 TYR A 139     -22.478  15.624  -7.306  1.00 25.02           C  
ATOM   2169  CZ  TYR A 139     -21.740  14.440  -7.107  1.00 26.38           C  
ATOM   2170  OH  TYR A 139     -20.789  14.062  -8.009  1.00 41.59           O  
ATOM   2171  H   TYR A 139     -26.254  16.628  -2.456  1.00  0.00           H  
ATOM   2172  HA  TYR A 139     -23.606  15.643  -2.386  1.00  0.00           H  
ATOM   2173  HB3 TYR A 139     -25.460  16.304  -4.701  1.00  0.00           H  
ATOM   2174  HB2 TYR A 139     -25.307  14.767  -3.901  1.00  0.00           H  
ATOM   2175  HD1 TYR A 139     -23.134  13.420  -4.163  1.00  0.00           H  
ATOM   2176  HD2 TYR A 139     -24.015  16.922  -6.530  1.00  0.00           H  
ATOM   2177  HE1 TYR A 139     -21.432  12.731  -5.816  1.00  0.00           H  
ATOM   2178  HE2 TYR A 139     -22.304  16.245  -8.174  1.00  0.00           H  
ATOM   2179  HH  TYR A 139     -20.747  14.650  -8.775  1.00  0.00           H  
ATOM   2180  N   ASN A 140     -23.822  18.740  -3.482  1.00  9.45           N  
ATOM   2181  CA  ASN A 140     -23.063  19.955  -3.798  1.00 10.94           C  
ATOM   2182  C   ASN A 140     -22.297  20.491  -2.574  1.00 11.92           C  
ATOM   2183  O   ASN A 140     -21.169  20.954  -2.739  1.00 13.99           O  
ATOM   2184  CB  ASN A 140     -24.009  21.024  -4.393  1.00 12.05           C  
ATOM   2185  CG  ASN A 140     -24.314  20.791  -5.874  1.00 15.24           C  
ATOM   2186  OD1 ASN A 140     -23.561  21.234  -6.739  1.00 18.24           O  
ATOM   2187  ND2 ASN A 140     -25.408  20.113  -6.202  1.00 17.11           N  
ATOM   2188  H   ASN A 140     -24.819  18.835  -3.353  1.00  0.00           H  
ATOM   2189  HA  ASN A 140     -22.349  19.658  -4.570  1.00  0.00           H  
ATOM   2190  HB3 ASN A 140     -23.522  22.000  -4.340  1.00  0.00           H  
ATOM   2191  HB2 ASN A 140     -24.926  21.125  -3.812  1.00  0.00           H  
ATOM   2192 HD21 ASN A 140     -25.630  19.950  -7.173  1.00  0.00           H  
ATOM   2193 HD22 ASN A 140     -26.036  19.713  -5.504  1.00  0.00           H  
ATOM   2194  N   GLN A 141     -22.905  20.436  -1.381  1.00  8.33           N  
ATOM   2195  CA  GLN A 141     -22.326  20.955  -0.141  1.00  8.31           C  
ATOM   2196  C   GLN A 141     -21.278  20.028   0.499  1.00 11.58           C  
ATOM   2197  O   GLN A 141     -20.264  20.531   0.984  1.00 13.79           O  
ATOM   2198  CB  GLN A 141     -23.445  21.317   0.862  1.00 12.16           C  
ATOM   2199  CG  GLN A 141     -24.288  22.554   0.477  1.00 14.81           C  
ATOM   2200  CD  GLN A 141     -23.501  23.866   0.403  1.00 13.29           C  
ATOM   2201  OE1 GLN A 141     -22.471  24.033   1.051  1.00 17.92           O  
ATOM   2202  NE2 GLN A 141     -23.981  24.822  -0.382  1.00 17.61           N  
ATOM   2203  H   GLN A 141     -23.861  20.093  -1.333  1.00  0.00           H  
ATOM   2204  HA  GLN A 141     -21.785  21.869  -0.391  1.00  0.00           H  
ATOM   2205  HB3 GLN A 141     -23.011  21.493   1.849  1.00  0.00           H  
ATOM   2206  HB2 GLN A 141     -24.109  20.460   0.989  1.00  0.00           H  
ATOM   2207  HG3 GLN A 141     -25.086  22.686   1.208  1.00  0.00           H  
ATOM   2208  HG2 GLN A 141     -24.772  22.382  -0.484  1.00  0.00           H  
ATOM   2209 HE21 GLN A 141     -23.508  25.710  -0.459  1.00  0.00           H  
ATOM   2210 HE22 GLN A 141     -24.835  24.687  -0.904  1.00  0.00           H  
ATOM   2211  N   THR A 142     -21.509  18.709   0.493  1.00 10.11           N  
ATOM   2212  CA  THR A 142     -20.602  17.723   1.092  1.00 11.26           C  
ATOM   2213  C   THR A 142     -20.278  16.587   0.084  1.00 11.92           C  
ATOM   2214  O   THR A 142     -20.664  15.438   0.323  1.00 10.58           O  
ATOM   2215  CB  THR A 142     -21.192  17.160   2.424  1.00 11.30           C  
ATOM   2216  OG1 THR A 142     -22.463  16.551   2.267  1.00 13.59           O  
ATOM   2217  CG2 THR A 142     -21.353  18.235   3.509  1.00 12.07           C  
ATOM   2218  H   THR A 142     -22.384  18.338   0.127  1.00  0.00           H  
ATOM   2219  HA  THR A 142     -19.644  18.177   1.351  1.00  0.00           H  
ATOM   2220  HB  THR A 142     -20.511  16.399   2.812  1.00  0.00           H  
ATOM   2221  HG1 THR A 142     -22.383  15.895   1.558  1.00  0.00           H  
ATOM   2222 HG21 THR A 142     -21.684  17.798   4.452  1.00  0.00           H  
ATOM   2223 HG22 THR A 142     -20.404  18.738   3.696  1.00  0.00           H  
ATOM   2224 HG23 THR A 142     -22.080  18.996   3.223  1.00  0.00           H  
ATOM   2225  N   PRO A 143     -19.580  16.911  -1.035  1.00  9.72           N  
ATOM   2226  CA  PRO A 143     -19.373  15.962  -2.147  1.00  8.94           C  
ATOM   2227  C   PRO A 143     -18.604  14.680  -1.794  1.00 10.10           C  
ATOM   2228  O   PRO A 143     -18.991  13.616  -2.269  1.00 10.26           O  
ATOM   2229  CB  PRO A 143     -18.653  16.788  -3.229  1.00 10.57           C  
ATOM   2230  CG  PRO A 143     -17.983  17.925  -2.473  1.00 10.55           C  
ATOM   2231  CD  PRO A 143     -18.968  18.207  -1.345  1.00 10.05           C  
ATOM   2232  HA  PRO A 143     -20.345  15.647  -2.529  1.00  0.00           H  
ATOM   2233  HB3 PRO A 143     -19.393  17.194  -3.920  1.00  0.00           H  
ATOM   2234  HB2 PRO A 143     -17.944  16.212  -3.825  1.00  0.00           H  
ATOM   2235  HG3 PRO A 143     -17.781  18.798  -3.096  1.00  0.00           H  
ATOM   2236  HG2 PRO A 143     -17.033  17.584  -2.060  1.00  0.00           H  
ATOM   2237  HD2 PRO A 143     -18.465  18.672  -0.497  1.00  0.00           H  
ATOM   2238  HD3 PRO A 143     -19.746  18.884  -1.697  1.00  0.00           H  
ATOM   2239  N   ASN A 144     -17.544  14.783  -0.979  1.00  9.89           N  
ATOM   2240  CA  ASN A 144     -16.672  13.650  -0.628  1.00 10.59           C  
ATOM   2241  C   ASN A 144     -17.442  12.557   0.131  1.00  8.57           C  
ATOM   2242  O   ASN A 144     -17.398  11.395  -0.267  1.00 10.12           O  
ATOM   2243  CB  ASN A 144     -15.451  14.124   0.200  1.00 11.33           C  
ATOM   2244  CG  ASN A 144     -14.464  15.010  -0.567  1.00 16.00           C  
ATOM   2245  OD1 ASN A 144     -14.259  14.849  -1.768  1.00 22.70           O  
ATOM   2246  ND2 ASN A 144     -13.821  15.948   0.118  1.00 18.94           N  
ATOM   2247  H   ASN A 144     -17.272  15.692  -0.637  1.00  0.00           H  
ATOM   2248  HA  ASN A 144     -16.317  13.227  -1.570  1.00  0.00           H  
ATOM   2249  HB3 ASN A 144     -14.885  13.251   0.530  1.00  0.00           H  
ATOM   2250  HB2 ASN A 144     -15.782  14.630   1.108  1.00  0.00           H  
ATOM   2251 HD21 ASN A 144     -13.152  16.552  -0.340  1.00  0.00           H  
ATOM   2252 HD22 ASN A 144     -13.969  16.073   1.109  1.00  0.00           H  
ATOM   2253  N   ARG A 145     -18.178  12.973   1.170  1.00  8.42           N  
ATOM   2254  CA  ARG A 145     -19.066  12.119   1.961  1.00  8.88           C  
ATOM   2255  C   ARG A 145     -20.247  11.596   1.128  1.00  9.47           C  
ATOM   2256  O   ARG A 145     -20.573  10.413   1.213  1.00  9.46           O  
ATOM   2257  CB  ARG A 145     -19.519  12.913   3.206  1.00 10.16           C  
ATOM   2258  CG  ARG A 145     -20.555  12.217   4.108  1.00 15.20           C  
ATOM   2259  CD  ARG A 145     -20.789  13.027   5.389  1.00 20.27           C  
ATOM   2260  NE  ARG A 145     -21.663  12.343   6.347  1.00 12.68           N  
ATOM   2261  CZ  ARG A 145     -21.951  12.776   7.579  1.00 12.04           C  
ATOM   2262  NH1 ARG A 145     -21.445  13.921   8.037  1.00 16.30           N  
ATOM   2263  NH2 ARG A 145     -22.740  12.042   8.353  1.00 10.91           N1+
ATOM   2264  H   ARG A 145     -18.178  13.954   1.396  1.00  0.00           H  
ATOM   2265  HA  ARG A 145     -18.489  11.253   2.296  1.00  0.00           H  
ATOM   2266  HB3 ARG A 145     -19.930  13.875   2.899  1.00  0.00           H  
ATOM   2267  HB2 ARG A 145     -18.630  13.128   3.801  1.00  0.00           H  
ATOM   2268  HG3 ARG A 145     -20.247  11.200   4.349  1.00  0.00           H  
ATOM   2269  HG2 ARG A 145     -21.497  12.131   3.565  1.00  0.00           H  
ATOM   2270  HD3 ARG A 145     -21.289  13.962   5.135  1.00  0.00           H  
ATOM   2271  HD2 ARG A 145     -19.839  13.288   5.855  1.00  0.00           H  
ATOM   2272  HE  ARG A 145     -21.995  11.420   6.074  1.00  0.00           H  
ATOM   2273 HH11 ARG A 145     -21.526  14.218   9.042  1.00  0.00           H  
ATOM   2274 HH12 ARG A 145     -20.872  14.512   7.465  1.00  0.00           H  
ATOM   2275 HH21 ARG A 145     -22.962  12.320   9.296  1.00  0.00           H  
ATOM   2276 HH22 ARG A 145     -23.161  11.182   7.986  1.00  0.00           H  
ATOM   2277  N   ALA A 146     -20.844  12.479   0.314  1.00  8.80           N  
ATOM   2278  CA  ALA A 146     -21.968  12.141  -0.551  1.00  8.81           C  
ATOM   2279  C   ALA A 146     -21.626  11.051  -1.576  1.00  9.79           C  
ATOM   2280  O   ALA A 146     -22.405  10.116  -1.729  1.00 11.13           O  
ATOM   2281  CB  ALA A 146     -22.525  13.398  -1.229  1.00 10.64           C  
ATOM   2282  H   ALA A 146     -20.532  13.443   0.293  1.00  0.00           H  
ATOM   2283  HA  ALA A 146     -22.737  11.734   0.101  1.00  0.00           H  
ATOM   2284  HB1 ALA A 146     -23.382  13.149  -1.854  1.00  0.00           H  
ATOM   2285  HB2 ALA A 146     -22.869  14.122  -0.491  1.00  0.00           H  
ATOM   2286  HB3 ALA A 146     -21.781  13.878  -1.863  1.00  0.00           H  
ATOM   2287  N   LYS A 147     -20.443  11.142  -2.198  1.00  9.35           N  
ATOM   2288  CA  LYS A 147     -19.904  10.113  -3.085  1.00  9.74           C  
ATOM   2289  C   LYS A 147     -19.722   8.746  -2.398  1.00  9.19           C  
ATOM   2290  O   LYS A 147     -20.050   7.734  -3.019  1.00 10.60           O  
ATOM   2291  CB  LYS A 147     -18.595  10.601  -3.736  1.00 11.55           C  
ATOM   2292  CG  LYS A 147     -18.827  11.651  -4.838  1.00 14.82           C  
ATOM   2293  CD  LYS A 147     -17.518  12.253  -5.373  1.00 20.88           C  
ATOM   2294  CE  LYS A 147     -17.759  13.309  -6.467  0.50 23.76           C  
ATOM   2295  NZ  LYS A 147     -16.500  13.871  -6.987  1.00  0.00           N1+
ATOM   2296  H   LYS A 147     -19.863  11.964  -2.047  1.00  0.00           H  
ATOM   2297  HA  LYS A 147     -20.642   9.969  -3.878  1.00  0.00           H  
ATOM   2298  HB3 LYS A 147     -18.076   9.755  -4.190  1.00  0.00           H  
ATOM   2299  HB2 LYS A 147     -17.924  10.988  -2.968  1.00  0.00           H  
ATOM   2300  HG3 LYS A 147     -19.468  12.450  -4.466  1.00  0.00           H  
ATOM   2301  HG2 LYS A 147     -19.377  11.190  -5.660  1.00  0.00           H  
ATOM   2302  HD3 LYS A 147     -16.889  11.451  -5.763  1.00  0.00           H  
ATOM   2303  HD2 LYS A 147     -16.968  12.700  -4.543  1.00  0.00           H  
ATOM   2304  HE2 LYS A 147     -18.313  12.867  -7.297  1.00  0.00           H  
ATOM   2305  HE3 LYS A 147     -18.376  14.121  -6.076  1.00  0.00           H  
ATOM   2306  HZ1 LYS A 147     -15.974  14.321  -6.259  1.00  0.00           H  
ATOM   2307  HZ2 LYS A 147     -15.932  13.153  -7.401  1.00  0.00           H  
ATOM   2308  HZ3 LYS A 147     -16.699  14.555  -7.697  1.00  0.00           H  
ATOM   2309  N   ARG A 148     -19.256   8.719  -1.138  1.00  9.28           N  
ATOM   2310  CA  ARG A 148     -19.178   7.483  -0.352  1.00  8.19           C  
ATOM   2311  C   ARG A 148     -20.567   6.883  -0.071  1.00  9.02           C  
ATOM   2312  O   ARG A 148     -20.766   5.694  -0.326  1.00  9.51           O  
ATOM   2313  CB  ARG A 148     -18.395   7.658   0.965  1.00  7.47           C  
ATOM   2314  CG  ARG A 148     -16.915   8.039   0.811  1.00  8.84           C  
ATOM   2315  CD  ARG A 148     -16.139   7.957   2.138  1.00  9.25           C  
ATOM   2316  NE  ARG A 148     -16.510   9.021   3.082  1.00  9.79           N  
ATOM   2317  CZ  ARG A 148     -15.955  10.231   3.197  1.00 10.35           C  
ATOM   2318  NH1 ARG A 148     -14.965  10.626   2.394  1.00 12.18           N  
ATOM   2319  NH2 ARG A 148     -16.413  11.036   4.145  1.00 11.16           N1+
ATOM   2320  H   ARG A 148     -19.035   9.587  -0.666  1.00  0.00           H  
ATOM   2321  HA  ARG A 148     -18.639   6.757  -0.962  1.00  0.00           H  
ATOM   2322  HB3 ARG A 148     -18.425   6.696   1.476  1.00  0.00           H  
ATOM   2323  HB2 ARG A 148     -18.898   8.362   1.630  1.00  0.00           H  
ATOM   2324  HG3 ARG A 148     -16.890   9.065   0.452  1.00  0.00           H  
ATOM   2325  HG2 ARG A 148     -16.405   7.444   0.053  1.00  0.00           H  
ATOM   2326  HD3 ARG A 148     -15.065   7.821   2.012  1.00  0.00           H  
ATOM   2327  HD2 ARG A 148     -16.476   7.055   2.650  1.00  0.00           H  
ATOM   2328  HE  ARG A 148     -17.279   8.811   3.724  1.00  0.00           H  
ATOM   2329 HH11 ARG A 148     -14.502  11.512   2.517  1.00  0.00           H  
ATOM   2330 HH12 ARG A 148     -14.614  10.027   1.665  1.00  0.00           H  
ATOM   2331 HH21 ARG A 148     -16.046  11.947   4.358  1.00  0.00           H  
ATOM   2332 HH22 ARG A 148     -17.159  10.641   4.778  1.00  0.00           H  
ATOM   2333  N   VAL A 149     -21.509   7.707   0.402  1.00  9.50           N  
ATOM   2334  CA  VAL A 149     -22.890   7.309   0.679  1.00  8.37           C  
ATOM   2335  C   VAL A 149     -23.626   6.829  -0.597  1.00  9.51           C  
ATOM   2336  O   VAL A 149     -24.236   5.759  -0.568  1.00  8.99           O  
ATOM   2337  CB  VAL A 149     -23.677   8.446   1.398  1.00  7.77           C  
ATOM   2338  CG1 VAL A 149     -25.207   8.260   1.467  1.00 10.72           C  
ATOM   2339  CG2 VAL A 149     -23.141   8.667   2.825  1.00  9.23           C  
ATOM   2340  H   VAL A 149     -21.262   8.671   0.615  1.00  0.00           H  
ATOM   2341  HA  VAL A 149     -22.841   6.456   1.360  1.00  0.00           H  
ATOM   2342  HB  VAL A 149     -23.489   9.369   0.848  1.00  0.00           H  
ATOM   2343 HG11 VAL A 149     -25.675   9.045   2.060  1.00  0.00           H  
ATOM   2344 HG12 VAL A 149     -25.672   8.299   0.482  1.00  0.00           H  
ATOM   2345 HG13 VAL A 149     -25.469   7.306   1.924  1.00  0.00           H  
ATOM   2346 HG21 VAL A 149     -23.634   9.508   3.312  1.00  0.00           H  
ATOM   2347 HG22 VAL A 149     -23.299   7.787   3.450  1.00  0.00           H  
ATOM   2348 HG23 VAL A 149     -22.071   8.877   2.830  1.00  0.00           H  
ATOM   2349  N   ILE A 150     -23.488   7.561  -1.712  1.00  8.85           N  
ATOM   2350  CA  ILE A 150     -24.014   7.182  -3.026  1.00  7.78           C  
ATOM   2351  C   ILE A 150     -23.420   5.850  -3.534  1.00 10.48           C  
ATOM   2352  O   ILE A 150     -24.178   4.996  -3.994  1.00 10.59           O  
ATOM   2353  CB  ILE A 150     -23.827   8.313  -4.090  1.00  9.11           C  
ATOM   2354  CG1 ILE A 150     -24.787   9.489  -3.795  1.00 10.75           C  
ATOM   2355  CG2 ILE A 150     -24.001   7.875  -5.563  1.00 12.20           C  
ATOM   2356  CD1 ILE A 150     -24.473  10.770  -4.583  1.00 10.73           C  
ATOM   2357  H   ILE A 150     -22.992   8.452  -1.668  1.00  0.00           H  
ATOM   2358  HA  ILE A 150     -25.086   7.019  -2.897  1.00  0.00           H  
ATOM   2359  HB  ILE A 150     -22.806   8.685  -3.990  1.00  0.00           H  
ATOM   2360 HG13 ILE A 150     -24.778   9.728  -2.732  1.00  0.00           H  
ATOM   2361 HG12 ILE A 150     -25.809   9.178  -4.012  1.00  0.00           H  
ATOM   2362 HG21 ILE A 150     -23.930   8.718  -6.250  1.00  0.00           H  
ATOM   2363 HG22 ILE A 150     -23.240   7.162  -5.880  1.00  0.00           H  
ATOM   2364 HG23 ILE A 150     -24.977   7.416  -5.706  1.00  0.00           H  
ATOM   2365 HD11 ILE A 150     -24.801  11.656  -4.041  1.00  0.00           H  
ATOM   2366 HD12 ILE A 150     -23.404  10.878  -4.770  1.00  0.00           H  
ATOM   2367 HD13 ILE A 150     -24.985  10.773  -5.546  1.00  0.00           H  
ATOM   2368  N   THR A 151     -22.099   5.661  -3.398  1.00 10.86           N  
ATOM   2369  CA  THR A 151     -21.432   4.399  -3.733  1.00 10.52           C  
ATOM   2370  C   THR A 151     -21.916   3.228  -2.848  1.00 11.49           C  
ATOM   2371  O   THR A 151     -22.121   2.128  -3.365  1.00 11.34           O  
ATOM   2372  CB  THR A 151     -19.884   4.504  -3.637  1.00 11.50           C  
ATOM   2373  OG1 THR A 151     -19.427   5.547  -4.481  1.00 15.21           O  
ATOM   2374  CG2 THR A 151     -19.109   3.232  -4.030  1.00 13.51           C  
ATOM   2375  H   THR A 151     -21.519   6.404  -3.022  1.00  0.00           H  
ATOM   2376  HA  THR A 151     -21.693   4.155  -4.765  1.00  0.00           H  
ATOM   2377  HB  THR A 151     -19.607   4.770  -2.615  1.00  0.00           H  
ATOM   2378  HG1 THR A 151     -19.673   6.393  -4.058  1.00  0.00           H  
ATOM   2379 HG21 THR A 151     -18.033   3.412  -4.039  1.00  0.00           H  
ATOM   2380 HG22 THR A 151     -19.284   2.415  -3.330  1.00  0.00           H  
ATOM   2381 HG23 THR A 151     -19.395   2.884  -5.023  1.00  0.00           H  
ATOM   2382  N   THR A 152     -22.152   3.493  -1.557  1.00  9.58           N  
ATOM   2383  CA  THR A 152     -22.712   2.530  -0.612  1.00  9.75           C  
ATOM   2384  C   THR A 152     -24.161   2.126  -0.980  1.00 11.73           C  
ATOM   2385  O   THR A 152     -24.457   0.932  -1.006  1.00 11.16           O  
ATOM   2386  CB  THR A 152     -22.658   3.052   0.851  1.00  8.01           C  
ATOM   2387  OG1 THR A 152     -21.342   3.482   1.159  1.00  9.50           O  
ATOM   2388  CG2 THR A 152     -23.031   2.008   1.913  1.00 11.46           C  
ATOM   2389  H   THR A 152     -21.970   4.425  -1.200  1.00  0.00           H  
ATOM   2390  HA  THR A 152     -22.099   1.627  -0.670  1.00  0.00           H  
ATOM   2391  HB  THR A 152     -23.326   3.906   0.965  1.00  0.00           H  
ATOM   2392  HG1 THR A 152     -21.126   4.253   0.603  1.00  0.00           H  
ATOM   2393 HG21 THR A 152     -22.941   2.412   2.921  1.00  0.00           H  
ATOM   2394 HG22 THR A 152     -24.058   1.660   1.798  1.00  0.00           H  
ATOM   2395 HG23 THR A 152     -22.371   1.142   1.847  1.00  0.00           H  
ATOM   2396  N   PHE A 153     -25.008   3.101  -1.350  1.00 10.02           N  
ATOM   2397  CA  PHE A 153     -26.350   2.854  -1.889  1.00 10.71           C  
ATOM   2398  C   PHE A 153     -26.366   2.105  -3.228  1.00 12.61           C  
ATOM   2399  O   PHE A 153     -27.209   1.229  -3.417  1.00 13.17           O  
ATOM   2400  CB  PHE A 153     -27.179   4.152  -1.990  1.00  9.94           C  
ATOM   2401  CG  PHE A 153     -27.896   4.547  -0.714  1.00  9.62           C  
ATOM   2402  CD1 PHE A 153     -28.878   3.696  -0.161  1.00  9.76           C  
ATOM   2403  CD2 PHE A 153     -27.600   5.766  -0.074  1.00 10.75           C  
ATOM   2404  CE1 PHE A 153     -29.547   4.071   0.995  1.00 10.31           C  
ATOM   2405  CE2 PHE A 153     -28.289   6.125   1.076  1.00 10.93           C  
ATOM   2406  CZ  PHE A 153     -29.259   5.285   1.604  1.00  8.86           C  
ATOM   2407  H   PHE A 153     -24.722   4.075  -1.267  1.00  0.00           H  
ATOM   2408  HA  PHE A 153     -26.852   2.192  -1.187  1.00  0.00           H  
ATOM   2409  HB3 PHE A 153     -27.954   4.048  -2.751  1.00  0.00           H  
ATOM   2410  HB2 PHE A 153     -26.550   4.974  -2.333  1.00  0.00           H  
ATOM   2411  HD1 PHE A 153     -29.126   2.758  -0.637  1.00  0.00           H  
ATOM   2412  HD2 PHE A 153     -26.850   6.430  -0.479  1.00  0.00           H  
ATOM   2413  HE1 PHE A 153     -30.298   3.423   1.422  1.00  0.00           H  
ATOM   2414  HE2 PHE A 153     -28.064   7.060   1.566  1.00  0.00           H  
ATOM   2415  HZ  PHE A 153     -29.793   5.575   2.496  1.00  0.00           H  
ATOM   2416  N   ARG A 154     -25.448   2.457  -4.136  1.00  9.73           N  
ATOM   2417  CA  ARG A 154     -25.337   1.830  -5.446  0.60 12.08           C  
ATOM   2418  C   ARG A 154     -24.876   0.365  -5.329  1.00 12.46           C  
ATOM   2419  O   ARG A 154     -25.603  -0.544  -5.730  1.00 14.08           O  
ATOM   2420  CB  ARG A 154     -24.432   2.685  -6.361  0.60 11.89           C  
ATOM   2421  CG  ARG A 154     -24.333   2.163  -7.809  0.60  9.93           C  
ATOM   2422  CD  ARG A 154     -23.480   3.056  -8.724  0.60 11.70           C  
ATOM   2423  NE  ARG A 154     -22.050   3.013  -8.371  0.60 18.53           N  
ATOM   2424  CZ  ARG A 154     -21.175   2.049  -8.692  0.60 19.53           C  
ATOM   2425  NH1 ARG A 154     -21.556   0.989  -9.407  0.60 19.56           N  
ATOM   2426  NH2 ARG A 154     -19.910   2.152  -8.287  0.60 24.35           N1+
ATOM   2427  H   ARG A 154     -24.833   3.244  -3.945  1.00  0.00           H  
ATOM   2428  HA  ARG A 154     -26.332   1.836  -5.891  0.60  0.00           H  
ATOM   2429  HB3 ARG A 154     -23.432   2.761  -5.933  0.60  0.00           H  
ATOM   2430  HB2 ARG A 154     -24.829   3.700  -6.386  0.60  0.00           H  
ATOM   2431  HG3 ARG A 154     -25.314   2.000  -8.258  0.60  0.00           H  
ATOM   2432  HG2 ARG A 154     -23.858   1.183  -7.766  0.60  0.00           H  
ATOM   2433  HD2 ARG A 154     -23.768   4.089  -8.527  0.60  0.00           H  
ATOM   2434  HD3 ARG A 154     -23.681   2.896  -9.784  0.60  0.00           H  
ATOM   2435  HE  ARG A 154     -21.727   3.817  -7.848  0.60  0.00           H  
ATOM   2436 HH11 ARG A 154     -20.915   0.257  -9.674  0.60  0.00           H  
ATOM   2437 HH12 ARG A 154     -22.496   0.905  -9.761  0.60  0.00           H  
ATOM   2438 HH21 ARG A 154     -19.214   1.457  -8.514  0.60  0.00           H  
ATOM   2439 HH22 ARG A 154     -19.569   2.951  -7.775  0.60  0.00           H  
ATOM   2440  N   THR A 155     -23.671   0.172  -4.786  1.00 11.82           N  
ATOM   2441  CA  THR A 155     -22.970  -1.109  -4.816  1.00 11.13           C  
ATOM   2442  C   THR A 155     -23.422  -2.080  -3.703  1.00 12.79           C  
ATOM   2443  O   THR A 155     -23.337  -3.293  -3.901  1.00 14.23           O  
ATOM   2444  CB  THR A 155     -21.437  -0.884  -4.683  1.00 13.18           C  
ATOM   2445  OG1 THR A 155     -21.071  -0.361  -3.411  1.00 12.49           O  
ATOM   2446  CG2 THR A 155     -20.865   0.041  -5.768  1.00 12.47           C  
ATOM   2447  H   THR A 155     -23.158   0.959  -4.402  1.00  0.00           H  
ATOM   2448  HA  THR A 155     -23.161  -1.594  -5.776  1.00  0.00           H  
ATOM   2449  HB  THR A 155     -20.942  -1.851  -4.791  1.00  0.00           H  
ATOM   2450  HG1 THR A 155     -21.380   0.565  -3.374  1.00  0.00           H  
ATOM   2451 HG21 THR A 155     -19.781   0.124  -5.683  1.00  0.00           H  
ATOM   2452 HG22 THR A 155     -21.083  -0.350  -6.762  1.00  0.00           H  
ATOM   2453 HG23 THR A 155     -21.276   1.050  -5.721  1.00  0.00           H  
ATOM   2454  N   GLY A 156     -23.872  -1.551  -2.555  1.00 11.00           N  
ATOM   2455  CA  GLY A 156     -24.165  -2.339  -1.356  1.00 11.15           C  
ATOM   2456  C   GLY A 156     -22.872  -2.823  -0.669  1.00 10.83           C  
ATOM   2457  O   GLY A 156     -22.932  -3.749   0.138  1.00 12.73           O  
ATOM   2458  H   GLY A 156     -23.957  -0.546  -2.457  1.00  0.00           H  
ATOM   2459  HA2 GLY A 156     -24.795  -3.194  -1.609  1.00  0.00           H  
ATOM   2460  HA3 GLY A 156     -24.735  -1.729  -0.655  1.00  0.00           H  
ATOM   2461  N   THR A 157     -21.708  -2.244  -1.000  1.00 11.40           N  
ATOM   2462  CA  THR A 157     -20.405  -2.608  -0.450  1.00 12.02           C  
ATOM   2463  C   THR A 157     -19.894  -1.498   0.493  1.00 10.19           C  
ATOM   2464  O   THR A 157     -20.322  -0.344   0.397  1.00 10.74           O  
ATOM   2465  CB  THR A 157     -19.363  -2.824  -1.592  1.00 11.76           C  
ATOM   2466  OG1 THR A 157     -18.952  -1.634  -2.248  1.00 13.71           O  
ATOM   2467  CG2 THR A 157     -19.805  -3.852  -2.644  1.00 16.00           C  
ATOM   2468  H   THR A 157     -21.701  -1.473  -1.658  1.00  0.00           H  
ATOM   2469  HA  THR A 157     -20.474  -3.533   0.127  1.00  0.00           H  
ATOM   2470  HB  THR A 157     -18.460  -3.230  -1.131  1.00  0.00           H  
ATOM   2471  HG1 THR A 157     -19.731  -1.222  -2.676  1.00  0.00           H  
ATOM   2472 HG21 THR A 157     -19.027  -4.013  -3.390  1.00  0.00           H  
ATOM   2473 HG22 THR A 157     -20.014  -4.816  -2.180  1.00  0.00           H  
ATOM   2474 HG23 THR A 157     -20.707  -3.543  -3.169  1.00  0.00           H  
ATOM   2475  N   TRP A 158     -18.957  -1.872   1.373  1.00 11.35           N  
ATOM   2476  CA  TRP A 158     -18.235  -0.964   2.266  1.00 10.10           C  
ATOM   2477  C   TRP A 158     -16.972  -0.359   1.624  1.00 11.24           C  
ATOM   2478  O   TRP A 158     -16.241   0.357   2.311  1.00 12.71           O  
ATOM   2479  CB  TRP A 158     -17.846  -1.720   3.553  1.00 11.06           C  
ATOM   2480  CG  TRP A 158     -18.966  -2.094   4.473  1.00 10.24           C  
ATOM   2481  CD1 TRP A 158     -19.350  -3.353   4.787  1.00 11.29           C  
ATOM   2482  CD2 TRP A 158     -19.843  -1.206   5.229  1.00 10.47           C  
ATOM   2483  NE1 TRP A 158     -20.371  -3.302   5.716  1.00 12.15           N  
ATOM   2484  CE2 TRP A 158     -20.715  -2.003   6.031  1.00 10.44           C  
ATOM   2485  CE3 TRP A 158     -19.974   0.200   5.338  1.00 11.86           C  
ATOM   2486  CZ2 TRP A 158     -21.656  -1.436   6.908  1.00 11.59           C  
ATOM   2487  CZ3 TRP A 158     -20.907   0.779   6.219  1.00 13.14           C  
ATOM   2488  CH2 TRP A 158     -21.740  -0.035   7.009  1.00 13.77           C  
ATOM   2489  H   TRP A 158     -18.667  -2.838   1.403  1.00  0.00           H  
ATOM   2490  HA  TRP A 158     -18.873  -0.120   2.538  1.00  0.00           H  
ATOM   2491  HB3 TRP A 158     -17.168  -1.109   4.148  1.00  0.00           H  
ATOM   2492  HB2 TRP A 158     -17.277  -2.616   3.304  1.00  0.00           H  
ATOM   2493  HD1 TRP A 158     -18.897  -4.250   4.386  1.00  0.00           H  
ATOM   2494  HE1 TRP A 158     -20.802  -4.137   6.104  1.00  0.00           H  
ATOM   2495  HE3 TRP A 158     -19.333   0.842   4.752  1.00  0.00           H  
ATOM   2496  HZ2 TRP A 158     -22.302  -2.062   7.506  1.00  0.00           H  
ATOM   2497  HZ3 TRP A 158     -20.977   1.855   6.293  1.00  0.00           H  
ATOM   2498  HH2 TRP A 158     -22.439   0.418   7.694  1.00  0.00           H  
ATOM   2499  N   ASP A 159     -16.684  -0.684   0.354  1.00 12.94           N  
ATOM   2500  CA  ASP A 159     -15.417  -0.394  -0.339  1.00 12.18           C  
ATOM   2501  C   ASP A 159     -15.007   1.088  -0.329  1.00 15.27           C  
ATOM   2502  O   ASP A 159     -13.819   1.383  -0.204  1.00 15.28           O  
ATOM   2503  CB  ASP A 159     -15.295  -1.000  -1.762  1.00 16.20           C  
ATOM   2504  CG  ASP A 159     -15.440  -2.523  -1.883  1.00 26.11           C  
ATOM   2505  OD1 ASP A 159     -15.607  -3.225  -0.859  1.00 26.42           O  
ATOM   2506  OD2 ASP A 159     -15.316  -3.018  -3.021  1.00 31.25           O1-
ATOM   2507  H   ASP A 159     -17.328  -1.279  -0.151  1.00  0.00           H  
ATOM   2508  HA  ASP A 159     -14.646  -0.880   0.253  1.00  0.00           H  
ATOM   2509  HB3 ASP A 159     -14.315  -0.734  -2.162  1.00  0.00           H  
ATOM   2510  HB2 ASP A 159     -16.051  -0.537  -2.398  1.00  0.00           H  
ATOM   2511  N   ALA A 160     -15.992   1.995  -0.367  1.00 10.95           N  
ATOM   2512  CA  ALA A 160     -15.793   3.440  -0.237  1.00 13.56           C  
ATOM   2513  C   ALA A 160     -15.235   3.883   1.134  1.00 15.35           C  
ATOM   2514  O   ALA A 160     -14.525   4.887   1.195  1.00 19.29           O  
ATOM   2515  CB  ALA A 160     -17.123   4.150  -0.523  1.00 13.87           C  
ATOM   2516  H   ALA A 160     -16.943   1.665  -0.439  1.00  0.00           H  
ATOM   2517  HA  ALA A 160     -15.071   3.746  -0.996  1.00  0.00           H  
ATOM   2518  HB1 ALA A 160     -16.995   5.229  -0.467  1.00  0.00           H  
ATOM   2519  HB2 ALA A 160     -17.489   3.918  -1.523  1.00  0.00           H  
ATOM   2520  HB3 ALA A 160     -17.897   3.872   0.195  1.00  0.00           H  
ATOM   2521  N   TYR A 161     -15.552   3.132   2.196  1.00 11.90           N  
ATOM   2522  CA  TYR A 161     -15.121   3.405   3.568  1.00 12.98           C  
ATOM   2523  C   TYR A 161     -13.865   2.608   3.942  1.00 23.12           C  
ATOM   2524  O   TYR A 161     -13.042   3.126   4.694  1.00 24.89           O  
ATOM   2525  CB  TYR A 161     -16.281   3.150   4.548  1.00 12.98           C  
ATOM   2526  CG  TYR A 161     -17.327   4.248   4.511  1.00 11.12           C  
ATOM   2527  CD1 TYR A 161     -18.398   4.197   3.595  1.00  9.90           C  
ATOM   2528  CD2 TYR A 161     -17.196   5.358   5.370  1.00  9.82           C  
ATOM   2529  CE1 TYR A 161     -19.319   5.261   3.532  1.00  9.35           C  
ATOM   2530  CE2 TYR A 161     -18.121   6.414   5.309  1.00  9.00           C  
ATOM   2531  CZ  TYR A 161     -19.182   6.372   4.386  1.00  9.57           C  
ATOM   2532  OH  TYR A 161     -20.081   7.394   4.317  1.00 10.18           O  
ATOM   2533  H   TYR A 161     -16.082   2.278   2.059  1.00  0.00           H  
ATOM   2534  HA  TYR A 161     -14.853   4.460   3.657  1.00  0.00           H  
ATOM   2535  HB3 TYR A 161     -15.893   3.117   5.568  1.00  0.00           H  
ATOM   2536  HB2 TYR A 161     -16.741   2.175   4.377  1.00  0.00           H  
ATOM   2537  HD1 TYR A 161     -18.512   3.356   2.926  1.00  0.00           H  
ATOM   2538  HD2 TYR A 161     -16.380   5.416   6.075  1.00  0.00           H  
ATOM   2539  HE1 TYR A 161     -20.134   5.224   2.823  1.00  0.00           H  
ATOM   2540  HE2 TYR A 161     -18.007   7.255   5.978  1.00  0.00           H  
ATOM   2541  HH  TYR A 161     -19.991   8.064   5.040  1.00  0.00           H  
ATOM   2542  N   LYS A 162     -13.671   1.410   3.367  0.70 17.89           N  
ATOM   2543  CA  LYS A 162     -12.415   0.652   3.482  0.70 23.71           C  
ATOM   2544  C   LYS A 162     -11.223   1.354   2.794  0.70 29.39           C  
ATOM   2545  O   LYS A 162     -10.080   1.137   3.194  0.70 41.48           O  
ATOM   2546  CB  LYS A 162     -12.597  -0.770   2.919  0.70 32.16           C  
ATOM   2547  CG  LYS A 162     -13.527  -1.670   3.762  0.70 28.29           C  
ATOM   2548  CD  LYS A 162     -13.666  -3.108   3.215  1.00  0.00           C  
ATOM   2549  CE  LYS A 162     -14.246  -3.122   1.793  1.00  0.00           C  
ATOM   2550  NZ  LYS A 162     -14.577  -4.444   1.248  1.00  0.00           N1+
ATOM   2551  H   LYS A 162     -14.409   1.011   2.796  1.00  0.00           H  
ATOM   2552  HA  LYS A 162     -12.168   0.572   4.543  1.00  0.00           H  
ATOM   2553  HB3 LYS A 162     -11.622  -1.258   2.867  1.00  0.00           H  
ATOM   2554  HB2 LYS A 162     -12.945  -0.685   1.890  1.00  0.00           H  
ATOM   2555  HG2 LYS A 162     -13.149  -1.717   4.784  1.00  0.00           H  
ATOM   2556  HG3 LYS A 162     -14.516  -1.214   3.836  1.00  0.00           H  
ATOM   2557  HD2 LYS A 162     -12.692  -3.600   3.227  1.00  0.00           H  
ATOM   2558  HD3 LYS A 162     -14.307  -3.682   3.886  1.00  0.00           H  
ATOM   2559  HE2 LYS A 162     -15.164  -2.539   1.784  1.00  0.00           H  
ATOM   2560  HE3 LYS A 162     -13.552  -2.659   1.092  1.00  0.00           H  
ATOM   2561  HZ1 LYS A 162     -15.243  -4.941   1.810  1.00  0.00           H  
ATOM   2562  HZ2 LYS A 162     -15.010  -4.225   0.340  1.00  0.00           H  
ATOM   2563  HZ3 LYS A 162     -13.761  -5.007   1.091  1.00  0.00           H  
ATOM   2564  N   ASN A 163     -11.511   2.210   1.802  0.70 40.68           N  
ATOM   2565  CA  ASN A 163     -10.550   3.120   1.161  0.70 42.65           C  
ATOM   2566  C   ASN A 163     -10.275   4.377   2.015  0.70 48.18           C  
ATOM   2567  O   ASN A 163      -9.390   5.153   1.652  0.70 49.88           O  
ATOM   2568  CB  ASN A 163     -11.079   3.526  -0.242  0.70 35.97           C  
ATOM   2569  CG  ASN A 163     -10.922   2.462  -1.335  1.00  0.00           C  
ATOM   2570  OD1 ASN A 163     -10.195   1.482  -1.188  1.00  0.00           O  
ATOM   2571  ND2 ASN A 163     -11.573   2.660  -2.476  1.00  0.00           N  
ATOM   2572  H   ASN A 163     -12.468   2.262   1.477  1.00  0.00           H  
ATOM   2573  HA  ASN A 163      -9.617   2.563   1.048  1.00  0.00           H  
ATOM   2574  HB2 ASN A 163     -12.118   3.852  -0.177  1.00  0.00           H  
ATOM   2575  HB3 ASN A 163     -10.518   4.388  -0.604  1.00  0.00           H  
ATOM   2576 HD21 ASN A 163     -11.496   1.994  -3.232  1.00  0.00           H  
ATOM   2577 HD22 ASN A 163     -12.165   3.467  -2.610  1.00  0.00           H  
ATOM   2578  N   LEU A 164     -11.023   4.578   3.116  0.70 50.88           N  
ATOM   2579  CA  LEU A 164     -10.964   5.683   4.097  0.70 44.75           C  
ATOM   2580  C   LEU A 164     -11.327   6.999   3.410  0.70 39.98           C  
ATOM   2581  O   LEU A 164     -11.124   8.110   3.908  0.70 34.36           O  
ATOM   2582  CB  LEU A 164      -9.609   5.722   4.879  0.70 45.54           C  
ATOM   2583  CG  LEU A 164      -9.538   4.822   6.137  0.70 49.89           C  
ATOM   2584  CD1 LEU A 164     -10.574   5.208   7.214  0.70 32.09           C  
ATOM   2585  CD2 LEU A 164      -9.548   3.317   5.807  0.70 45.87           C  
ATOM   2586  H   LEU A 164     -11.683   3.851   3.369  1.00  0.00           H  
ATOM   2587  HA  LEU A 164     -11.771   5.506   4.808  1.00  0.00           H  
ATOM   2588  HXT LEU A 164     -11.808   6.901   2.436  1.00  0.00           H  
ATOM   2589  HB3 LEU A 164      -9.398   6.738   5.216  1.00  0.00           H  
ATOM   2590  HB2 LEU A 164      -8.776   5.482   4.218  1.00  0.00           H  
ATOM   2591  HG  LEU A 164      -8.558   5.024   6.572  1.00  0.00           H  
ATOM   2592 HD11 LEU A 164     -11.360   4.461   7.322  1.00  0.00           H  
ATOM   2593 HD12 LEU A 164     -10.098   5.317   8.189  1.00  0.00           H  
ATOM   2594 HD13 LEU A 164     -11.062   6.158   6.994  1.00  0.00           H  
ATOM   2595 HD21 LEU A 164      -8.808   2.783   6.405  1.00  0.00           H  
ATOM   2596 HD22 LEU A 164     -10.515   2.850   5.992  1.00  0.00           H  
ATOM   2597 HD23 LEU A 164      -9.295   3.133   4.763  1.00  0.00           H  
TER    2598      LEU A 164
HETATM 2599  N   GLM A 108     -34.749  13.675  10.165  0.90 14.59           N  
HETATM 2600  CA  GLM A 108     -35.953  13.046   9.607  0.90 15.30           C  
HETATM 2601  C   GLM A 108     -36.699  13.954   8.608  0.90 16.59           C  
HETATM 2602  O   GLM A 108     -36.999  13.528   7.494  0.90 16.40           O  
HETATM 2603  CB  GLM A 108     -36.871  12.642  10.787  0.90 19.85           C  
HETATM 2604  CG  GLM A 108     -38.171  11.897  10.403  0.90 29.08           C  
HETATM 2605  CD  GLM A 108     -39.158  11.756  11.558  0.90 27.06           C  
HETATM 2606  OE1 GLM A 108     -40.359  11.584  11.266  0.90 28.33           O  
HETATM 2607  OE2 GLM A 108     -38.739  11.860  12.730  0.90 28.92           O1-
HETATM 2608  H   GLM A 108     -34.681  13.631  11.171  1.00  0.00           H  
HETATM 2609  HA  GLM A 108     -35.639  12.145   9.076  1.00  0.00           H  
HETATM 2610  HB3 GLM A 108     -37.132  13.536  11.355  1.00  0.00           H  
HETATM 2611  HB2 GLM A 108     -36.311  12.005  11.473  1.00  0.00           H  
HETATM 2612  HG3 GLM A 108     -37.926  10.899  10.041  1.00  0.00           H  
HETATM 2613  HG2 GLM A 108     -38.692  12.402   9.588  1.00  0.00           H  
HETATM 2614  N   VAM A 111     -34.790  14.346   5.264  0.90 14.46           N  
HETATM 2615  CA  VAM A 111     -34.749  13.057   4.574  0.90 11.88           C  
HETATM 2616  C   VAM A 111     -36.109  12.630   3.971  0.90 12.90           C  
HETATM 2617  O   VAM A 111     -36.155  12.203   2.816  0.90 13.74           O  
HETATM 2618  CB  VAM A 111     -34.181  11.955   5.519  0.90 12.73           C  
HETATM 2619  CG1 VAM A 111     -34.407  10.499   5.075  0.90 13.29           C  
HETATM 2620  CG2 VAM A 111     -32.681  12.187   5.775  0.90 14.91           C  
HETATM 2621  H   VAM A 111     -34.523  14.328   6.242  1.00  0.00           H  
HETATM 2622  HA  VAM A 111     -34.060  13.180   3.738  1.00  0.00           H  
HETATM 2623  HB  VAM A 111     -34.679  12.051   6.485  1.00  0.00           H  
HETATM 2624 HG11 VAM A 111     -35.453  10.218   5.136  1.00  0.00           H  
HETATM 2625 HG12 VAM A 111     -34.089  10.333   4.049  1.00  0.00           H  
HETATM 2626 HG13 VAM A 111     -33.866   9.799   5.708  1.00  0.00           H  
HETATM 2627 HG21 VAM A 111     -32.233  11.368   6.335  1.00  0.00           H  
HETATM 2628 HG22 VAM A 111     -32.124  12.289   4.844  1.00  0.00           H  
HETATM 2629 HG23 VAM A 111     -32.520  13.094   6.352  1.00  0.00           H  
HETATM 2630  N   GLT A 113     -38.429  14.268   2.644  0.90 14.91           N  
HETATM 2631  CA  GLT A 113     -38.796  15.016   1.445  0.90 19.24           C  
HETATM 2632  C   GLT A 113     -38.359  14.286   0.162  0.90 20.95           C  
HETATM 2633  O   GLT A 113     -38.990  14.469  -0.880  0.90 20.13           O  
HETATM 2634  H   GLT A 113     -37.565  14.520   3.108  1.00  0.00           H  
HETATM 2635  HA3 GLT A 113     -38.304  15.989   1.474  1.00  0.00           H  
HETATM 2636  HA2 GLT A 113     -39.870  15.206   1.418  1.00  0.00           H  
HETATM 2637  C1  N4B A 200     -33.174   6.685   4.319  0.30  9.39           C  
HETATM 2638  C2  N4B A 200     -33.800   6.856   5.547  0.30 10.33           C  
HETATM 2639  C3  N4B A 200     -34.776   5.959   5.960  0.30 10.78           C  
HETATM 2640  C4  N4B A 200     -35.125   4.890   5.143  0.30  8.17           C  
HETATM 2641  C5  N4B A 200     -34.497   4.714   3.919  0.30  8.99           C  
HETATM 2642  C6  N4B A 200     -33.521   5.611   3.507  0.30  8.74           C  
HETATM 2643  C1' N4B A 200     -32.093   7.671   3.870  0.30 11.70           C  
HETATM 2644  C2' N4B A 200     -31.908   7.659   2.349  0.30 12.74           C  
HETATM 2645  C3' N4B A 200     -33.192   8.058   1.622  0.30 14.82           C  
HETATM 2646  C4' N4B A 200     -33.625   9.466   2.033  0.30 16.82           C  
HETATM 2647  H2  N4B A 200     -33.527   7.686   6.181  0.30  0.00           H  
HETATM 2648  H3  N4B A 200     -35.263   6.092   6.915  0.30  0.00           H  
HETATM 2649  H4  N4B A 200     -35.887   4.194   5.461  0.30  0.00           H  
HETATM 2650  H5  N4B A 200     -34.768   3.880   3.288  0.30  0.00           H  
HETATM 2651  H6  N4B A 200     -33.030   5.473   2.555  0.30  0.00           H  
HETATM 2652 H1'1 N4B A 200     -31.149   7.418   4.352  0.30  0.00           H  
HETATM 2653 H1'2 N4B A 200     -32.362   8.676   4.195  0.30  0.00           H  
HETATM 2654 H2'1 N4B A 200     -31.605   6.662   2.029  0.30  0.00           H  
HETATM 2655 H2'2 N4B A 200     -31.108   8.346   2.076  0.30  0.00           H  
HETATM 2656 H3'1 N4B A 200     -33.983   7.349   1.867  0.30  0.00           H  
HETATM 2657 H3'2 N4B A 200     -33.024   8.030   0.546  0.30  0.00           H  
HETATM 2658 H4'1 N4B A 200     -34.540   9.734   1.505  0.30  0.00           H  
HETATM 2659 H4'2 N4B A 200     -33.804   9.493   3.108  0.30  0.00           H  
HETATM 2660 H4'3 N4B A 200     -32.839  10.177   1.778  0.30  0.00           H  
CONECT 2599 1694 2600 2608
CONECT 2600 2599 2601 2603 2609
CONECT 2601 2600 2602 1699
CONECT 2602 2601
CONECT 2603 2600 2604 2610 2611
CONECT 2604 2603 2605 2612 2613
CONECT 2605 2604 2606 2607
CONECT 2606 2605
CONECT 2607 2605
CONECT 2608 2599
CONECT 2609 2600
CONECT 2610 2603
CONECT 2611 2603
CONECT 2612 2604
CONECT 2613 2604
CONECT 2614 1715 2615 2621
CONECT 2615 2614 2616 2618 2622
CONECT 2616 2615 2617 1720
CONECT 2617 2616
CONECT 2618 2615 2619 2620 2623
CONECT 2619 2618 2624 2625 2626
CONECT 2620 2618 2627 2628 2629
CONECT 2621 2614
CONECT 2622 2615
CONECT 2623 2618
CONECT 2624 2619
CONECT 2625 2619
CONECT 2626 2619
CONECT 2627 2620
CONECT 2628 2620
CONECT 2629 2620
CONECT 2630 1722 2631 2634
CONECT 2631 2630 2632 2635 2636
CONECT 2632 2631 2633 1730
CONECT 2633 2632
CONECT 2634 2630
CONECT 2635 2631
CONECT 2636 2631
CONECT 2580 2588
CONECT 2588 2580
CONECT 2637 2638 2642 2643
CONECT 2637 2638
CONECT 2638 2637 2639 2647
CONECT 2638 2637
CONECT 2639 2638 2640 2648
CONECT 2639 2640
CONECT 2640 2639 2641 2649
CONECT 2640 2639
CONECT 2641 2640 2642 2650
CONECT 2641 2642
CONECT 2642 2637 2641 2651
CONECT 2642 2641
CONECT 2643 2637 2644 2652 2653
CONECT 2644 2643 2645 2654 2655
CONECT 2645 2644 2646 2656 2657
CONECT 2646 2645 2658 2659 2660
CONECT 2647 2638
CONECT 2648 2639
CONECT 2649 2640
CONECT 2650 2641
CONECT 2651 2642
CONECT 2652 2643
CONECT 2653 2643
CONECT 2654 2644
CONECT 2655 2644
CONECT 2656 2645
CONECT 2657 2645
CONECT 2658 2646
CONECT 2659 2646
CONECT 2660 2646
ENDMDL
END   
