# Supplementary material for: An Improved Free Energy Perturbation FEP+ Sampling Protocol for Flexible Ligand-Binding Domains
Source: Sci Rep. 2019 Nov 14;9:16829. doi: 10.1038/s41598-019-53133-1 (PMC6856381; doi:10.1038/s41598-019-53133-1)
Supplement: Supplementary file 2 — Dataset 1 [file 41598_2019_53133_MOESM2_ESM.zip › TYK2.pdb]

REMARK   4      COMPLIES WITH FORMAT V. 3.0, 1-DEC-2006
REMARK 888
REMARK 888 WRITTEN BY MAESTRO (A PRODUCT OF SCHRODINGER, LLC)
TITLE     PROTEIN ejm_43
HELIX    1   1 HIS A  940  THR A  953  1
HELIX    2   2 LEU A  986  TYR A  989  1
HELIX    3   3 LEU A  997  ALA A 1016  1
HELIX    4   4 TYR A 1080  LEU A 1095  1
HELIX    5   5 LYS A 1107  ILE A 1112  1
HELIX    6   6 THR A 1120  GLU A 1129  1
HELIX    7   7 GLU A 1143  CYS A 1151  1
HELIX    8   8 PHE A 1162  TYR A 1176  1
TURN     1   1 THR A 890  VAL A 891
TURN     2   2 HIS A 893  TYR A 896
TURN     3   3 GLY A 906  GLY A 909
TURN     4   4 ASP A 917  GLY A 924
TURN     5   5 ALA A 931  GLN A 939
TURN     6   6 LEU A 954  LYS A 961
TURN     7   7 GLN A 969  LYS A 972
TURN     8   8 TYR A 980  LEU A 983
TURN     9   9 LEU A 990  GLY A 996
TURN    10  10 GLN A1017  HIS A1018
TURN    11  11 HIS A1021  ASN A1028
TURN    12  12 ASP A1034  ARG A1035
TURN    13  13 GLY A1040  ALA A1045
TURN    14  14 VAL A1048  GLU A1053
TURN    15  15 VAL A1057  TYR A1076
TURN    16  16 THR A1096  THR A1106
TURN    17  17 GLY A1113  MET A1119
TURN    18  18 ARG A1130  CYS A1142
TURN    19  19 TRP A1152  THR A1161
TURN    20  20 GLN A1177  GLN A1177
SHEET    1   1 1 PHE A 892  PHE A 892  0
SHEET    1   2 1 LEU A 897  GLU A 905  0
SHEET    1   3 1 LYS A 910  TYR A 916  0
SHEET    1   4 1 GLU A 925  LYS A 930  0
SHEET    1   5 1 TYR A 962  ASP A 968  0
SHEET    1   6 1 SER A 973  GLU A 979  0
SHEET    1   7 1 GLY A 984  SER A 985  0
SHEET    1   8 1 TYR A1019  ILE A1020  0
SHEET    1   9 1 VAL A1029  ASN A1033  0
SHEET    1  10 1 LEU A1036  ILE A1039  0
SHEET    1  11 1 LYS A1046  ALA A1047  0
SHEET    1  12 1 TYR A1054  ARG A1056  0
SHEET    1  13 1 LYS A1077  TYR A1079  0
SEQRES   1 A  288  THR VAL PHE HIS LYS ARG TYR LEU LYS LYS ILE ARG ASP
SEQRES   2 A  288  LEU GLY GLU GLY HIS PHE GLY LYS VAL SER LEU TYR CYS
SEQRES   3 A  288  TYR ASP PRO THR ASN ASP GLY THR GLY GLU MET VAL ALA
SEQRES   4 A  288  VAL LYS ALA LEU LYS ALA ASP CYS GLY PRO GLN HIS ARG
SEQRES   5 A  288  SER GLY TRP LYS GLN GLU ILE ASP ILE LEU ARG THR LEU
SEQRES   6 A  288  TYR HIS GLU HIS ILE ILE LYS TYR LYS GLY CYS CYS GLU
SEQRES   7 A  288  ASP GLN GLY GLU LYS SER LEU GLN LEU VAL MET GLU TYR
SEQRES   8 A  288  VAL PRO LEU GLY SER LEU ARG ASP TYR LEU PRO ARG HIS
SEQRES   9 A  288  SER ILE GLY LEU ALA GLN LEU LEU LEU PHE ALA GLN GLN
SEQRES  10 A  288  ILE CYS GLU GLY MET ALA TYR LEU HIS ALA GLN HIS TYR
SEQRES  11 A  288  ILE HIS ARG ASP LEU ALA ALA ARG ASN VAL LEU LEU ASP
SEQRES  12 A  288  ASN ASP ARG LEU VAL LYS ILE GLY ASP PHE GLY LEU ALA
SEQRES  13 A  288  LYS ALA VAL PRO GLU GLY HIS GLU TYR TYR ARG VAL ARG
SEQRES  14 A  288  GLU ASP GLY ASP SER PRO VAL PHE TRP TYR ALA PRO GLU
SEQRES  15 A  288  CYS LEU LYS GLU TYR LYS PHE TYR TYR ALA SER ASP VAL
SEQRES  16 A  288  TRP SER PHE GLY VAL THR LEU TYR GLU LEU LEU THR HIS
SEQRES  17 A  288  CYS ASP SER SER GLN SER PRO PRO THR LYS PHE LEU GLU
SEQRES  18 A  288  LEU ILE GLY ILE ALA GLN GLY GLN MET THR VAL LEU ARG
SEQRES  19 A  288  LEU THR GLU LEU LEU GLU ARG GLY GLU ARG LEU PRO ARG
SEQRES  20 A  288  PRO ASP LYS CYS PRO CYS GLU VAL TYR HIS LEU MET LYS
SEQRES  21 A  288  ASN CYS TRP GLU THR GLU ALA SER PHE ARG PRO THR PHE
SEQRES  22 A  288  GLU ASN LEU ILE PRO ILE LEU LYS THR VAL HIS GLU LYS
SEQRES  23 A  288  TYR GLN
MODEL        1
ATOM      1  N   THR A 890     -10.117  15.085 -48.465  1.00 62.43           N  
ANISOU    1  N   THR A 890     7518  10026   6175    728   -144    994
ATOM      2  CA  THR A 890      -9.808  16.482 -48.932  1.00 60.76           C  
ANISOU    2  CA  THR A 890     7340   9560   6186    493   -187   1133
ATOM      3  C   THR A 890      -8.261  16.607 -48.892  1.00 61.63           C  
ANISOU    3  C   THR A 890     7613   9439   6366    494   -301   1038
ATOM      4  O   THR A 890      -7.594  15.928 -48.104  1.00 59.62           O  
ANISOU    4  O   THR A 890     7438   9081   6136    586   -372    793
ATOM      5  CB  THR A 890     -10.433  17.569 -48.008  1.00 68.55           C  
ANISOU    5  CB  THR A 890     8277  10403   7367    372   -205   1085
ATOM      6  OG1 THR A 890     -11.819  17.318 -47.869  1.00 68.98           O  
ANISOU    6  OG1 THR A 890     8165  10723   7322    448   -119   1099
ATOM      7  CG2 THR A 890     -10.285  19.024 -48.497  1.00 67.10           C  
ANISOU    7  CG2 THR A 890     8082  10031   7381    119   -227   1247
ATOM      8  HB  THR A 890     -10.006  17.485 -47.008  1.00  0.00           H  
ATOM      9  HG1 THR A 890     -11.932  16.446 -47.479  1.00  0.00           H  
ATOM     10 HG21 THR A 890     -10.802  19.718 -47.833  1.00  0.00           H  
ATOM     11 HG22 THR A 890      -9.243  19.339 -48.525  1.00  0.00           H  
ATOM     12 HG23 THR A 890     -10.699  19.154 -49.498  1.00  0.00           H  
ATOM     13  H   THR A 890      -9.364  14.441 -48.266  1.00  0.00           H  
ATOM     14  HA  THR A 890     -10.164  16.616 -49.954  1.00  0.00           H  
ATOM     15  N   VAL A 891      -7.720  17.481 -49.765  1.00 57.37           N  
ANISOU   15  N   VAL A 891     7114   8817   5867    395   -309   1235
ATOM     16  CA  VAL A 891      -6.278  17.720 -49.939  1.00 55.39           C  
ANISOU   16  CA  VAL A 891     6989   8391   5667    422   -416   1174
ATOM     17  C   VAL A 891      -6.053  19.248 -50.088  1.00 56.21           C  
ANISOU   17  C   VAL A 891     7162   8190   6004    242   -453   1283
ATOM     18  O   VAL A 891      -6.791  19.930 -50.802  1.00 57.24           O  
ANISOU   18  O   VAL A 891     7267   8281   6199    101   -385   1510
ATOM     19  CB  VAL A 891      -5.659  16.905 -51.120  1.00 60.85           C  
ANISOU   19  CB  VAL A 891     7699   9313   6107    598   -422   1244
ATOM     20  CG1 VAL A 891      -6.267  17.214 -52.507  1.00 62.96           C  
ANISOU   20  CG1 VAL A 891     7950   9678   6295    549   -312   1604
ATOM     21  CG2 VAL A 891      -4.118  17.005 -51.171  1.00 59.88           C  
ANISOU   21  CG2 VAL A 891     7664   9078   6009    676   -560   1094
ATOM     22  H   VAL A 891      -8.320  18.027 -50.366  1.00  0.00           H  
ATOM     23  HA  VAL A 891      -5.773  17.398 -49.029  1.00  0.00           H  
ATOM     24  HB  VAL A 891      -5.883  15.857 -50.915  1.00  0.00           H  
ATOM     25 HG11 VAL A 891      -5.874  16.536 -53.266  1.00  0.00           H  
ATOM     26 HG12 VAL A 891      -7.351  17.101 -52.504  1.00  0.00           H  
ATOM     27 HG13 VAL A 891      -6.039  18.229 -52.834  1.00  0.00           H  
ATOM     28 HG21 VAL A 891      -3.702  16.316 -51.907  1.00  0.00           H  
ATOM     29 HG22 VAL A 891      -3.784  18.008 -51.440  1.00  0.00           H  
ATOM     30 HG23 VAL A 891      -3.671  16.756 -50.207  1.00  0.00           H  
ATOM     31  N   PHE A 892      -4.992  19.725 -49.417  1.00 49.19           N  
ANISOU   31  N   PHE A 892     6357   7085   5248    244   -551   1107
ATOM     32  CA  PHE A 892      -4.479  21.102 -49.397  1.00 47.07           C  
ANISOU   32  CA  PHE A 892     6172   6529   5184    126   -599   1152
ATOM     33  C   PHE A 892      -3.056  21.031 -50.006  1.00 52.74           C  
ANISOU   33  C   PHE A 892     6966   7208   5867    237   -673   1160
ATOM     34  O   PHE A 892      -2.299  20.101 -49.715  1.00 53.11           O  
ANISOU   34  O   PHE A 892     6993   7369   5819    369   -731    983
ATOM     35  CB  PHE A 892      -4.437  21.604 -47.928  1.00 45.10           C  
ANISOU   35  CB  PHE A 892     5945   6097   5094     74   -638    947
ATOM     36  CG  PHE A 892      -5.795  21.914 -47.304  1.00 44.18           C  
ANISOU   36  CG  PHE A 892     5764   5989   5033    -24   -592    947
ATOM     37  CD1 PHE A 892      -6.172  23.256 -47.053  1.00 44.87           C  
ANISOU   37  CD1 PHE A 892     5872   5896   5278   -172   -613    990
ATOM     38  CD2 PHE A 892      -6.707  20.879 -46.975  1.00 45.07           C  
ANISOU   38  CD2 PHE A 892     5793   6298   5032     55   -542    876
ATOM     39  CE1 PHE A 892      -7.435  23.553 -46.544  1.00 45.27           C  
ANISOU   39  CE1 PHE A 892     5838   5999   5363   -246   -596    964
ATOM     40  CE2 PHE A 892      -7.968  21.196 -46.473  1.00 46.87           C  
ANISOU   40  CE2 PHE A 892     5941   6571   5296      0   -512    874
ATOM     41  CZ  PHE A 892      -8.335  22.526 -46.269  1.00 44.38           C  
ANISOU   41  CZ  PHE A 892     5627   6108   5130   -152   -547    914
ATOM     42  H   PHE A 892      -4.450  19.070 -48.868  1.00  0.00           H  
ATOM     43  HA  PHE A 892      -5.102  21.766 -50.000  1.00  0.00           H  
ATOM     44  HB2 PHE A 892      -3.940  20.869 -47.295  1.00  0.00           H  
ATOM     45  HB3 PHE A 892      -3.816  22.501 -47.865  1.00  0.00           H  
ATOM     46  HD1 PHE A 892      -5.482  24.056 -47.257  1.00  0.00           H  
ATOM     47  HD2 PHE A 892      -6.443  19.843 -47.129  1.00  0.00           H  
ATOM     48  HE1 PHE A 892      -7.717  24.581 -46.368  1.00  0.00           H  
ATOM     49  HE2 PHE A 892      -8.670  20.408 -46.256  1.00  0.00           H  
ATOM     50  HZ  PHE A 892      -9.319  22.761 -45.891  1.00  0.00           H  
ATOM     51  N   HIS A 893      -2.692  22.048 -50.808  1.00 50.80           N  
ANISOU   51  N   HIS A 893     6802   6795   5704    188   -678   1347
ATOM     52  CA  HIS A 893      -1.376  22.175 -51.462  1.00 51.86           C  
ANISOU   52  CA  HIS A 893     7009   6893   5803    328   -751   1382
ATOM     53  C   HIS A 893      -0.553  23.178 -50.613  1.00 53.50           C  
ANISOU   53  C   HIS A 893     7262   6871   6194    313   -828   1208
ATOM     54  O   HIS A 893      -1.028  24.278 -50.320  1.00 52.26           O  
ANISOU   54  O   HIS A 893     7156   6488   6214    176   -811   1212
ATOM     55  CB  HIS A 893      -1.566  22.712 -52.903  1.00 55.68           C  
ANISOU   55  CB  HIS A 893     7585   7297   6273    321   -696   1703
ATOM     56  CG  HIS A 893      -2.532  21.926 -53.761  1.00 61.81           C  
ANISOU   56  CG  HIS A 893     8310   8294   6882    310   -579   1918
ATOM     57  ND1 HIS A 893      -3.827  22.376 -54.043  1.00 65.50           N  
ANISOU   57  ND1 HIS A 893     8739   9077   7069    516   -577   1959
ATOM     58  CD2 HIS A 893      -2.346  20.705 -54.377  1.00 65.19           C  
ANISOU   58  CD2 HIS A 893     8696   8693   7379    120   -461   2084
ATOM     59  CE1 HIS A 893      -4.368  21.424 -54.790  1.00 67.02           C  
ANISOU   59  CE1 HIS A 893     8883   9423   7159    459   -439   2170
ATOM     60  NE2 HIS A 893      -3.535  20.409 -55.022  1.00 67.16           N  
ANISOU   60  NE2 HIS A 893     8883   9242   7394    210   -361   2256
ATOM     61  H   HIS A 893      -3.347  22.797 -50.988  1.00  0.00           H  
ATOM     62  HA  HIS A 893      -0.869  21.207 -51.512  1.00  0.00           H  
ATOM     63  HB2 HIS A 893      -1.891  23.754 -52.893  1.00  0.00           H  
ATOM     64  HB3 HIS A 893      -0.604  22.703 -53.415  1.00  0.00           H  
ATOM     65  HD2 HIS A 893      -1.494  20.041 -54.394  1.00  0.00           H  
ATOM     66  HE1 HIS A 893      -5.378  21.466 -55.170  1.00  0.00           H  
ATOM     67  HE2 HIS A 893      -3.739  19.577 -55.558  1.00  0.00           H  
ATOM     68  N   LYS A 894       0.697  22.801 -50.267  1.00 50.22           N  
ANISOU   68  N   LYS A 894     6812   6537   5731    455   -913   1045
ATOM     69  CA  LYS A 894       1.600  23.567 -49.377  1.00 49.02           C  
ANISOU   69  CA  LYS A 894     6670   6215   5741    456   -967    878
ATOM     70  C   LYS A 894       2.114  24.878 -50.045  1.00 53.09           C  
ANISOU   70  C   LYS A 894     7302   6496   6375    471   -982   1016
ATOM     71  O   LYS A 894       2.514  25.786 -49.316  1.00 51.68           O  
ANISOU   71  O   LYS A 894     7154   6128   6352    423   -988    910
ATOM     72  CB  LYS A 894       2.774  22.667 -48.900  1.00 52.12           C  
ANISOU   72  CB  LYS A 894     6955   6778   6072    579  -1048    660
ATOM     73  CG  LYS A 894       3.393  23.147 -47.568  1.00 67.25           C  
ANISOU   73  CG  LYS A 894     8833   8551   8169    520  -1051    451
ATOM     74  CD  LYS A 894       4.459  22.208 -46.972  1.00 79.06           C  
ANISOU   74  CD  LYS A 894    10191  10199   9648    548  -1096    195
ATOM     75  CE  LYS A 894       4.977  22.730 -45.617  1.00 86.18           C  
ANISOU   75  CE  LYS A 894    11055  10941  10746    469  -1057     37
ATOM     76  NZ  LYS A 894       6.015  21.860 -45.038  1.00 95.28           N1+
ANISOU   76  NZ  LYS A 894    12080  12184  11938    428  -1064   -215
ATOM     77  H   LYS A 894       1.027  21.886 -50.539  1.00  0.00           H  
ATOM     78  HA  LYS A 894       1.007  23.856 -48.508  1.00  0.00           H  
ATOM     79  HB2 LYS A 894       2.420  21.645 -48.757  1.00  0.00           H  
ATOM     80  HB3 LYS A 894       3.547  22.595 -49.668  1.00  0.00           H  
ATOM     81  HG2 LYS A 894       3.833  24.136 -47.705  1.00  0.00           H  
ATOM     82  HG3 LYS A 894       2.597  23.273 -46.833  1.00  0.00           H  
ATOM     83  HD2 LYS A 894       4.039  21.208 -46.845  1.00  0.00           H  
ATOM     84  HD3 LYS A 894       5.287  22.106 -47.674  1.00  0.00           H  
ATOM     85  HE2 LYS A 894       5.396  23.731 -45.731  1.00  0.00           H  
ATOM     86  HE3 LYS A 894       4.158  22.810 -44.901  1.00  0.00           H  
ATOM     87  HZ1 LYS A 894       6.806  21.796 -45.663  1.00  0.00           H  
ATOM     88  HZ2 LYS A 894       6.333  22.225 -44.147  1.00  0.00           H  
ATOM     89  HZ3 LYS A 894       5.640  20.936 -44.875  1.00  0.00           H  
ATOM     90  N   ARG A 895       2.042  24.993 -51.387  1.00 51.74           N  
ANISOU   90  N   ARG A 895     7211   6324   6124    546   -974   1260
ATOM     91  CA  ARG A 895       2.350  26.187 -52.199  1.00 52.94           C  
ANISOU   91  CA  ARG A 895     7510   6216   6388    580   -978   1419
ATOM     92  C   ARG A 895       1.301  27.325 -52.006  1.00 55.31           C  
ANISOU   92  C   ARG A 895     7902   6222   6890    367   -925   1443
ATOM     93  O   ARG A 895       1.579  28.443 -52.441  1.00 55.61           O  
ANISOU   93  O   ARG A 895     8069   5996   7063    384   -942   1479
ATOM     94  CB  ARG A 895       2.461  25.743 -53.683  1.00 57.62           C  
ANISOU   94  CB  ARG A 895     8187   6870   6837    720   -958   1710
ATOM     95  CG  ARG A 895       1.149  25.255 -54.346  1.00 70.70           C  
ANISOU   95  CG  ARG A 895     9846   8608   8409    595   -846   1926
ATOM     96  CD  ARG A 895       1.394  24.392 -55.596  1.00 85.20           C  
ANISOU   96  CD  ARG A 895    11721  10638  10012    797   -822   2180
ATOM     97  NE  ARG A 895       0.143  23.800 -56.100  1.00 97.62           N  
ANISOU   97  NE  ARG A 895    13233  12416  11441    714   -709   2328
ATOM     98  CZ  ARG A 895      -0.575  24.173 -57.169  1.00116.87           C  
ANISOU   98  CZ  ARG A 895    15755  14762  13888    621   -570   2654
ATOM     99  NH1 ARG A 895      -0.214  25.183 -57.965  1.00109.22           N  
ANISOU   99  NH1 ARG A 895    14964  13458  13076    598   -532   2866
ATOM    100  NH2 ARG A 895      -1.692  23.500 -57.451  1.00103.80           N1+
ANISOU  100  NH2 ARG A 895    14008  13344  12089    556   -456   2774
ATOM    101  H   ARG A 895       1.703  24.197 -51.907  1.00  0.00           H  
ATOM    102  HA  ARG A 895       3.320  26.573 -51.879  1.00  0.00           H  
ATOM    103  HB2 ARG A 895       2.873  26.559 -54.280  1.00  0.00           H  
ATOM    104  HB3 ARG A 895       3.211  24.952 -53.739  1.00  0.00           H  
ATOM    105  HG2 ARG A 895       0.579  24.670 -53.625  1.00  0.00           H  
ATOM    106  HG3 ARG A 895       0.518  26.108 -54.600  1.00  0.00           H  
ATOM    107  HD2 ARG A 895       1.886  24.975 -56.374  1.00  0.00           H  
ATOM    108  HD3 ARG A 895       2.068  23.569 -55.355  1.00  0.00           H  
ATOM    109  HE  ARG A 895      -0.209  23.019 -55.568  1.00  0.00           H  
ATOM    110 HH12 ARG A 895      -0.800  25.449 -58.741  1.00  0.00           H  
ATOM    111 HH11 ARG A 895       0.629  25.710 -57.775  1.00  0.00           H  
ATOM    112 HH22 ARG A 895      -2.236  23.749 -58.263  1.00  0.00           H  
ATOM    113 HH21 ARG A 895      -1.989  22.737 -56.863  1.00  0.00           H  
ATOM    114  N   TYR A 896       0.141  27.045 -51.376  1.00 49.98           N  
ANISOU  114  N   TYR A 896     7156   5605   6229    184   -872   1403
ATOM    115  CA  TYR A 896      -0.930  28.009 -51.074  1.00 49.28           C  
ANISOU  115  CA  TYR A 896     7111   5303   6308    -22   -844   1388
ATOM    116  C   TYR A 896      -1.027  28.273 -49.546  1.00 50.16           C  
ANISOU  116  C   TYR A 896     7170   5408   6482    -64   -873   1133
ATOM    117  O   TYR A 896      -1.784  29.174 -49.181  1.00 48.17           O  
ANISOU  117  O   TYR A 896     6943   5020   6341   -204   -874   1079
ATOM    118  CB  TYR A 896      -2.274  27.470 -51.623  1.00 51.36           C  
ANISOU  118  CB  TYR A 896     7318   5652   6546   -190   -761   1555
ATOM    119  CG  TYR A 896      -2.373  27.211 -53.125  1.00 55.87           C  
ANISOU  119  CG  TYR A 896     7950   6232   7047   -158   -694   1853
ATOM    120  CD1 TYR A 896      -1.709  28.040 -54.067  1.00 59.63           C  
ANISOU  120  CD1 TYR A 896     8599   6438   7619   -108   -698   2004
ATOM    121  CD2 TYR A 896      -3.195  26.157 -53.594  1.00 57.59           C  
ANISOU  121  CD2 TYR A 896     8066   6719   7097   -163   -609   2000
ATOM    122  CE1 TYR A 896      -1.880  27.827 -55.453  1.00 63.33           C  
ANISOU  122  CE1 TYR A 896     9150   6896   8017    -60   -614   2318
ATOM    123  CE2 TYR A 896      -3.366  25.942 -54.979  1.00 61.39           C  
ANISOU  123  CE2 TYR A 896     8610   7223   7491   -120   -521   2308
ATOM    124  CZ  TYR A 896      -2.718  26.786 -55.910  1.00 71.07           C  
ANISOU  124  CZ  TYR A 896    10021   8166   8816    -71   -520   2479
ATOM    125  OH  TYR A 896      -2.918  26.606 -57.247  1.00 74.22           O  
ANISOU  125  OH  TYR A 896    10508   8570   9124    -11   -412   2821
ATOM    126  H   TYR A 896      -0.016  26.103 -51.045  1.00  0.00           H  
ATOM    127  HA  TYR A 896      -0.725  28.975 -51.537  1.00  0.00           H  
ATOM    128  HB2 TYR A 896      -2.510  26.540 -51.108  1.00  0.00           H  
ATOM    129  HB3 TYR A 896      -3.083  28.158 -51.373  1.00  0.00           H  
ATOM    130  HD1 TYR A 896      -1.085  28.859 -53.741  1.00  0.00           H  
ATOM    131  HD2 TYR A 896      -3.714  25.519 -52.893  1.00  0.00           H  
ATOM    132  HE1 TYR A 896      -1.385  28.475 -56.162  1.00  0.00           H  
ATOM    133  HE2 TYR A 896      -4.008  25.142 -55.320  1.00  0.00           H  
ATOM    134  HH  TYR A 896      -3.505  25.870 -57.434  1.00  0.00           H  
ATOM    135  N   LEU A 897      -0.288  27.542 -48.681  1.00 46.72           N  
ANISOU  135  N   LEU A 897     6661   5117   5975     58   -894    977
ATOM    136  CA  LEU A 897      -0.259  27.720 -47.219  1.00 44.74           C  
ANISOU  136  CA  LEU A 897     6371   4859   5771     40   -890    770
ATOM    137  C   LEU A 897       0.840  28.777 -46.933  1.00 48.16           C  
ANISOU  137  C   LEU A 897     6871   5125   6304    116   -918    667
ATOM    138  O   LEU A 897       2.030  28.485 -47.070  1.00 48.59           O  
ANISOU  138  O   LEU A 897     6895   5224   6342    247   -943    627
ATOM    139  CB  LEU A 897       0.101  26.367 -46.532  1.00 44.20           C  
ANISOU  139  CB  LEU A 897     6190   5002   5601    100   -871    657
ATOM    140  CG  LEU A 897      -1.048  25.337 -46.386  1.00 48.88           C  
ANISOU  140  CG  LEU A 897     6715   5761   6098     43   -826    682
ATOM    141  CD1 LEU A 897      -0.524  24.011 -45.804  1.00 51.85           C  
ANISOU  141  CD1 LEU A 897     7010   6318   6372    132   -824    563
ATOM    142  CD2 LEU A 897      -2.215  25.837 -45.511  1.00 47.58           C  
ANISOU  142  CD2 LEU A 897     6551   5540   5988    -41   -791    610
ATOM    143  H   LEU A 897       0.349  26.848 -49.046  1.00  0.00           H  
ATOM    144  HA  LEU A 897      -1.217  28.085 -46.847  1.00  0.00           H  
ATOM    145  HB2 LEU A 897       0.933  25.901 -47.063  1.00  0.00           H  
ATOM    146  HB3 LEU A 897       0.485  26.552 -45.531  1.00  0.00           H  
ATOM    147  HG  LEU A 897      -1.431  25.125 -47.386  1.00  0.00           H  
ATOM    148 HD11 LEU A 897      -1.310  23.255 -45.773  1.00  0.00           H  
ATOM    149 HD12 LEU A 897       0.292  23.604 -46.397  1.00  0.00           H  
ATOM    150 HD13 LEU A 897      -0.150  24.141 -44.788  1.00  0.00           H  
ATOM    151 HD21 LEU A 897      -3.028  25.110 -45.492  1.00  0.00           H  
ATOM    152 HD22 LEU A 897      -1.896  25.993 -44.482  1.00  0.00           H  
ATOM    153 HD23 LEU A 897      -2.638  26.773 -45.868  1.00  0.00           H  
ATOM    154  N   LYS A 898       0.404  29.982 -46.517  1.00 44.15           N  
ANISOU  154  N   LYS A 898     6437   4452   5886     45   -919    610
ATOM    155  CA  LYS A 898       1.242  31.102 -46.056  1.00 44.11           C  
ANISOU  155  CA  LYS A 898     6504   4298   5957    129   -933    501
ATOM    156  C   LYS A 898       1.157  31.045 -44.511  1.00 46.50           C  
ANISOU  156  C   LYS A 898     6757   4665   6244    137   -881    349
ATOM    157  O   LYS A 898       0.061  31.172 -43.963  1.00 45.72           O  
ANISOU  157  O   LYS A 898     6668   4573   6129     55   -870    317
ATOM    158  CB  LYS A 898       0.635  32.447 -46.546  1.00 48.28           C  
ANISOU  158  CB  LYS A 898     7173   4589   6582     66   -974    523
ATOM    159  CG  LYS A 898       0.901  32.810 -48.022  1.00 70.59           C  
ANISOU  159  CG  LYS A 898    10101   7261   9460    104  -1003    681
ATOM    160  CD  LYS A 898       0.102  31.993 -49.057  1.00 82.83           C  
ANISOU  160  CD  LYS A 898    11646   8816  11010    -52   -985    868
ATOM    161  CE  LYS A 898       0.211  32.586 -50.472  1.00 97.68           C  
ANISOU  161  CE  LYS A 898    13640  10556  12917     21   -984   1071
ATOM    162  NZ  LYS A 898      -0.510  31.776 -51.467  1.00107.26           N1+
ANISOU  162  NZ  LYS A 898    14833  11809  14111   -124   -930   1290
ATOM    163  H   LYS A 898      -0.593  30.133 -46.432  1.00  0.00           H  
ATOM    164  HA  LYS A 898       2.277  31.012 -46.393  1.00  0.00           H  
ATOM    165  HB2 LYS A 898      -0.439  32.485 -46.352  1.00  0.00           H  
ATOM    166  HB3 LYS A 898       1.058  33.259 -45.951  1.00  0.00           H  
ATOM    167  HG2 LYS A 898       0.645  33.863 -48.150  1.00  0.00           H  
ATOM    168  HG3 LYS A 898       1.969  32.740 -48.235  1.00  0.00           H  
ATOM    169  HD2 LYS A 898       0.467  30.966 -49.065  1.00  0.00           H  
ATOM    170  HD3 LYS A 898      -0.948  31.949 -48.762  1.00  0.00           H  
ATOM    171  HE2 LYS A 898      -0.198  33.597 -50.488  1.00  0.00           H  
ATOM    172  HE3 LYS A 898       1.256  32.656 -50.776  1.00  0.00           H  
ATOM    173  HZ1 LYS A 898      -1.488  31.729 -51.221  1.00  0.00           H  
ATOM    174  HZ2 LYS A 898      -0.415  32.197 -52.380  1.00  0.00           H  
ATOM    175  HZ3 LYS A 898      -0.132  30.836 -51.490  1.00  0.00           H  
ATOM    176  N   LYS A 899       2.310  30.879 -43.830  1.00 42.86           N  
ANISOU  176  N   LYS A 899     6235   4264   5786    239   -842    265
ATOM    177  CA  LYS A 899       2.408  30.737 -42.363  1.00 42.35           C  
ANISOU  177  CA  LYS A 899     6131   4239   5719    249   -756    154
ATOM    178  C   LYS A 899       2.279  32.149 -41.738  1.00 45.75           C  
ANISOU  178  C   LYS A 899     6664   4554   6165    289   -739     91
ATOM    179  O   LYS A 899       2.962  33.084 -42.165  1.00 46.24           O  
ANISOU  179  O   LYS A 899     6785   4516   6266    375   -768     66
ATOM    180  CB  LYS A 899       3.776  30.107 -41.998  1.00 45.46           C  
ANISOU  180  CB  LYS A 899     6406   4723   6144    314   -709     83
ATOM    181  CG  LYS A 899       3.824  29.566 -40.553  1.00 54.73           C  
ANISOU  181  CG  LYS A 899     7525   5939   7332    274   -592      7
ATOM    182  CD  LYS A 899       5.210  29.040 -40.142  1.00 64.90           C  
ANISOU  182  CD  LYS A 899     8667   7305   8689    291   -547    -81
ATOM    183  CE  LYS A 899       5.222  28.520 -38.697  1.00 74.92           C  
ANISOU  183  CE  LYS A 899     9895   8567  10004    217   -414   -143
ATOM    184  NZ  LYS A 899       6.576  28.166 -38.243  1.00 84.51           N1+
ANISOU  184  NZ  LYS A 899    10938   9850  11321    186   -368   -251
ATOM    185  H   LYS A 899       3.180  30.817 -44.337  1.00  0.00           H  
ATOM    186  HA  LYS A 899       1.605  30.084 -42.013  1.00  0.00           H  
ATOM    187  HB2 LYS A 899       3.994  29.281 -42.676  1.00  0.00           H  
ATOM    188  HB3 LYS A 899       4.584  30.824 -42.155  1.00  0.00           H  
ATOM    189  HG2 LYS A 899       3.529  30.354 -39.857  1.00  0.00           H  
ATOM    190  HG3 LYS A 899       3.081  28.774 -40.439  1.00  0.00           H  
ATOM    191  HD2 LYS A 899       5.519  28.245 -40.824  1.00  0.00           H  
ATOM    192  HD3 LYS A 899       5.940  29.844 -40.250  1.00  0.00           H  
ATOM    193  HE2 LYS A 899       4.820  29.273 -38.016  1.00  0.00           H  
ATOM    194  HE3 LYS A 899       4.590  27.638 -38.612  1.00  0.00           H  
ATOM    195  HZ1 LYS A 899       6.536  28.017 -37.241  1.00  0.00           H  
ATOM    196  HZ2 LYS A 899       6.890  27.326 -38.706  1.00  0.00           H  
ATOM    197  HZ3 LYS A 899       7.212  28.925 -38.438  1.00  0.00           H  
ATOM    198  N   ILE A 900       1.431  32.246 -40.698  1.00 41.32           N  
ANISOU  198  N   ILE A 900     6128   4019   5552    254   -697     60
ATOM    199  CA  ILE A 900       1.157  33.469 -39.930  1.00 41.22           C  
ANISOU  199  CA  ILE A 900     6210   3948   5505    314   -686    -15
ATOM    200  C   ILE A 900       2.009  33.390 -38.631  1.00 44.92           C  
ANISOU  200  C   ILE A 900     6653   4461   5952    411   -545    -57
ATOM    201  O   ILE A 900       2.772  34.323 -38.382  1.00 45.41           O  
ANISOU  201  O   ILE A 900     6747   4484   6022    516   -509   -111
ATOM    202  CB  ILE A 900      -0.366  33.590 -39.561  1.00 44.36           C  
ANISOU  202  CB  ILE A 900     6639   4384   5833    244   -740    -19
ATOM    203  CG1 ILE A 900      -1.231  33.727 -40.847  1.00 45.50           C  
ANISOU  203  CG1 ILE A 900     6782   4476   6030    111   -856     34
ATOM    204  CG2 ILE A 900      -0.683  34.752 -38.579  1.00 46.17           C  
ANISOU  204  CG2 ILE A 900     6960   4598   5983    337   -744   -122
ATOM    205  CD1 ILE A 900      -2.743  33.513 -40.658  1.00 56.14           C  
ANISOU  205  CD1 ILE A 900     8076   5929   7326      8   -901     50
ATOM    206  H   ILE A 900       0.941  31.416 -40.388  1.00  0.00           H  
ATOM    207  HA  ILE A 900       1.447  34.360 -40.494  1.00  0.00           H  
ATOM    208  HB  ILE A 900      -0.665  32.663 -39.068  1.00  0.00           H  
ATOM    209 HG12 ILE A 900      -1.064  34.713 -41.284  1.00  0.00           H  
ATOM    210 HG13 ILE A 900      -0.903  33.018 -41.608  1.00  0.00           H  
ATOM    211 HG21 ILE A 900      -1.735  34.775 -38.299  1.00  0.00           H  
ATOM    212 HG22 ILE A 900      -0.130  34.675 -37.644  1.00  0.00           H  
ATOM    213 HG23 ILE A 900      -0.438  35.718 -39.020  1.00  0.00           H  
ATOM    214 HD11 ILE A 900      -3.290  33.838 -41.540  1.00  0.00           H  
ATOM    215 HD12 ILE A 900      -2.980  32.461 -40.511  1.00  0.00           H  
ATOM    216 HD13 ILE A 900      -3.148  34.076 -39.820  1.00  0.00           H  
ATOM    217  N   ARG A 901       1.868  32.312 -37.829  1.00 40.97           N  
ANISOU  217  N   ARG A 901     6100   4035   5433    378   -450    -26
ATOM    218  CA  ARG A 901       2.540  32.124 -36.528  1.00 41.13           C  
ANISOU  218  CA  ARG A 901     6100   4070   5458    433   -281    -34
ATOM    219  C   ARG A 901       2.487  30.632 -36.115  1.00 44.46           C  
ANISOU  219  C   ARG A 901     6460   4516   5915    358   -201     -3
ATOM    220  O   ARG A 901       1.837  29.812 -36.762  1.00 43.07           O  
ANISOU  220  O   ARG A 901     6273   4375   5717    298   -278     19
ATOM    221  CB  ARG A 901       1.989  33.106 -35.452  1.00 41.29           C  
ANISOU  221  CB  ARG A 901     6234   4097   5357    544   -219    -38
ATOM    222  CG  ARG A 901       0.503  32.918 -35.070  1.00 52.38           C  
ANISOU  222  CG  ARG A 901     7699   5552   6649    543   -279    -11
ATOM    223  CD  ARG A 901       0.053  33.886 -33.961  1.00 59.92           C  
ANISOU  223  CD  ARG A 901     8760   6555   7451    692   -233    -26
ATOM    224  NE  ARG A 901      -1.408  33.865 -33.779  1.00 68.07           N  
ANISOU  224  NE  ARG A 901     9824   7677   8364    710   -344    -36
ATOM    225  CZ  ARG A 901      -2.306  34.633 -34.418  1.00 83.41           C  
ANISOU  225  CZ  ARG A 901    11778   9641  10271    678   -520   -129
ATOM    226  NH1 ARG A 901      -1.949  35.540 -35.332  1.00 64.57           N  
ANISOU  226  NH1 ARG A 901     9412   7155   7965    638   -600   -210
ATOM    227  NH2 ARG A 901      -3.600  34.492 -34.132  1.00 77.22           N1+
ANISOU  227  NH2 ARG A 901    10979   8977   9386    684   -619   -148
ATOM    228  H   ARG A 901       1.231  31.575 -38.099  1.00  0.00           H  
ATOM    229  HA  ARG A 901       3.599  32.350 -36.681  1.00  0.00           H  
ATOM    230  HB2 ARG A 901       2.594  33.014 -34.548  1.00  0.00           H  
ATOM    231  HB3 ARG A 901       2.144  34.133 -35.783  1.00  0.00           H  
ATOM    232  HG2 ARG A 901      -0.110  33.067 -35.958  1.00  0.00           H  
ATOM    233  HG3 ARG A 901       0.319  31.893 -34.745  1.00  0.00           H  
ATOM    234  HD2 ARG A 901       0.528  33.617 -33.017  1.00  0.00           H  
ATOM    235  HD3 ARG A 901       0.371  34.905 -34.186  1.00  0.00           H  
ATOM    236  HE  ARG A 901      -1.757  33.210 -33.096  1.00  0.00           H  
ATOM    237 HH12 ARG A 901      -2.648  36.108 -35.787  1.00  0.00           H  
ATOM    238 HH11 ARG A 901      -0.973  35.667 -35.553  1.00  0.00           H  
ATOM    239 HH22 ARG A 901      -4.288  35.060 -34.603  1.00  0.00           H  
ATOM    240 HH21 ARG A 901      -3.902  33.807 -33.456  1.00  0.00           H  
ATOM    241  N   ASP A 902       3.180  30.325 -35.003  1.00 41.92           N  
ANISOU  241  N   ASP A 902     6104   4169   5655    361    -33     -5
ATOM    242  CA  ASP A 902       3.147  29.044 -34.272  1.00 41.86           C  
ANISOU  242  CA  ASP A 902     6069   4128   5708    289     69      5
ATOM    243  C   ASP A 902       2.023  29.187 -33.206  1.00 43.46           C  
ANISOU  243  C   ASP A 902     6408   4304   5801    370    148     85
ATOM    244  O   ASP A 902       1.868  30.257 -32.608  1.00 42.68           O  
ANISOU  244  O   ASP A 902     6395   4217   5603    481    196    125
ATOM    245  CB  ASP A 902       4.496  28.791 -33.544  1.00 46.10           C  
ANISOU  245  CB  ASP A 902     6508   4619   6387    233    233    -29
ATOM    246  CG  ASP A 902       5.697  28.545 -34.473  1.00 63.12           C  
ANISOU  246  CG  ASP A 902     8492   6845   8645    177    150   -123
ATOM    247  OD1 ASP A 902       5.497  27.972 -35.567  1.00 62.46           O  
ANISOU  247  OD1 ASP A 902     8357   6819   8554    138     -3   -168
ATOM    248  OD2 ASP A 902       6.820  28.903 -34.061  1.00 75.36           O1-
ANISOU  248  OD2 ASP A 902     9949   8415  10267    189    246   -147
ATOM    249  H   ASP A 902       3.686  31.062 -34.533  1.00  0.00           H  
ATOM    250  HA  ASP A 902       2.926  28.219 -34.951  1.00  0.00           H  
ATOM    251  HB2 ASP A 902       4.733  29.623 -32.877  1.00  0.00           H  
ATOM    252  HB3 ASP A 902       4.414  27.907 -32.908  1.00  0.00           H  
ATOM    253  N   LEU A 903       1.281  28.088 -32.961  1.00 39.42           N  
ANISOU  253  N   LEU A 903     5920   3772   5284    347    157    102
ATOM    254  CA  LEU A 903       0.164  28.022 -31.995  1.00 38.97           C  
ANISOU  254  CA  LEU A 903     5991   3705   5111    465    229    188
ATOM    255  C   LEU A 903       0.548  27.182 -30.745  1.00 45.51           C  
ANISOU  255  C   LEU A 903     6887   4383   6020    473    450    243
ATOM    256  O   LEU A 903      -0.146  27.327 -29.736  1.00 47.25           O  
ANISOU  256  O   LEU A 903     7239   4575   6140    613    566    352
ATOM    257  CB  LEU A 903      -1.095  27.425 -32.682  1.00 37.74           C  
ANISOU  257  CB  LEU A 903     5831   3648   4859    488     90    189
ATOM    258  CG  LEU A 903      -1.751  28.325 -33.761  1.00 40.14           C  
ANISOU  258  CG  LEU A 903     6085   4078   5087    468   -103    163
ATOM    259  CD1 LEU A 903      -2.975  27.630 -34.389  1.00 39.42           C  
ANISOU  259  CD1 LEU A 903     5944   4100   4933    456   -207    172
ATOM    260  CD2 LEU A 903      -2.127  29.725 -33.234  1.00 39.39           C  
ANISOU  260  CD2 LEU A 903     6066   4027   4874    576   -124    175
ATOM    261  H   LEU A 903       1.488  27.228 -33.453  1.00  0.00           H  
ATOM    262  HA  LEU A 903      -0.081  29.014 -31.613  1.00  0.00           H  
ATOM    263  HB2 LEU A 903      -0.844  26.458 -33.123  1.00  0.00           H  
ATOM    264  HB3 LEU A 903      -1.854  27.208 -31.926  1.00  0.00           H  
ATOM    265  HG  LEU A 903      -1.020  28.466 -34.558  1.00  0.00           H  
ATOM    266 HD11 LEU A 903      -3.444  28.251 -35.153  1.00  0.00           H  
ATOM    267 HD12 LEU A 903      -2.697  26.694 -34.870  1.00  0.00           H  
ATOM    268 HD13 LEU A 903      -3.734  27.406 -33.640  1.00  0.00           H  
ATOM    269 HD21 LEU A 903      -2.732  30.282 -33.950  1.00  0.00           H  
ATOM    270 HD22 LEU A 903      -2.697  29.660 -32.310  1.00  0.00           H  
ATOM    271 HD23 LEU A 903      -1.242  30.330 -33.035  1.00  0.00           H  
ATOM    272  N   GLY A 904       1.614  26.357 -30.790  1.00 41.87           N  
ANISOU  272  N   GLY A 904     6342   3827   5739    328    505    166
ATOM    273  CA  GLY A 904       2.082  25.529 -29.668  1.00 43.49           C  
ANISOU  273  CA  GLY A 904     6601   3839   6085    278    721    192
ATOM    274  C   GLY A 904       2.489  24.119 -30.130  1.00 48.38           C  
ANISOU  274  C   GLY A 904     7126   4382   6875    118    694     44
ATOM    275  O   GLY A 904       2.617  23.847 -31.325  1.00 47.59           O  
ANISOU  275  O   GLY A 904     6895   4411   6776     52    513    -75
ATOM    276  H   GLY A 904       2.133  26.280 -31.653  1.00  0.00           H  
ATOM    277  HA2 GLY A 904       2.950  26.013 -29.219  1.00  0.00           H  
ATOM    278  HA3 GLY A 904       1.326  25.436 -28.884  1.00  0.00           H  
ATOM    279  N   GLU A 905       2.727  23.232 -29.145  1.00 46.73           N  
ANISOU  279  N   GLU A 905     6995   3952   6807     64    876     48
ATOM    280  CA  GLU A 905       3.213  21.854 -29.322  1.00 47.46           C  
ANISOU  280  CA  GLU A 905     7016   3937   7080    -95    863   -132
ATOM    281  C   GLU A 905       2.104  20.899 -28.826  1.00 51.67           C  
ANISOU  281  C   GLU A 905     7718   4334   7582      1    893   -131
ATOM    282  O   GLU A 905       1.604  21.055 -27.709  1.00 51.35           O  
ANISOU  282  O   GLU A 905     7861   4106   7543    100   1079     15
ATOM    283  CB  GLU A 905       4.514  21.652 -28.497  1.00 51.27           C  
ANISOU  283  CB  GLU A 905     7422   4234   7824   -292   1062   -178
ATOM    284  CG  GLU A 905       5.726  22.506 -28.950  1.00 66.56           C  
ANISOU  284  CG  GLU A 905     9148   6329   9815   -386   1035   -216
ATOM    285  CD  GLU A 905       6.215  22.244 -30.382  1.00 94.70           C  
ANISOU  285  CD  GLU A 905    12483  10069  13429   -497    819   -437
ATOM    286  OE1 GLU A 905       6.130  21.079 -30.830  1.00 96.75           O  
ANISOU  286  OE1 GLU A 905    12689  10258  13815   -621    776   -621
ATOM    287  OE2 GLU A 905       6.676  23.224 -31.010  1.00 86.75           O1-
ANISOU  287  OE2 GLU A 905    11358   9269  12336   -446    697   -433
ATOM    288  H   GLU A 905       2.588  23.517 -28.187  1.00  0.00           H  
ATOM    289  HA  GLU A 905       3.419  21.640 -30.369  1.00  0.00           H  
ATOM    290  HB2 GLU A 905       4.322  21.868 -27.444  1.00  0.00           H  
ATOM    291  HB3 GLU A 905       4.801  20.598 -28.522  1.00  0.00           H  
ATOM    292  HG2 GLU A 905       5.489  23.565 -28.839  1.00  0.00           H  
ATOM    293  HG3 GLU A 905       6.567  22.316 -28.282  1.00  0.00           H  
ATOM    294  N   GLY A 906       1.825  19.869 -29.646  1.00 48.81           N  
ANISOU  294  N   GLY A 906     7296   4075   7175     -4    719   -285
ATOM    295  CA  GLY A 906       1.048  18.676 -29.290  1.00 50.44           C  
ANISOU  295  CA  GLY A 906     7638   4181   7346    103    730   -327
ATOM    296  C   GLY A 906       1.978  17.462 -29.074  1.00 59.13           C  
ANISOU  296  C   GLY A 906     8764   5009   8693    -54    838   -505
ATOM    297  O   GLY A 906       3.201  17.594 -28.994  1.00 59.62           O  
ANISOU  297  O   GLY A 906     8790   4897   8966   -228    986   -512
ATOM    298  H   GLY A 906       2.299  19.829 -30.539  1.00  0.00           H  
ATOM    299  HA2 GLY A 906       0.459  18.835 -28.385  1.00  0.00           H  
ATOM    300  HA3 GLY A 906       0.342  18.467 -30.093  1.00  0.00           H  
ATOM    301  N   HIS A 907       1.376  16.262 -28.944  1.00 58.87           N  
ANISOU  301  N   HIS A 907     8785   4938   8644     -2    771   -665
ATOM    302  CA  HIS A 907       2.042  15.006 -28.530  1.00 61.58           C  
ANISOU  302  CA  HIS A 907     9164   5001   9232   -159    851   -886
ATOM    303  C   HIS A 907       2.964  14.388 -29.616  1.00 65.75           C  
ANISOU  303  C   HIS A 907     9451   5680   9852   -367    685  -1165
ATOM    304  O   HIS A 907       3.871  13.652 -29.226  1.00 67.01           O  
ANISOU  304  O   HIS A 907     9532   5657  10273   -600    772  -1301
ATOM    305  CB  HIS A 907       0.978  13.971 -28.090  1.00 64.07           C  
ANISOU  305  CB  HIS A 907     9680   5158   9505     15    879   -956
ATOM    306  CG  HIS A 907       0.527  14.151 -26.663  1.00 71.10           C  
ANISOU  306  CG  HIS A 907    10640   5699  10674   -154    972  -1203
ATOM    307  ND1 HIS A 907      -0.601  14.753 -26.143  1.00 74.01           N1+
ANISOU  307  ND1 HIS A 907    10918   6148  11054   -215    804  -1534
ATOM    308  CD2 HIS A 907       1.337  13.804 -25.590  1.00 75.68           C  
ANISOU  308  CD2 HIS A 907    11361   5858  11536   -290   1215  -1168
ATOM    309  CE1 HIS A 907      -0.472  14.736 -24.765  1.00 76.67           C  
ANISOU  309  CE1 HIS A 907    11341   6100  11689   -394    931  -1723
ATOM    310  NE2 HIS A 907       0.693  14.165 -24.484  1.00 78.22           N  
ANISOU  310  NE2 HIS A 907    11680   5968  12074   -459   1191  -1501
ATOM    311  H   HIS A 907       0.367  16.224 -28.992  1.00  0.00           H  
ATOM    312  HA  HIS A 907       2.692  15.226 -27.678  1.00  0.00           H  
ATOM    313  HB2 HIS A 907       0.105  14.014 -28.742  1.00  0.00           H  
ATOM    314  HB3 HIS A 907       1.347  12.945 -28.169  1.00  0.00           H  
ATOM    315  HD1 HIS A 907      -1.464  15.193 -26.622  1.00  0.00           H  
ATOM    316  HD2 HIS A 907       2.246  13.365 -25.636  1.00  0.00           H  
ATOM    317  HE1 HIS A 907      -1.152  15.100 -24.104  1.00  0.00           H  
ATOM    318  HE2 HIS A 907       1.067  14.022 -23.481  1.00  0.00           H  
ATOM    319  N   PHE A 908       2.757  14.677 -30.916  1.00 61.05           N  
ANISOU  319  N   PHE A 908     8730   5426   9039   -280    454  -1244
ATOM    320  CA  PHE A 908       3.586  14.165 -32.030  1.00 61.65           C  
ANISOU  320  CA  PHE A 908     8584   5706   9136   -413    270  -1495
ATOM    321  C   PHE A 908       4.342  15.309 -32.753  1.00 63.63           C  
ANISOU  321  C   PHE A 908     8633   6187   9355   -481    186  -1410
ATOM    322  O   PHE A 908       5.157  14.992 -33.622  1.00 65.29           O  
ANISOU  322  O   PHE A 908     8642   6532   9633   -606     68  -1606
ATOM    323  CB  PHE A 908       2.726  13.313 -33.000  1.00 63.30           C  
ANISOU  323  CB  PHE A 908     8781   6152   9119   -263     84  -1639
ATOM    324  CG  PHE A 908       2.291  11.955 -32.462  1.00 67.27           C  
ANISOU  324  CG  PHE A 908     9450   6443   9666   -197    137  -1818
ATOM    325  CD1 PHE A 908       3.249  11.017 -31.996  1.00 73.63           C  
ANISOU  325  CD1 PHE A 908    10246   7018  10713   -378    161  -2122
ATOM    326  CD2 PHE A 908       0.921  11.600 -32.439  1.00 68.80           C  
ANISOU  326  CD2 PHE A 908     9801   6677   9664     49    157  -1705
ATOM    327  CE1 PHE A 908       2.832   9.785 -31.492  1.00 76.93           C  
ANISOU  327  CE1 PHE A 908    10846   7201  11182   -306    211  -2310
ATOM    328  CE2 PHE A 908       0.528  10.360 -31.946  1.00 73.69           C  
ANISOU  328  CE2 PHE A 908    10586   7098  10315    149    209  -1880
ATOM    329  CZ  PHE A 908       1.477   9.462 -31.460  1.00 75.01           C  
ANISOU  329  CZ  PHE A 908    10780   6993  10729    -25    238  -2182
ATOM    330  H   PHE A 908       2.013  15.310 -31.167  1.00  0.00           H  
ATOM    331  HA  PHE A 908       4.389  13.529 -31.650  1.00  0.00           H  
ATOM    332  HB2 PHE A 908       1.846  13.886 -33.303  1.00  0.00           H  
ATOM    333  HB3 PHE A 908       3.262  13.114 -33.926  1.00  0.00           H  
ATOM    334  HD1 PHE A 908       4.302  11.253 -32.023  1.00  0.00           H  
ATOM    335  HD2 PHE A 908       0.175  12.284 -32.807  1.00  0.00           H  
ATOM    336  HE1 PHE A 908       3.558   9.077 -31.125  1.00  0.00           H  
ATOM    337  HE2 PHE A 908      -0.519  10.094 -31.938  1.00  0.00           H  
ATOM    338  HZ  PHE A 908       1.159   8.507 -31.067  1.00  0.00           H  
ATOM    339  N   GLY A 909       4.115  16.585 -32.391  1.00 56.05           N  
ANISOU  339  N   GLY A 909     7728   5280   8289   -382    237  -1138
ATOM    340  CA  GLY A 909       4.822  17.736 -32.956  1.00 53.59           C  
ANISOU  340  CA  GLY A 909     7265   5155   7944   -410    170  -1047
ATOM    341  C   GLY A 909       3.952  19.002 -32.930  1.00 52.99           C  
ANISOU  341  C   GLY A 909     7288   5087   7757   -294    238   -777
ATOM    342  O   GLY A 909       2.870  19.048 -32.338  1.00 51.95           O  
ANISOU  342  O   GLY A 909     7334   4820   7583   -194    356   -642
ATOM    343  H   GLY A 909       3.454  16.781 -31.653  1.00  0.00           H  
ATOM    344  HA2 GLY A 909       5.720  17.918 -32.363  1.00  0.00           H  
ATOM    345  HA3 GLY A 909       5.147  17.547 -33.981  1.00  0.00           H  
ATOM    346  N   LYS A 910       4.494  20.056 -33.564  1.00 47.39           N  
ANISOU  346  N   LYS A 910     6465   4549   6991   -286    152   -712
ATOM    347  CA  LYS A 910       4.030  21.448 -33.521  1.00 44.86           C  
ANISOU  347  CA  LYS A 910     6215   4258   6571   -188    186   -506
ATOM    348  C   LYS A 910       2.731  21.641 -34.339  1.00 43.37           C  
ANISOU  348  C   LYS A 910     6092   4219   6169    -53     54   -398
ATOM    349  O   LYS A 910       2.559  21.035 -35.397  1.00 42.02           O  
ANISOU  349  O   LYS A 910     5859   4199   5908    -37    -91   -456
ATOM    350  CB  LYS A 910       5.163  22.371 -34.033  1.00 48.19           C  
ANISOU  350  CB  LYS A 910     6494   4761   7057   -236    172   -507
ATOM    351  CG  LYS A 910       5.625  22.164 -35.498  1.00 70.18           C  
ANISOU  351  CG  LYS A 910     9110   7755   9799   -243    -28   -616
ATOM    352  CD  LYS A 910       6.844  23.015 -35.914  1.00 80.07           C  
ANISOU  352  CD  LYS A 910    10233   9092  11096   -236    -42   -600
ATOM    353  CE  LYS A 910       6.541  24.493 -36.231  1.00 90.27           C  
ANISOU  353  CE  LYS A 910    11603  10457  12238   -101   -132   -455
ATOM    354  NZ  LYS A 910       6.130  25.256 -35.041  1.00 99.37           N1+
ANISOU  354  NZ  LYS A 910    12925  11493  13339    -42    -18   -316
ATOM    355  H   LYS A 910       5.385  19.928 -34.021  1.00  0.00           H  
ATOM    356  HA  LYS A 910       3.836  21.697 -32.480  1.00  0.00           H  
ATOM    357  HB2 LYS A 910       4.838  23.399 -33.879  1.00  0.00           H  
ATOM    358  HB3 LYS A 910       6.029  22.245 -33.383  1.00  0.00           H  
ATOM    359  HG2 LYS A 910       5.890  21.115 -35.634  1.00  0.00           H  
ATOM    360  HG3 LYS A 910       4.804  22.349 -36.189  1.00  0.00           H  
ATOM    361  HD2 LYS A 910       7.630  22.940 -35.162  1.00  0.00           H  
ATOM    362  HD3 LYS A 910       7.266  22.571 -36.817  1.00  0.00           H  
ATOM    363  HE2 LYS A 910       7.429  24.970 -36.646  1.00  0.00           H  
ATOM    364  HE3 LYS A 910       5.764  24.565 -36.993  1.00  0.00           H  
ATOM    365  HZ1 LYS A 910       6.868  25.238 -34.343  1.00  0.00           H  
ATOM    366  HZ2 LYS A 910       5.953  26.216 -35.299  1.00  0.00           H  
ATOM    367  HZ3 LYS A 910       5.289  24.856 -34.650  1.00  0.00           H  
ATOM    368  N   VAL A 911       1.886  22.559 -33.838  1.00 37.15           N  
ANISOU  368  N   VAL A 911     5418   3401   5296     42    111   -242
ATOM    369  CA  VAL A 911       0.714  23.136 -34.512  1.00 34.94           C  
ANISOU  369  CA  VAL A 911     5180   3254   4841    141      1   -142
ATOM    370  C   VAL A 911       1.109  24.601 -34.835  1.00 36.97           C  
ANISOU  370  C   VAL A 911     5420   3558   5070    152    -49    -75
ATOM    371  O   VAL A 911       1.695  25.296 -33.999  1.00 35.74           O  
ANISOU  371  O   VAL A 911     5309   3319   4953    174     62    -36
ATOM    372  CB  VAL A 911      -0.546  23.163 -33.590  1.00 38.64           C  
ANISOU  372  CB  VAL A 911     5784   3678   5221    263     79    -53
ATOM    373  CG1 VAL A 911      -1.821  23.645 -34.320  1.00 37.50           C  
ANISOU  373  CG1 VAL A 911     5631   3706   4912    339    -46     27
ATOM    374  CG2 VAL A 911      -0.828  21.798 -32.925  1.00 39.45           C  
ANISOU  374  CG2 VAL A 911     5934   3691   5365    280    145   -130
ATOM    375  H   VAL A 911       2.129  23.007 -32.963  1.00  0.00           H  
ATOM    376  HA  VAL A 911       0.486  22.600 -35.428  1.00  0.00           H  
ATOM    377  HB  VAL A 911      -0.354  23.866 -32.778  1.00  0.00           H  
ATOM    378 HG11 VAL A 911      -2.672  23.697 -33.640  1.00  0.00           H  
ATOM    379 HG12 VAL A 911      -1.699  24.639 -34.746  1.00  0.00           H  
ATOM    380 HG13 VAL A 911      -2.091  22.972 -35.136  1.00  0.00           H  
ATOM    381 HG21 VAL A 911      -1.679  21.853 -32.249  1.00  0.00           H  
ATOM    382 HG22 VAL A 911      -1.058  21.041 -33.670  1.00  0.00           H  
ATOM    383 HG23 VAL A 911       0.017  21.443 -32.334  1.00  0.00           H  
ATOM    384  N   SER A 912       0.732  25.051 -36.044  1.00 32.82           N  
ANISOU  384  N   SER A 912     4840   3155   4475    146   -201    -57
ATOM    385  CA  SER A 912       0.996  26.399 -36.566  1.00 32.44           C  
ANISOU  385  CA  SER A 912     4798   3119   4408    162   -264    -12
ATOM    386  C   SER A 912      -0.270  26.876 -37.302  1.00 36.01           C  
ANISOU  386  C   SER A 912     5287   3642   4753    181   -367     60
ATOM    387  O   SER A 912      -0.990  26.084 -37.913  1.00 34.87           O  
ANISOU  387  O   SER A 912     5113   3586   4548    168   -413     83
ATOM    388  CB  SER A 912       2.247  26.414 -37.471  1.00 36.04           C  
ANISOU  388  CB  SER A 912     5154   3614   4926    126   -341    -60
ATOM    389  OG  SER A 912       3.403  25.953 -36.801  1.00 45.71           O  
ANISOU  389  OG  SER A 912     6296   4807   6266     88   -258   -151
ATOM    390  H   SER A 912       0.233  24.431 -36.670  1.00  0.00           H  
ATOM    391  HA  SER A 912       1.152  27.083 -35.729  1.00  0.00           H  
ATOM    392  HB2 SER A 912       2.099  25.785 -38.345  1.00  0.00           H  
ATOM    393  HB3 SER A 912       2.437  27.423 -37.836  1.00  0.00           H  
ATOM    394  HG  SER A 912       3.553  26.534 -36.050  1.00  0.00           H  
ATOM    395  N   LEU A 913      -0.469  28.203 -37.277  1.00 32.94           N  
ANISOU  395  N   LEU A 913     4951   3221   4344    209   -402     80
ATOM    396  CA  LEU A 913      -1.540  28.934 -37.955  1.00 32.73           C  
ANISOU  396  CA  LEU A 913     4944   3240   4251    191   -510    117
ATOM    397  C   LEU A 913      -0.992  29.303 -39.352  1.00 36.98           C  
ANISOU  397  C   LEU A 913     5462   3744   4844    129   -611    134
ATOM    398  O   LEU A 913       0.078  29.906 -39.471  1.00 35.71           O  
ANISOU  398  O   LEU A 913     5325   3502   4740    164   -610    102
ATOM    399  CB  LEU A 913      -1.833  30.216 -37.134  1.00 33.31           C  
ANISOU  399  CB  LEU A 913     5101   3294   4261    268   -499     95
ATOM    400  CG  LEU A 913      -3.024  31.076 -37.617  1.00 38.67           C  
ANISOU  400  CG  LEU A 913     5788   4006   4896    227   -633     79
ATOM    401  CD1 LEU A 913      -4.299  30.253 -37.876  1.00 39.26           C  
ANISOU  401  CD1 LEU A 913     5783   4218   4917    177   -683    122
ATOM    402  CD2 LEU A 913      -3.289  32.230 -36.637  1.00 40.96           C  
ANISOU  402  CD2 LEU A 913     6165   4293   5105    331   -634     15
ATOM    403  H   LEU A 913       0.219  28.785 -36.816  1.00  0.00           H  
ATOM    404  HA  LEU A 913      -2.431  28.304 -38.015  1.00  0.00           H  
ATOM    405  HB2 LEU A 913      -2.037  29.919 -36.109  1.00  0.00           H  
ATOM    406  HB3 LEU A 913      -0.940  30.842 -37.072  1.00  0.00           H  
ATOM    407  HG  LEU A 913      -2.739  31.527 -38.564  1.00  0.00           H  
ATOM    408 HD11 LEU A 913      -5.168  30.891 -38.025  1.00  0.00           H  
ATOM    409 HD12 LEU A 913      -4.205  29.641 -38.773  1.00  0.00           H  
ATOM    410 HD13 LEU A 913      -4.511  29.584 -37.044  1.00  0.00           H  
ATOM    411 HD21 LEU A 913      -4.076  32.889 -36.998  1.00  0.00           H  
ATOM    412 HD22 LEU A 913      -3.591  31.860 -35.657  1.00  0.00           H  
ATOM    413 HD23 LEU A 913      -2.399  32.842 -36.502  1.00  0.00           H  
ATOM    414  N   TYR A 914      -1.795  28.970 -40.374  1.00 34.34           N  
ANISOU  414  N   TYR A 914     5084   3475   4488     54   -683    200
ATOM    415  CA  TYR A 914      -1.581  29.297 -41.786  1.00 35.26           C  
ANISOU  415  CA  TYR A 914     5203   3544   4651     -2   -761    264
ATOM    416  C   TYR A 914      -2.882  29.950 -42.302  1.00 40.97           C  
ANISOU  416  C   TYR A 914     5929   4260   5376   -107   -828    317
ATOM    417  O   TYR A 914      -3.982  29.559 -41.906  1.00 41.41           O  
ANISOU  417  O   TYR A 914     5930   4428   5374   -137   -824    314
ATOM    418  CB  TYR A 914      -1.261  28.019 -42.599  1.00 36.25           C  
ANISOU  418  CB  TYR A 914     5252   3777   4743     -6   -759    327
ATOM    419  CG  TYR A 914       0.088  27.361 -42.349  1.00 37.55           C  
ANISOU  419  CG  TYR A 914     5378   3962   4927     67   -731    258
ATOM    420  CD1 TYR A 914       1.172  27.613 -43.221  1.00 41.10           C  
ANISOU  420  CD1 TYR A 914     5820   4398   5401    113   -783    287
ATOM    421  CD2 TYR A 914       0.256  26.447 -41.282  1.00 37.73           C  
ANISOU  421  CD2 TYR A 914     5362   4029   4946     88   -658    165
ATOM    422  CE1 TYR A 914       2.408  26.953 -43.043  1.00 42.72           C  
ANISOU  422  CE1 TYR A 914     5943   4669   5618    177   -779    201
ATOM    423  CE2 TYR A 914       1.488  25.776 -41.109  1.00 39.24           C  
ANISOU  423  CE2 TYR A 914     5485   4246   5178    116   -641     75
ATOM    424  CZ  TYR A 914       2.567  26.033 -41.983  1.00 49.59           C  
ANISOU  424  CZ  TYR A 914     6752   5583   6505    158   -710     83
ATOM    425  OH  TYR A 914       3.758  25.391 -41.807  1.00 54.45           O  
ANISOU  425  OH  TYR A 914     7261   6267   7162    183   -712    -31
ATOM    426  H   TYR A 914      -2.660  28.482 -40.174  1.00  0.00           H  
ATOM    427  HA  TYR A 914      -0.768  30.016 -41.887  1.00  0.00           H  
ATOM    428  HB2 TYR A 914      -2.035  27.270 -42.426  1.00  0.00           H  
ATOM    429  HB3 TYR A 914      -1.322  28.245 -43.666  1.00  0.00           H  
ATOM    430  HD1 TYR A 914       1.055  28.298 -44.046  1.00  0.00           H  
ATOM    431  HD2 TYR A 914      -0.566  26.242 -40.612  1.00  0.00           H  
ATOM    432  HE1 TYR A 914       3.223  27.152 -43.724  1.00  0.00           H  
ATOM    433  HE2 TYR A 914       1.600  25.051 -40.317  1.00  0.00           H  
ATOM    434  HH  TYR A 914       4.434  25.682 -42.423  1.00  0.00           H  
ATOM    435  N   CYS A 915      -2.720  30.854 -43.284  1.00 39.05           N  
ANISOU  435  N   CYS A 915     5742   3884   5211   -164   -886    366
ATOM    436  CA  CYS A 915      -3.765  31.296 -44.214  1.00 40.20           C  
ANISOU  436  CA  CYS A 915     5879   3990   5405   -315   -939    428
ATOM    437  C   CYS A 915      -3.535  30.413 -45.466  1.00 43.77           C  
ANISOU  437  C   CYS A 915     6295   4484   5853   -358   -914    601
ATOM    438  O   CYS A 915      -2.490  30.524 -46.113  1.00 43.29           O  
ANISOU  438  O   CYS A 915     6296   4342   5811   -278   -914    656
ATOM    439  CB  CYS A 915      -3.618  32.800 -44.560  1.00 41.99           C  
ANISOU  439  CB  CYS A 915     6227   3991   5738   -351  -1008    359
ATOM    440  SG  CYS A 915      -4.960  33.401 -45.631  1.00 48.59           S  
ANISOU  440  SG  CYS A 915     7055   4709   6698   -593  -1068    428
ATOM    441  H   CYS A 915      -1.775  31.095 -43.559  1.00  0.00           H  
ATOM    442  HA  CYS A 915      -4.759  31.131 -43.792  1.00  0.00           H  
ATOM    443  HB2 CYS A 915      -3.639  33.400 -43.654  1.00  0.00           H  
ATOM    444  HB3 CYS A 915      -2.662  33.009 -45.043  1.00  0.00           H  
ATOM    445  HG  CYS A 915      -5.969  32.948 -44.880  1.00  0.00           H  
ATOM    446  N   TYR A 916      -4.541  29.585 -45.805  1.00 39.62           N  
ANISOU  446  N   TYR A 916     5656   4122   5275   -449   -886    690
ATOM    447  CA  TYR A 916      -4.605  28.826 -47.061  1.00 39.96           C  
ANISOU  447  CA  TYR A 916     5664   4240   5280   -475   -842    876
ATOM    448  C   TYR A 916      -5.324  29.775 -48.041  1.00 45.20           C  
ANISOU  448  C   TYR A 916     6370   4729   6074   -650   -854    995
ATOM    449  O   TYR A 916      -6.513  30.045 -47.864  1.00 45.42           O  
ANISOU  449  O   TYR A 916     6304   4808   6147   -814   -852   1004
ATOM    450  CB  TYR A 916      -5.423  27.527 -46.861  1.00 40.18           C  
ANISOU  450  CB  TYR A 916     5547   4545   5176   -466   -784    915
ATOM    451  CG  TYR A 916      -5.471  26.634 -48.094  1.00 41.11           C  
ANISOU  451  CG  TYR A 916     5637   4782   5200   -435   -730   1095
ATOM    452  CD1 TYR A 916      -4.285  26.017 -48.562  1.00 41.72           C  
ANISOU  452  CD1 TYR A 916     5761   4895   5194   -276   -739   1089
ATOM    453  CD2 TYR A 916      -6.690  26.410 -48.782  1.00 43.06           C  
ANISOU  453  CD2 TYR A 916     5798   5128   5434   -561   -667   1272
ATOM    454  CE1 TYR A 916      -4.326  25.153 -49.676  1.00 42.69           C  
ANISOU  454  CE1 TYR A 916     5865   5164   5190   -211   -700   1250
ATOM    455  CE2 TYR A 916      -6.724  25.559 -49.912  1.00 44.62           C  
ANISOU  455  CE2 TYR A 916     5982   5460   5513   -507   -598   1462
ATOM    456  CZ  TYR A 916      -5.541  24.924 -50.354  1.00 47.56           C  
ANISOU  456  CZ  TYR A 916     6422   5878   5772   -316   -622   1449
ATOM    457  OH  TYR A 916      -5.563  24.088 -51.431  1.00 49.11           O  
ANISOU  457  OH  TYR A 916     6609   6242   5810   -226   -566   1630
ATOM    458  H   TYR A 916      -5.385  29.581 -45.245  1.00  0.00           H  
ATOM    459  HA  TYR A 916      -3.605  28.568 -47.412  1.00  0.00           H  
ATOM    460  HB2 TYR A 916      -4.989  26.941 -46.050  1.00  0.00           H  
ATOM    461  HB3 TYR A 916      -6.439  27.750 -46.526  1.00  0.00           H  
ATOM    462  HD1 TYR A 916      -3.345  26.194 -48.065  1.00  0.00           H  
ATOM    463  HD2 TYR A 916      -7.600  26.882 -48.442  1.00  0.00           H  
ATOM    464  HE1 TYR A 916      -3.428  24.668 -50.015  1.00  0.00           H  
ATOM    465  HE2 TYR A 916      -7.659  25.393 -50.426  1.00  0.00           H  
ATOM    466  HH  TYR A 916      -6.436  23.999 -51.821  1.00  0.00           H  
ATOM    467  N   ASP A 917      -4.579  30.269 -49.044  1.00 46.60           N  
ANISOU  467  N   ASP A 917     7383   4321   6003   -197  -1159   1079
ATOM    468  CA  ASP A 917      -5.006  31.368 -49.914  1.00 48.33           C  
ANISOU  468  CA  ASP A 917     7756   4332   6276   -232  -1267   1155
ATOM    469  C   ASP A 917      -4.495  31.003 -51.336  1.00 54.57           C  
ANISOU  469  C   ASP A 917     8730   5036   6968   -198  -1255   1265
ATOM    470  O   ASP A 917      -3.395  31.429 -51.695  1.00 54.85           O  
ANISOU  470  O   ASP A 917     8917   5020   6905    -60  -1376   1216
ATOM    471  CB  ASP A 917      -4.607  32.743 -49.295  1.00 50.11           C  
ANISOU  471  CB  ASP A 917     8039   4512   6490   -114  -1442   1024
ATOM    472  CG  ASP A 917      -4.563  33.958 -50.225  1.00 62.07           C  
ANISOU  472  CG  ASP A 917     9701   5799   8085   -152  -1590   1064
ATOM    473  OD1 ASP A 917      -5.521  34.112 -51.013  1.00 63.23           O  
ANISOU  473  OD1 ASP A 917     9820   5826   8377   -327  -1570   1172
ATOM    474  OD2 ASP A 917      -3.585  34.729 -50.115  1.00 69.60           O1-
ANISOU  474  OD2 ASP A 917    10785   6693   8965     -5  -1733    981
ATOM    475  H   ASP A 917      -3.617  29.970 -49.141  1.00  0.00           H  
ATOM    476  HA  ASP A 917      -6.095  31.391 -49.974  1.00  0.00           H  
ATOM    477  HB2 ASP A 917      -5.298  32.988 -48.490  1.00  0.00           H  
ATOM    478  HB3 ASP A 917      -3.628  32.653 -48.819  1.00  0.00           H  
ATOM    479  N   PRO A 918      -5.286  30.218 -52.123  1.00 52.47           N  
ANISOU  479  N   PRO A 918     8462   4750   6725   -311  -1109   1419
ATOM    480  CA  PRO A 918      -4.938  29.841 -53.515  1.00 54.47           C  
ANISOU  480  CA  PRO A 918     8906   4919   6869   -270  -1085   1534
ATOM    481  C   PRO A 918      -4.967  31.010 -54.532  1.00 61.35           C  
ANISOU  481  C   PRO A 918     9965   5558   7787   -292  -1216   1608
ATOM    482  O   PRO A 918      -4.182  30.973 -55.479  1.00 62.40           O  
ANISOU  482  O   PRO A 918    10290   5630   7791   -181  -1269   1633
ATOM    483  CB  PRO A 918      -5.971  28.761 -53.903  1.00 56.45           C  
ANISOU  483  CB  PRO A 918     9089   5212   7148   -390   -874   1687
ATOM    484  CG  PRO A 918      -6.478  28.226 -52.575  1.00 58.90           C  
ANISOU  484  CG  PRO A 918     9170   5671   7537   -449   -793   1616
ATOM    485  CD  PRO A 918      -6.472  29.466 -51.690  1.00 53.43           C  
ANISOU  485  CD  PRO A 918     8411   4936   6955   -461   -946   1498
ATOM    486  HA  PRO A 918      -3.942  29.404 -53.502  1.00  0.00           H  
ATOM    487  HB2 PRO A 918      -6.816  29.181 -54.454  1.00  0.00           H  
ATOM    488  HB3 PRO A 918      -5.542  27.974 -54.525  1.00  0.00           H  
ATOM    489  HG2 PRO A 918      -7.454  27.744 -52.642  1.00  0.00           H  
ATOM    490  HG3 PRO A 918      -5.770  27.493 -52.182  1.00  0.00           H  
ATOM    491  HD3 PRO A 918      -6.471  29.172 -50.641  1.00  0.00           H  
ATOM    492  HD2 PRO A 918      -7.361  30.074 -51.868  1.00  0.00           H  
ATOM    493  N   THR A 919      -5.852  32.008 -54.332  1.00 59.02           N  
ANISOU  493  N   THR A 919     9625   5127   7674   -430  -1285   1638
ATOM    494  CA  THR A 919      -6.049  33.168 -55.227  1.00 61.06           C  
ANISOU  494  CA  THR A 919    10060   5137   8002   -473  -1433   1704
ATOM    495  C   THR A 919      -4.972  34.268 -54.988  1.00 66.39           C  
ANISOU  495  C   THR A 919    10869   5770   8587   -288  -1640   1543
ATOM    496  O   THR A 919      -4.746  35.056 -55.907  1.00 67.71           O  
ANISOU  496  O   THR A 919    11236   5736   8755   -266  -1776   1580
ATOM    497  CB  THR A 919      -7.451  33.828 -55.028  1.00 69.24           C  
ANISOU  497  CB  THR A 919    10992   6040   9275   -687  -1456   1781
ATOM    498  OG1 THR A 919      -7.726  34.118 -53.669  1.00 68.64           O  
ANISOU  498  OG1 THR A 919    10781   6039   9259   -665  -1540   1624
ATOM    499  CG2 THR A 919      -8.596  32.923 -55.521  1.00 68.24           C  
ANISOU  499  CG2 THR A 919    10717   5956   9255   -865  -1246   1953
ATOM    500  H   THR A 919      -6.459  31.980 -53.525  1.00  0.00           H  
ATOM    501  HA  THR A 919      -5.965  32.842 -56.266  1.00  0.00           H  
ATOM    502  HB  THR A 919      -7.516  34.765 -55.585  1.00  0.00           H  
ATOM    503  HG1 THR A 919      -8.067  35.015 -53.582  1.00  0.00           H  
ATOM    504 HG21 THR A 919      -9.565  33.411 -55.405  1.00  0.00           H  
ATOM    505 HG22 THR A 919      -8.478  32.685 -56.579  1.00  0.00           H  
ATOM    506 HG23 THR A 919      -8.634  31.981 -54.973  1.00  0.00           H  
ATOM    507  N   ASN A 920      -4.305  34.290 -53.813  1.00 62.42           N  
ANISOU  507  N   ASN A 920    10255   5451   8012   -155  -1659   1371
ATOM    508  CA  ASN A 920      -3.135  35.118 -53.449  1.00 62.48           C  
ANISOU  508  CA  ASN A 920    10343   5468   7928     42  -1822   1211
ATOM    509  C   ASN A 920      -3.559  36.586 -53.127  1.00 68.30           C  
ANISOU  509  C   ASN A 920    11131   6044   8776     19  -1990   1153
ATOM    510  O   ASN A 920      -2.729  37.487 -53.247  1.00 68.75           O  
ANISOU  510  O   ASN A 920    11295   6073   8753    194  -2133   1036
ATOM    511  CB  ASN A 920      -1.961  34.939 -54.467  1.00 64.50           C  
ANISOU  511  CB  ASN A 920    10805   5686   8017    215  -1888   1214
ATOM    512  CG  ASN A 920      -0.552  35.369 -54.011  1.00 90.28           C  
ANISOU  512  CG  ASN A 920    14094   9053  11156    453  -1998   1047
ATOM    513  OD1 ASN A 920      -0.293  35.479 -52.705  1.00 80.74           O  
ANISOU  513  OD1 ASN A 920    12723   7999   9955    508  -1988    924
ATOM    514  ND2 ASN A 920       0.318  35.591 -54.848  1.00 86.67           N  
ANISOU  514  ND2 ASN A 920    13838   8513  10580    606  -2101   1047
ATOM    515  H   ASN A 920      -4.608  33.654 -53.089  1.00  0.00           H  
ATOM    516  HA  ASN A 920      -2.811  34.693 -52.502  1.00  0.00           H  
ATOM    517  HB2 ASN A 920      -1.882  33.886 -54.745  1.00  0.00           H  
ATOM    518  HB3 ASN A 920      -2.189  35.472 -55.391  1.00  0.00           H  
ATOM    519 HD22 ASN A 920       1.242  35.873 -54.553  1.00  0.00           H  
ATOM    520 HD21 ASN A 920       0.110  35.492 -55.831  1.00  0.00           H  
ATOM    521  N   ASP A 921      -4.825  36.811 -52.722  1.00 65.11           N  
ANISOU  521  N   ASP A 921    10643   5544   8553   -185  -1976   1227
ATOM    522  CA  ASP A 921      -5.427  38.125 -52.424  1.00 65.45           C  
ANISOU  522  CA  ASP A 921    10735   5420   8712   -223  -2150   1174
ATOM    523  C   ASP A 921      -5.606  38.308 -50.884  1.00 68.10           C  
ANISOU  523  C   ASP A 921    10909   5890   9077   -185  -2161   1032
ATOM    524  O   ASP A 921      -6.057  39.382 -50.484  1.00 68.54           O  
ANISOU  524  O   ASP A 921    11023   5820   9201   -182  -2318    966
ATOM    525  CB  ASP A 921      -6.748  38.314 -53.233  1.00 68.72           C  
ANISOU  525  CB  ASP A 921    11173   5616   9321   -461  -2177   1334
ATOM    526  CG  ASP A 921      -7.964  37.448 -52.856  1.00 75.04           C  
ANISOU  526  CG  ASP A 921    11742   6505  10264   -668  -1999   1446
ATOM    527  OD1 ASP A 921      -7.806  36.514 -52.040  1.00 72.94           O  
ANISOU  527  OD1 ASP A 921    11296   6466   9951   -632  -1863   1383
ATOM    528  OD2 ASP A 921      -9.047  37.725 -53.414  1.00 81.22           O1-
ANISOU  528  OD2 ASP A 921    12522   7129  11210   -863  -1992   1600
ATOM    529  H   ASP A 921      -5.434  36.016 -52.577  1.00  0.00           H  
ATOM    530  HA  ASP A 921      -4.748  38.919 -52.740  1.00  0.00           H  
ATOM    531  HB2 ASP A 921      -7.059  39.357 -53.155  1.00  0.00           H  
ATOM    532  HB3 ASP A 921      -6.546  38.151 -54.293  1.00  0.00           H  
ATOM    533  N   GLY A 922      -5.275  37.299 -50.052  1.00 62.38           N  
ANISOU  533  N   GLY A 922    10000   5406   8295   -154  -2002    990
ATOM    534  CA  GLY A 922      -5.333  37.340 -48.585  1.00 60.09           C  
ANISOU  534  CA  GLY A 922     9552   5260   8020   -117  -1981    870
ATOM    535  C   GLY A 922      -6.734  37.094 -47.984  1.00 63.42           C  
ANISOU  535  C   GLY A 922     9809   5676   8611   -310  -1928    919
ATOM    536  O   GLY A 922      -6.858  37.175 -46.762  1.00 62.74           O  
ANISOU  536  O   GLY A 922     9614   5680   8543   -282  -1930    822
ATOM    537  H   GLY A 922      -4.918  36.441 -50.454  1.00  0.00           H  
ATOM    538  HA2 GLY A 922      -4.661  36.572 -48.202  1.00  0.00           H  
ATOM    539  HA3 GLY A 922      -4.949  38.294 -48.220  1.00  0.00           H  
ATOM    540  N   THR A 923      -7.773  36.798 -48.794  1.00 59.47           N  
ANISOU  540  N   THR A 923     9284   5075   8238   -500  -1872   1075
ATOM    541  CA  THR A 923      -9.165  36.561 -48.349  1.00 58.79           C  
ANISOU  541  CA  THR A 923     9024   4980   8332   -691  -1819   1140
ATOM    542  C   THR A 923      -9.405  35.065 -47.966  1.00 58.95           C  
ANISOU  542  C   THR A 923     8854   5203   8342   -748  -1587   1197
ATOM    543  O   THR A 923     -10.532  34.731 -47.595  1.00 58.00           O  
ANISOU  543  O   THR A 923     8581   5091   8367   -903  -1508   1277
ATOM    544  CB  THR A 923     -10.204  36.950 -49.455  1.00 71.45           C  
ANISOU  544  CB  THR A 923    10690   6346  10111   -873  -1903   1282
ATOM    545  OG1 THR A 923     -10.174  36.106 -50.597  1.00 74.26           O  
ANISOU  545  OG1 THR A 923    11086   6686  10441   -933  -1772   1437
ATOM    546  CG2 THR A 923     -10.073  38.409 -49.931  1.00 71.82           C  
ANISOU  546  CG2 THR A 923    10946   6167  10174   -819  -2155   1221
ATOM    547  H   THR A 923      -7.612  36.726 -49.791  1.00  0.00           H  
ATOM    548  HA  THR A 923      -9.371  37.167 -47.464  1.00  0.00           H  
ATOM    549  HB  THR A 923     -11.207  36.847 -49.036  1.00  0.00           H  
ATOM    550  HG1 THR A 923      -9.352  36.260 -51.082  1.00  0.00           H  
ATOM    551 HG21 THR A 923     -10.843  38.658 -50.662  1.00  0.00           H  
ATOM    552 HG22 THR A 923     -10.179  39.102 -49.096  1.00  0.00           H  
ATOM    553 HG23 THR A 923      -9.105  38.604 -50.393  1.00  0.00           H  
ATOM    554  N   GLY A 924      -8.376  34.196 -48.053  1.00 53.95           N  
ANISOU  554  N   GLY A 924     8235   4725   7539   -617  -1490   1153
ATOM    555  CA  GLY A 924      -8.444  32.753 -47.795  1.00 52.08           C  
ANISOU  555  CA  GLY A 924     7858   4674   7257   -638  -1289   1188
ATOM    556  C   GLY A 924      -8.630  32.394 -46.306  1.00 53.45           C  
ANISOU  556  C   GLY A 924     7851   4992   7465   -643  -1235   1098
ATOM    557  O   GLY A 924      -8.425  33.216 -45.411  1.00 52.18           O  
ANISOU  557  O   GLY A 924     7687   4826   7312   -580  -1346    981
ATOM    558  H   GLY A 924      -7.483  34.552 -48.362  1.00  0.00           H  
ATOM    559  HA2 GLY A 924      -9.246  32.312 -48.391  1.00  0.00           H  
ATOM    560  HA3 GLY A 924      -7.514  32.319 -48.148  1.00  0.00           H  
ATOM    561  N   GLU A 925      -9.016  31.128 -46.060  1.00 49.00           N  
ANISOU  561  N   GLU A 925     7150   4554   6913   -708  -1060   1153
ATOM    562  CA  GLU A 925      -9.393  30.568 -44.752  1.00 47.60           C  
ANISOU  562  CA  GLU A 925     6807   4513   6766   -717   -993   1080
ATOM    563  C   GLU A 925      -8.131  30.371 -43.879  1.00 48.02           C  
ANISOU  563  C   GLU A 925     6857   4709   6679   -566   -998    936
ATOM    564  O   GLU A 925      -7.094  29.906 -44.359  1.00 45.98           O  
ANISOU  564  O   GLU A 925     6679   4500   6289   -466   -988    916
ATOM    565  CB  GLU A 925     -10.098  29.203 -44.975  1.00 49.51           C  
ANISOU  565  CB  GLU A 925     6920   4844   7048   -812   -803   1182
ATOM    566  CG  GLU A 925     -11.476  29.290 -45.676  1.00 66.63           C  
ANISOU  566  CG  GLU A 925     9041   6894   9382   -974   -769   1341
ATOM    567  CD  GLU A 925     -12.544  30.033 -44.862  1.00 94.52           C  
ANISOU  567  CD  GLU A 925    12500  10318  13095  -1069   -898   1326
ATOM    568  OE1 GLU A 925     -12.737  29.648 -43.686  1.00 89.72           O  
ANISOU  568  OE1 GLU A 925    11754   9793  12541  -1082   -876   1267
ATOM    569  OE2 GLU A 925     -13.150  30.968 -45.428  1.00 93.17           O1-
ANISOU  569  OE2 GLU A 925    12422   9969  13008  -1126  -1034   1372
ATOM    570  H   GLU A 925      -9.145  30.503 -46.844  1.00  0.00           H  
ATOM    571  HA  GLU A 925     -10.073  31.266 -44.257  1.00  0.00           H  
ATOM    572  HB2 GLU A 925      -9.452  28.546 -45.561  1.00  0.00           H  
ATOM    573  HB3 GLU A 925     -10.225  28.691 -44.018  1.00  0.00           H  
ATOM    574  HG2 GLU A 925     -11.369  29.756 -46.657  1.00  0.00           H  
ATOM    575  HG3 GLU A 925     -11.850  28.283 -45.865  1.00  0.00           H  
ATOM    576  N   MET A 926      -8.299  30.662 -42.576  1.00 43.85           N  
ANISOU  576  N   MET A 926     6234   4242   6185   -548  -1020    842
ATOM    577  CA  MET A 926      -7.321  30.445 -41.503  1.00 42.46           C  
ANISOU  577  CA  MET A 926     6023   4207   5903   -426  -1005    720
ATOM    578  C   MET A 926      -7.538  28.989 -41.020  1.00 43.50           C  
ANISOU  578  C   MET A 926     6036   4481   6010   -463   -845    735
ATOM    579  O   MET A 926      -8.665  28.593 -40.708  1.00 43.72           O  
ANISOU  579  O   MET A 926     5969   4514   6130   -565   -769    790
ATOM    580  CB  MET A 926      -7.596  31.446 -40.353  1.00 44.66           C  
ANISOU  580  CB  MET A 926     6272   4475   6221   -387  -1091    625
ATOM    581  CG  MET A 926      -7.387  32.920 -40.756  1.00 50.18           C  
ANISOU  581  CG  MET A 926     7114   5045   6907   -306  -1259    582
ATOM    582  SD  MET A 926      -7.739  34.140 -39.458  1.00 55.18           S  
ANISOU  582  SD  MET A 926     7739   5645   7583   -258  -1363    483
ATOM    583  CE  MET A 926      -6.311  33.904 -38.371  1.00 50.66           C  
ANISOU  583  CE  MET A 926     7135   5250   6866    -87  -1302    373
ATOM    584  H   MET A 926      -9.210  30.977 -42.267  1.00  0.00           H  
ATOM    585  HA  MET A 926      -6.309  30.595 -41.881  1.00  0.00           H  
ATOM    586  HB2 MET A 926      -8.614  31.324 -39.977  1.00  0.00           H  
ATOM    587  HB3 MET A 926      -6.940  31.214 -39.513  1.00  0.00           H  
ATOM    588  HG2 MET A 926      -6.366  33.075 -41.109  1.00  0.00           H  
ATOM    589  HG3 MET A 926      -8.038  33.166 -41.596  1.00  0.00           H  
ATOM    590  HE1 MET A 926      -6.348  34.610 -37.541  1.00  0.00           H  
ATOM    591  HE2 MET A 926      -6.308  32.897 -37.961  1.00  0.00           H  
ATOM    592  HE3 MET A 926      -5.383  34.063 -38.919  1.00  0.00           H  
ATOM    593  N   VAL A 927      -6.433  28.228 -40.957  1.00 36.95           N  
ANISOU  593  N   VAL A 927     5219   3761   5061   -376   -803    689
ATOM    594  CA  VAL A 927      -6.396  26.795 -40.632  1.00 34.96           C  
ANISOU  594  CA  VAL A 927     4886   3633   4766   -394   -672    690
ATOM    595  C   VAL A 927      -5.209  26.569 -39.663  1.00 36.30           C  
ANISOU  595  C   VAL A 927     5001   3928   4865   -308   -675    577
ATOM    596  O   VAL A 927      -4.121  27.119 -39.856  1.00 35.86           O  
ANISOU  596  O   VAL A 927     4990   3884   4752   -210   -758    516
ATOM    597  CB  VAL A 927      -6.253  25.890 -41.902  1.00 39.31           C  
ANISOU  597  CB  VAL A 927     5509   4181   5244   -402   -600    779
ATOM    598  CG1 VAL A 927      -7.573  25.814 -42.692  1.00 40.52           C  
ANISOU  598  CG1 VAL A 927     5670   4237   5488   -514   -540    916
ATOM    599  CG2 VAL A 927      -5.094  26.271 -42.855  1.00 39.38           C  
ANISOU  599  CG2 VAL A 927     5648   4168   5147   -298   -687    759
ATOM    600  H   VAL A 927      -5.542  28.638 -41.209  1.00  0.00           H  
ATOM    601  HA  VAL A 927      -7.309  26.516 -40.098  1.00  0.00           H  
ATOM    602  HB  VAL A 927      -6.053  24.872 -41.560  1.00  0.00           H  
ATOM    603 HG11 VAL A 927      -7.506  25.095 -43.511  1.00  0.00           H  
ATOM    604 HG12 VAL A 927      -8.393  25.495 -42.049  1.00  0.00           H  
ATOM    605 HG13 VAL A 927      -7.844  26.780 -43.121  1.00  0.00           H  
ATOM    606 HG21 VAL A 927      -5.028  25.575 -43.692  1.00  0.00           H  
ATOM    607 HG22 VAL A 927      -5.225  27.270 -43.271  1.00  0.00           H  
ATOM    608 HG23 VAL A 927      -4.130  26.248 -42.351  1.00  0.00           H  
ATOM    609  N   ALA A 928      -5.441  25.701 -38.661  1.00 33.12           N  
ANISOU  609  N   ALA A 928     4500   3615   4469   -344   -581    555
ATOM    610  CA  ALA A 928      -4.444  25.216 -37.700  1.00 33.29           C  
ANISOU  610  CA  ALA A 928     4460   3749   4440   -287   -572    462
ATOM    611  C   ALA A 928      -3.945  23.874 -38.282  1.00 37.02           C  
ANISOU  611  C   ALA A 928     4965   4279   4821   -267   -532    470
ATOM    612  O   ALA A 928      -4.687  22.891 -38.304  1.00 37.68           O  
ANISOU  612  O   ALA A 928     5061   4361   4896   -317   -445    530
ATOM    613  CB  ALA A 928      -5.132  25.002 -36.339  1.00 33.26           C  
ANISOU  613  CB  ALA A 928     4351   3789   4497   -338   -507    434
ATOM    614  H   ALA A 928      -6.346  25.255 -38.604  1.00  0.00           H  
ATOM    615  HA  ALA A 928      -3.626  25.928 -37.569  1.00  0.00           H  
ATOM    616  HB1 ALA A 928      -4.435  24.607 -35.598  1.00  0.00           H  
ATOM    617  HB2 ALA A 928      -5.508  25.948 -35.949  1.00  0.00           H  
ATOM    618  HB3 ALA A 928      -5.978  24.314 -36.399  1.00  0.00           H  
ATOM    619  N   VAL A 929      -2.693  23.876 -38.769  1.00 32.01           N  
ANISOU  619  N   VAL A 929     4353   3691   4117   -182   -600    413
ATOM    620  CA  VAL A 929      -2.035  22.739 -39.426  1.00 31.43           C  
ANISOU  620  CA  VAL A 929     4330   3663   3950   -146   -599    407
ATOM    621  C   VAL A 929      -1.018  22.198 -38.388  1.00 34.06           C  
ANISOU  621  C   VAL A 929     4572   4099   4270   -126   -610    318
ATOM    622  O   VAL A 929      -0.108  22.922 -37.977  1.00 33.04           O  
ANISOU  622  O   VAL A 929     4382   4014   4157    -75   -673    258
ATOM    623  CB  VAL A 929      -1.257  23.190 -40.705  1.00 35.67           C  
ANISOU  623  CB  VAL A 929     4987   4152   4412    -65   -686    431
ATOM    624  CG1 VAL A 929      -0.547  22.030 -41.432  1.00 35.66           C  
ANISOU  624  CG1 VAL A 929     5052   4194   4301    -14   -700    419
ATOM    625  CG2 VAL A 929      -2.165  23.942 -41.702  1.00 35.86           C  
ANISOU  625  CG2 VAL A 929     5105   4056   4464   -106   -670    534
ATOM    626  H   VAL A 929      -2.134  24.716 -38.684  1.00  0.00           H  
ATOM    627  HA  VAL A 929      -2.757  21.971 -39.705  1.00  0.00           H  
ATOM    628  HB  VAL A 929      -0.481  23.894 -40.407  1.00  0.00           H  
ATOM    629 HG11 VAL A 929      -0.034  22.378 -42.330  1.00  0.00           H  
ATOM    630 HG12 VAL A 929       0.208  21.559 -40.802  1.00  0.00           H  
ATOM    631 HG13 VAL A 929      -1.260  21.262 -41.735  1.00  0.00           H  
ATOM    632 HG21 VAL A 929      -1.611  24.258 -42.587  1.00  0.00           H  
ATOM    633 HG22 VAL A 929      -2.992  23.317 -42.036  1.00  0.00           H  
ATOM    634 HG23 VAL A 929      -2.589  24.842 -41.257  1.00  0.00           H  
ATOM    635  N   LYS A 930      -1.186  20.916 -38.017  1.00 30.97           N  
ANISOU  635  N   LYS A 930     4173   3742   3852   -166   -546    314
ATOM    636  CA  LYS A 930      -0.309  20.158 -37.114  1.00 30.96           C  
ANISOU  636  CA  LYS A 930     4100   3819   3846   -167   -563    235
ATOM    637  C   LYS A 930       0.585  19.265 -38.007  1.00 37.68           C  
ANISOU  637  C   LYS A 930     5027   4691   4598   -104   -639    209
ATOM    638  O   LYS A 930       0.101  18.643 -38.955  1.00 36.55           O  
ANISOU  638  O   LYS A 930     5004   4511   4372    -86   -613    258
ATOM    639  CB  LYS A 930      -1.190  19.333 -36.146  1.00 33.16           C  
ANISOU  639  CB  LYS A 930     4342   4105   4151   -240   -464    239
ATOM    640  CG  LYS A 930      -0.412  18.619 -35.018  1.00 48.15           C  
ANISOU  640  CG  LYS A 930     6155   6064   6076   -262   -482    161
ATOM    641  CD  LYS A 930      -1.345  17.967 -33.980  1.00 51.77           C  
ANISOU  641  CD  LYS A 930     6586   6516   6568   -327   -387    166
ATOM    642  CE  LYS A 930      -0.583  17.283 -32.833  1.00 60.76           C  
ANISOU  642  CE  LYS A 930     7641   7697   7750   -361   -405     98
ATOM    643  NZ  LYS A 930      -1.511  16.740 -31.827  1.00 63.79           N1+
ANISOU  643  NZ  LYS A 930     8006   8064   8168   -415   -316    103
ATOM    644  H   LYS A 930      -1.938  20.384 -38.438  1.00  0.00           H  
ATOM    645  HA  LYS A 930       0.312  20.833 -36.534  1.00  0.00           H  
ATOM    646  HB2 LYS A 930      -1.904  20.012 -35.680  1.00  0.00           H  
ATOM    647  HB3 LYS A 930      -1.799  18.614 -36.692  1.00  0.00           H  
ATOM    648  HG2 LYS A 930       0.251  17.864 -35.439  1.00  0.00           H  
ATOM    649  HG3 LYS A 930       0.244  19.333 -34.517  1.00  0.00           H  
ATOM    650  HD2 LYS A 930      -2.010  18.728 -33.568  1.00  0.00           H  
ATOM    651  HD3 LYS A 930      -1.990  17.240 -34.477  1.00  0.00           H  
ATOM    652  HE2 LYS A 930       0.037  16.471 -33.215  1.00  0.00           H  
ATOM    653  HE3 LYS A 930       0.087  17.994 -32.349  1.00  0.00           H  
ATOM    654  HZ1 LYS A 930      -2.208  16.152 -32.259  1.00  0.00           H  
ATOM    655  HZ2 LYS A 930      -1.004  16.198 -31.141  1.00  0.00           H  
ATOM    656  HZ3 LYS A 930      -1.982  17.507 -31.354  1.00  0.00           H  
ATOM    657  N   ALA A 931       1.879  19.205 -37.647  1.00 37.96           N  
ANISOU  657  N   ALA A 931     4993   4787   4643    -65   -733    135
ATOM    658  CA  ALA A 931       2.942  18.472 -38.346  1.00 40.37           C  
ANISOU  658  CA  ALA A 931     5358   5115   4866      2   -838     96
ATOM    659  C   ALA A 931       3.612  17.504 -37.340  1.00 49.88           C  
ANISOU  659  C   ALA A 931     6467   6381   6102    -26   -894     15
ATOM    660  O   ALA A 931       3.663  17.765 -36.136  1.00 48.28           O  
ANISOU  660  O   ALA A 931     6124   6221   6000    -76   -874    -14
ATOM    661  CB  ALA A 931       3.949  19.492 -38.913  1.00 41.64           C  
ANISOU  661  CB  ALA A 931     5530   5280   5010     95   -936     92
ATOM    662  H   ALA A 931       2.179  19.718 -36.827  1.00  0.00           H  
ATOM    663  HA  ALA A 931       2.527  17.886 -39.170  1.00  0.00           H  
ATOM    664  HB1 ALA A 931       4.764  18.995 -39.443  1.00  0.00           H  
ATOM    665  HB2 ALA A 931       3.468  20.162 -39.626  1.00  0.00           H  
ATOM    666  HB3 ALA A 931       4.392  20.108 -38.129  1.00  0.00           H  
ATOM    667  N   LEU A 932       4.173  16.417 -37.899  1.00 51.32           N  
ANISOU  667  N   LEU A 932     6738   6561   6198      8   -969    -20
ATOM    668  CA  LEU A 932       5.032  15.415 -37.247  1.00 53.72           C  
ANISOU  668  CA  LEU A 932     6977   6904   6529    -19  -1059   -102
ATOM    669  C   LEU A 932       6.462  15.806 -37.673  1.00 62.30           C  
ANISOU  669  C   LEU A 932     7974   8048   7650     42  -1203   -150
ATOM    670  O   LEU A 932       6.745  15.838 -38.871  1.00 63.20           O  
ANISOU  670  O   LEU A 932     8182   8150   7681    139  -1275   -139
ATOM    671  CB  LEU A 932       4.611  14.026 -37.802  1.00 54.88           C  
ANISOU  671  CB  LEU A 932     7296   7010   6548     10  -1088   -119
ATOM    672  CG  LEU A 932       5.408  12.747 -37.425  1.00 61.02           C  
ANISOU  672  CG  LEU A 932     8066   7790   7327    -21  -1187   -206
ATOM    673  CD1 LEU A 932       6.594  12.463 -38.362  1.00 63.21           C  
ANISOU  673  CD1 LEU A 932     8385   8082   7550     57  -1377   -271
ATOM    674  CD2 LEU A 932       5.801  12.677 -35.944  1.00 63.43           C  
ANISOU  674  CD2 LEU A 932     8194   8125   7784   -133  -1164   -239
ATOM    675  H   LEU A 932       4.114  16.323 -38.905  1.00  0.00           H  
ATOM    676  HA  LEU A 932       4.919  15.439 -36.163  1.00  0.00           H  
ATOM    677  HB2 LEU A 932       3.607  13.881 -37.415  1.00  0.00           H  
ATOM    678  HB3 LEU A 932       4.498  14.062 -38.888  1.00  0.00           H  
ATOM    679  HG  LEU A 932       4.727  11.909 -37.584  1.00  0.00           H  
ATOM    680 HD11 LEU A 932       7.142  11.575 -38.051  1.00  0.00           H  
ATOM    681 HD12 LEU A 932       6.259  12.304 -39.387  1.00  0.00           H  
ATOM    682 HD13 LEU A 932       7.309  13.278 -38.382  1.00  0.00           H  
ATOM    683 HD21 LEU A 932       6.222  11.703 -35.697  1.00  0.00           H  
ATOM    684 HD22 LEU A 932       6.535  13.440 -35.687  1.00  0.00           H  
ATOM    685 HD23 LEU A 932       4.933  12.819 -35.305  1.00  0.00           H  
ATOM    686  N   LYS A 933       7.346  16.058 -36.683  1.00 61.35           N  
ANISOU  686  N   LYS A 933     7667   7989   7655    -10  -1238   -195
ATOM    687  CA  LYS A 933       8.737  16.534 -36.851  1.00 63.52           C  
ANISOU  687  CA  LYS A 933     7815   8335   7986     46  -1368   -237
ATOM    688  C   LYS A 933       9.580  15.541 -37.704  1.00 70.14           C  
ANISOU  688  C   LYS A 933     8750   9163   8738    113  -1539   -292
ATOM    689  O   LYS A 933       9.408  14.327 -37.593  1.00 70.50           O  
ANISOU  689  O   LYS A 933     8883   9168   8736     74  -1577   -327
ATOM    690  CB  LYS A 933       9.378  16.823 -35.465  1.00 66.45           C  
ANISOU  690  CB  LYS A 933     7959   8774   8516    -37  -1359   -261
ATOM    691  CG  LYS A 933       9.576  15.604 -34.535  1.00 83.56           C  
ANISOU  691  CG  LYS A 933    10100  10917  10732   -152  -1380   -302
ATOM    692  CD  LYS A 933      10.446  15.893 -33.296  1.00 96.14           C  
ANISOU  692  CD  LYS A 933    11459  12579  12490   -224  -1415   -324
ATOM    693  CE  LYS A 933      10.951  14.608 -32.609  1.00107.75           C  
ANISOU  693  CE  LYS A 933    12919  14013  14008   -323  -1516   -381
ATOM    694  NZ  LYS A 933      12.113  14.861 -31.744  1.00116.59           N1+
ANISOU  694  NZ  LYS A 933    13795  15198  15306   -400  -1571   -394
ATOM    695  H   LYS A 933       7.027  15.990 -35.728  1.00  0.00           H  
ATOM    696  HA  LYS A 933       8.672  17.478 -37.398  1.00  0.00           H  
ATOM    697  HB2 LYS A 933      10.348  17.293 -35.636  1.00  0.00           H  
ATOM    698  HB3 LYS A 933       8.786  17.577 -34.942  1.00  0.00           H  
ATOM    699  HG2 LYS A 933       8.604  15.217 -34.226  1.00  0.00           H  
ATOM    700  HG3 LYS A 933      10.057  14.806 -35.100  1.00  0.00           H  
ATOM    701  HD2 LYS A 933      11.301  16.495 -33.600  1.00  0.00           H  
ATOM    702  HD3 LYS A 933       9.894  16.509 -32.584  1.00  0.00           H  
ATOM    703  HE2 LYS A 933      10.155  14.151 -32.021  1.00  0.00           H  
ATOM    704  HE3 LYS A 933      11.267  13.872 -33.351  1.00  0.00           H  
ATOM    705  HZ1 LYS A 933      12.942  14.967 -32.310  1.00  0.00           H  
ATOM    706  HZ2 LYS A 933      11.955  15.726 -31.236  1.00  0.00           H  
ATOM    707  HZ3 LYS A 933      12.249  14.097 -31.097  1.00  0.00           H  
ATOM    708  N   ALA A 934      10.509  16.086 -38.513  1.00 68.33           N  
ANISOU  708  N   ALA A 934     8530   8962   8471    229  -1642   -299
ATOM    709  CA  ALA A 934      11.356  15.384 -39.499  1.00 69.84           C  
ANISOU  709  CA  ALA A 934     8826   9143   8566    321  -1820   -349
ATOM    710  C   ALA A 934      12.200  14.233 -38.884  1.00 75.29           C  
ANISOU  710  C   ALA A 934     9414   9864   9330    270  -1975   -436
ATOM    711  O   ALA A 934      12.398  13.216 -39.550  1.00 75.68           O  
ANISOU  711  O   ALA A 934     9608   9871   9277    313  -2103   -485
ATOM    712  CB  ALA A 934      12.275  16.413 -40.186  1.00 71.23           C  
ANISOU  712  CB  ALA A 934     8991   9356   8720    455  -1901   -342
ATOM    713  H   ALA A 934      10.568  17.095 -38.550  1.00  0.00           H  
ATOM    714  HA  ALA A 934      10.690  14.953 -40.250  1.00  0.00           H  
ATOM    715  HB1 ALA A 934      12.775  15.982 -41.054  1.00  0.00           H  
ATOM    716  HB2 ALA A 934      11.725  17.288 -40.526  1.00  0.00           H  
ATOM    717  HB3 ALA A 934      13.048  16.780 -39.508  1.00  0.00           H  
ATOM    718  N   ASP A 935      12.659  14.413 -37.632  1.00 72.17           N  
ANISOU  718  N   ASP A 935     8775   9537   9112    179  -1964   -451
ATOM    719  CA  ASP A 935      13.590  13.555 -36.883  1.00 73.50           C  
ANISOU  719  CA  ASP A 935     8795   9733   9399    102  -2107   -521
ATOM    720  C   ASP A 935      12.830  12.508 -36.007  1.00 75.83           C  
ANISOU  720  C   ASP A 935     9158   9955   9698    -22  -2086   -549
ATOM    721  O   ASP A 935      13.505  11.825 -35.234  1.00 76.32           O  
ANISOU  721  O   ASP A 935     9142  10012   9845    -89  -2234   -614
ATOM    722  CB  ASP A 935      14.546  14.445 -36.029  1.00 76.23           C  
ANISOU  722  CB  ASP A 935     8841  10184   9938     61  -2088   -506
ATOM    723  CG  ASP A 935      13.876  15.317 -34.951  1.00 89.05           C  
ANISOU  723  CG  ASP A 935    10385  11827  11624     -1  -1864   -433
ATOM    724  OD1 ASP A 935      13.092  16.205 -35.351  1.00 88.80           O  
ANISOU  724  OD1 ASP A 935    10438  11789  11512     81  -1757   -383
ATOM    725  OD2 ASP A 935      14.146  15.080 -33.753  1.00 97.21           O1-
ANISOU  725  OD2 ASP A 935    11272  12875  12789   -127  -1806   -426
ATOM    726  H   ASP A 935      12.420  15.272 -37.153  1.00  0.00           H  
ATOM    727  HA  ASP A 935      14.203  12.992 -37.590  1.00  0.00           H  
ATOM    728  HB2 ASP A 935      15.306  13.820 -35.557  1.00  0.00           H  
ATOM    729  HB3 ASP A 935      15.105  15.112 -36.687  1.00  0.00           H  
ATOM    730  N   CYS A 936      11.488  12.357 -36.112  1.00 70.25           N  
ANISOU  730  N   CYS A 936     8598   9187   8906    -49  -1914   -500
ATOM    731  CA  CYS A 936      10.696  11.338 -35.385  1.00 69.55           C  
ANISOU  731  CA  CYS A 936     8595   9026   8804   -145  -1871   -520
ATOM    732  C   CYS A 936      10.960   9.951 -36.026  1.00 73.05           C  
ANISOU  732  C   CYS A 936     9220   9401   9134   -105  -2041   -599
ATOM    733  O   CYS A 936      11.030   9.824 -37.252  1.00 73.05           O  
ANISOU  733  O   CYS A 936     9380   9387   8989     20  -2120   -610
ATOM    734  CB  CYS A 936       9.170  11.624 -35.421  1.00  0.00           C  
ATOM    735  SG  CYS A 936       8.618  12.328 -33.843  1.00  0.00           S  
ATOM    736  HB2 CYS A 936       8.905  12.308 -36.224  1.00  0.00           H  
ATOM    737  HB3 CYS A 936       8.568  10.730 -35.591  1.00  0.00           H  
ATOM    738  HG  CYS A 936       8.710  11.196 -33.136  1.00  0.00           H  
ATOM    739  H   CYS A 936      10.977  12.944 -36.757  1.00  0.00           H  
ATOM    740  HA  CYS A 936      11.050  11.309 -34.351  1.00  0.00           H  
ATOM    741  N   GLY A 937      11.032   8.930 -35.152  1.00 68.94           N  
ANISOU  741  N   GLY A 937     8687   8832   8675   -207  -2098   -652
ATOM    742  CA  GLY A 937      11.224   7.518 -35.498  1.00 69.45           C  
ANISOU  742  CA  GLY A 937     8929   8816   8642   -179  -2275   -741
ATOM    743  C   GLY A 937       9.901   6.813 -35.889  1.00 71.44           C  
ANISOU  743  C   GLY A 937     9463   8991   8690   -105  -2176   -729
ATOM    744  O   GLY A 937       8.843   7.448 -35.927  1.00 69.33           O  
ANISOU  744  O   GLY A 937     9244   8736   8362    -78  -1969   -643
ATOM    745  H   GLY A 937      10.938   9.137 -34.168  1.00  0.00           H  
ATOM    746  HA2 GLY A 937      11.951   7.416 -36.306  1.00  0.00           H  
ATOM    747  HA3 GLY A 937      11.649   7.025 -34.624  1.00  0.00           H  
ATOM    748  N   PRO A 938       9.949   5.487 -36.187  1.00 68.74           N  
ANISOU  748  N   PRO A 938     9314   8568   8238    -64  -2324   -813
ATOM    749  CA  PRO A 938       8.796   4.703 -36.698  1.00 68.21           C  
ANISOU  749  CA  PRO A 938     9523   8435   7960     30  -2215   -796
ATOM    750  C   PRO A 938       7.629   4.552 -35.683  1.00 71.10           C  
ANISOU  750  C   PRO A 938     9885   8771   8361    -52  -2019   -755
ATOM    751  O   PRO A 938       6.487   4.429 -36.125  1.00 70.04           O  
ANISOU  751  O   PRO A 938     9914   8618   8082     24  -1854   -699
ATOM    752  CB  PRO A 938       9.401   3.329 -37.055  1.00 71.88           C  
ANISOU  752  CB  PRO A 938    10186   8821   8306    105  -2453   -910
ATOM    753  CG  PRO A 938      10.641   3.214 -36.181  1.00 77.34           C  
ANISOU  753  CG  PRO A 938    10676   9508   9203    -23  -2661   -990
ATOM    754  CD  PRO A 938      11.153   4.649 -36.120  1.00 72.04           C  
ANISOU  754  CD  PRO A 938     9712   8946   8715    -93  -2602   -926
ATOM    755  HA  PRO A 938       8.407   5.171 -37.604  1.00  0.00           H  
ATOM    756  HB2 PRO A 938       8.722   2.484 -36.925  1.00  0.00           H  
ATOM    757  HB3 PRO A 938       9.697   3.332 -38.106  1.00  0.00           H  
ATOM    758  HG2 PRO A 938      10.353   2.884 -35.181  1.00  0.00           H  
ATOM    759  HG3 PRO A 938      11.378   2.507 -36.564  1.00  0.00           H  
ATOM    760  HD3 PRO A 938      11.781   4.868 -36.986  1.00  0.00           H  
ATOM    761  HD2 PRO A 938      11.750   4.807 -35.221  1.00  0.00           H  
ATOM    762  N   GLN A 939       7.918   4.596 -34.367  1.00 67.61           N  
ANISOU  762  N   GLN A 939     9252   8325   8111   -204  -2032   -774
ATOM    763  CA  GLN A 939       6.961   4.500 -33.250  1.00 66.36           C  
ANISOU  763  CA  GLN A 939     9076   8135   8004   -289  -1865   -740
ATOM    764  C   GLN A 939       6.050   5.758 -33.174  1.00 68.88           C  
ANISOU  764  C   GLN A 939     9313   8519   8340   -288  -1620   -626
ATOM    765  O   GLN A 939       4.873   5.605 -32.844  1.00 67.37           O  
ANISOU  765  O   GLN A 939     9229   8302   8066   -258  -1458   -582
ATOM    766  CB  GLN A 939       7.728   4.257 -31.917  1.00 68.30           C  
ANISOU  766  CB  GLN A 939     9152   8349   8450   -451  -1957   -786
ATOM    767  CG  GLN A 939       8.632   5.397 -31.358  1.00 77.62           C  
ANISOU  767  CG  GLN A 939    10035   9616   9841   -554  -1968   -750
ATOM    768  CD  GLN A 939       9.965   5.615 -32.094  1.00 79.26           C  
ANISOU  768  CD  GLN A 939    10153   9866  10097   -529  -2181   -800
ATOM    769  OE1 GLN A 939      10.474   4.730 -32.777  1.00 70.91           O  
ANISOU  769  OE1 GLN A 939     9236   8753   8954   -471  -2382   -885
ATOM    770  NE2 GLN A 939      10.552   6.803 -31.948  1.00 67.19           N  
ANISOU  770  NE2 GLN A 939     8389   8436   8704   -562  -2148   -750
ATOM    771  H   GLN A 939       8.887   4.676 -34.090  1.00  0.00           H  
ATOM    772  HA  GLN A 939       6.324   3.631 -33.430  1.00  0.00           H  
ATOM    773  HB2 GLN A 939       6.988   4.026 -31.149  1.00  0.00           H  
ATOM    774  HB3 GLN A 939       8.311   3.339 -32.005  1.00  0.00           H  
ATOM    775  HG2 GLN A 939       8.080   6.335 -31.296  1.00  0.00           H  
ATOM    776  HG3 GLN A 939       8.894   5.149 -30.328  1.00  0.00           H  
ATOM    777 HE22 GLN A 939      11.443   6.977 -32.388  1.00  0.00           H  
ATOM    778 HE21 GLN A 939      10.114   7.530 -31.400  1.00  0.00           H  
ATOM    779  N   HIS A 940       6.575   6.954 -33.513  1.00 64.95           N  
ANISOU  779  N   HIS A 940     8633   8102   7943   -309  -1602   -580
ATOM    780  CA  HIS A 940       5.836   8.226 -33.520  1.00 63.06           C  
ANISOU  780  CA  HIS A 940     8319   7916   7726   -304  -1407   -482
ATOM    781  C   HIS A 940       5.151   8.441 -34.896  1.00 62.55           C  
ANISOU  781  C   HIS A 940     8429   7848   7490   -179  -1331   -428
ATOM    782  O   HIS A 940       4.130   9.124 -34.920  1.00 60.85           O  
ANISOU  782  O   HIS A 940     8226   7638   7258   -175  -1154   -349
ATOM    783  CB  HIS A 940       6.815   9.393 -33.267  1.00 64.66           C  
ANISOU  783  CB  HIS A 940     8297   8198   8072   -343  -1428   -458
ATOM    784  CG  HIS A 940       7.395   9.470 -31.873  1.00 69.42           C  
ANISOU  784  CG  HIS A 940     8705   8816   8856   -471  -1459   -481
ATOM    785  ND1 HIS A 940       8.768   9.366 -31.623  1.00 71.01           N  
ANISOU  785  ND1 HIS A 940     8880   8983   9120   -561  -1342   -460
ATOM    786  CD2 HIS A 940       6.743   9.677 -30.673  1.00 73.12           C  
ANISOU  786  CD2 HIS A 940     8992   9332   9458   -517  -1584   -510
ATOM    787  CE1 HIS A 940       8.890   9.518 -30.311  1.00 71.34           C  
ANISOU  787  CE1 HIS A 940     8739   9044   9323   -664  -1395   -473
ATOM    788  NE2 HIS A 940       7.722   9.702 -29.696  1.00 72.94           N  
ANISOU  788  NE2 HIS A 940     8831   9301   9581   -646  -1536   -501
ATOM    789  H   HIS A 940       7.539   7.002 -33.810  1.00  0.00           H  
ATOM    790  HA  HIS A 940       5.067   8.229 -32.745  1.00  0.00           H  
ATOM    791  HB2 HIS A 940       7.637   9.351 -33.984  1.00  0.00           H  
ATOM    792  HB3 HIS A 940       6.314  10.347 -33.440  1.00  0.00           H  
ATOM    793  HD2 HIS A 940       5.698   9.814 -30.444  1.00  0.00           H  
ATOM    794  HE1 HIS A 940       9.839   9.494 -29.794  1.00  0.00           H  
ATOM    795  HE2 HIS A 940       7.582   9.843 -28.705  1.00  0.00           H  
ATOM    796  N   ARG A 941       5.674   7.859 -35.996  1.00 57.11           N  
ANISOU  796  N   ARG A 941     7876   7146   6678    -77  -1468   -467
ATOM    797  CA  ARG A 941       5.136   7.971 -37.365  1.00 55.94           C  
ANISOU  797  CA  ARG A 941     7912   6988   6356     49  -1404   -409
ATOM    798  C   ARG A 941       3.924   7.021 -37.549  1.00 58.15           C  
ANISOU  798  C   ARG A 941     8371   7220   6504     95  -1261   -374
ATOM    799  O   ARG A 941       3.005   7.401 -38.275  1.00 56.90           O  
ANISOU  799  O   ARG A 941     8264   7070   6287    135  -1098   -275
ATOM    800  CB  ARG A 941       6.246   7.611 -38.383  1.00 56.27           C  
ANISOU  800  CB  ARG A 941     8063   7025   6293    156  -1597   -463
ATOM    801  CG  ARG A 941       7.247   8.760 -38.595  1.00 60.46           C  
ANISOU  801  CG  ARG A 941     8446   7616   6909    165  -1665   -447
ATOM    802  CD  ARG A 941       8.472   8.367 -39.432  1.00 68.18           C  
ANISOU  802  CD  ARG A 941     9522   8593   7792    277  -1873   -505
ATOM    803  NE  ARG A 941       9.347   9.529 -39.650  1.00 73.45           N  
ANISOU  803  NE  ARG A 941    10012   9325   8569    282  -1954   -504
ATOM    804  CZ  ARG A 941       9.260  10.436 -40.635  1.00 81.37           C  
ANISOU  804  CZ  ARG A 941    11047  10347   9524    361  -1906   -436
ATOM    805  NH1 ARG A 941       8.340  10.360 -41.602  1.00 62.04           N  
ANISOU  805  NH1 ARG A 941     8793   7853   6927    429  -1777   -355
ATOM    806  NH2 ARG A 941      10.120  11.453 -40.659  1.00 66.65           N1+
ANISOU  806  NH2 ARG A 941     9021   8543   7759    378  -1987   -445
ATOM    807  H   ARG A 941       6.518   7.311 -35.899  1.00  0.00           H  
ATOM    808  HA  ARG A 941       4.801   8.995 -37.549  1.00  0.00           H  
ATOM    809  HB2 ARG A 941       6.772   6.714 -38.055  1.00  0.00           H  
ATOM    810  HB3 ARG A 941       5.816   7.360 -39.355  1.00  0.00           H  
ATOM    811  HG2 ARG A 941       6.723   9.582 -39.086  1.00  0.00           H  
ATOM    812  HG3 ARG A 941       7.583   9.144 -37.630  1.00  0.00           H  
ATOM    813  HD2 ARG A 941       9.046   7.594 -38.919  1.00  0.00           H  
ATOM    814  HD3 ARG A 941       8.170   7.949 -40.392  1.00  0.00           H  
ATOM    815  HE  ARG A 941      10.067   9.671 -38.951  1.00  0.00           H  
ATOM    816 HH12 ARG A 941       8.333  11.053 -42.339  1.00  0.00           H  
ATOM    817 HH11 ARG A 941       7.682   9.597 -41.616  1.00  0.00           H  
ATOM    818 HH22 ARG A 941      10.066  12.128 -41.409  1.00  0.00           H  
ATOM    819 HH21 ARG A 941      10.826  11.555 -39.944  1.00  0.00           H  
ATOM    820  N   SER A 942       3.902   5.847 -36.883  1.00 54.55           N  
ANISOU  820  N   SER A 942     8004   6713   6011     88  -1321   -450
ATOM    821  CA  SER A 942       2.775   4.892 -36.874  1.00 53.96           C  
ANISOU  821  CA  SER A 942     8099   6595   5807    148  -1187   -425
ATOM    822  C   SER A 942       1.641   5.405 -35.943  1.00 53.99           C  
ANISOU  822  C   SER A 942     7974   6619   5919     63   -985   -352
ATOM    823  O   SER A 942       0.474   5.188 -36.274  1.00 53.04           O  
ANISOU  823  O   SER A 942     7937   6499   5716    120   -812   -274
ATOM    824  CB  SER A 942       3.259   3.485 -36.435  1.00 59.58           C  
ANISOU  824  CB  SER A 942     8949   7236   6452    171  -1329   -538
ATOM    825  OG  SER A 942       3.833   3.443 -35.139  1.00 72.10           O  
ANISOU  825  OG  SER A 942    10373   8804   8216     30  -1415   -601
ATOM    826  H   SER A 942       4.698   5.595 -36.313  1.00  0.00           H  
ATOM    827  HA  SER A 942       2.376   4.806 -37.888  1.00  0.00           H  
ATOM    828  HB2 SER A 942       2.427   2.779 -36.459  1.00  0.00           H  
ATOM    829  HB3 SER A 942       3.995   3.106 -37.145  1.00  0.00           H  
ATOM    830  HG  SER A 942       4.747   3.735 -35.199  1.00  0.00           H  
ATOM    831  N   GLY A 943       1.984   6.117 -34.848  1.00 48.43           N  
ANISOU  831  N   GLY A 943     7067   5935   5400    -65  -1009   -370
ATOM    832  CA  GLY A 943       1.033   6.750 -33.928  1.00 46.49           C  
ANISOU  832  CA  GLY A 943     6691   5707   5267   -146   -845   -309
ATOM    833  C   GLY A 943       0.430   8.054 -34.493  1.00 48.75           C  
ANISOU  833  C   GLY A 943     6902   6040   5581   -139   -719   -205
ATOM    834  O   GLY A 943      -0.718   8.363 -34.174  1.00 47.89           O  
ANISOU  834  O   GLY A 943     6768   5935   5493   -153   -560   -136
ATOM    835  H   GLY A 943       2.964   6.244 -34.643  1.00  0.00           H  
ATOM    836  HA2 GLY A 943       0.239   6.049 -33.665  1.00  0.00           H  
ATOM    837  HA3 GLY A 943       1.561   6.985 -33.004  1.00  0.00           H  
ATOM    838  N   TRP A 944       1.178   8.794 -35.339  1.00 44.46           N  
ANISOU  838  N   TRP A 944     6323   5528   5044   -116   -800   -196
ATOM    839  CA  TRP A 944       0.770  10.045 -36.001  1.00 42.89           C  
ANISOU  839  CA  TRP A 944     6077   5355   4865   -104   -711   -104
ATOM    840  C   TRP A 944      -0.283   9.753 -37.101  1.00 46.22           C  
ANISOU  840  C   TRP A 944     6653   5755   5154    -23   -587    -20
ATOM    841  O   TRP A 944      -1.249  10.511 -37.196  1.00 45.15           O  
ANISOU  841  O   TRP A 944     6469   5622   5063    -49   -448     70
ATOM    842  CB  TRP A 944       2.012  10.740 -36.608  1.00 42.12           C  
ANISOU  842  CB  TRP A 944     5932   5286   4786    -76   -845   -124
ATOM    843  CG  TRP A 944       1.740  11.910 -37.510  1.00 42.65           C  
ANISOU  843  CG  TRP A 944     5999   5359   4848    -44   -782    -37
ATOM    844  CD1 TRP A 944       2.092  12.001 -38.814  1.00 46.33           C  
ANISOU  844  CD1 TRP A 944     6581   5812   5208     47   -832     -7
ATOM    845  CD2 TRP A 944       1.016  13.138 -37.197  1.00 41.21           C  
ANISOU  845  CD2 TRP A 944     5710   5182   4767    -99   -672     31
ATOM    846  NE1 TRP A 944       1.665  13.211 -39.318  1.00 45.34           N  
ANISOU  846  NE1 TRP A 944     6424   5679   5122     42   -760     77
ATOM    847  CE2 TRP A 944       0.993  13.954 -38.372  1.00 45.67           C  
ANISOU  847  CE2 TRP A 944     6330   5731   5293    -47   -669     97
ATOM    848  CE3 TRP A 944       0.367  13.649 -36.041  1.00 41.70           C  
ANISOU  848  CE3 TRP A 944     5645   5252   4946   -184   -589     38
ATOM    849  CZ2 TRP A 944       0.372  15.218 -38.399  1.00 44.10           C  
ANISOU  849  CZ2 TRP A 944     6066   5518   5174    -82   -595    166
ATOM    850  CZ3 TRP A 944      -0.268  14.911 -36.058  1.00 42.27           C  
ANISOU  850  CZ3 TRP A 944     5654   5317   5088   -208   -514    105
ATOM    851  CH2 TRP A 944      -0.259  15.694 -37.232  1.00 43.10           C  
ANISOU  851  CH2 TRP A 944     5817   5401   5159   -161   -523    165
ATOM    852  H   TRP A 944       2.124   8.496 -35.532  1.00  0.00           H  
ATOM    853  HA  TRP A 944       0.320  10.709 -35.259  1.00  0.00           H  
ATOM    854  HB2 TRP A 944       2.645  11.110 -35.800  1.00  0.00           H  
ATOM    855  HB3 TRP A 944       2.618  10.018 -37.156  1.00  0.00           H  
ATOM    856  HD1 TRP A 944       2.633  11.242 -39.358  1.00  0.00           H  
ATOM    857  HE1 TRP A 944       1.815  13.505 -40.276  1.00  0.00           H  
ATOM    858  HE3 TRP A 944       0.350  13.063 -35.134  1.00  0.00           H  
ATOM    859  HZ2 TRP A 944       0.378  15.809 -39.301  1.00  0.00           H  
ATOM    860  HZ3 TRP A 944      -0.761  15.277 -35.171  1.00  0.00           H  
ATOM    861  HH2 TRP A 944      -0.738  16.658 -37.237  1.00  0.00           H  
ATOM    862  N   LYS A 945      -0.118   8.655 -37.869  1.00 43.92           N  
ANISOU  862  N   LYS A 945     6546   5439   4703     75   -635    -46
ATOM    863  CA  LYS A 945      -1.086   8.163 -38.869  1.00 44.34           C  
ANISOU  863  CA  LYS A 945     6763   5476   4609    169   -504     40
ATOM    864  C   LYS A 945      -2.410   7.742 -38.178  1.00 46.56           C  
ANISOU  864  C   LYS A 945     7029   5755   4906    149   -335     81
ATOM    865  O   LYS A 945      -3.463   7.921 -38.786  1.00 45.36           O  
ANISOU  865  O   LYS A 945     6900   5608   4725    176   -171    193
ATOM    866  CB  LYS A 945      -0.486   6.970 -39.650  1.00 49.05           C  
ANISOU  866  CB  LYS A 945     7578   6046   5014    296   -606    -13
ATOM    867  CG  LYS A 945       0.600   7.376 -40.663  1.00 67.10           C  
ANISOU  867  CG  LYS A 945     9917   8332   7245    353   -746    -24
ATOM    868  CD  LYS A 945       1.215   6.159 -41.384  1.00 82.17           C  
ANISOU  868  CD  LYS A 945    12076  10208   8936    502   -827    -61
ATOM    869  CE  LYS A 945       2.398   6.506 -42.303  1.00 95.75           C  
ANISOU  869  CE  LYS A 945    13855  11925  10600    568  -1003    -93
ATOM    870  NZ  LYS A 945       3.567   6.974 -41.536  1.00106.63           N1+
ANISOU  870  NZ  LYS A 945    15123  13313  12079    517  -1233   -229
ATOM    871  H   LYS A 945       0.705   8.084 -37.736  1.00  0.00           H  
ATOM    872  HA  LYS A 945      -1.315   8.972 -39.567  1.00  0.00           H  
ATOM    873  HB2 LYS A 945      -0.080   6.236 -38.949  1.00  0.00           H  
ATOM    874  HB3 LYS A 945      -1.275   6.450 -40.199  1.00  0.00           H  
ATOM    875  HG2 LYS A 945       0.173   8.056 -41.402  1.00  0.00           H  
ATOM    876  HG3 LYS A 945       1.376   7.944 -40.153  1.00  0.00           H  
ATOM    877  HD2 LYS A 945       1.535   5.418 -40.650  1.00  0.00           H  
ATOM    878  HD3 LYS A 945       0.438   5.672 -41.976  1.00  0.00           H  
ATOM    879  HE2 LYS A 945       2.693   5.627 -42.877  1.00  0.00           H  
ATOM    880  HE3 LYS A 945       2.110   7.272 -43.023  1.00  0.00           H  
ATOM    881  HZ1 LYS A 945       3.866   6.252 -40.896  1.00  0.00           H  
ATOM    882  HZ2 LYS A 945       4.317   7.198 -42.174  1.00  0.00           H  
ATOM    883  HZ3 LYS A 945       3.315   7.803 -41.017  1.00  0.00           H  
ATOM    884  N   GLN A 946      -2.344   7.271 -36.913  1.00 43.11           N  
ANISOU  884  N   GLN A 946     6546   5308   4527    100   -376     -3
ATOM    885  CA  GLN A 946      -3.488   6.881 -36.081  1.00 42.59           C  
ANISOU  885  CA  GLN A 946     6460   5237   4484     86   -237     19
ATOM    886  C   GLN A 946      -4.262   8.141 -35.608  1.00 44.21           C  
ANISOU  886  C   GLN A 946     6485   5470   4843     -4   -119    102
ATOM    887  O   GLN A 946      -5.487   8.074 -35.616  1.00 44.62           O  
ANISOU  887  O   GLN A 946     6532   5531   4889     17     39    183
ATOM    888  CB  GLN A 946      -3.006   6.034 -34.872  1.00 44.07           C  
ANISOU  888  CB  GLN A 946     6649   5391   4703     48   -336    -95
ATOM    889  CG  GLN A 946      -3.842   4.744 -34.702  1.00 72.22           C  
ANISOU  889  CG  GLN A 946    10388   8922   8132    147   -281   -120
ATOM    890  CD  GLN A 946      -3.636   4.024 -33.366  1.00 92.80           C  
ANISOU  890  CD  GLN A 946    12948  11492  10819     84   -299   -188
ATOM    891  OE1 GLN A 946      -4.605   3.618 -32.730  1.00 86.97           O  
ANISOU  891  OE1 GLN A 946    12151  10765  10128     73   -158   -139
ATOM    892  NE2 GLN A 946      -2.384   3.844 -32.937  1.00 85.94           N  
ANISOU  892  NE2 GLN A 946    12104  10575   9975     38   -480   -298
ATOM    893  H   GLN A 946      -1.437   7.176 -36.480  1.00  0.00           H  
ATOM    894  HA  GLN A 946      -4.151   6.278 -36.709  1.00  0.00           H  
ATOM    895  HB2 GLN A 946      -1.960   5.748 -34.996  1.00  0.00           H  
ATOM    896  HB3 GLN A 946      -3.024   6.615 -33.946  1.00  0.00           H  
ATOM    897  HG2 GLN A 946      -4.902   4.990 -34.788  1.00  0.00           H  
ATOM    898  HG3 GLN A 946      -3.624   4.047 -35.512  1.00  0.00           H  
ATOM    899 HE22 GLN A 946      -2.203   3.395 -32.054  1.00  0.00           H  
ATOM    900 HE21 GLN A 946      -1.611   4.187 -33.488  1.00  0.00           H  
ATOM    901  N   GLU A 947      -3.591   9.272 -35.275  1.00 38.42           N  
ANISOU  901  N   GLU A 947     5605   4750   4243    -94   -198     83
ATOM    902  CA  GLU A 947      -4.235  10.556 -34.908  1.00 36.42           C  
ANISOU  902  CA  GLU A 947     5196   4512   4129   -171   -121    146
ATOM    903  C   GLU A 947      -5.022  11.133 -36.118  1.00 41.24           C  
ANISOU  903  C   GLU A 947     5826   5123   4719   -144    -18    265
ATOM    904  O   GLU A 947      -6.139  11.611 -35.915  1.00 41.44           O  
ANISOU  904  O   GLU A 947     5780   5151   4815   -176    100    337
ATOM    905  CB  GLU A 947      -3.201  11.583 -34.358  1.00 36.47           C  
ANISOU  905  CB  GLU A 947     5077   4534   4248   -239   -235     99
ATOM    906  CG  GLU A 947      -3.815  12.983 -34.058  1.00 37.83           C  
ANISOU  906  CG  GLU A 947     5111   4713   4547   -303   -173    150
ATOM    907  CD  GLU A 947      -2.911  14.017 -33.380  1.00 51.81           C  
ANISOU  907  CD  GLU A 947     6770   6504   6411   -344   -262    115
ATOM    908  OE1 GLU A 947      -1.706  13.753 -33.193  1.00 50.51           O  
ANISOU  908  OE1 GLU A 947     6590   6356   6244   -345   -369     45
ATOM    909  OE2 GLU A 947      -3.454  15.097 -33.058  1.00 44.67           O1-
ANISOU  909  OE2 GLU A 947     5789   5597   5585   -372   -225    158
ATOM    910  H   GLU A 947      -2.581   9.266 -35.277  1.00  0.00           H  
ATOM    911  HA  GLU A 947      -4.953  10.352 -34.110  1.00  0.00           H  
ATOM    912  HB2 GLU A 947      -2.755  11.177 -33.448  1.00  0.00           H  
ATOM    913  HB3 GLU A 947      -2.377  11.699 -35.064  1.00  0.00           H  
ATOM    914  HG2 GLU A 947      -4.156  13.446 -34.983  1.00  0.00           H  
ATOM    915  HG3 GLU A 947      -4.704  12.863 -33.439  1.00  0.00           H  
ATOM    916  N   ILE A 948      -4.455  11.045 -37.341  1.00 37.07           N  
ANISOU  916  N   ILE A 948     5394   4588   4103    -88    -70    288
ATOM    917  CA  ILE A 948      -5.055  11.518 -38.602  1.00 37.44           C  
ANISOU  917  CA  ILE A 948     5481   4621   4122    -64     19    409
ATOM    918  C   ILE A 948      -6.290  10.641 -38.960  1.00 42.50           C  
ANISOU  918  C   ILE A 948     6189   5266   4693    -15    190    493
ATOM    919  O   ILE A 948      -7.301  11.215 -39.363  1.00 40.78           O  
ANISOU  919  O   ILE A 948     5899   5045   4550    -54    310    600
ATOM    920  CB  ILE A 948      -4.029  11.501 -39.790  1.00 40.85           C  
ANISOU  920  CB  ILE A 948     6034   5039   4450      4    -82    407
ATOM    921  CG1 ILE A 948      -2.872  12.504 -39.531  1.00 40.33           C  
ANISOU  921  CG1 ILE A 948     5871   4976   4476    -39   -226    350
ATOM    922  CG2 ILE A 948      -4.666  11.755 -41.182  1.00 41.59           C  
ANISOU  922  CG2 ILE A 948     6218   5104   4478     43     31    546
ATOM    923  CD1 ILE A 948      -1.693  12.409 -40.511  1.00 45.34           C  
ANISOU  923  CD1 ILE A 948     6613   5606   5010     40   -364    313
ATOM    924  H   ILE A 948      -3.533  10.637 -37.419  1.00  0.00           H  
ATOM    925  HA  ILE A 948      -5.399  12.545 -38.455  1.00  0.00           H  
ATOM    926  HB  ILE A 948      -3.584  10.504 -39.826  1.00  0.00           H  
ATOM    927 HG12 ILE A 948      -3.263  13.518 -39.557  1.00  0.00           H  
ATOM    928 HG13 ILE A 948      -2.478  12.375 -38.524  1.00  0.00           H  
ATOM    929 HG21 ILE A 948      -3.934  11.737 -41.987  1.00  0.00           H  
ATOM    930 HG22 ILE A 948      -5.402  10.997 -41.443  1.00  0.00           H  
ATOM    931 HG23 ILE A 948      -5.174  12.719 -41.208  1.00  0.00           H  
ATOM    932 HD11 ILE A 948      -0.917  13.123 -40.245  1.00  0.00           H  
ATOM    933 HD12 ILE A 948      -1.247  11.414 -40.507  1.00  0.00           H  
ATOM    934 HD13 ILE A 948      -1.993  12.647 -41.530  1.00  0.00           H  
ATOM    935  N   ASP A 949      -6.217   9.306 -38.764  1.00 41.37           N  
ANISOU  935  N   ASP A 949     6181   5129   4410     75    194    442
ATOM    936  CA  ASP A 949      -7.295   8.329 -39.019  1.00 43.58           C  
ANISOU  936  CA  ASP A 949     6543   5421   4594    155    360    510
ATOM    937  C   ASP A 949      -8.463   8.545 -38.020  1.00 46.27           C  
ANISOU  937  C   ASP A 949     6734   5781   5065     94    476    544
ATOM    938  O   ASP A 949      -9.613   8.503 -38.457  1.00 45.58           O  
ANISOU  938  O   ASP A 949     6617   5713   4989    112    641    662
ATOM    939  CB  ASP A 949      -6.800   6.857 -38.918  1.00 47.36           C  
ANISOU  939  CB  ASP A 949     7204   5891   4900    269    303    414
ATOM    940  CG  ASP A 949      -5.923   6.359 -40.077  1.00 66.46           C  
ANISOU  940  CG  ASP A 949     9815   8291   7145    372    221    403
ATOM    941  OD1 ASP A 949      -5.911   7.015 -41.142  1.00 66.64           O  
ANISOU  941  OD1 ASP A 949     9832   8307   7180    357    210    474
ATOM    942  OD2 ASP A 949      -5.285   5.303 -39.879  1.00 76.34           O1-
ANISOU  942  OD2 ASP A 949    11234   9525   8246    475    155    320
ATOM    943  H   ASP A 949      -5.344   8.909 -38.442  1.00  0.00           H  
ATOM    944  HA  ASP A 949      -7.688   8.511 -40.023  1.00  0.00           H  
ATOM    945  HB2 ASP A 949      -6.253   6.712 -37.985  1.00  0.00           H  
ATOM    946  HB3 ASP A 949      -7.650   6.174 -38.876  1.00  0.00           H  
ATOM    947  N   ILE A 950      -8.167   8.804 -36.728  1.00 42.07           N  
ANISOU  947  N   ILE A 950     6101   5246   4637     21    389    447
ATOM    948  CA  ILE A 950      -9.144   8.984 -35.638  1.00 41.21           C  
ANISOU  948  CA  ILE A 950     5858   5151   4651    -32    470    462
ATOM    949  C   ILE A 950      -9.893  10.336 -35.813  1.00 44.57           C  
ANISOU  949  C   ILE A 950     6131   5579   5225   -116    527    563
ATOM    950  O   ILE A 950     -11.114  10.327 -35.683  1.00 44.89           O  
ANISOU  950  O   ILE A 950     6106   5638   5314   -111    662    650
ATOM    951  CB  ILE A 950      -8.464   8.903 -34.223  1.00 43.50           C  
ANISOU  951  CB  ILE A 950     6108   5425   4995    -79    362    337
ATOM    952  CG1 ILE A 950      -8.031   7.440 -33.931  1.00 44.25           C  
ANISOU  952  CG1 ILE A 950     6361   5503   4950     10    336    255
ATOM    953  CG2 ILE A 950      -9.303   9.457 -33.039  1.00 43.82           C  
ANISOU  953  CG2 ILE A 950     5999   5473   5179   -144    422    356
ATOM    954  CD1 ILE A 950      -7.042   7.265 -32.768  1.00 47.81           C  
ANISOU  954  CD1 ILE A 950     6808   5919   5437    -42    194    129
ATOM    955  H   ILE A 950      -7.195   8.812 -36.447  1.00  0.00           H  
ATOM    956  HA  ILE A 950      -9.887   8.184 -35.704  1.00  0.00           H  
ATOM    957  HB  ILE A 950      -7.555   9.509 -34.265  1.00  0.00           H  
ATOM    958 HG12 ILE A 950      -8.915   6.839 -33.737  1.00  0.00           H  
ATOM    959 HG13 ILE A 950      -7.587   6.990 -34.819  1.00  0.00           H  
ATOM    960 HG21 ILE A 950      -8.794   9.334 -32.084  1.00  0.00           H  
ATOM    961 HG22 ILE A 950      -9.489  10.526 -33.136  1.00  0.00           H  
ATOM    962 HG23 ILE A 950     -10.266   8.951 -32.966  1.00  0.00           H  
ATOM    963 HD11 ILE A 950      -6.709   6.229 -32.694  1.00  0.00           H  
ATOM    964 HD12 ILE A 950      -6.156   7.885 -32.901  1.00  0.00           H  
ATOM    965 HD13 ILE A 950      -7.496   7.523 -31.812  1.00  0.00           H  
ATOM    966  N   LEU A 951      -9.204  11.450 -36.143  1.00 41.27           N  
ANISOU  966  N   LEU A 951     5660   5141   4880   -184    421    553
ATOM    967  CA  LEU A 951      -9.829  12.781 -36.304  1.00 41.85           C  
ANISOU  967  CA  LEU A 951     5609   5197   5094   -264    441    634
ATOM    968  C   LEU A 951     -10.626  12.870 -37.638  1.00 47.62           C  
ANISOU  968  C   LEU A 951     6361   5919   5814   -251    559    778
ATOM    969  O   LEU A 951     -11.594  13.629 -37.681  1.00 47.54           O  
ANISOU  969  O   LEU A 951     6234   5899   5930   -312    623    864
ATOM    970  CB  LEU A 951      -8.749  13.892 -36.230  1.00 41.42           C  
ANISOU  970  CB  LEU A 951     5518   5120   5102   -317    294    579
ATOM    971  CG  LEU A 951      -9.299  15.324 -35.975  1.00 46.53           C  
ANISOU  971  CG  LEU A 951     6045   5735   5899   -396    275    625
ATOM    972  CD1 LEU A 951     -10.034  15.446 -34.626  1.00 46.18           C  
ANISOU  972  CD1 LEU A 951     5890   5702   5955   -436    295    592
ATOM    973  CD2 LEU A 951      -8.183  16.377 -36.071  1.00 49.35           C  
ANISOU  973  CD2 LEU A 951     6405   6071   6277   -411    140    575
ATOM    974  H   LEU A 951      -8.198  11.408 -36.243  1.00  0.00           H  
ATOM    975  HA  LEU A 951     -10.530  12.908 -35.478  1.00  0.00           H  
ATOM    976  HB2 LEU A 951      -8.047  13.657 -35.427  1.00  0.00           H  
ATOM    977  HB3 LEU A 951      -8.148  13.882 -37.143  1.00  0.00           H  
ATOM    978  HG  LEU A 951     -10.015  15.569 -36.759  1.00  0.00           H  
ATOM    979 HD11 LEU A 951     -10.297  16.479 -34.404  1.00  0.00           H  
ATOM    980 HD12 LEU A 951     -10.965  14.880 -34.611  1.00  0.00           H  
ATOM    981 HD13 LEU A 951      -9.410  15.085 -33.812  1.00  0.00           H  
ATOM    982 HD21 LEU A 951      -8.576  17.383 -35.920  1.00  0.00           H  
ATOM    983 HD22 LEU A 951      -7.411  16.207 -35.321  1.00  0.00           H  
ATOM    984 HD23 LEU A 951      -7.708  16.363 -37.051  1.00  0.00           H  
ATOM    985  N   ARG A 952     -10.261  12.082 -38.672  1.00 45.43           N  
ANISOU  985  N   ARG A 952     6232   5643   5386   -170    587    809
ATOM    986  CA  ARG A 952     -10.940  11.998 -39.978  1.00 47.25           C  
ANISOU  986  CA  ARG A 952     6510   5864   5577   -144    717    958
ATOM    987  C   ARG A 952     -12.300  11.248 -39.859  1.00 52.09           C  
ANISOU  987  C   ARG A 952     7063   6519   6210   -116    905   1047
ATOM    988  O   ARG A 952     -13.201  11.572 -40.635  1.00 53.68           O  
ANISOU  988  O   ARG A 952     7199   6715   6483   -151   1023   1192
ATOM    989  CB  ARG A 952      -9.974  11.328 -40.995  1.00 49.60           C  
ANISOU  989  CB  ARG A 952     7010   6157   5678    -37    696    950
ATOM    990  CG  ARG A 952     -10.569  10.928 -42.365  1.00 64.86           C  
ANISOU  990  CG  ARG A 952     9023   8068   7554     -7    813   1109
ATOM    991  CD  ARG A 952      -9.538  10.718 -43.491  1.00 76.56           C  
ANISOU  991  CD  ARG A 952    10683   9517   8890     62    707   1082
ATOM    992  NE  ARG A 952      -8.428   9.816 -43.124  1.00 87.65           N  
ANISOU  992  NE  ARG A 952    12240  10947  10115    181    644    968
ATOM    993  CZ  ARG A 952      -7.137   9.949 -43.472  1.00104.51           C  
ANISOU  993  CZ  ARG A 952    14508  13062  12137    242    492    887
ATOM    994  NH1 ARG A 952      -6.697  10.967 -44.218  1.00 93.37           N  
ANISOU  994  NH1 ARG A 952    13100  11611  10765    206    397    908
ATOM    995  NH2 ARG A 952      -6.249   9.036 -43.076  1.00 92.17           N1+
ANISOU  995  NH2 ARG A 952    13079  11515  10426    344    421    779
ATOM    996  H   ARG A 952      -9.454  11.484 -38.563  1.00  0.00           H  
ATOM    997  HA  ARG A 952     -11.153  13.010 -40.329  1.00  0.00           H  
ATOM    998  HB2 ARG A 952      -9.146  12.018 -41.165  1.00  0.00           H  
ATOM    999  HB3 ARG A 952      -9.529  10.435 -40.551  1.00  0.00           H  
ATOM   1000  HG2 ARG A 952     -11.162  10.020 -42.247  1.00  0.00           H  
ATOM   1001  HG3 ARG A 952     -11.266  11.699 -42.694  1.00  0.00           H  
ATOM   1002  HD2 ARG A 952     -10.033  10.319 -44.377  1.00  0.00           H  
ATOM   1003  HD3 ARG A 952      -9.140  11.689 -43.779  1.00  0.00           H  
ATOM   1004  HE  ARG A 952      -8.673   9.020 -42.553  1.00  0.00           H  
ATOM   1005 HH12 ARG A 952      -5.723  11.031 -44.467  1.00  0.00           H  
ATOM   1006 HH11 ARG A 952      -7.345  11.682 -44.512  1.00  0.00           H  
ATOM   1007 HH22 ARG A 952      -5.283   9.125 -43.347  1.00  0.00           H  
ATOM   1008 HH21 ARG A 952      -6.504   8.273 -42.455  1.00  0.00           H  
ATOM   1009  N   THR A 953     -12.450  10.303 -38.907  1.00 47.85           N  
ANISOU 1009  N   THR A 953     6541   6020   5619    -54    928    964
ATOM   1010  CA  THR A 953     -13.682   9.521 -38.672  1.00 48.24           C  
ANISOU 1010  CA  THR A 953     6541   6118   5671      1   1101   1031
ATOM   1011  C   THR A 953     -14.591  10.179 -37.590  1.00 50.96           C  
ANISOU 1011  C   THR A 953     6679   6472   6212    -89   1112   1040
ATOM   1012  O   THR A 953     -15.747   9.764 -37.492  1.00 52.21           O  
ANISOU 1012  O   THR A 953     6754   6672   6413    -57   1258   1121
ATOM   1013  CB  THR A 953     -13.364   8.073 -38.177  1.00 56.81           C  
ANISOU 1013  CB  THR A 953     7776   7228   6581    134   1117    937
ATOM   1014  OG1 THR A 953     -12.510   8.052 -37.045  1.00 60.06           O  
ANISOU 1014  OG1 THR A 953     8178   7618   7025     95    961    784
ATOM   1015  CG2 THR A 953     -12.704   7.217 -39.274  1.00 56.45           C  
ANISOU 1015  CG2 THR A 953     7949   7173   6325    248   1117    939
ATOM   1016  H   THR A 953     -11.676  10.090 -38.293  1.00  0.00           H  
ATOM   1017  HA  THR A 953     -14.265   9.449 -39.593  1.00  0.00           H  
ATOM   1018  HB  THR A 953     -14.283   7.558 -37.891  1.00  0.00           H  
ATOM   1019  HG1 THR A 953     -11.603   8.178 -37.334  1.00  0.00           H  
ATOM   1020 HG21 THR A 953     -12.491   6.209 -38.917  1.00  0.00           H  
ATOM   1021 HG22 THR A 953     -13.360   7.124 -40.140  1.00  0.00           H  
ATOM   1022 HG23 THR A 953     -11.768   7.650 -39.624  1.00  0.00           H  
ATOM   1023  N   LEU A 954     -14.106  11.173 -36.815  1.00 45.03           N  
ANISOU 1023  N   LEU A 954     5851   5685   5574   -187    958    957
ATOM   1024  CA  LEU A 954     -14.876  11.888 -35.780  1.00 43.59           C  
ANISOU 1024  CA  LEU A 954     5497   5503   5563   -261    942    951
ATOM   1025  C   LEU A 954     -15.466  13.158 -36.439  1.00 47.51           C  
ANISOU 1025  C   LEU A 954     5863   5965   6223   -364    939   1058
ATOM   1026  O   LEU A 954     -14.762  13.885 -37.145  1.00 46.90           O  
ANISOU 1026  O   LEU A 954     5825   5841   6156   -415    856   1072
ATOM   1027  CB  LEU A 954     -13.926  12.298 -34.623  1.00 41.91           C  
ANISOU 1027  CB  LEU A 954     5279   5268   5375   -296    790    806
ATOM   1028  CG  LEU A 954     -13.504  11.134 -33.693  1.00 44.98           C  
ANISOU 1028  CG  LEU A 954     5778   5671   5641   -222    766    691
ATOM   1029  CD1 LEU A 954     -12.323  11.550 -32.799  1.00 43.77           C  
ANISOU 1029  CD1 LEU A 954     5615   5490   5525   -277    616    576
ATOM   1030  CD2 LEU A 954     -14.661  10.577 -32.844  1.00 45.62           C  
ANISOU 1030  CD2 LEU A 954     5831   5785   5717   -155    877    699
ATOM   1031  H   LEU A 954     -13.159  11.493 -36.959  1.00  0.00           H  
ATOM   1032  HA  LEU A 954     -15.687  11.263 -35.400  1.00  0.00           H  
ATOM   1033  HB2 LEU A 954     -13.034  12.768 -35.044  1.00  0.00           H  
ATOM   1034  HB3 LEU A 954     -14.392  13.069 -34.006  1.00  0.00           H  
ATOM   1035  HG  LEU A 954     -13.166  10.308 -34.317  1.00  0.00           H  
ATOM   1036 HD11 LEU A 954     -11.969  10.713 -32.198  1.00  0.00           H  
ATOM   1037 HD12 LEU A 954     -11.479  11.902 -33.392  1.00  0.00           H  
ATOM   1038 HD13 LEU A 954     -12.602  12.356 -32.120  1.00  0.00           H  
ATOM   1039 HD21 LEU A 954     -14.345   9.692 -32.295  1.00  0.00           H  
ATOM   1040 HD22 LEU A 954     -15.020  11.309 -32.120  1.00  0.00           H  
ATOM   1041 HD23 LEU A 954     -15.505  10.264 -33.456  1.00  0.00           H  
ATOM   1042  N   TYR A 955     -16.748  13.424 -36.129  1.00 44.63           N  
ANISOU 1042  N   TYR A 955     5344   5620   5992   -394   1018   1131
ATOM   1043  CA  TYR A 955     -17.514  14.585 -36.594  1.00 45.07           C  
ANISOU 1043  CA  TYR A 955     5256   5637   6232   -502   1003   1234
ATOM   1044  C   TYR A 955     -18.523  14.893 -35.467  1.00 45.96           C  
ANISOU 1044  C   TYR A 955     5205   5763   6495   -533    984   1214
ATOM   1045  O   TYR A 955     -19.492  14.152 -35.296  1.00 46.41           O  
ANISOU 1045  O   TYR A 955     5180   5879   6576   -483   1113   1269
ATOM   1046  CB  TYR A 955     -18.138  14.311 -37.986  1.00 49.65           C  
ANISOU 1046  CB  TYR A 955     5814   6229   6822   -503   1164   1409
ATOM   1047  CG  TYR A 955     -18.804  15.518 -38.633  1.00 54.91           C  
ANISOU 1047  CG  TYR A 955     6362   6826   7675   -636   1120   1519
ATOM   1048  CD1 TYR A 955     -18.067  16.350 -39.511  1.00 57.41           C  
ANISOU 1048  CD1 TYR A 955     6773   7066   7974   -689   1045   1551
ATOM   1049  CD2 TYR A 955     -20.158  15.825 -38.352  1.00 57.57           C  
ANISOU 1049  CD2 TYR A 955     6496   7164   8214   -709   1137   1587
ATOM   1050  CE1 TYR A 955     -18.679  17.477 -40.105  1.00 59.75           C  
ANISOU 1050  CE1 TYR A 955     6979   7279   8446   -815    987   1649
ATOM   1051  CE2 TYR A 955     -20.768  16.957 -38.939  1.00 60.10           C  
ANISOU 1051  CE2 TYR A 955     6710   7404   8720   -842   1071   1683
ATOM   1052  CZ  TYR A 955     -20.029  17.783 -39.816  1.00 68.68           C  
ANISOU 1052  CZ  TYR A 955     7907   8404   9783   -897    997   1715
ATOM   1053  OH  TYR A 955     -20.621  18.873 -40.385  1.00 72.06           O  
ANISOU 1053  OH  TYR A 955     8247   8735  10398  -1032    919   1807
ATOM   1054  H   TYR A 955     -17.257  12.775 -35.542  1.00  0.00           H  
ATOM   1055  HA  TYR A 955     -16.838  15.437 -36.699  1.00  0.00           H  
ATOM   1056  HB2 TYR A 955     -17.365  13.947 -38.666  1.00  0.00           H  
ATOM   1057  HB3 TYR A 955     -18.863  13.497 -37.923  1.00  0.00           H  
ATOM   1058  HD1 TYR A 955     -17.031  16.129 -39.729  1.00  0.00           H  
ATOM   1059  HD2 TYR A 955     -20.730  15.199 -37.682  1.00  0.00           H  
ATOM   1060  HE1 TYR A 955     -18.108  18.103 -40.775  1.00  0.00           H  
ATOM   1061  HE2 TYR A 955     -21.800  17.187 -38.717  1.00  0.00           H  
ATOM   1062  HH  TYR A 955     -19.989  19.511 -40.723  1.00  0.00           H  
ATOM   1063  N   HIS A 956     -18.283  15.999 -34.740  1.00 39.68           N  
ANISOU 1063  N   HIS A 956     4374   4915   5788   -599    820   1131
ATOM   1064  CA  HIS A 956     -19.123  16.507 -33.645  1.00 38.26           C  
ANISOU 1064  CA  HIS A 956     4063   4733   5740   -624    765   1096
ATOM   1065  C   HIS A 956     -18.854  18.023 -33.518  1.00 41.07           C  
ANISOU 1065  C   HIS A 956     4389   5007   6210   -713    589   1061
ATOM   1066  O   HIS A 956     -17.742  18.490 -33.779  1.00 39.48           O  
ANISOU 1066  O   HIS A 956     4295   4763   5942   -726    499   1008
ATOM   1067  CB  HIS A 956     -18.864  15.706 -32.345  1.00 37.69           C  
ANISOU 1067  CB  HIS A 956     4051   4699   5572   -541    757    971
ATOM   1068  CG  HIS A 956     -19.933  15.836 -31.287  1.00 40.30           C  
ANISOU 1068  CG  HIS A 956     4256   5048   6009   -528    757    961
ATOM   1069  ND1 HIS A 956     -19.890  16.811 -30.285  1.00 40.74           N  
ANISOU 1069  ND1 HIS A 956     4275   5058   6148   -566    615    889
ATOM   1070  CD2 HIS A 956     -21.074  15.078 -31.118  1.00 42.24           C  
ANISOU 1070  CD2 HIS A 956     4409   5352   6287   -470    881   1020
ATOM   1071  CE1 HIS A 956     -20.983  16.605 -29.562  1.00 40.29           C  
ANISOU 1071  CE1 HIS A 956     4109   5029   6169   -533    646    900
ATOM   1072  NE2 HIS A 956     -21.720  15.587 -30.005  1.00 41.53           N  
ANISOU 1072  NE2 HIS A 956     4222   5253   6305   -475    805    978
ATOM   1073  H   HIS A 956     -17.461  16.552 -34.947  1.00  0.00           H  
ATOM   1074  HA  HIS A 956     -20.165  16.373 -33.949  1.00  0.00           H  
ATOM   1075  HB2 HIS A 956     -18.792  14.646 -32.580  1.00  0.00           H  
ATOM   1076  HB3 HIS A 956     -17.900  15.975 -31.910  1.00  0.00           H  
ATOM   1077  HD2 HIS A 956     -21.457  14.241 -31.681  1.00  0.00           H  
ATOM   1078  HE1 HIS A 956     -21.242  17.191 -28.695  1.00  0.00           H  
ATOM   1079  HE2 HIS A 956     -22.582  15.251 -29.599  1.00  0.00           H  
ATOM   1080  N   GLU A 957     -19.876  18.764 -33.046  1.00 37.79           N  
ANISOU 1080  N   GLU A 957     3833   4568   5959   -762    532   1082
ATOM   1081  CA  GLU A 957     -19.846  20.221 -32.807  1.00 37.07           C  
ANISOU 1081  CA  GLU A 957     3724   4388   5974   -833    351   1042
ATOM   1082  C   GLU A 957     -18.897  20.604 -31.632  1.00 38.36           C  
ANISOU 1082  C   GLU A 957     3993   4537   6045   -786    237    897
ATOM   1083  O   GLU A 957     -18.444  21.751 -31.610  1.00 38.29           O  
ANISOU 1083  O   GLU A 957     4029   4457   6063   -817     98    854
ATOM   1084  CB  GLU A 957     -21.286  20.742 -32.562  1.00 39.83           C  
ANISOU 1084  CB  GLU A 957     3899   4709   6526   -893    300   1100
ATOM   1085  CG  GLU A 957     -21.997  20.198 -31.294  1.00 51.33           C  
ANISOU 1085  CG  GLU A 957     5279   6217   8005   -830    310   1045
ATOM   1086  CD  GLU A 957     -23.345  20.866 -31.002  1.00 75.08           C  
ANISOU 1086  CD  GLU A 957     8131   9183  11214   -884    200   1071
ATOM   1087  OE1 GLU A 957     -24.314  20.114 -30.754  1.00 76.02           O  
ANISOU 1087  OE1 GLU A 957     8115   9362  11406   -851    275   1111
ATOM   1088  OE2 GLU A 957     -23.387  22.116 -31.005  1.00 61.54           O1-
ANISOU 1088  OE2 GLU A 957     6430   7371   9580   -949     29   1047
ATOM   1089  H   GLU A 957     -20.761  18.311 -32.856  1.00  0.00           H  
ATOM   1090  HA  GLU A 957     -19.462  20.697 -33.712  1.00  0.00           H  
ATOM   1091  HB2 GLU A 957     -21.254  21.832 -32.523  1.00  0.00           H  
ATOM   1092  HB3 GLU A 957     -21.896  20.509 -33.437  1.00  0.00           H  
ATOM   1093  HG2 GLU A 957     -22.121  19.117 -31.357  1.00  0.00           H  
ATOM   1094  HG3 GLU A 957     -21.375  20.371 -30.421  1.00  0.00           H  
ATOM   1095  N   HIS A 958     -18.599  19.665 -30.708  1.00 33.06           N  
ANISOU 1095  N   HIS A 958     3367   3928   5264   -708    302    826
ATOM   1096  CA  HIS A 958     -17.712  19.843 -29.543  1.00 30.23           C  
ANISOU 1096  CA  HIS A 958     3101   3564   4823   -668    222    704
ATOM   1097  C   HIS A 958     -16.443  18.965 -29.705  1.00 34.52           C  
ANISOU 1097  C   HIS A 958     3766   4139   5211   -630    264    656
ATOM   1098  O   HIS A 958     -15.843  18.581 -28.701  1.00 33.24           O  
ANISOU 1098  O   HIS A 958     3663   3992   4975   -592    244    569
ATOM   1099  CB  HIS A 958     -18.488  19.564 -28.232  1.00 29.49           C  
ANISOU 1099  CB  HIS A 958     2963   3487   4755   -624    216    652
ATOM   1100  CG  HIS A 958     -19.748  20.377 -28.046  1.00 32.84           C  
ANISOU 1100  CG  HIS A 958     3264   3875   5337   -658    146    692
ATOM   1101  ND1 HIS A 958     -19.802  21.743 -28.270  1.00 34.50           N  
ANISOU 1101  ND1 HIS A 958     3475   4009   5625   -703     -4    676
ATOM   1102  CD2 HIS A 958     -21.031  20.012 -27.708  1.00 35.61           C  
ANISOU 1102  CD2 HIS A 958     3491   4256   5782   -647    199    744
ATOM   1103  CE1 HIS A 958     -21.068  22.125 -28.094  1.00 34.74           C  
ANISOU 1103  CE1 HIS A 958     3381   4018   5800   -729    -52    717
ATOM   1104  NE2 HIS A 958     -21.868  21.126 -27.746  1.00 35.88           N  
ANISOU 1104  NE2 HIS A 958     3436   4231   5966   -698     71    762
ATOM   1105  H   HIS A 958     -18.997  18.741 -30.813  1.00  0.00           H  
ATOM   1106  HA  HIS A 958     -17.355  20.871 -29.513  1.00  0.00           H  
ATOM   1107  HB2 HIS A 958     -18.753  18.508 -28.163  1.00  0.00           H  
ATOM   1108  HB3 HIS A 958     -17.844  19.775 -27.378  1.00  0.00           H  
ATOM   1109  HD1 HIS A 958     -19.023  22.334 -28.530  1.00  0.00           H  
ATOM   1110  HD2 HIS A 958     -21.425  19.038 -27.466  1.00  0.00           H  
ATOM   1111  HE1 HIS A 958     -21.412  23.142 -28.212  1.00  0.00           H  
ATOM   1112  N   ILE A 959     -16.008  18.729 -30.955  1.00 33.55           N  
ANISOU 1112  N   ILE A 959     3682   4022   5045   -642    313    717
ATOM   1113  CA  ILE A 959     -14.689  18.220 -31.351  1.00 33.44           C  
ANISOU 1113  CA  ILE A 959     3785   4030   4890   -606    328    676
ATOM   1114  C   ILE A 959     -14.211  19.183 -32.474  1.00 38.25           C  
ANISOU 1114  C   ILE A 959     4436   4593   5503   -642    263    713
ATOM   1115  O   ILE A 959     -15.022  19.650 -33.282  1.00 38.75           O  
ANISOU 1115  O   ILE A 959     4460   4628   5636   -684    293    814
ATOM   1116  CB  ILE A 959     -14.734  16.717 -31.804  1.00 37.20           C  
ANISOU 1116  CB  ILE A 959     4305   4561   5267   -550    461    705
ATOM   1117  CG1 ILE A 959     -15.081  15.792 -30.602  1.00 36.98           C  
ANISOU 1117  CG1 ILE A 959     4278   4565   5206   -499    496    635
ATOM   1118  CG2 ILE A 959     -13.453  16.238 -32.532  1.00 38.30           C  
ANISOU 1118  CG2 ILE A 959     4571   4708   5272   -519    454    683
ATOM   1119  CD1 ILE A 959     -15.243  14.301 -30.936  1.00 43.20           C  
ANISOU 1119  CD1 ILE A 959     5124   5398   5892   -423    617    650
ATOM   1120  H   ILE A 959     -16.569  19.072 -31.724  1.00  0.00           H  
ATOM   1121  HA  ILE A 959     -13.994  18.318 -30.515  1.00  0.00           H  
ATOM   1122  HB  ILE A 959     -15.549  16.616 -32.525  1.00  0.00           H  
ATOM   1123 HG12 ILE A 959     -14.325  15.899 -29.824  1.00  0.00           H  
ATOM   1124 HG13 ILE A 959     -16.017  16.122 -30.150  1.00  0.00           H  
ATOM   1125 HG21 ILE A 959     -13.493  15.184 -32.804  1.00  0.00           H  
ATOM   1126 HG22 ILE A 959     -13.298  16.771 -33.467  1.00  0.00           H  
ATOM   1127 HG23 ILE A 959     -12.569  16.391 -31.915  1.00  0.00           H  
ATOM   1128 HD11 ILE A 959     -15.628  13.755 -30.075  1.00  0.00           H  
ATOM   1129 HD12 ILE A 959     -15.936  14.155 -31.765  1.00  0.00           H  
ATOM   1130 HD13 ILE A 959     -14.294  13.837 -31.202  1.00  0.00           H  
ATOM   1131  N   ILE A 960     -12.885  19.435 -32.541  1.00 34.04           N  
ANISOU 1131  N   ILE A 960     3978   4051   4905   -625    173    637
ATOM   1132  CA  ILE A 960     -12.221  20.263 -33.570  1.00 34.30           C  
ANISOU 1132  CA  ILE A 960     4069   4039   4925   -638     99    659
ATOM   1133  C   ILE A 960     -12.368  19.529 -34.934  1.00 39.83           C  
ANISOU 1133  C   ILE A 960     4810   4736   5586   -641    181    758
ATOM   1134  O   ILE A 960     -12.036  18.346 -35.049  1.00 39.81           O  
ANISOU 1134  O   ILE A 960     4852   4786   5489   -597    272    763
ATOM   1135  CB  ILE A 960     -10.703  20.519 -33.263  1.00 35.69           C  
ANISOU 1135  CB  ILE A 960     4312   4231   5019   -595     15    563
ATOM   1136  CG1 ILE A 960     -10.082  21.539 -34.260  1.00 36.05           C  
ANISOU 1136  CG1 ILE A 960     4415   4222   5059   -593    -74    583
ATOM   1137  CG2 ILE A 960      -9.831  19.242 -33.148  1.00 35.48           C  
ANISOU 1137  CG2 ILE A 960     4338   4266   4878   -552     62    517
ATOM   1138  CD1 ILE A 960      -8.660  22.014 -33.927  1.00 37.96           C  
ANISOU 1138  CD1 ILE A 960     4697   4480   5247   -542   -167    497
ATOM   1139  H   ILE A 960     -12.272  19.022 -31.849  1.00  0.00           H  
ATOM   1140  HA  ILE A 960     -12.739  21.225 -33.603  1.00  0.00           H  
ATOM   1141  HB  ILE A 960     -10.678  20.991 -32.279  1.00  0.00           H  
ATOM   1142 HG12 ILE A 960     -10.077  21.118 -35.266  1.00  0.00           H  
ATOM   1143 HG13 ILE A 960     -10.726  22.417 -34.312  1.00  0.00           H  
ATOM   1144 HG21 ILE A 960      -8.874  19.458 -32.672  1.00  0.00           H  
ATOM   1145 HG22 ILE A 960     -10.316  18.469 -32.554  1.00  0.00           H  
ATOM   1146 HG23 ILE A 960      -9.609  18.814 -34.126  1.00  0.00           H  
ATOM   1147 HD11 ILE A 960      -8.306  22.726 -34.672  1.00  0.00           H  
ATOM   1148 HD12 ILE A 960      -8.624  22.510 -32.960  1.00  0.00           H  
ATOM   1149 HD13 ILE A 960      -7.947  21.191 -33.909  1.00  0.00           H  
ATOM   1150  N   LYS A 961     -12.905  20.247 -35.937  1.00 38.47           N  
ANISOU 1150  N   LYS A 961     4632   4496   5488   -692    150    841
ATOM   1151  CA  LYS A 961     -13.309  19.683 -37.230  1.00 40.15           C  
ANISOU 1151  CA  LYS A 961     4884   4695   5677   -703    237    958
ATOM   1152  C   LYS A 961     -12.037  19.494 -38.092  1.00 44.21           C  
ANISOU 1152  C   LYS A 961     5538   5213   6047   -644    215    940
ATOM   1153  O   LYS A 961     -11.181  20.380 -38.177  1.00 42.58           O  
ANISOU 1153  O   LYS A 961     5387   4966   5826   -634     96    890
ATOM   1154  CB  LYS A 961     -14.317  20.628 -37.934  1.00 43.99           C  
ANISOU 1154  CB  LYS A 961     5314   5092   6310   -792    206   1064
ATOM   1155  CG  LYS A 961     -15.287  19.856 -38.856  1.00 65.82           C  
ANISOU 1155  CG  LYS A 961     7981   7872   9155   -837    351   1200
ATOM   1156  CD  LYS A 961     -16.075  20.742 -39.836  1.00 82.27           C  
ANISOU 1156  CD  LYS A 961    10041   9857  11360   -932    332   1332
ATOM   1157  CE  LYS A 961     -15.251  21.144 -41.072  1.00 98.09           C  
ANISOU 1157  CE  LYS A 961    12157  11853  13262   -909    429   1434
ATOM   1158  NZ  LYS A 961     -16.057  21.934 -42.018  1.00108.33           N1+
ANISOU 1158  NZ  LYS A 961    13462  13030  14670  -1006    382   1553
ATOM   1159  H   LYS A 961     -13.160  21.215 -35.774  1.00  0.00           H  
ATOM   1160  HA  LYS A 961     -13.792  18.721 -37.041  1.00  0.00           H  
ATOM   1161  HB2 LYS A 961     -14.920  21.160 -37.197  1.00  0.00           H  
ATOM   1162  HB3 LYS A 961     -13.796  21.410 -38.490  1.00  0.00           H  
ATOM   1163  HG2 LYS A 961     -14.753  19.091 -39.422  1.00  0.00           H  
ATOM   1164  HG3 LYS A 961     -15.992  19.308 -38.227  1.00  0.00           H  
ATOM   1165  HD2 LYS A 961     -16.956  20.189 -40.168  1.00  0.00           H  
ATOM   1166  HD3 LYS A 961     -16.453  21.626 -39.320  1.00  0.00           H  
ATOM   1167  HE2 LYS A 961     -14.375  21.726 -40.783  1.00  0.00           H  
ATOM   1168  HE3 LYS A 961     -14.885  20.255 -41.590  1.00  0.00           H  
ATOM   1169  HZ1 LYS A 961     -17.018  21.627 -41.987  1.00  0.00           H  
ATOM   1170  HZ2 LYS A 961     -16.009  22.912 -41.766  1.00  0.00           H  
ATOM   1171  HZ3 LYS A 961     -15.694  21.813 -42.953  1.00  0.00           H  
ATOM   1172  N   TYR A 962     -12.009  18.336 -38.773  1.00 42.43           N  
ANISOU 1172  N   TYR A 962     5376   5036   5710   -592    329    979
ATOM   1173  CA  TYR A 962     -11.019  17.922 -39.771  1.00 43.53           C  
ANISOU 1173  CA  TYR A 962     5659   5176   5703   -526    316    977
ATOM   1174  C   TYR A 962     -11.388  18.673 -41.075  1.00 47.09           C  
ANISOU 1174  C   TYR A 962     6152   5548   6193   -568    324   1104
ATOM   1175  O   TYR A 962     -12.494  18.504 -41.597  1.00 48.07           O  
ANISOU 1175  O   TYR A 962     6214   5654   6398   -621    433   1229
ATOM   1176  CB  TYR A 962     -11.149  16.384 -39.937  1.00 46.00           C  
ANISOU 1176  CB  TYR A 962     6041   5556   5883   -448    439    989
ATOM   1177  CG  TYR A 962     -10.254  15.734 -40.982  1.00 48.99           C  
ANISOU 1177  CG  TYR A 962     6584   5928   6101   -370    437   1008
ATOM   1178  CD1 TYR A 962      -8.890  15.495 -40.696  1.00 50.72           C  
ANISOU 1178  CD1 TYR A 962     6888   6161   6220   -312    312    892
ATOM   1179  CD2 TYR A 962     -10.783  15.351 -42.239  1.00 51.43           C  
ANISOU 1179  CD2 TYR A 962     6962   6220   6359   -350    561   1148
ATOM   1180  CE1 TYR A 962      -8.058  14.884 -41.662  1.00 52.08           C  
ANISOU 1180  CE1 TYR A 962     7218   6327   6243   -230    290    902
ATOM   1181  CE2 TYR A 962      -9.952  14.740 -43.205  1.00 53.15           C  
ANISOU 1181  CE2 TYR A 962     7352   6427   6413   -264    555   1167
ATOM   1182  CZ  TYR A 962      -8.586  14.516 -42.920  1.00 59.98           C  
ANISOU 1182  CZ  TYR A 962     8309   7305   7176   -200    411   1037
ATOM   1183  OH  TYR A 962      -7.772  13.964 -43.864  1.00 63.78           O  
ANISOU 1183  OH  TYR A 962     8966   7775   7495   -106    383   1046
ATOM   1184  H   TYR A 962     -12.772  17.689 -38.641  1.00  0.00           H  
ATOM   1185  HA  TYR A 962     -10.009  18.175 -39.435  1.00  0.00           H  
ATOM   1186  HB2 TYR A 962     -10.928  15.907 -38.982  1.00  0.00           H  
ATOM   1187  HB3 TYR A 962     -12.185  16.108 -40.150  1.00  0.00           H  
ATOM   1188  HD1 TYR A 962      -8.486  15.781 -39.736  1.00  0.00           H  
ATOM   1189  HD2 TYR A 962     -11.825  15.525 -42.468  1.00  0.00           H  
ATOM   1190  HE1 TYR A 962      -7.017  14.703 -41.441  1.00  0.00           H  
ATOM   1191  HE2 TYR A 962     -10.360  14.454 -44.163  1.00  0.00           H  
ATOM   1192  HH  TYR A 962      -6.866  14.276 -43.784  1.00  0.00           H  
ATOM   1193  N   LYS A 963     -10.434  19.477 -41.578  1.00 42.37           N  
ANISOU 1193  N   LYS A 963     5649   4899   5550   -546    207   1077
ATOM   1194  CA  LYS A 963     -10.519  20.204 -42.855  1.00 42.56           C  
ANISOU 1194  CA  LYS A 963     5738   4828   5604   -583    194   1191
ATOM   1195  C   LYS A 963      -9.996  19.268 -43.978  1.00 48.47           C  
ANISOU 1195  C   LYS A 963     6645   5582   6191   -504    250   1247
ATOM   1196  O   LYS A 963     -10.631  19.210 -45.032  1.00 50.00           O  
ANISOU 1196  O   LYS A 963     6887   5718   6392   -533    332   1390
ATOM   1197  CB  LYS A 963      -9.630  21.474 -42.781  1.00 43.06           C  
ANISOU 1197  CB  LYS A 963     5822   4815   5725   -599     20   1130
ATOM   1198  CG  LYS A 963     -10.270  22.696 -42.086  1.00 48.30           C  
ANISOU 1198  CG  LYS A 963     6361   5433   6557   -684    -41   1114
ATOM   1199  CD  LYS A 963     -11.074  23.616 -43.028  1.00 61.25           C  
ANISOU 1199  CD  LYS A 963     8001   6948   8324   -778    -65   1236
ATOM   1200  CE  LYS A 963     -11.555  24.907 -42.334  1.00 72.82           C  
ANISOU 1200  CE  LYS A 963     9483   8320   9866   -794   -243   1170
ATOM   1201  NZ  LYS A 963     -12.125  25.873 -43.293  1.00 84.70           N1+
ANISOU 1201  NZ  LYS A 963    11066   9680  11438   -856   -303   1276
ATOM   1202  H   LYS A 963      -9.547  19.542 -41.097  1.00  0.00           H  
ATOM   1203  HA  LYS A 963     -11.549  20.493 -43.079  1.00  0.00           H  
ATOM   1204  HB2 LYS A 963      -8.716  21.228 -42.245  1.00  0.00           H  
ATOM   1205  HB3 LYS A 963      -9.289  21.779 -43.769  1.00  0.00           H  
ATOM   1206  HG2 LYS A 963     -10.877  22.380 -41.236  1.00  0.00           H  
ATOM   1207  HG3 LYS A 963      -9.461  23.294 -41.667  1.00  0.00           H  
ATOM   1208  HD2 LYS A 963     -10.439  23.885 -43.874  1.00  0.00           H  
ATOM   1209  HD3 LYS A 963     -11.925  23.073 -43.443  1.00  0.00           H  
ATOM   1210  HE2 LYS A 963     -12.303  24.673 -41.576  1.00  0.00           H  
ATOM   1211  HE3 LYS A 963     -10.728  25.396 -41.818  1.00  0.00           H  
ATOM   1212  HZ1 LYS A 963     -12.918  25.460 -43.767  1.00  0.00           H  
ATOM   1213  HZ2 LYS A 963     -12.434  26.699 -42.800  1.00  0.00           H  
ATOM   1214  HZ3 LYS A 963     -11.429  26.135 -43.975  1.00  0.00           H  
ATOM   1215  N   GLY A 964      -8.883  18.546 -43.739  1.00 44.37           N  
ANISOU 1215  N   GLY A 964     6205   5125   5529   -406    201   1138
ATOM   1216  CA  GLY A 964      -8.223  17.672 -44.711  1.00 45.35           C  
ANISOU 1216  CA  GLY A 964     6497   5257   5477   -308    223   1164
ATOM   1217  C   GLY A 964      -6.800  17.339 -44.237  1.00 49.58           C  
ANISOU 1217  C   GLY A 964     7097   5835   5905   -219     83   1017
ATOM   1218  O   GLY A 964      -6.491  17.373 -43.043  1.00 45.71           O  
ANISOU 1218  O   GLY A 964     6510   5388   5470   -233      3    898
ATOM   1219  H   GLY A 964      -8.426  18.635 -42.840  1.00  0.00           H  
ATOM   1220  HA2 GLY A 964      -8.792  16.751 -44.836  1.00  0.00           H  
ATOM   1221  HA3 GLY A 964      -8.170  18.162 -45.685  1.00  0.00           H  
ATOM   1222  N   CYS A 965      -5.932  16.999 -45.202  1.00 49.54           N  
ANISOU 1222  N   CYS A 965     7255   5818   5749   -126     52   1030
ATOM   1223  CA  CYS A 965      -4.487  16.787 -45.019  1.00 51.02           C  
ANISOU 1223  CA  CYS A 965     7504   6044   5836    -36    -95    899
ATOM   1224  C   CYS A 965      -3.747  17.590 -46.112  1.00 57.60           C  
ANISOU 1224  C   CYS A 965     8454   6816   6614     22   -207    916
ATOM   1225  O   CYS A 965      -4.328  17.983 -47.125  1.00 57.77           O  
ANISOU 1225  O   CYS A 965     8575   6762   6612     17   -147   1044
ATOM   1226  CB  CYS A 965      -4.079  15.294 -44.995  1.00 52.68           C  
ANISOU 1226  CB  CYS A 965     7808   6314   5895     51    -61    855
ATOM   1227  SG  CYS A 965      -4.498  14.526 -43.407  1.00 55.96           S  
ANISOU 1227  SG  CYS A 965     8087   6807   6369     11    -27    751
ATOM   1228  H   CYS A 965      -6.250  16.982 -46.161  1.00  0.00           H  
ATOM   1229  HA  CYS A 965      -4.189  17.249 -44.077  1.00  0.00           H  
ATOM   1230  HB2 CYS A 965      -4.567  14.741 -45.799  1.00  0.00           H  
ATOM   1231  HB3 CYS A 965      -3.004  15.174 -45.132  1.00  0.00           H  
ATOM   1232  HG  CYS A 965      -3.351  14.840 -42.795  1.00  0.00           H  
ATOM   1233  N   CYS A 966      -2.444  17.813 -45.873  1.00 56.83           N  
ANISOU 1233  N   CYS A 966     8341   6750   6504     75   -367    793
ATOM   1234  CA  CYS A 966      -1.516  18.494 -46.780  1.00 59.37           C  
ANISOU 1234  CA  CYS A 966     8766   7024   6769    153   -493    788
ATOM   1235  C   CYS A 966      -0.326  17.526 -46.955  1.00 64.61           C  
ANISOU 1235  C   CYS A 966     9527   7738   7284    275   -599    702
ATOM   1236  O   CYS A 966       0.224  17.034 -45.967  1.00 62.66           O  
ANISOU 1236  O   CYS A 966     9196   7570   7041    283   -652    590
ATOM   1237  CB  CYS A 966      -1.134  19.898 -46.255  1.00 59.95           C  
ANISOU 1237  CB  CYS A 966     8730   7085   6964    128   -600    727
ATOM   1238  SG  CYS A 966      -0.027  20.786 -47.386  1.00 65.77           S  
ANISOU 1238  SG  CYS A 966     9598   7759   7634    241   -758    720
ATOM   1239  H   CYS A 966      -2.034  17.454 -45.020  1.00  0.00           H  
ATOM   1240  HA  CYS A 966      -1.991  18.615 -47.754  1.00  0.00           H  
ATOM   1241  HB2 CYS A 966      -2.025  20.507 -46.109  1.00  0.00           H  
ATOM   1242  HB3 CYS A 966      -0.649  19.837 -45.284  1.00  0.00           H  
ATOM   1243  HG  CYS A 966      -0.789  20.631 -48.474  1.00  0.00           H  
ATOM   1244  N   GLU A 967       0.086  17.333 -48.225  1.00 64.28           N  
ANISOU 1244  N   GLU A 967     9666   7642   7115    368   -640    756
ATOM   1245  CA  GLU A 967       1.238  16.528 -48.655  1.00 65.86           C  
ANISOU 1245  CA  GLU A 967     9985   7875   7163    500   -764    680
ATOM   1246  C   GLU A 967       2.499  17.358 -48.316  1.00 70.57           C  
ANISOU 1246  C   GLU A 967    10484   8512   7815    546   -951    559
ATOM   1247  O   GLU A 967       2.717  18.421 -48.903  1.00 70.73           O  
ANISOU 1247  O   GLU A 967    10552   8481   7842    592  -1026    582
ATOM   1248  CB  GLU A 967       1.088  16.228 -50.175  1.00 69.10           C  
ANISOU 1248  CB  GLU A 967    10634   8206   7414    593   -740    792
ATOM   1249  CG  GLU A 967       2.247  15.436 -50.848  1.00 81.26           C  
ANISOU 1249  CG  GLU A 967    12331   9774   8772    745   -868    719
ATOM   1250  CD  GLU A 967       3.368  16.269 -51.498  1.00 98.19           C  
ANISOU 1250  CD  GLU A 967    14625  11859  10822    864  -1003    732
ATOM   1251  OE1 GLU A 967       4.511  15.760 -51.519  1.00 78.88           O  
ANISOU 1251  OE1 GLU A 967    12257   9449   8264    989  -1161    636
ATOM   1252  OE2 GLU A 967       3.072  17.377 -51.998  1.00 93.22           O1-
ANISOU 1252  OE2 GLU A 967    14043  11142  10233    836   -962    836
ATOM   1253  H   GLU A 967      -0.405  17.806 -48.970  1.00  0.00           H  
ATOM   1254  HA  GLU A 967       1.249  15.580 -48.112  1.00  0.00           H  
ATOM   1255  HB2 GLU A 967       0.174  15.646 -50.306  1.00  0.00           H  
ATOM   1256  HB3 GLU A 967       0.894  17.155 -50.718  1.00  0.00           H  
ATOM   1257  HG2 GLU A 967       2.678  14.731 -50.135  1.00  0.00           H  
ATOM   1258  HG3 GLU A 967       1.832  14.825 -51.649  1.00  0.00           H  
ATOM   1259  N   ASP A 968       3.291  16.840 -47.358  1.00 66.99           N  
ANISOU 1259  N   ASP A 968     9891   8149   7412    532  -1018    435
ATOM   1260  CA  ASP A 968       4.573  17.400 -46.927  1.00 67.07           C  
ANISOU 1260  CA  ASP A 968     9779   8218   7486    575  -1179    325
ATOM   1261  C   ASP A 968       5.634  16.579 -47.691  1.00 72.70           C  
ANISOU 1261  C   ASP A 968    10604   8952   8065    707  -1337    260
ATOM   1262  O   ASP A 968       5.822  15.388 -47.426  1.00 72.95           O  
ANISOU 1262  O   ASP A 968    10645   9027   8047    717  -1377    194
ATOM   1263  CB  ASP A 968       4.770  17.311 -45.383  1.00 67.90           C  
ANISOU 1263  CB  ASP A 968     9667   8406   7728    483  -1169    239
ATOM   1264  CG  ASP A 968       5.549  18.490 -44.779  1.00 83.41           C  
ANISOU 1264  CG  ASP A 968    11462  10431   9799    503  -1277    160
ATOM   1265  OD1 ASP A 968       6.351  19.108 -45.516  1.00 85.94           O  
ANISOU 1265  OD1 ASP A 968    11829  10743  10083    607  -1387    150
ATOM   1266  OD2 ASP A 968       5.328  18.773 -43.584  1.00 90.83           O1-
ANISOU 1266  OD2 ASP A 968    12228  11429  10854    424  -1246    111
ATOM   1267  H   ASP A 968       3.048  15.952 -46.940  1.00  0.00           H  
ATOM   1268  HA  ASP A 968       4.619  18.449 -47.236  1.00  0.00           H  
ATOM   1269  HB2 ASP A 968       3.792  17.285 -44.900  1.00  0.00           H  
ATOM   1270  HB3 ASP A 968       5.261  16.388 -45.072  1.00  0.00           H  
ATOM   1271  N   GLN A 969       6.308  17.265 -48.631  1.00 69.93           N  
ANISOU 1271  N   GLN A 969    10361   8560   7650    816  -1434    282
ATOM   1272  CA  GLN A 969       7.346  16.730 -49.523  1.00 70.98           C  
ANISOU 1272  CA  GLN A 969    10613   8704   7651    962  -1605    224
ATOM   1273  C   GLN A 969       8.682  16.576 -48.739  1.00 74.28           C  
ANISOU 1273  C   GLN A 969    10841   9229   8154    976  -1762     82
ATOM   1274  O   GLN A 969       9.381  15.585 -48.959  1.00 74.55           O  
ANISOU 1274  O   GLN A 969    10925   9291   8108   1039  -1885      9
ATOM   1275  CB  GLN A 969       7.488  17.706 -50.714  1.00  0.00           C  
ATOM   1276  CG  GLN A 969       8.324  17.155 -51.889  1.00  0.00           C  
ATOM   1277  CD  GLN A 969       8.299  18.087 -53.103  1.00  0.00           C  
ATOM   1278  OE1 GLN A 969       9.292  18.739 -53.413  1.00  0.00           O  
ATOM   1279  NE2 GLN A 969       7.160  18.157 -53.794  1.00  0.00           N  
ATOM   1280  HB2 GLN A 969       6.485  17.940 -51.081  1.00  0.00           H  
ATOM   1281  HB3 GLN A 969       7.904  18.659 -50.378  1.00  0.00           H  
ATOM   1282  HG2 GLN A 969       9.358  16.996 -51.579  1.00  0.00           H  
ATOM   1283  HG3 GLN A 969       7.944  16.178 -52.192  1.00  0.00           H  
ATOM   1284 HE22 GLN A 969       7.096  18.758 -54.602  1.00  0.00           H  
ATOM   1285 HE21 GLN A 969       6.355  17.615 -53.509  1.00  0.00           H  
ATOM   1286  H   GLN A 969       6.068  18.235 -48.780  1.00  0.00           H  
ATOM   1287  HA  GLN A 969       7.024  15.754 -49.897  1.00  0.00           H  
ATOM   1288  N   GLY A 970       8.959  17.488 -47.783  1.00 69.45           N  
ANISOU 1288  N   GLY A 970    10010   8670   7706    914  -1752     50
ATOM   1289  CA  GLY A 970       9.915  17.300 -46.686  1.00 69.02           C  
ANISOU 1289  CA  GLY A 970     9731   8722   7770    894  -1855    -61
ATOM   1290  C   GLY A 970       9.232  16.540 -45.531  1.00 72.14           C  
ANISOU 1290  C   GLY A 970    10045   9141   8222    761  -1766    -84
ATOM   1291  O   GLY A 970       8.009  16.558 -45.398  1.00 71.87           O  
ANISOU 1291  O   GLY A 970    10080   9056   8173    684  -1605    -11
ATOM   1292  H   GLY A 970       8.314  18.257 -47.670  1.00  0.00           H  
ATOM   1293  HA2 GLY A 970      10.811  16.776 -47.026  1.00  0.00           H  
ATOM   1294  HA3 GLY A 970      10.231  18.279 -46.322  1.00  0.00           H  
ATOM   1295  N   GLU A 971      10.027  15.841 -44.699  1.00 67.87           N  
ANISOU 1295  N   GLU A 971     9366   8672   7749    735  -1876   -182
ATOM   1296  CA  GLU A 971       9.603  15.015 -43.543  1.00 66.36           C  
ANISOU 1296  CA  GLU A 971     9109   8494   7611    614  -1818   -216
ATOM   1297  C   GLU A 971       9.099  13.621 -44.014  1.00 68.68           C  
ANISOU 1297  C   GLU A 971     9624   8722   7749    629  -1784   -201
ATOM   1298  O   GLU A 971       9.338  12.641 -43.308  1.00 67.93           O  
ANISOU 1298  O   GLU A 971     9503   8631   7677    557  -1777   -248
ATOM   1299  CB  GLU A 971       8.627  15.724 -42.552  1.00  0.00           C  
ATOM   1300  CG  GLU A 971       9.027  17.175 -42.180  1.00  0.00           C  
ATOM   1301  CD  GLU A 971       8.228  17.775 -41.019  1.00  0.00           C  
ATOM   1302  OE1 GLU A 971       6.980  17.730 -41.090  1.00  0.00           O  
ATOM   1303  OE2 GLU A 971       8.881  18.289 -40.083  1.00  0.00           O1-
ATOM   1304  HB2 GLU A 971       7.615  15.732 -42.963  1.00  0.00           H  
ATOM   1305  HB3 GLU A 971       8.558  15.124 -41.642  1.00  0.00           H  
ATOM   1306  HG2 GLU A 971      10.089  17.208 -41.949  1.00  0.00           H  
ATOM   1307  HG3 GLU A 971       8.889  17.838 -43.034  1.00  0.00           H  
ATOM   1308  H   GLU A 971      11.023  15.864 -44.862  1.00  0.00           H  
ATOM   1309  HA  GLU A 971      10.529  14.831 -42.994  1.00  0.00           H  
ATOM   1310  N   LYS A 972       8.412  13.556 -45.179  1.00 64.62           N  
ANISOU 1310  N   LYS A 972     9337   8145   7072    730  -1762   -132
ATOM   1311  CA  LYS A 972       7.812  12.390 -45.854  1.00 64.42           C  
ANISOU 1311  CA  LYS A 972     9550   8058   6869    779  -1705    -95
ATOM   1312  C   LYS A 972       6.641  11.863 -44.991  1.00 65.37           C  
ANISOU 1312  C   LYS A 972     9650   8167   7019    670  -1531    -65
ATOM   1313  O   LYS A 972       6.675  10.724 -44.518  1.00 65.17           O  
ANISOU 1313  O   LYS A 972     9697   8137   6930    675  -1560   -121
ATOM   1314  CB  LYS A 972       8.858  11.334 -46.306  1.00  0.00           C  
ATOM   1315  CG  LYS A 972       9.635  11.768 -47.567  1.00  0.00           C  
ATOM   1316  CD  LYS A 972      10.515  10.650 -48.158  1.00  0.00           C  
ATOM   1317  CE  LYS A 972      11.162  11.047 -49.496  1.00  0.00           C  
ATOM   1318  NZ  LYS A 972      11.959   9.944 -50.061  1.00  0.00           N1+
ATOM   1319  HB2 LYS A 972       9.551  11.095 -45.499  1.00  0.00           H  
ATOM   1320  HB3 LYS A 972       8.345  10.399 -46.538  1.00  0.00           H  
ATOM   1321  HG2 LYS A 972       8.923  12.088 -48.330  1.00  0.00           H  
ATOM   1322  HG3 LYS A 972      10.247  12.642 -47.340  1.00  0.00           H  
ATOM   1323  HD2 LYS A 972      11.287  10.378 -47.436  1.00  0.00           H  
ATOM   1324  HD3 LYS A 972       9.905   9.757 -48.307  1.00  0.00           H  
ATOM   1325  HE2 LYS A 972      10.394  11.324 -50.221  1.00  0.00           H  
ATOM   1326  HE3 LYS A 972      11.805  11.919 -49.366  1.00  0.00           H  
ATOM   1327  HZ1 LYS A 972      11.364   9.143 -50.220  1.00  0.00           H  
ATOM   1328  HZ2 LYS A 972      12.370  10.236 -50.936  1.00  0.00           H  
ATOM   1329  HZ3 LYS A 972      12.693   9.694 -49.413  1.00  0.00           H  
ATOM   1330  H   LYS A 972       8.231  14.438 -45.641  1.00  0.00           H  
ATOM   1331  HA  LYS A 972       7.336  12.777 -46.757  1.00  0.00           H  
ATOM   1332  N   SER A 973       5.632  12.729 -44.797  1.00 59.44           N  
ANISOU 1332  N   SER A 973     8804   7412   6371    578  -1362     17
ATOM   1333  CA  SER A 973       4.426  12.491 -43.995  1.00 57.90           C  
ANISOU 1333  CA  SER A 973     8563   7210   6226    476  -1190     54
ATOM   1334  C   SER A 973       3.307  13.433 -44.506  1.00 59.01           C  
ANISOU 1334  C   SER A 973     8706   7313   6404    430  -1014    184
ATOM   1335  O   SER A 973       3.529  14.305 -45.351  1.00 59.49           O  
ANISOU 1335  O   SER A 973     8820   7340   6445    475  -1030    243
ATOM   1336  CB  SER A 973       4.733  12.592 -42.474  1.00 60.76           C  
ANISOU 1336  CB  SER A 973     8705   7626   6755    368  -1220    -28
ATOM   1337  OG  SER A 973       5.167  13.882 -42.081  1.00 68.97           O  
ANISOU 1337  OG  SER A 973     9574   8701   7929    336  -1252    -32
ATOM   1338  H   SER A 973       5.681  13.641 -45.230  1.00  0.00           H  
ATOM   1339  HA  SER A 973       4.082  11.475 -44.207  1.00  0.00           H  
ATOM   1340  HB2 SER A 973       3.846  12.344 -41.890  1.00  0.00           H  
ATOM   1341  HB3 SER A 973       5.495  11.868 -42.184  1.00  0.00           H  
ATOM   1342  HG  SER A 973       4.477  14.518 -42.289  1.00  0.00           H  
ATOM   1343  N   LEU A 974       2.097  13.226 -43.960  1.00 52.28           N  
ANISOU 1343  N   LEU A 974     7800   6456   5607    343   -856    228
ATOM   1344  CA  LEU A 974       0.949  14.129 -44.109  1.00 50.34           C  
ANISOU 1344  CA  LEU A 974     7530   6174   5425    282   -701    347
ATOM   1345  C   LEU A 974       0.994  15.071 -42.882  1.00 50.70           C  
ANISOU 1345  C   LEU A 974     7372   6244   5650    183   -698    319
ATOM   1346  O   LEU A 974       1.199  14.614 -41.755  1.00 49.90           O  
ANISOU 1346  O   LEU A 974     7149   6191   5621    137   -735    233
ATOM   1347  CB  LEU A 974      -0.365  13.304 -44.049  1.00 50.33           C  
ANISOU 1347  CB  LEU A 974     7592   6156   5375    260   -522    427
ATOM   1348  CG  LEU A 974      -0.657  12.411 -45.278  1.00 55.89           C  
ANISOU 1348  CG  LEU A 974     8517   6826   5894    363   -457    507
ATOM   1349  CD1 LEU A 974      -1.922  11.564 -45.038  1.00 55.99           C  
ANISOU 1349  CD1 LEU A 974     8563   6849   5863    357   -286    557
ATOM   1350  CD2 LEU A 974      -0.776  13.209 -46.592  1.00 57.89           C  
ANISOU 1350  CD2 LEU A 974     8845   7018   6134    373   -402    638
ATOM   1351  H   LEU A 974       1.984  12.493 -43.276  1.00  0.00           H  
ATOM   1352  HA  LEU A 974       1.006  14.706 -45.032  1.00  0.00           H  
ATOM   1353  HB2 LEU A 974      -0.350  12.673 -43.158  1.00  0.00           H  
ATOM   1354  HB3 LEU A 974      -1.213  13.980 -43.914  1.00  0.00           H  
ATOM   1355  HG  LEU A 974       0.175  11.715 -45.394  1.00  0.00           H  
ATOM   1356 HD11 LEU A 974      -2.109  10.886 -45.871  1.00  0.00           H  
ATOM   1357 HD12 LEU A 974      -1.827  10.954 -44.139  1.00  0.00           H  
ATOM   1358 HD13 LEU A 974      -2.806  12.192 -44.916  1.00  0.00           H  
ATOM   1359 HD21 LEU A 974      -1.028  12.556 -47.428  1.00  0.00           H  
ATOM   1360 HD22 LEU A 974      -1.547  13.977 -46.532  1.00  0.00           H  
ATOM   1361 HD23 LEU A 974       0.161  13.701 -46.853  1.00  0.00           H  
ATOM   1362  N   GLN A 975       0.682  16.355 -43.120  1.00 44.54           N  
ANISOU 1362  N   GLN A 975     6566   5421   4935    155   -661    393
ATOM   1363  CA  GLN A 975       0.287  17.321 -42.085  1.00 42.17           C  
ANISOU 1363  CA  GLN A 975     6105   5130   4787     78   -650    379
ATOM   1364  C   GLN A 975      -1.255  17.206 -41.969  1.00 43.56           C  
ANISOU 1364  C   GLN A 975     6258   5271   5022     -8   -494    468
ATOM   1365  O   GLN A 975      -1.954  17.072 -42.977  1.00 42.93           O  
ANISOU 1365  O   GLN A 975     6277   5135   4900     -6   -415    575
ATOM   1366  CB  GLN A 975       0.655  18.751 -42.531  1.00 43.83           C  
ANISOU 1366  CB  GLN A 975     6322   5303   5027    117   -733    394
ATOM   1367  CG  GLN A 975       2.171  19.024 -42.601  1.00 59.19           C  
ANISOU 1367  CG  GLN A 975     8217   7307   6965    194   -884    294
ATOM   1368  CD  GLN A 975       2.480  20.410 -43.176  1.00 77.91           C  
ANISOU 1368  CD  GLN A 975    10590   9643   9368    244   -952    306
ATOM   1369  OE1 GLN A 975       2.776  21.348 -42.440  1.00 74.64           O  
ANISOU 1369  OE1 GLN A 975    10316   9163   8881    307   -989    361
ATOM   1370  NE2 GLN A 975       2.398  20.548 -44.500  1.00 71.32           N  
ANISOU 1370  NE2 GLN A 975     9615   8844   8637    225   -966    260
ATOM   1371  H   GLN A 975       0.512  16.645 -44.075  1.00  0.00           H  
ATOM   1372  HA  GLN A 975       0.774  17.100 -41.133  1.00  0.00           H  
ATOM   1373  HB2 GLN A 975       0.192  18.961 -43.494  1.00  0.00           H  
ATOM   1374  HB3 GLN A 975       0.220  19.454 -41.823  1.00  0.00           H  
ATOM   1375  HG2 GLN A 975       2.614  18.936 -41.608  1.00  0.00           H  
ATOM   1376  HG3 GLN A 975       2.660  18.269 -43.214  1.00  0.00           H  
ATOM   1377 HE22 GLN A 975       2.563  21.448 -44.923  1.00  0.00           H  
ATOM   1378 HE21 GLN A 975       2.159  19.758 -45.082  1.00  0.00           H  
ATOM   1379  N   LEU A 976      -1.752  17.308 -40.727  1.00 37.72           N  
ANISOU 1379  N   LEU A 976     5385   4565   4381    -80   -448    429
ATOM   1380  CA  LEU A 976      -3.166  17.231 -40.345  1.00 36.76           C  
ANISOU 1380  CA  LEU A 976     5215   4421   4331   -157   -315    500
ATOM   1381  C   LEU A 976      -3.659  18.695 -40.327  1.00 38.66           C  
ANISOU 1381  C   LEU A 976     5399   4605   4685   -209   -318    553
ATOM   1382  O   LEU A 976      -3.302  19.454 -39.423  1.00 37.25           O  
ANISOU 1382  O   LEU A 976     5136   4438   4577   -217   -388    492
ATOM   1383  CB  LEU A 976      -3.220  16.587 -38.934  1.00 36.56           C  
ANISOU 1383  CB  LEU A 976     5089   4449   4352   -198   -283    428
ATOM   1384  CG  LEU A 976      -4.613  16.348 -38.305  1.00 41.61           C  
ANISOU 1384  CG  LEU A 976     5668   5082   5060   -262   -153    480
ATOM   1385  CD1 LEU A 976      -5.589  15.633 -39.254  1.00 43.42           C  
ANISOU 1385  CD1 LEU A 976     5994   5302   5202   -234    -38    562
ATOM   1386  CD2 LEU A 976      -4.470  15.580 -36.977  1.00 42.85           C  
ANISOU 1386  CD2 LEU A 976     5740   5283   5259   -292   -152    396
ATOM   1387  H   LEU A 976      -1.110  17.497 -39.968  1.00  0.00           H  
ATOM   1388  HA  LEU A 976      -3.733  16.624 -41.056  1.00  0.00           H  
ATOM   1389  HB2 LEU A 976      -2.698  15.631 -38.983  1.00  0.00           H  
ATOM   1390  HB3 LEU A 976      -2.637  17.188 -38.237  1.00  0.00           H  
ATOM   1391  HG  LEU A 976      -5.050  17.318 -38.067  1.00  0.00           H  
ATOM   1392 HD11 LEU A 976      -6.502  15.342 -38.737  1.00  0.00           H  
ATOM   1393 HD12 LEU A 976      -5.877  16.285 -40.080  1.00  0.00           H  
ATOM   1394 HD13 LEU A 976      -5.158  14.728 -39.679  1.00  0.00           H  
ATOM   1395 HD21 LEU A 976      -5.434  15.431 -36.493  1.00  0.00           H  
ATOM   1396 HD22 LEU A 976      -4.028  14.595 -37.134  1.00  0.00           H  
ATOM   1397 HD23 LEU A 976      -3.834  16.119 -36.273  1.00  0.00           H  
ATOM   1398  N   VAL A 977      -4.481  19.056 -41.331  1.00 35.03           N  
ANISOU 1398  N   VAL A 977     4992   4079   4240   -240   -245    669
ATOM   1399  CA  VAL A 977      -5.089  20.387 -41.478  1.00 34.91           C  
ANISOU 1399  CA  VAL A 977     4941   3987   4337   -299   -264    726
ATOM   1400  C   VAL A 977      -6.453  20.293 -40.744  1.00 38.85           C  
ANISOU 1400  C   VAL A 977     5326   4485   4948   -387   -168    764
ATOM   1401  O   VAL A 977      -7.288  19.437 -41.052  1.00 39.08           O  
ANISOU 1401  O   VAL A 977     5357   4523   4967   -411    -45    842
ATOM   1402  CB  VAL A 977      -5.355  20.772 -42.972  1.00 39.71           C  
ANISOU 1402  CB  VAL A 977     5670   4502   4915   -291   -269    835
ATOM   1403  CG1 VAL A 977      -5.898  22.211 -43.136  1.00 39.45           C  
ANISOU 1403  CG1 VAL A 977     5607   4373   5011   -357   -320    880
ATOM   1404  CG2 VAL A 977      -4.091  20.613 -43.844  1.00 39.89           C  
ANISOU 1404  CG2 VAL A 977     5814   4529   4812   -185   -371    792
ATOM   1405  H   VAL A 977      -4.768  18.366 -42.012  1.00  0.00           H  
ATOM   1406  HA  VAL A 977      -4.449  21.152 -41.032  1.00  0.00           H  
ATOM   1407  HB  VAL A 977      -6.104  20.098 -43.391  1.00  0.00           H  
ATOM   1408 HG11 VAL A 977      -6.119  22.430 -44.179  1.00  0.00           H  
ATOM   1409 HG12 VAL A 977      -6.814  22.384 -42.574  1.00  0.00           H  
ATOM   1410 HG13 VAL A 977      -5.173  22.950 -42.796  1.00  0.00           H  
ATOM   1411 HG21 VAL A 977      -4.299  20.848 -44.888  1.00  0.00           H  
ATOM   1412 HG22 VAL A 977      -3.289  21.274 -43.511  1.00  0.00           H  
ATOM   1413 HG23 VAL A 977      -3.703  19.595 -43.819  1.00  0.00           H  
ATOM   1414  N   MET A 978      -6.631  21.206 -39.780  1.00 34.03           N  
ANISOU 1414  N   MET A 978     4622   3870   4438   -420   -224    708
ATOM   1415  CA  MET A 978      -7.809  21.363 -38.917  1.00 34.32           C  
ANISOU 1415  CA  MET A 978     4549   3906   4585   -493   -162    728
ATOM   1416  C   MET A 978      -8.301  22.822 -39.091  1.00 36.69           C  
ANISOU 1416  C   MET A 978     4822   4117   5000   -541   -239    752
ATOM   1417  O   MET A 978      -7.613  23.673 -39.667  1.00 35.63           O  
ANISOU 1417  O   MET A 978     4753   3932   4852   -505   -346    729
ATOM   1418  CB  MET A 978      -7.421  21.062 -37.443  1.00 36.81           C  
ANISOU 1418  CB  MET A 978     4787   4298   4902   -479   -164    622
ATOM   1419  CG  MET A 978      -6.676  19.729 -37.216  1.00 41.50           C  
ANISOU 1419  CG  MET A 978     5411   4966   5390   -434   -122    575
ATOM   1420  SD  MET A 978      -6.105  19.424 -35.519  1.00 45.78           S  
ANISOU 1420  SD  MET A 978     5870   5574   5949   -427   -157    453
ATOM   1421  CE  MET A 978      -4.848  20.723 -35.344  1.00 42.96           C  
ANISOU 1421  CE  MET A 978     5521   5219   5584   -377   -288    393
ATOM   1422  H   MET A 978      -5.891  21.873 -39.602  1.00  0.00           H  
ATOM   1423  HA  MET A 978      -8.609  20.690 -39.233  1.00  0.00           H  
ATOM   1424  HB2 MET A 978      -6.810  21.876 -37.053  1.00  0.00           H  
ATOM   1425  HB3 MET A 978      -8.323  21.059 -36.831  1.00  0.00           H  
ATOM   1426  HG2 MET A 978      -7.319  18.901 -37.513  1.00  0.00           H  
ATOM   1427  HG3 MET A 978      -5.792  19.669 -37.851  1.00  0.00           H  
ATOM   1428  HE1 MET A 978      -4.279  20.574 -34.426  1.00  0.00           H  
ATOM   1429  HE2 MET A 978      -4.156  20.703 -36.186  1.00  0.00           H  
ATOM   1430  HE3 MET A 978      -5.310  21.709 -35.300  1.00  0.00           H  
ATOM   1431  N   GLU A 979      -9.500  23.107 -38.549  1.00 33.63           N  
ANISOU 1431  N   GLU A 979     4342   3709   4727   -613   -199    790
ATOM   1432  CA  GLU A 979     -10.075  24.462 -38.459  1.00 33.95           C  
ANISOU 1432  CA  GLU A 979     4359   3656   4885   -660   -296    802
ATOM   1433  C   GLU A 979      -9.277  25.264 -37.392  1.00 35.56           C  
ANISOU 1433  C   GLU A 979     4563   3874   5074   -601   -400    682
ATOM   1434  O   GLU A 979      -8.796  24.698 -36.406  1.00 32.73           O  
ANISOU 1434  O   GLU A 979     4166   3605   4665   -560   -368    606
ATOM   1435  CB  GLU A 979     -11.582  24.369 -38.088  1.00 36.17           C  
ANISOU 1435  CB  GLU A 979     4527   3917   5300   -748   -240    868
ATOM   1436  CG  GLU A 979     -11.924  23.748 -36.706  1.00 42.68           C  
ANISOU 1436  CG  GLU A 979     5261   4826   6132   -733   -188    800
ATOM   1437  CD  GLU A 979     -13.416  23.730 -36.345  1.00 58.73           C  
ANISOU 1437  CD  GLU A 979     7176   6834   8306   -801   -175    841
ATOM   1438  OE1 GLU A 979     -14.201  24.475 -36.972  1.00 57.48           O  
ANISOU 1438  OE1 GLU A 979     7002   6579   8260   -856   -274    873
ATOM   1439  OE2 GLU A 979     -13.758  22.951 -35.430  1.00 43.43           O1-
ANISOU 1439  OE2 GLU A 979     5165   4969   6365   -793    -80    834
ATOM   1440  H   GLU A 979     -10.025  22.373 -38.092  1.00  0.00           H  
ATOM   1441  HA  GLU A 979      -9.977  24.949 -39.432  1.00  0.00           H  
ATOM   1442  HB2 GLU A 979     -12.004  25.375 -38.143  1.00  0.00           H  
ATOM   1443  HB3 GLU A 979     -12.096  23.803 -38.867  1.00  0.00           H  
ATOM   1444  HG2 GLU A 979     -11.544  22.728 -36.661  1.00  0.00           H  
ATOM   1445  HG3 GLU A 979     -11.425  24.299 -35.910  1.00  0.00           H  
ATOM   1446  N   TYR A 980      -9.209  26.593 -37.591  1.00 33.04           N  
ANISOU 1446  N   TYR A 980     4295   3463   4796   -592   -522    671
ATOM   1447  CA  TYR A 980      -8.701  27.558 -36.606  1.00 34.05           C  
ANISOU 1447  CA  TYR A 980     4433   3597   4908   -522   -613    570
ATOM   1448  C   TYR A 980      -9.905  27.864 -35.683  1.00 39.90           C  
ANISOU 1448  C   TYR A 980     5092   4318   5749   -571   -619    561
ATOM   1449  O   TYR A 980     -10.919  28.391 -36.146  1.00 41.17           O  
ANISOU 1449  O   TYR A 980     5233   4389   6019   -650   -655    626
ATOM   1450  CB  TYR A 980      -8.217  28.831 -37.344  1.00 36.60           C  
ANISOU 1450  CB  TYR A 980     4868   3816   5225   -476   -748    562
ATOM   1451  CG  TYR A 980      -7.794  29.996 -36.458  1.00 38.89           C  
ANISOU 1451  CG  TYR A 980     5187   4089   5500   -390   -848    470
ATOM   1452  CD1 TYR A 980      -6.728  29.843 -35.538  1.00 40.20           C  
ANISOU 1452  CD1 TYR A 980     5328   4364   5582   -295   -819    387
ATOM   1453  CD2 TYR A 980      -8.464  31.240 -36.549  1.00 40.57           C  
ANISOU 1453  CD2 TYR A 980     5464   4171   5779   -396   -977    468
ATOM   1454  CE1 TYR A 980      -6.315  30.934 -34.741  1.00 41.79           C  
ANISOU 1454  CE1 TYR A 980     5566   4557   5754   -196   -892    314
ATOM   1455  CE2 TYR A 980      -8.064  32.325 -35.737  1.00 41.35           C  
ANISOU 1455  CE2 TYR A 980     5620   4251   5840   -290  -1070    381
ATOM   1456  CZ  TYR A 980      -6.984  32.174 -34.837  1.00 46.65           C  
ANISOU 1456  CZ  TYR A 980     6266   5045   6416   -184  -1016    308
ATOM   1457  OH  TYR A 980      -6.593  33.225 -34.062  1.00 46.21           O  
ANISOU 1457  OH  TYR A 980     6270   4976   6310    -65  -1087    233
ATOM   1458  H   TYR A 980      -9.648  26.993 -38.407  1.00  0.00           H  
ATOM   1459  HA  TYR A 980      -7.867  27.135 -36.039  1.00  0.00           H  
ATOM   1460  HB2 TYR A 980      -7.361  28.574 -37.970  1.00  0.00           H  
ATOM   1461  HB3 TYR A 980      -8.985  29.176 -38.040  1.00  0.00           H  
ATOM   1462  HD1 TYR A 980      -6.212  28.897 -35.452  1.00  0.00           H  
ATOM   1463  HD2 TYR A 980      -9.285  31.370 -37.240  1.00  0.00           H  
ATOM   1464  HE1 TYR A 980      -5.485  30.815 -34.060  1.00  0.00           H  
ATOM   1465  HE2 TYR A 980      -8.583  33.270 -35.815  1.00  0.00           H  
ATOM   1466  HH  TYR A 980      -7.111  34.017 -34.224  1.00  0.00           H  
ATOM   1467  N   VAL A 981      -9.748  27.518 -34.394  1.00 35.70           N  
ANISOU 1467  N   VAL A 981     4508   3867   5187   -531   -583    489
ATOM   1468  CA  VAL A 981     -10.748  27.673 -33.330  1.00 35.13           C  
ANISOU 1468  CA  VAL A 981     4373   3783   5194   -558   -595    472
ATOM   1469  C   VAL A 981     -10.327  29.005 -32.618  1.00 39.95           C  
ANISOU 1469  C   VAL A 981     5054   4344   5782   -476   -717    398
ATOM   1470  O   VAL A 981      -9.314  29.000 -31.912  1.00 40.49           O  
ANISOU 1470  O   VAL A 981     5145   4479   5760   -389   -702    334
ATOM   1471  CB  VAL A 981     -10.678  26.463 -32.337  1.00 37.53           C  
ANISOU 1471  CB  VAL A 981     4596   4190   5472   -560   -477    449
ATOM   1472  CG1 VAL A 981     -11.740  26.564 -31.232  1.00 37.76           C  
ANISOU 1472  CG1 VAL A 981     4565   4196   5586   -585   -493    442
ATOM   1473  CG2 VAL A 981     -10.835  25.105 -33.059  1.00 36.89           C  
ANISOU 1473  CG2 VAL A 981     4483   4156   5376   -607   -360    513
ATOM   1474  H   VAL A 981      -8.869  27.114 -34.100  1.00  0.00           H  
ATOM   1475  HA  VAL A 981     -11.758  27.681 -33.735  1.00  0.00           H  
ATOM   1476  HB  VAL A 981      -9.699  26.437 -31.854  1.00  0.00           H  
ATOM   1477 HG11 VAL A 981     -11.809  25.656 -30.635  1.00  0.00           H  
ATOM   1478 HG12 VAL A 981     -11.494  27.375 -30.558  1.00  0.00           H  
ATOM   1479 HG13 VAL A 981     -12.730  26.748 -31.649  1.00  0.00           H  
ATOM   1480 HG21 VAL A 981     -10.798  24.272 -32.356  1.00  0.00           H  
ATOM   1481 HG22 VAL A 981     -11.787  25.043 -33.588  1.00  0.00           H  
ATOM   1482 HG23 VAL A 981     -10.040  24.937 -33.786  1.00  0.00           H  
ATOM   1483  N   PRO A 982     -11.031  30.142 -32.896  1.00 37.29           N  
ANISOU 1483  N   PRO A 982     4760   3884   5523   -498   -843    411
ATOM   1484  CA  PRO A 982     -10.440  31.508 -32.813  1.00 36.67           C  
ANISOU 1484  CA  PRO A 982     4789   3741   5401   -397   -974    340
ATOM   1485  C   PRO A 982      -9.876  32.006 -31.460  1.00 38.06           C  
ANISOU 1485  C   PRO A 982     4982   3977   5501   -288   -969    255
ATOM   1486  O   PRO A 982      -8.925  32.788 -31.504  1.00 37.41           O  
ANISOU 1486  O   PRO A 982     4979   3908   5327   -175  -1002    205
ATOM   1487  CB  PRO A 982     -11.566  32.452 -33.275  1.00 39.18           C  
ANISOU 1487  CB  PRO A 982     5142   3906   5837   -462  -1117    372
ATOM   1488  CG  PRO A 982     -12.358  31.608 -34.250  1.00 44.96           C  
ANISOU 1488  CG  PRO A 982     5802   4619   6660   -592  -1055    480
ATOM   1489  CD  PRO A 982     -12.316  30.224 -33.615  1.00 40.09           C  
ANISOU 1489  CD  PRO A 982     5076   4144   6011   -613   -879    497
ATOM   1490  HA  PRO A 982      -9.635  31.536 -33.550  1.00  0.00           H  
ATOM   1491  HB2 PRO A 982     -12.216  32.739 -32.445  1.00  0.00           H  
ATOM   1492  HB3 PRO A 982     -11.191  33.368 -33.733  1.00  0.00           H  
ATOM   1493  HG2 PRO A 982     -13.371  31.974 -34.420  1.00  0.00           H  
ATOM   1494  HG3 PRO A 982     -11.845  31.584 -35.214  1.00  0.00           H  
ATOM   1495  HD3 PRO A 982     -12.482  29.486 -34.395  1.00  0.00           H  
ATOM   1496  HD2 PRO A 982     -13.124  30.120 -32.893  1.00  0.00           H  
ATOM   1497  N   LEU A 983     -10.451  31.604 -30.308  1.00 33.36           N  
ANISOU 1497  N   LEU A 983     4320   3416   4939   -310   -927    243
ATOM   1498  CA  LEU A 983     -10.058  32.120 -28.977  1.00 31.91           C  
ANISOU 1498  CA  LEU A 983     4167   3279   4678   -204   -916    174
ATOM   1499  C   LEU A 983      -9.033  31.174 -28.283  1.00 34.62           C  
ANISOU 1499  C   LEU A 983     4459   3758   4937   -167   -773    158
ATOM   1500  O   LEU A 983      -8.582  31.524 -27.190  1.00 34.03           O  
ANISOU 1500  O   LEU A 983     4412   3727   4791    -73   -747    114
ATOM   1501  CB  LEU A 983     -11.318  32.320 -28.090  1.00 31.79           C  
ANISOU 1501  CB  LEU A 983     4143   3215   4722   -213   -973    157
ATOM   1502  CG  LEU A 983     -12.358  33.343 -28.617  1.00 36.75           C  
ANISOU 1502  CG  LEU A 983     4834   3692   5437   -235  -1157    157
ATOM   1503  CD1 LEU A 983     -13.587  33.401 -27.693  1.00 37.07           C  
ANISOU 1503  CD1 LEU A 983     4842   3693   5552   -254  -1220    142
ATOM   1504  CD2 LEU A 983     -11.771  34.754 -28.821  1.00 39.07           C  
ANISOU 1504  CD2 LEU A 983     5286   3913   5648   -111  -1280     99
ATOM   1505  H   LEU A 983     -11.217  30.944 -30.325  1.00  0.00           H  
ATOM   1506  HA  LEU A 983      -9.553  33.083 -29.071  1.00  0.00           H  
ATOM   1507  HB2 LEU A 983     -11.818  31.367 -27.931  1.00  0.00           H  
ATOM   1508  HB3 LEU A 983     -11.008  32.644 -27.096  1.00  0.00           H  
ATOM   1509  HG  LEU A 983     -12.712  32.993 -29.589  1.00  0.00           H  
ATOM   1510 HD11 LEU A 983     -14.350  34.073 -28.088  1.00  0.00           H  
ATOM   1511 HD12 LEU A 983     -14.044  32.418 -27.584  1.00  0.00           H  
ATOM   1512 HD13 LEU A 983     -13.324  33.755 -26.695  1.00  0.00           H  
ATOM   1513 HD21 LEU A 983     -12.540  35.456 -29.145  1.00  0.00           H  
ATOM   1514 HD22 LEU A 983     -11.336  35.141 -27.900  1.00  0.00           H  
ATOM   1515 HD23 LEU A 983     -10.996  34.762 -29.587  1.00  0.00           H  
ATOM   1516  N   GLY A 984      -8.652  30.032 -28.898  1.00 30.54           N  
ANISOU 1516  N   GLY A 984     3876   3301   4426   -236   -685    197
ATOM   1517  CA  GLY A 984      -7.620  29.100 -28.416  1.00 29.44           C  
ANISOU 1517  CA  GLY A 984     3685   3278   4225   -219   -573    182
ATOM   1518  C   GLY A 984      -8.033  28.313 -27.160  1.00 30.46           C  
ANISOU 1518  C   GLY A 984     3750   3459   4364   -251   -481    176
ATOM   1519  O   GLY A 984      -9.210  28.260 -26.806  1.00 29.51           O  
ANISOU 1519  O   GLY A 984     3612   3298   4303   -295   -490    192
ATOM   1520  H   GLY A 984      -9.072  29.811 -29.791  1.00  0.00           H  
ATOM   1521  HA2 GLY A 984      -7.408  28.383 -29.210  1.00  0.00           H  
ATOM   1522  HA3 GLY A 984      -6.696  29.645 -28.221  1.00  0.00           H  
ATOM   1523  N   SER A 985      -7.045  27.677 -26.496  1.00 25.72           N  
ANISOU 1523  N   SER A 985     3114   2946   3712   -227   -398    156
ATOM   1524  CA  SER A 985      -7.218  26.806 -25.314  1.00 25.55           C  
ANISOU 1524  CA  SER A 985     3045   2968   3695   -260   -309    152
ATOM   1525  C   SER A 985      -7.758  27.612 -24.106  1.00 28.85           C  
ANISOU 1525  C   SER A 985     3497   3359   4105   -206   -317    133
ATOM   1526  O   SER A 985      -7.416  28.785 -23.937  1.00 26.31           O  
ANISOU 1526  O   SER A 985     3236   3017   3743   -115   -367    111
ATOM   1527  CB  SER A 985      -5.905  26.053 -24.983  1.00 29.24           C  
ANISOU 1527  CB  SER A 985     3464   3522   4126   -262   -235    141
ATOM   1528  OG  SER A 985      -4.881  26.855 -24.425  1.00 35.45           O  
ANISOU 1528  OG  SER A 985     4255   4343   4873   -184   -214    122
ATOM   1529  H   SER A 985      -6.098  27.763 -26.844  1.00  0.00           H  
ATOM   1530  HA  SER A 985      -7.956  26.057 -25.576  1.00  0.00           H  
ATOM   1531  HB2 SER A 985      -6.118  25.257 -24.268  1.00  0.00           H  
ATOM   1532  HB3 SER A 985      -5.517  25.555 -25.873  1.00  0.00           H  
ATOM   1533  HG  SER A 985      -4.532  27.447 -25.099  1.00  0.00           H  
ATOM   1534  N   LEU A 986      -8.545  26.930 -23.251  1.00 27.52           N  
ANISOU 1534  N   LEU A 986     3303   3192   3961   -246   -264    139
ATOM   1535  CA  LEU A 986      -9.083  27.450 -21.979  1.00 27.90           C  
ANISOU 1535  CA  LEU A 986     3394   3215   3991   -189   -266    123
ATOM   1536  C   LEU A 986      -7.940  27.712 -20.959  1.00 31.20           C  
ANISOU 1536  C   LEU A 986     3830   3686   4339   -122   -197    112
ATOM   1537  O   LEU A 986      -8.113  28.583 -20.109  1.00 30.54           O  
ANISOU 1537  O   LEU A 986     3816   3580   4209    -31   -216     98
ATOM   1538  CB  LEU A 986     -10.114  26.453 -21.386  1.00 27.75           C  
ANISOU 1538  CB  LEU A 986     3346   3186   4014   -241   -225    134
ATOM   1539  CG  LEU A 986     -11.462  26.355 -22.144  1.00 32.92           C  
ANISOU 1539  CG  LEU A 986     3969   3787   4750   -289   -289    154
ATOM   1540  CD1 LEU A 986     -12.341  25.248 -21.538  1.00 33.36           C  
ANISOU 1540  CD1 LEU A 986     3986   3852   4839   -322   -232    166
ATOM   1541  CD2 LEU A 986     -12.243  27.684 -22.173  1.00 36.70           C  
ANISOU 1541  CD2 LEU A 986     4499   4189   5255   -237   -419    138
ATOM   1542  H   LEU A 986      -8.782  25.970 -23.466  1.00  0.00           H  
ATOM   1543  HA  LEU A 986      -9.566  28.409 -22.166  1.00  0.00           H  
ATOM   1544  HB2 LEU A 986      -9.660  25.461 -21.335  1.00  0.00           H  
ATOM   1545  HB3 LEU A 986     -10.333  26.720 -20.351  1.00  0.00           H  
ATOM   1546  HG  LEU A 986     -11.249  26.070 -23.175  1.00  0.00           H  
ATOM   1547 HD11 LEU A 986     -13.216  25.059 -22.155  1.00  0.00           H  
ATOM   1548 HD12 LEU A 986     -11.800  24.307 -21.446  1.00  0.00           H  
ATOM   1549 HD13 LEU A 986     -12.705  25.527 -20.551  1.00  0.00           H  
ATOM   1550 HD21 LEU A 986     -13.209  27.550 -22.658  1.00  0.00           H  
ATOM   1551 HD22 LEU A 986     -12.434  28.059 -21.167  1.00  0.00           H  
ATOM   1552 HD23 LEU A 986     -11.716  28.461 -22.724  1.00  0.00           H  
ATOM   1553  N   ARG A 987      -6.786  27.023 -21.085  1.00 29.06           N  
ANISOU 1553  N   ARG A 987     3497   3485   4060   -161   -123    122
ATOM   1554  CA  ARG A 987      -5.573  27.209 -20.274  1.00 29.96           C  
ANISOU 1554  CA  ARG A 987     3593   3659   4130   -113    -47    127
ATOM   1555  C   ARG A 987      -4.861  28.548 -20.604  1.00 34.81           C  
ANISOU 1555  C   ARG A 987     4256   4281   4689      8    -88    115
ATOM   1556  O   ARG A 987      -4.237  29.104 -19.700  1.00 34.10           O  
ANISOU 1556  O   ARG A 987     4196   4215   4546     93    -32    123
ATOM   1557  CB  ARG A 987      -4.641  25.994 -20.476  1.00 32.11           C  
ANISOU 1557  CB  ARG A 987     3775   3998   4428   -189      9    137
ATOM   1558  CG  ARG A 987      -3.416  25.957 -19.541  1.00 46.98           C  
ANISOU 1558  CG  ARG A 987     5612   5937   6302   -180    107    159
ATOM   1559  CD  ARG A 987      -2.669  24.618 -19.606  1.00 59.29           C  
ANISOU 1559  CD  ARG A 987     7080   7538   7909   -282    141    165
ATOM   1560  NE  ARG A 987      -1.493  24.613 -18.723  1.00 65.62           N  
ANISOU 1560  NE  ARG A 987     7810   8399   8723   -280    225    196
ATOM   1561  CZ  ARG A 987      -0.284  25.121 -18.998  1.00 80.85           C  
ANISOU 1561  CZ  ARG A 987     9661  10401  10656   -236    231    205
ATOM   1562  NH1 ARG A 987       0.679  25.023 -18.083  1.00 71.30           N  
ANISOU 1562  NH1 ARG A 987     8366   9249   9475   -241    322    247
ATOM   1563  NH2 ARG A 987      -0.005  25.721 -20.159  1.00 64.23           N1+
ANISOU 1563  NH2 ARG A 987     7561   8311   8532   -184    151    178
ATOM   1564  H   ARG A 987      -6.723  26.318 -21.807  1.00  0.00           H  
ATOM   1565  HA  ARG A 987      -5.871  27.238 -19.233  1.00  0.00           H  
ATOM   1566  HB2 ARG A 987      -5.222  25.090 -20.294  1.00  0.00           H  
ATOM   1567  HB3 ARG A 987      -4.313  25.938 -21.516  1.00  0.00           H  
ATOM   1568  HG2 ARG A 987      -2.733  26.770 -19.793  1.00  0.00           H  
ATOM   1569  HG3 ARG A 987      -3.737  26.134 -18.513  1.00  0.00           H  
ATOM   1570  HD2 ARG A 987      -3.334  23.812 -19.296  1.00  0.00           H  
ATOM   1571  HD3 ARG A 987      -2.359  24.393 -20.627  1.00  0.00           H  
ATOM   1572  HE  ARG A 987      -1.622  24.186 -17.816  1.00  0.00           H  
ATOM   1573 HH12 ARG A 987       1.596  25.399 -18.281  1.00  0.00           H  
ATOM   1574 HH11 ARG A 987       0.485  24.586 -17.193  1.00  0.00           H  
ATOM   1575 HH22 ARG A 987       0.931  26.066 -20.330  1.00  0.00           H  
ATOM   1576 HH21 ARG A 987      -0.724  25.831 -20.858  1.00  0.00           H  
ATOM   1577  N   ASP A 988      -4.986  29.060 -21.844  1.00 32.33           N  
ANISOU 1577  N   ASP A 988     3963   3941   4381     23   -180    101
ATOM   1578  CA  ASP A 988      -4.413  30.339 -22.294  1.00 32.03           C  
ANISOU 1578  CA  ASP A 988     3991   3894   4287    148   -240     82
ATOM   1579  C   ASP A 988      -5.473  31.462 -22.131  1.00 34.79           C  
ANISOU 1579  C   ASP A 988     4462   4146   4610    223   -339     57
ATOM   1580  O   ASP A 988      -5.070  32.591 -21.851  1.00 33.45           O  
ANISOU 1580  O   ASP A 988     4377   3969   4363    359   -357     38
ATOM   1581  CB  ASP A 988      -3.988  30.280 -23.788  1.00 34.09           C  
ANISOU 1581  CB  ASP A 988     4231   4156   4564    129   -304     78
ATOM   1582  CG  ASP A 988      -2.780  29.378 -24.085  1.00 50.64           C  
ANISOU 1582  CG  ASP A 988     6217   6346   6676     80   -235     92
ATOM   1583  OD1 ASP A 988      -1.945  29.181 -23.175  1.00 52.94           O  
ANISOU 1583  OD1 ASP A 988     6446   6713   6958     98   -141    104
ATOM   1584  OD2 ASP A 988      -2.714  28.900 -25.239  1.00 55.56           O1-
ANISOU 1584  OD2 ASP A 988     6821   6966   7325     24   -279     94
ATOM   1585  H   ASP A 988      -5.527  28.554 -22.532  1.00  0.00           H  
ATOM   1586  HA  ASP A 988      -3.544  30.602 -21.685  1.00  0.00           H  
ATOM   1587  HB2 ASP A 988      -4.829  29.957 -24.406  1.00  0.00           H  
ATOM   1588  HB3 ASP A 988      -3.717  31.276 -24.145  1.00  0.00           H  
ATOM   1589  N   TYR A 989      -6.781  31.168 -22.291  1.00 30.87           N  
ANISOU 1589  N   TYR A 989     3974   3577   4180    140   -407     58
ATOM   1590  CA  TYR A 989      -7.867  32.157 -22.346  1.00 30.93           C  
ANISOU 1590  CA  TYR A 989     4080   3480   4193    186   -532     32
ATOM   1591  C   TYR A 989      -8.284  32.564 -20.908  1.00 31.61           C  
ANISOU 1591  C   TYR A 989     4232   3551   4226    264   -514     17
ATOM   1592  O   TYR A 989      -8.268  33.762 -20.624  1.00 30.88           O  
ANISOU 1592  O   TYR A 989     4261   3406   4067    388   -595    -16
ATOM   1593  CB  TYR A 989      -9.056  31.561 -23.141  1.00 32.58           C  
ANISOU 1593  CB  TYR A 989     4243   3626   4512     62   -603     51
ATOM   1594  CG  TYR A 989     -10.226  32.510 -23.351  1.00 35.88           C  
ANISOU 1594  CG  TYR A 989     4740   3926   4969     85   -762     29
ATOM   1595  CD1 TYR A 989     -10.213  33.437 -24.421  1.00 38.76           C  
ANISOU 1595  CD1 TYR A 989     5166   4208   5352     98   -890     20
ATOM   1596  CD2 TYR A 989     -11.326  32.485 -22.460  1.00 37.33           C  
ANISOU 1596  CD2 TYR A 989     4934   4069   5180     86   -798     18
ATOM   1597  CE1 TYR A 989     -11.293  34.333 -24.598  1.00 41.81           C  
ANISOU 1597  CE1 TYR A 989     5623   4471   5793    104  -1058     -1
ATOM   1598  CE2 TYR A 989     -12.406  33.376 -22.640  1.00 39.43           C  
ANISOU 1598  CE2 TYR A 989     5263   4222   5498    101   -968     -6
ATOM   1599  CZ  TYR A 989     -12.391  34.301 -23.708  1.00 47.08           C  
ANISOU 1599  CZ  TYR A 989     6288   5104   6496    102  -1101    -15
ATOM   1600  OH  TYR A 989     -13.437  35.160 -23.885  1.00 54.57           O  
ANISOU 1600  OH  TYR A 989     7297   5926   7511    103  -1288    -39
ATOM   1601  H   TYR A 989      -7.037  30.220 -22.533  1.00  0.00           H  
ATOM   1602  HA  TYR A 989      -7.518  33.043 -22.883  1.00  0.00           H  
ATOM   1603  HB2 TYR A 989      -8.711  31.240 -24.126  1.00  0.00           H  
ATOM   1604  HB3 TYR A 989      -9.421  30.652 -22.660  1.00  0.00           H  
ATOM   1605  HD1 TYR A 989      -9.377  33.468 -25.105  1.00  0.00           H  
ATOM   1606  HD2 TYR A 989     -11.345  31.780 -21.642  1.00  0.00           H  
ATOM   1607  HE1 TYR A 989     -11.277  35.041 -25.413  1.00  0.00           H  
ATOM   1608  HE2 TYR A 989     -13.242  33.330 -21.963  1.00  0.00           H  
ATOM   1609  HH  TYR A 989     -14.206  34.932 -23.358  1.00  0.00           H  
ATOM   1610  N   LEU A 990      -8.664  31.600 -20.040  1.00 26.64           N  
ANISOU 1610  N   LEU A 990     3544   2957   3622    200   -421     39
ATOM   1611  CA  LEU A 990      -9.295  31.827 -18.722  1.00 26.55           C  
ANISOU 1611  CA  LEU A 990     3601   2925   3561    268   -401     32
ATOM   1612  C   LEU A 990      -8.431  32.644 -17.708  1.00 32.26           C  
ANISOU 1612  C   LEU A 990     4420   3677   4160    420   -343     28
ATOM   1613  O   LEU A 990      -9.047  33.369 -16.925  1.00 32.40           O  
ANISOU 1613  O   LEU A 990     4561   3633   4116    527   -414      1
ATOM   1614  CB  LEU A 990      -9.798  30.501 -18.092  1.00 25.29           C  
ANISOU 1614  CB  LEU A 990     3369   2793   3447    174   -309     59
ATOM   1615  CG  LEU A 990     -10.986  29.806 -18.807  1.00 28.64           C  
ANISOU 1615  CG  LEU A 990     3717   3184   3981     58   -362     65
ATOM   1616  CD1 LEU A 990     -11.307  28.456 -18.139  1.00 28.39           C  
ANISOU 1616  CD1 LEU A 990     3630   3183   3972     -8   -261     87
ATOM   1617  CD2 LEU A 990     -12.252  30.682 -18.853  1.00 27.70           C  
ANISOU 1617  CD2 LEU A 990     3648   2971   3905     88   -520     39
ATOM   1618  H   LEU A 990      -8.632  30.635 -20.338  1.00  0.00           H  
ATOM   1619  HA  LEU A 990     -10.162  32.458 -18.916  1.00  0.00           H  
ATOM   1620  HB2 LEU A 990      -8.965  29.803 -18.006  1.00  0.00           H  
ATOM   1621  HB3 LEU A 990     -10.113  30.692 -17.065  1.00  0.00           H  
ATOM   1622  HG  LEU A 990     -10.691  29.596 -19.837  1.00  0.00           H  
ATOM   1623 HD11 LEU A 990     -12.120  27.942 -18.653  1.00  0.00           H  
ATOM   1624 HD12 LEU A 990     -10.445  27.791 -18.154  1.00  0.00           H  
ATOM   1625 HD13 LEU A 990     -11.604  28.586 -17.098  1.00  0.00           H  
ATOM   1626 HD21 LEU A 990     -13.094  30.143 -19.292  1.00  0.00           H  
ATOM   1627 HD22 LEU A 990     -12.549  31.003 -17.854  1.00  0.00           H  
ATOM   1628 HD23 LEU A 990     -12.107  31.577 -19.456  1.00  0.00           H  
ATOM   1629  N   PRO A 991      -7.069  32.587 -17.716  1.00 29.17           N  
ANISOU 1629  N   PRO A 991     3979   3378   3728    444   -222     55
ATOM   1630  CA  PRO A 991      -6.229  33.469 -16.863  1.00 30.32           C  
ANISOU 1630  CA  PRO A 991     4208   3558   3753    603   -146     65
ATOM   1631  C   PRO A 991      -6.307  34.982 -17.202  1.00 37.04           C  
ANISOU 1631  C   PRO A 991     5209   4348   4517    766   -269     17
ATOM   1632  O   PRO A 991      -6.073  35.784 -16.298  1.00 39.83           O  
ANISOU 1632  O   PRO A 991     5677   4703   4752    922   -230     17
ATOM   1633  CB  PRO A 991      -4.794  32.936 -17.044  1.00 31.53           C  
ANISOU 1633  CB  PRO A 991     4238   3825   3918    577    -17    105
ATOM   1634  CG  PRO A 991      -4.989  31.484 -17.441  1.00 34.07           C  
ANISOU 1634  CG  PRO A 991     4428   4165   4352    398     -2    118
ATOM   1635  CD  PRO A 991      -6.234  31.543 -18.319  1.00 29.12           C  
ANISOU 1635  CD  PRO A 991     3834   3449   3782    336   -146     82
ATOM   1636  HA  PRO A 991      -6.537  33.321 -15.827  1.00  0.00           H  
ATOM   1637  HB2 PRO A 991      -4.264  33.456 -17.846  1.00  0.00           H  
ATOM   1638  HB3 PRO A 991      -4.191  33.036 -16.140  1.00  0.00           H  
ATOM   1639  HG2 PRO A 991      -4.120  31.056 -17.940  1.00  0.00           H  
ATOM   1640  HG3 PRO A 991      -5.194  30.885 -16.553  1.00  0.00           H  
ATOM   1641  HD3 PRO A 991      -6.720  30.569 -18.383  1.00  0.00           H  
ATOM   1642  HD2 PRO A 991      -5.958  31.851 -19.326  1.00  0.00           H  
ATOM   1643  N   ARG A 992      -6.637  35.349 -18.459  1.00 33.12           N  
ANISOU 1643  N   ARG A 992     4721   3791   4071    735   -414    -20
ATOM   1644  CA  ARG A 992      -6.766  36.743 -18.927  1.00 35.22           C  
ANISOU 1644  CA  ARG A 992     5140   3977   4267    877   -558    -72
ATOM   1645  C   ARG A 992      -8.262  37.168 -19.008  1.00 42.35           C  
ANISOU 1645  C   ARG A 992     6143   4740   5206    867   -754   -120
ATOM   1646  O   ARG A 992      -8.495  38.365 -19.184  1.00 43.35           O  
ANISOU 1646  O   ARG A 992     6431   4780   5261   1001   -890   -171
ATOM   1647  CB  ARG A 992      -6.129  36.883 -20.337  1.00 36.79           C  
ANISOU 1647  CB  ARG A 992     5298   4191   4491    866   -597    -78
ATOM   1648  CG  ARG A 992      -4.585  36.816 -20.369  1.00 49.00           C  
ANISOU 1648  CG  ARG A 992     6769   5867   5980    935   -441    -45
ATOM   1649  CD  ARG A 992      -4.022  35.413 -20.642  1.00 65.39           C  
ANISOU 1649  CD  ARG A 992     8685   8006   8156    790   -402    -17
ATOM   1650  NE  ARG A 992      -2.551  35.421 -20.678  1.00 83.52           N  
ANISOU 1650  NE  ARG A 992    10907  10416  10410    868   -297      5
ATOM   1651  CZ  ARG A 992      -1.752  34.397 -21.014  1.00101.34           C  
ANISOU 1651  CZ  ARG A 992    12998  12776  12730    767   -185     46
ATOM   1652  NH1 ARG A 992      -2.234  33.199 -21.355  1.00 87.97           N  
ANISOU 1652  NH1 ARG A 992    11216  11081  11129    593   -160     65
ATOM   1653  NH2 ARG A 992      -0.431  34.578 -21.006  1.00 90.05           N1+
ANISOU 1653  NH2 ARG A 992    11490  11450  11273    846   -105     65
ATOM   1654  H   ARG A 992      -6.848  34.634 -19.141  1.00  0.00           H  
ATOM   1655  HA  ARG A 992      -6.268  37.436 -18.244  1.00  0.00           H  
ATOM   1656  HB2 ARG A 992      -6.553  36.156 -21.033  1.00  0.00           H  
ATOM   1657  HB3 ARG A 992      -6.401  37.857 -20.751  1.00  0.00           H  
ATOM   1658  HG2 ARG A 992      -4.232  37.477 -21.163  1.00  0.00           H  
ATOM   1659  HG3 ARG A 992      -4.172  37.221 -19.444  1.00  0.00           H  
ATOM   1660  HD2 ARG A 992      -4.354  34.701 -19.887  1.00  0.00           H  
ATOM   1661  HD3 ARG A 992      -4.387  35.059 -21.606  1.00  0.00           H  
ATOM   1662  HE  ARG A 992      -2.110  36.293 -20.429  1.00  0.00           H  
ATOM   1663 HH12 ARG A 992      -1.612  32.444 -21.599  1.00  0.00           H  
ATOM   1664 HH11 ARG A 992      -3.236  33.054 -21.389  1.00  0.00           H  
ATOM   1665 HH22 ARG A 992       0.182  33.817 -21.256  1.00  0.00           H  
ATOM   1666 HH21 ARG A 992      -0.043  35.474 -20.753  1.00  0.00           H  
ATOM   1667  N   HIS A 993      -9.237  36.238 -18.919  1.00 39.31           N  
ANISOU 1667  N   HIS A 993     5666   4331   4938    714   -776   -104
ATOM   1668  CA  HIS A 993     -10.670  36.496 -19.142  1.00 40.02           C  
ANISOU 1668  CA  HIS A 993     5814   4298   5094    688   -962   -141
ATOM   1669  C   HIS A 993     -11.407  35.835 -17.961  1.00 44.39           C  
ANISOU 1669  C   HIS A 993     6342   4859   5665    657   -919   -129
ATOM   1670  O   HIS A 993     -11.460  34.606 -17.888  1.00 42.90           O  
ANISOU 1670  O   HIS A 993     6013   4726   5560    524   -820    -87
ATOM   1671  CB  HIS A 993     -11.125  35.951 -20.520  1.00 40.24           C  
ANISOU 1671  CB  HIS A 993     5742   4275   5271    530  -1057   -128
ATOM   1672  CG  HIS A 993     -10.405  36.524 -21.721  1.00 43.95           C  
ANISOU 1672  CG  HIS A 993     6228   4742   5727    544  -1080   -129
ATOM   1673  ND1 HIS A 993      -9.214  36.003 -22.195  1.00 44.82           N  
ANISOU 1673  ND1 HIS A 993     6234   4962   5836    495   -933    -89
ATOM   1674  CD2 HIS A 993     -10.714  37.561 -22.574  1.00 46.86           C  
ANISOU 1674  CD2 HIS A 993     6715   5006   6085    606  -1246   -168
ATOM   1675  CE1 HIS A 993      -8.856  36.723 -23.260  1.00 45.15           C  
ANISOU 1675  CE1 HIS A 993     6328   4967   5861    535  -1007   -103
ATOM   1676  NE2 HIS A 993      -9.721  37.686 -23.551  1.00 46.64           N  
ANISOU 1676  NE2 HIS A 993     6656   5025   6042    603  -1192   -149
ATOM   1677  H   HIS A 993      -8.986  35.275 -18.747  1.00  0.00           H  
ATOM   1678  HA  HIS A 993     -10.880  37.568 -19.125  1.00  0.00           H  
ATOM   1679  HB2 HIS A 993     -11.008  34.866 -20.552  1.00  0.00           H  
ATOM   1680  HB3 HIS A 993     -12.192  36.136 -20.655  1.00  0.00           H  
ATOM   1681  HD1 HIS A 993      -8.713  35.218 -21.797  1.00  0.00           H  
ATOM   1682  HD2 HIS A 993     -11.569  38.221 -22.564  1.00  0.00           H  
ATOM   1683  HE1 HIS A 993      -7.957  36.538 -23.831  1.00  0.00           H  
ATOM   1684  N   SER A 994     -11.997  36.663 -17.077  1.00 43.61           N  
ANISOU 1684  N   SER A 994     6394   4702   5475    796   -995   -167
ATOM   1685  CA  SER A 994     -12.789  36.242 -15.908  1.00 44.09           C  
ANISOU 1685  CA  SER A 994     6461   4756   5537    796   -976   -162
ATOM   1686  C   SER A 994     -14.208  35.897 -16.430  1.00 48.55           C  
ANISOU 1686  C   SER A 994     6930   5253   6264    665  -1117   -171
ATOM   1687  O   SER A 994     -15.002  36.793 -16.727  1.00 49.91           O  
ANISOU 1687  O   SER A 994     7160   5319   6485    680  -1321   -215
ATOM   1688  CB  SER A 994     -12.806  37.369 -14.839  1.00 50.40           C  
ANISOU 1688  CB  SER A 994     7469   5498   6183    997  -1044   -204
ATOM   1689  OG  SER A 994     -13.278  38.622 -15.310  1.00 64.99           O  
ANISOU 1689  OG  SER A 994     9439   7224   8031   1069  -1280   -273
ATOM   1690  H   SER A 994     -11.917  37.663 -17.213  1.00  0.00           H  
ATOM   1691  HA  SER A 994     -12.335  35.360 -15.447  1.00  0.00           H  
ATOM   1692  HB2 SER A 994     -13.416  37.069 -13.985  1.00  0.00           H  
ATOM   1693  HB3 SER A 994     -11.798  37.518 -14.450  1.00  0.00           H  
ATOM   1694  HG  SER A 994     -14.181  38.504 -15.623  1.00  0.00           H  
ATOM   1695  N   ILE A 995     -14.473  34.585 -16.552  1.00 42.04           N  
ANISOU 1695  N   ILE A 995     5951   4491   5531    531  -1004   -124
ATOM   1696  CA  ILE A 995     -15.720  34.005 -17.072  1.00 40.91           C  
ANISOU 1696  CA  ILE A 995     5681   4315   5548    403  -1084   -112
ATOM   1697  C   ILE A 995     -16.505  33.466 -15.848  1.00 43.90           C  
ANISOU 1697  C   ILE A 995     6070   4689   5920    438  -1079   -116
ATOM   1698  O   ILE A 995     -15.930  32.837 -14.956  1.00 43.46           O  
ANISOU 1698  O   ILE A 995     6049   4691   5772    483   -931    -96
ATOM   1699  CB  ILE A 995     -15.406  32.829 -18.059  1.00 42.36           C  
ANISOU 1699  CB  ILE A 995     5698   4575   5821    249   -956    -56
ATOM   1700  CG1 ILE A 995     -14.580  33.300 -19.290  1.00 42.65           C  
ANISOU 1700  CG1 ILE A 995     5735   4598   5873    219   -998    -54
ATOM   1701  CG2 ILE A 995     -16.648  32.038 -18.524  1.00 41.71           C  
ANISOU 1701  CG2 ILE A 995     5471   4495   5883    129   -964    -25
ATOM   1702  CD1 ILE A 995     -15.169  34.496 -20.063  1.00 43.19           C  
ANISOU 1702  CD1 ILE A 995     5821   4548   6039    190  -1209    -75
ATOM   1703  H   ILE A 995     -13.765  33.918 -16.281  1.00  0.00           H  
ATOM   1704  HA  ILE A 995     -16.325  34.760 -17.579  1.00  0.00           H  
ATOM   1705  HB  ILE A 995     -14.777  32.106 -17.534  1.00  0.00           H  
ATOM   1706 HG12 ILE A 995     -13.574  33.565 -18.969  1.00  0.00           H  
ATOM   1707 HG13 ILE A 995     -14.444  32.465 -19.979  1.00  0.00           H  
ATOM   1708 HG21 ILE A 995     -16.397  31.293 -19.278  1.00  0.00           H  
ATOM   1709 HG22 ILE A 995     -17.124  31.500 -17.706  1.00  0.00           H  
ATOM   1710 HG23 ILE A 995     -17.392  32.709 -18.949  1.00  0.00           H  
ATOM   1711 HD11 ILE A 995     -14.575  34.735 -20.943  1.00  0.00           H  
ATOM   1712 HD12 ILE A 995     -16.186  34.300 -20.396  1.00  0.00           H  
ATOM   1713 HD13 ILE A 995     -15.185  35.399 -19.453  1.00  0.00           H  
ATOM   1714  N   GLY A 996     -17.831  33.707 -15.861  1.00 39.60           N  
ANISOU 1714  N   GLY A 996     5500   4070   5477    422  -1249   -140
ATOM   1715  CA  GLY A 996     -18.775  33.361 -14.791  1.00 39.64           C  
ANISOU 1715  CA  GLY A 996     5511   4059   5492    465  -1283   -151
ATOM   1716  C   GLY A 996     -19.057  31.848 -14.684  1.00 40.81           C  
ANISOU 1716  C   GLY A 996     5515   4287   5705    369  -1126    -99
ATOM   1717  O   GLY A 996     -18.825  31.080 -15.619  1.00 40.20           O  
ANISOU 1717  O   GLY A 996     5300   4260   5713    245  -1042    -57
ATOM   1718  H   GLY A 996     -18.217  34.208 -16.647  1.00  0.00           H  
ATOM   1719  HA2 GLY A 996     -18.400  33.742 -13.839  1.00  0.00           H  
ATOM   1720  HA3 GLY A 996     -19.716  33.877 -14.983  1.00  0.00           H  
ATOM   1721  N   LEU A 997     -19.586  31.447 -13.512  1.00 36.29           N  
ANISOU 1721  N   LEU A 997     4991   3718   5081    439  -1093   -104
ATOM   1722  CA  LEU A 997     -19.856  30.078 -13.032  1.00 34.21           C  
ANISOU 1722  CA  LEU A 997     4632   3514   4853    384   -958    -66
ATOM   1723  C   LEU A 997     -20.699  29.250 -14.036  1.00 36.59           C  
ANISOU 1723  C   LEU A 997     4738   3834   5329    265   -984    -38
ATOM   1724  O   LEU A 997     -20.310  28.122 -14.333  1.00 34.53           O  
ANISOU 1724  O   LEU A 997     4384   3641   5097    181   -836      3
ATOM   1725  CB  LEU A 997     -20.500  30.174 -11.622  1.00 34.53           C  
ANISOU 1725  CB  LEU A 997     4785   3522   4813    505   -978    -86
ATOM   1726  CG  LEU A 997     -20.941  28.851 -10.944  1.00 38.00           C  
ANISOU 1726  CG  LEU A 997     5159   4000   5281    480   -871    -58
ATOM   1727  CD1 LEU A 997     -19.794  27.837 -10.791  1.00 36.32           C  
ANISOU 1727  CD1 LEU A 997     4925   3853   5021    405   -657    -13
ATOM   1728  CD2 LEU A 997     -21.607  29.135  -9.587  1.00 39.98           C  
ANISOU 1728  CD2 LEU A 997     5548   4201   5442    617   -919    -81
ATOM   1729  H   LEU A 997     -19.752  32.163 -12.816  1.00  0.00           H  
ATOM   1730  HA  LEU A 997     -18.886  29.585 -12.935  1.00  0.00           H  
ATOM   1731  HB2 LEU A 997     -19.798  30.680 -10.958  1.00  0.00           H  
ATOM   1732  HB3 LEU A 997     -21.369  30.833 -11.680  1.00  0.00           H  
ATOM   1733  HG  LEU A 997     -21.707  28.391 -11.569  1.00  0.00           H  
ATOM   1734 HD11 LEU A 997     -20.143  26.918 -10.318  1.00  0.00           H  
ATOM   1735 HD12 LEU A 997     -19.377  27.554 -11.758  1.00  0.00           H  
ATOM   1736 HD13 LEU A 997     -18.984  28.240 -10.183  1.00  0.00           H  
ATOM   1737 HD21 LEU A 997     -22.041  28.229  -9.167  1.00  0.00           H  
ATOM   1738 HD22 LEU A 997     -20.895  29.530  -8.862  1.00  0.00           H  
ATOM   1739 HD23 LEU A 997     -22.417  29.859  -9.685  1.00  0.00           H  
ATOM   1740  N   ALA A 998     -21.804  29.817 -14.561  1.00 34.25           N  
ANISOU 1740  N   ALA A 998     4383   3479   5152    259  -1172    -57
ATOM   1741  CA  ALA A 998     -22.753  29.144 -15.465  1.00 34.26           C  
ANISOU 1741  CA  ALA A 998     4181   3501   5334    149  -1193    -16
ATOM   1742  C   ALA A 998     -22.127  28.875 -16.854  1.00 36.18           C  
ANISOU 1742  C   ALA A 998     4329   3787   5630     24  -1096     34
ATOM   1743  O   ALA A 998     -22.422  27.833 -17.435  1.00 35.22           O  
ANISOU 1743  O   ALA A 998     4072   3728   5582    -54   -982     87
ATOM   1744  CB  ALA A 998     -23.999  30.020 -15.634  1.00 36.52           C  
ANISOU 1744  CB  ALA A 998     4422   3705   5749    157  -1430    -42
ATOM   1745  H   ALA A 998     -22.052  30.758 -14.282  1.00  0.00           H  
ATOM   1746  HA  ALA A 998     -23.056  28.196 -15.015  1.00  0.00           H  
ATOM   1747  HB1 ALA A 998     -24.777  29.490 -16.182  1.00  0.00           H  
ATOM   1748  HB2 ALA A 998     -24.406  30.285 -14.665  1.00  0.00           H  
ATOM   1749  HB3 ALA A 998     -23.793  30.952 -16.163  1.00  0.00           H  
ATOM   1750  N   GLN A 999     -21.262  29.780 -17.346  1.00 32.90           N  
ANISOU 1750  N   GLN A 999     4000   3336   5163     20  -1139     17
ATOM   1751  CA  GLN A 999     -20.591  29.707 -18.651  1.00 31.66           C  
ANISOU 1751  CA  GLN A 999     3785   3208   5036    -81  -1066     58
ATOM   1752  C   GLN A 999     -19.388  28.718 -18.595  1.00 31.83           C  
ANISOU 1752  C   GLN A 999     3801   3324   4968   -102   -852     85
ATOM   1753  O   GLN A 999     -19.090  28.124 -19.630  1.00 31.42           O  
ANISOU 1753  O   GLN A 999     3650   3320   4970   -194   -760    134
ATOM   1754  CB  GLN A 999     -20.179  31.146 -19.036  1.00 33.78           C  
ANISOU 1754  CB  GLN A 999     4176   3410   5248    -45  -1176     22
ATOM   1755  CG  GLN A 999     -19.580  31.313 -20.451  1.00 53.37           C  
ANISOU 1755  CG  GLN A 999     6584   5846   7847   -150  -1253     56
ATOM   1756  CD  GLN A 999     -19.514  32.781 -20.901  1.00 79.04           C  
ANISOU 1756  CD  GLN A 999     9984   9009  11040    -88  -1398      6
ATOM   1757  OE1 GLN A 999     -20.467  33.539 -20.738  1.00 77.41           O  
ANISOU 1757  OE1 GLN A 999     9879   8716  10816     -2  -1569    -52
ATOM   1758  NE2 GLN A 999     -18.395  33.188 -21.499  1.00 70.04           N  
ANISOU 1758  NE2 GLN A 999     8871   7883   9859   -117  -1342     23
ATOM   1759  H   GLN A 999     -21.065  30.610 -16.802  1.00  0.00           H  
ATOM   1760  HA  GLN A 999     -21.303  29.345 -19.398  1.00  0.00           H  
ATOM   1761  HB2 GLN A 999     -21.074  31.768 -18.958  1.00  0.00           H  
ATOM   1762  HB3 GLN A 999     -19.486  31.547 -18.295  1.00  0.00           H  
ATOM   1763  HG2 GLN A 999     -18.593  30.852 -20.493  1.00  0.00           H  
ATOM   1764  HG3 GLN A 999     -20.195  30.779 -21.176  1.00  0.00           H  
ATOM   1765 HE22 GLN A 999     -18.323  34.139 -21.829  1.00  0.00           H  
ATOM   1766 HE21 GLN A 999     -17.631  32.547 -21.650  1.00  0.00           H  
ATOM   1767  N   LEU A1000     -18.785  28.472 -17.410  1.00 27.73           N  
ANISOU 1767  N   LEU A1000     3393   2826   4315    -19   -776     57
ATOM   1768  CA  LEU A1000     -17.774  27.423 -17.158  1.00 27.15           C  
ANISOU 1768  CA  LEU A1000     3320   2827   4167    -44   -592     78
ATOM   1769  C   LEU A1000     -18.471  26.037 -17.033  1.00 30.03           C  
ANISOU 1769  C   LEU A1000     3582   3234   4593    -91   -506    109
ATOM   1770  O   LEU A1000     -17.878  25.045 -17.457  1.00 28.40           O  
ANISOU 1770  O   LEU A1000     3330   3081   4378   -153   -386    136
ATOM   1771  CB  LEU A1000     -17.026  27.721 -15.831  1.00 27.39           C  
ANISOU 1771  CB  LEU A1000     3485   2859   4061     49   -535     54
ATOM   1772  CG  LEU A1000     -16.114  28.971 -15.844  1.00 31.72           C  
ANISOU 1772  CG  LEU A1000     4143   3392   4518    116   -567     31
ATOM   1773  CD1 LEU A1000     -15.679  29.334 -14.414  1.00 31.24           C  
ANISOU 1773  CD1 LEU A1000     4211   3330   4330    221   -505     23
ATOM   1774  CD2 LEU A1000     -14.898  28.830 -16.779  1.00 32.46           C  
ANISOU 1774  CD2 LEU A1000     4190   3538   4605     49   -489     52
ATOM   1775  H   LEU A1000     -19.086  28.991 -16.596  1.00  0.00           H  
ATOM   1776  HA  LEU A1000     -17.064  27.379 -17.985  1.00  0.00           H  
ATOM   1777  HB2 LEU A1000     -17.757  27.828 -15.028  1.00  0.00           H  
ATOM   1778  HB3 LEU A1000     -16.414  26.862 -15.546  1.00  0.00           H  
ATOM   1779  HG  LEU A1000     -16.695  29.813 -16.212  1.00  0.00           H  
ATOM   1780 HD11 LEU A1000     -15.019  30.200 -14.414  1.00  0.00           H  
ATOM   1781 HD12 LEU A1000     -16.539  29.583 -13.791  1.00  0.00           H  
ATOM   1782 HD13 LEU A1000     -15.152  28.513 -13.931  1.00  0.00           H  
ATOM   1783 HD21 LEU A1000     -14.271  29.721 -16.735  1.00  0.00           H  
ATOM   1784 HD22 LEU A1000     -14.274  27.981 -16.509  1.00  0.00           H  
ATOM   1785 HD23 LEU A1000     -15.198  28.705 -17.820  1.00  0.00           H  
ATOM   1786  N   LEU A1001     -19.714  25.987 -16.507  1.00 27.18           N  
ANISOU 1786  N   LEU A1001     3191   2846   4289    -49   -575    102
ATOM   1787  CA  LEU A1001     -20.555  24.782 -16.377  1.00 26.38           C  
ANISOU 1787  CA  LEU A1001     2994   2784   4245    -64   -503    129
ATOM   1788  C   LEU A1001     -21.226  24.424 -17.734  1.00 30.80           C  
ANISOU 1788  C   LEU A1001     3401   3374   4927   -155   -488    181
ATOM   1789  O   LEU A1001     -21.632  23.271 -17.887  1.00 31.19           O  
ANISOU 1789  O   LEU A1001     3387   3478   4984   -181   -367    214
ATOM   1790  CB  LEU A1001     -21.643  25.033 -15.302  1.00 26.55           C  
ANISOU 1790  CB  LEU A1001     3027   2768   4290     25   -594    104
ATOM   1791  CG  LEU A1001     -21.127  24.994 -13.842  1.00 30.43           C  
ANISOU 1791  CG  LEU A1001     3686   3230   4646    125   -579     66
ATOM   1792  CD1 LEU A1001     -22.153  25.635 -12.892  1.00 31.54           C  
ANISOU 1792  CD1 LEU A1001     3859   3320   4806    224   -715     35
ATOM   1793  CD2 LEU A1001     -20.743  23.572 -13.386  1.00 29.53           C  
ANISOU 1793  CD2 LEU A1001     3612   3154   4455    119   -410     81
ATOM   1794  H   LEU A1001     -20.133  26.844 -16.175  1.00  0.00           H  
ATOM   1795  HA  LEU A1001     -19.934  23.936 -16.081  1.00  0.00           H  
ATOM   1796  HB2 LEU A1001     -22.117  25.996 -15.495  1.00  0.00           H  
ATOM   1797  HB3 LEU A1001     -22.451  24.302 -15.392  1.00  0.00           H  
ATOM   1798  HG  LEU A1001     -20.222  25.598 -13.775  1.00  0.00           H  
ATOM   1799 HD11 LEU A1001     -21.830  25.582 -11.852  1.00  0.00           H  
ATOM   1800 HD12 LEU A1001     -22.308  26.687 -13.130  1.00  0.00           H  
ATOM   1801 HD13 LEU A1001     -23.124  25.152 -12.970  1.00  0.00           H  
ATOM   1802 HD21 LEU A1001     -20.471  23.555 -12.330  1.00  0.00           H  
ATOM   1803 HD22 LEU A1001     -21.560  22.864 -13.527  1.00  0.00           H  
ATOM   1804 HD23 LEU A1001     -19.884  23.190 -13.938  1.00  0.00           H  
ATOM   1805  N   LEU A1002     -21.292  25.362 -18.705  1.00 28.48           N  
ANISOU 1805  N   LEU A1002     3061   3039   4722   -200   -610    192
ATOM   1806  CA  LEU A1002     -21.724  25.127 -20.092  1.00 29.15           C  
ANISOU 1806  CA  LEU A1002     3007   3142   4925   -298   -591    257
ATOM   1807  C   LEU A1002     -20.549  24.475 -20.861  1.00 32.78           C  
ANISOU 1807  C   LEU A1002     3496   3651   5307   -349   -455    281
ATOM   1808  O   LEU A1002     -20.808  23.532 -21.602  1.00 33.09           O  
ANISOU 1808  O   LEU A1002     3449   3742   5383   -394   -348    336
ATOM   1809  CB  LEU A1002     -22.109  26.470 -20.762  1.00 30.13           C  
ANISOU 1809  CB  LEU A1002     3099   3187   5161   -343   -767    263
ATOM   1810  CG  LEU A1002     -22.729  26.355 -22.180  1.00 35.32           C  
ANISOU 1810  CG  LEU A1002     3610   3848   5963   -457   -756    348
ATOM   1811  CD1 LEU A1002     -24.010  25.499 -22.222  1.00 35.94           C  
ANISOU 1811  CD1 LEU A1002     3509   3973   6171   -476   -706    409
ATOM   1812  CD2 LEU A1002     -22.982  27.747 -22.776  1.00 37.39           C  
ANISOU 1812  CD2 LEU A1002     3878   4007   6320   -505   -945    344
ATOM   1813  H   LEU A1002     -20.947  26.290 -18.506  1.00  0.00           H  
ATOM   1814  HA  LEU A1002     -22.586  24.457 -20.080  1.00  0.00           H  
ATOM   1815  HB2 LEU A1002     -22.811  26.996 -20.118  1.00  0.00           H  
ATOM   1816  HB3 LEU A1002     -21.235  27.121 -20.809  1.00  0.00           H  
ATOM   1817  HG  LEU A1002     -21.997  25.874 -22.829  1.00  0.00           H  
ATOM   1818 HD11 LEU A1002     -24.451  25.500 -23.219  1.00  0.00           H  
ATOM   1819 HD12 LEU A1002     -23.810  24.457 -21.973  1.00  0.00           H  
ATOM   1820 HD13 LEU A1002     -24.765  25.869 -21.529  1.00  0.00           H  
ATOM   1821 HD21 LEU A1002     -23.335  27.680 -23.806  1.00  0.00           H  
ATOM   1822 HD22 LEU A1002     -23.730  28.293 -22.200  1.00  0.00           H  
ATOM   1823 HD23 LEU A1002     -22.067  28.339 -22.785  1.00  0.00           H  
ATOM   1824  N   PHE A1003     -19.289  24.913 -20.641  1.00 28.23           N  
ANISOU 1824  N   PHE A1003     3043   3063   4622   -329   -458    240
ATOM   1825  CA  PHE A1003     -18.072  24.314 -21.226  1.00 28.18           C  
ANISOU 1825  CA  PHE A1003     3067   3101   4539   -367   -350    252
ATOM   1826  C   PHE A1003     -17.863  22.876 -20.680  1.00 29.97           C  
ANISOU 1826  C   PHE A1003     3289   3388   4710   -358   -208    257
ATOM   1827  O   PHE A1003     -17.461  22.018 -21.461  1.00 28.15           O  
ANISOU 1827  O   PHE A1003     3020   3200   4478   -402   -121    293
ATOM   1828  CB  PHE A1003     -16.827  25.189 -20.929  1.00 29.26           C  
ANISOU 1828  CB  PHE A1003     3321   3222   4574   -328   -379    206
ATOM   1829  CG  PHE A1003     -16.839  26.642 -21.399  1.00 30.64           C  
ANISOU 1829  CG  PHE A1003     3537   3331   4774   -316   -520    191
ATOM   1830  CD1 PHE A1003     -17.672  27.088 -22.460  1.00 35.83           C  
ANISOU 1830  CD1 PHE A1003     4123   3940   5550   -376   -612    227
ATOM   1831  CD2 PHE A1003     -15.988  27.581 -20.760  1.00 32.41           C  
ANISOU 1831  CD2 PHE A1003     3876   3538   4902   -244   -557    145
ATOM   1832  CE1 PHE A1003     -17.675  28.432 -22.829  1.00 37.36           C  
ANISOU 1832  CE1 PHE A1003     4374   4053   5766   -365   -760    207
ATOM   1833  CE2 PHE A1003     -16.001  28.919 -21.149  1.00 35.63           C  
ANISOU 1833  CE2 PHE A1003     4345   3876   5317   -213   -693    123
ATOM   1834  CZ  PHE A1003     -16.850  29.343 -22.171  1.00 35.58           C  
ANISOU 1834  CZ  PHE A1003     4283   3808   5430   -276   -804    149
ATOM   1835  H   PHE A1003     -19.142  25.703 -20.028  1.00  0.00           H  
ATOM   1836  HA  PHE A1003     -18.202  24.245 -22.308  1.00  0.00           H  
ATOM   1837  HB2 PHE A1003     -16.656  25.200 -19.851  1.00  0.00           H  
ATOM   1838  HB3 PHE A1003     -15.941  24.720 -21.359  1.00  0.00           H  
ATOM   1839  HD1 PHE A1003     -18.322  26.403 -22.985  1.00  0.00           H  
ATOM   1840  HD2 PHE A1003     -15.333  27.266 -19.961  1.00  0.00           H  
ATOM   1841  HE1 PHE A1003     -18.317  28.767 -23.630  1.00  0.00           H  
ATOM   1842  HE2 PHE A1003     -15.354  29.628 -20.655  1.00  0.00           H  
ATOM   1843  HZ  PHE A1003     -16.859  30.383 -22.465  1.00  0.00           H  
ATOM   1844  N   ALA A1004     -18.220  22.613 -19.404  1.00 26.49           N  
ANISOU 1844  N   ALA A1004     2900   2942   4223   -295   -193    222
ATOM   1845  CA  ALA A1004     -18.181  21.301 -18.736  1.00 26.36           C  
ANISOU 1845  CA  ALA A1004     2901   2961   4155   -277    -79    219
ATOM   1846  C   ALA A1004     -19.212  20.325 -19.359  1.00 28.13           C  
ANISOU 1846  C   ALA A1004     3018   3219   4449   -288    -24    265
ATOM   1847  O   ALA A1004     -18.871  19.160 -19.570  1.00 27.39           O  
ANISOU 1847  O   ALA A1004     2930   3165   4313   -304     79    280
ATOM   1848  CB  ALA A1004     -18.487  21.499 -17.243  1.00 27.23           C  
ANISOU 1848  CB  ALA A1004     3088   3039   4219   -203    -95    183
ATOM   1849  H   ALA A1004     -18.548  23.378 -18.831  1.00  0.00           H  
ATOM   1850  HA  ALA A1004     -17.179  20.884 -18.840  1.00  0.00           H  
ATOM   1851  HB1 ALA A1004     -18.402  20.560 -16.698  1.00  0.00           H  
ATOM   1852  HB2 ALA A1004     -17.796  22.212 -16.792  1.00  0.00           H  
ATOM   1853  HB3 ALA A1004     -19.497  21.872 -17.077  1.00  0.00           H  
ATOM   1854  N   GLN A1005     -20.425  20.819 -19.684  1.00 24.98           N  
ANISOU 1854  N   GLN A1005     2523   2809   4161   -278    -94    291
ATOM   1855  CA  GLN A1005     -21.531  20.087 -20.322  1.00 26.13           C  
ANISOU 1855  CA  GLN A1005     2537   2997   4394   -284    -34    351
ATOM   1856  C   GLN A1005     -21.156  19.745 -21.790  1.00 30.14           C  
ANISOU 1856  C   GLN A1005     3000   3540   4912   -355     43    410
ATOM   1857  O   GLN A1005     -21.362  18.603 -22.195  1.00 29.23           O  
ANISOU 1857  O   GLN A1005     2859   3476   4770   -339    165    445
ATOM   1858  CB  GLN A1005     -22.802  20.971 -20.253  1.00 27.37           C  
ANISOU 1858  CB  GLN A1005     2576   3128   4695   -282   -149    374
ATOM   1859  CG  GLN A1005     -24.087  20.359 -20.863  1.00 34.59           C  
ANISOU 1859  CG  GLN A1005     3327   4097   5719   -283    -78    448
ATOM   1860  CD  GLN A1005     -25.049  21.439 -21.372  1.00 45.52           C  
ANISOU 1860  CD  GLN A1005     4566   5450   7279   -337   -201    493
ATOM   1861  OE1 GLN A1005     -25.497  22.286 -20.604  1.00 37.97           O  
ANISOU 1861  OE1 GLN A1005     3614   4440   6374   -311   -354    450
ATOM   1862  NE2 GLN A1005     -25.378  21.414 -22.665  1.00 40.39           N  
ANISOU 1862  NE2 GLN A1005     3790   4830   6727   -410   -141    584
ATOM   1863  H   GLN A1005     -20.617  21.789 -19.476  1.00  0.00           H  
ATOM   1864  HA  GLN A1005     -21.710  19.161 -19.770  1.00  0.00           H  
ATOM   1865  HB2 GLN A1005     -23.009  21.231 -19.214  1.00  0.00           H  
ATOM   1866  HB3 GLN A1005     -22.583  21.926 -20.733  1.00  0.00           H  
ATOM   1867  HG2 GLN A1005     -23.857  19.677 -21.682  1.00  0.00           H  
ATOM   1868  HG3 GLN A1005     -24.594  19.750 -20.114  1.00  0.00           H  
ATOM   1869 HE22 GLN A1005     -26.005  22.109 -23.042  1.00  0.00           H  
ATOM   1870 HE21 GLN A1005     -24.965  20.725 -23.286  1.00  0.00           H  
ATOM   1871  N   GLN A1006     -20.585  20.712 -22.538  1.00 27.56           N  
ANISOU 1871  N   GLN A1006     2682   3179   4610   -418    -30    419
ATOM   1872  CA  GLN A1006     -20.183  20.606 -23.952  1.00 27.14           C  
ANISOU 1872  CA  GLN A1006     2607   3143   4561   -483     23    476
ATOM   1873  C   GLN A1006     -18.970  19.652 -24.126  1.00 28.50           C  
ANISOU 1873  C   GLN A1006     2880   3354   4595   -470    124    451
ATOM   1874  O   GLN A1006     -18.933  18.952 -25.140  1.00 29.35           O  
ANISOU 1874  O   GLN A1006     2971   3500   4682   -483    218    502
ATOM   1875  CB  GLN A1006     -19.868  22.016 -24.503  1.00 28.20           C  
ANISOU 1875  CB  GLN A1006     2756   3216   4744   -539   -102    478
ATOM   1876  CG  GLN A1006     -21.131  22.892 -24.705  1.00 30.44           C  
ANISOU 1876  CG  GLN A1006     2934   3447   5183   -569   -223    509
ATOM   1877  CD  GLN A1006     -20.833  24.330 -25.153  1.00 43.69           C  
ANISOU 1877  CD  GLN A1006     4657   5044   6900   -615   -365    499
ATOM   1878  OE1 GLN A1006     -19.704  24.810 -25.084  1.00 40.01           O  
ANISOU 1878  OE1 GLN A1006     4303   4565   6334   -605   -377    461
ATOM   1879  NE2 GLN A1006     -21.863  25.042 -25.609  1.00 39.19           N  
ANISOU 1879  NE2 GLN A1006     3998   4413   6481   -662   -485    533
ATOM   1880  H   GLN A1006     -20.464  21.629 -22.127  1.00  0.00           H  
ATOM   1881  HA  GLN A1006     -21.018  20.189 -24.522  1.00  0.00           H  
ATOM   1882  HB2 GLN A1006     -19.165  22.517 -23.833  1.00  0.00           H  
ATOM   1883  HB3 GLN A1006     -19.353  21.934 -25.461  1.00  0.00           H  
ATOM   1884  HG2 GLN A1006     -21.788  22.420 -25.433  1.00  0.00           H  
ATOM   1885  HG3 GLN A1006     -21.723  22.939 -23.794  1.00  0.00           H  
ATOM   1886 HE22 GLN A1006     -21.720  25.995 -25.918  1.00  0.00           H  
ATOM   1887 HE21 GLN A1006     -22.795  24.646 -25.642  1.00  0.00           H  
ATOM   1888  N   ILE A1007     -18.060  19.547 -23.129  1.00 24.53           N  
ANISOU 1888  N   ILE A1007     2481   2839   4000   -441    104    379
ATOM   1889  CA  ILE A1007     -16.981  18.537 -23.066  1.00 23.52           C  
ANISOU 1889  CA  ILE A1007     2440   2738   3757   -436    177    348
ATOM   1890  C   ILE A1007     -17.623  17.131 -22.889  1.00 26.94           C  
ANISOU 1890  C   ILE A1007     2870   3207   4159   -392    284    361
ATOM   1891  O   ILE A1007     -17.204  16.221 -23.598  1.00 25.88           O  
ANISOU 1891  O   ILE A1007     2768   3101   3962   -393    355    376
ATOM   1892  CB  ILE A1007     -15.958  18.790 -21.898  1.00 26.23           C  
ANISOU 1892  CB  ILE A1007     2872   3060   4035   -421    140    280
ATOM   1893  CG1 ILE A1007     -15.086  20.045 -22.164  1.00 26.44           C  
ANISOU 1893  CG1 ILE A1007     2918   3064   4064   -444     56    268
ATOM   1894  CG2 ILE A1007     -15.034  17.585 -21.566  1.00 26.63           C  
ANISOU 1894  CG2 ILE A1007     2997   3129   3993   -420    209    249
ATOM   1895  CD1 ILE A1007     -14.508  20.681 -20.885  1.00 29.19           C  
ANISOU 1895  CD1 ILE A1007     3330   3389   4371   -408     16    220
ATOM   1896  H   ILE A1007     -18.143  20.154 -22.325  1.00  0.00           H  
ATOM   1897  HA  ILE A1007     -16.436  18.548 -24.013  1.00  0.00           H  
ATOM   1898  HB  ILE A1007     -16.546  18.990 -21.000  1.00  0.00           H  
ATOM   1899 HG12 ILE A1007     -14.275  19.797 -22.850  1.00  0.00           H  
ATOM   1900 HG13 ILE A1007     -15.666  20.801 -22.689  1.00  0.00           H  
ATOM   1901 HG21 ILE A1007     -14.253  17.845 -20.852  1.00  0.00           H  
ATOM   1902 HG22 ILE A1007     -15.585  16.753 -21.126  1.00  0.00           H  
ATOM   1903 HG23 ILE A1007     -14.544  17.215 -22.467  1.00  0.00           H  
ATOM   1904 HD11 ILE A1007     -13.960  21.595 -21.106  1.00  0.00           H  
ATOM   1905 HD12 ILE A1007     -15.295  20.945 -20.180  1.00  0.00           H  
ATOM   1906 HD13 ILE A1007     -13.821  20.009 -20.373  1.00  0.00           H  
ATOM   1907  N   CYS A1008     -18.645  16.974 -22.019  1.00 24.96           N  
ANISOU 1907  N   CYS A1008     2587   2951   3944   -340    288    355
ATOM   1908  CA  CYS A1008     -19.333  15.694 -21.749  1.00 26.23           C  
ANISOU 1908  CA  CYS A1008     2749   3143   4076   -275    384    365
ATOM   1909  C   CYS A1008     -20.150  15.210 -22.975  1.00 28.78           C  
ANISOU 1909  C   CYS A1008     2980   3517   4440   -271    469    446
ATOM   1910  O   CYS A1008     -20.247  13.998 -23.149  1.00 27.82           O  
ANISOU 1910  O   CYS A1008     2902   3427   4239   -220    570    454
ATOM   1911  CB  CYS A1008     -20.248  15.734 -20.505  1.00 27.44           C  
ANISOU 1911  CB  CYS A1008     2886   3277   4262   -210    357    341
ATOM   1912  SG  CYS A1008     -19.266  15.985 -19.005  1.00 31.30           S  
ANISOU 1912  SG  CYS A1008     3520   3707   4667   -195    308    259
ATOM   1913  H   CYS A1008     -18.954  17.767 -21.474  1.00  0.00           H  
ATOM   1914  HA  CYS A1008     -18.556  14.948 -21.578  1.00  0.00           H  
ATOM   1915  HB2 CYS A1008     -20.998  16.522 -20.575  1.00  0.00           H  
ATOM   1916  HB3 CYS A1008     -20.782  14.791 -20.382  1.00  0.00           H  
ATOM   1917  HG  CYS A1008     -19.067  17.296 -19.181  1.00  0.00           H  
ATOM   1918  N   GLU A1009     -20.672  16.119 -23.824  1.00 27.13           N  
ANISOU 1918  N   GLU A1009     2650   3308   4350   -322    428    508
ATOM   1919  CA  GLU A1009     -21.402  15.809 -25.067  1.00 27.79           C  
ANISOU 1919  CA  GLU A1009     2632   3436   4490   -334    518    608
ATOM   1920  C   GLU A1009     -20.415  15.361 -26.181  1.00 31.65           C  
ANISOU 1920  C   GLU A1009     3209   3941   4876   -354    583    626
ATOM   1921  O   GLU A1009     -20.755  14.430 -26.913  1.00 32.67           O  
ANISOU 1921  O   GLU A1009     3346   4117   4949   -303    707    672
ATOM   1922  CB  GLU A1009     -22.227  17.043 -25.509  1.00 29.33           C  
ANISOU 1922  CB  GLU A1009     2683   3608   4852   -407    438    673
ATOM   1923  CG  GLU A1009     -23.453  17.297 -24.604  1.00 35.16           C  
ANISOU 1923  CG  GLU A1009     3310   4345   5704   -372    383    670
ATOM   1924  CD  GLU A1009     -24.265  18.528 -25.005  1.00 58.21           C  
ANISOU 1924  CD  GLU A1009     6077   7233   8806   -451    287    735
ATOM   1925  OE1 GLU A1009     -23.945  19.623 -24.491  1.00 48.70           O  
ANISOU 1925  OE1 GLU A1009     4899   5960   7646   -485    128    684
ATOM   1926  OE2 GLU A1009     -25.210  18.360 -25.805  1.00 60.77           O1-
ANISOU 1926  OE2 GLU A1009     6262   7597   9230   -478    371    842
ATOM   1927  H   GLU A1009     -20.570  17.102 -23.607  1.00  0.00           H  
ATOM   1928  HA  GLU A1009     -22.094  14.984 -24.891  1.00  0.00           H  
ATOM   1929  HB2 GLU A1009     -21.587  17.927 -25.517  1.00  0.00           H  
ATOM   1930  HB3 GLU A1009     -22.576  16.910 -26.536  1.00  0.00           H  
ATOM   1931  HG2 GLU A1009     -24.111  16.428 -24.615  1.00  0.00           H  
ATOM   1932  HG3 GLU A1009     -23.141  17.427 -23.571  1.00  0.00           H  
ATOM   1933  N   GLY A1010     -19.206  15.956 -26.259  1.00 27.84           N  
ANISOU 1933  N   GLY A1010     2801   3418   4357   -412    499    585
ATOM   1934  CA  GLY A1010     -18.146  15.567 -27.203  1.00 27.29           C  
ANISOU 1934  CA  GLY A1010     2824   3358   4188   -426    532    590
ATOM   1935  C   GLY A1010     -17.419  14.265 -26.799  1.00 30.56           C  
ANISOU 1935  C   GLY A1010     3359   3791   4461   -361    589    529
ATOM   1936  O   GLY A1010     -16.999  13.517 -27.681  1.00 30.70           O  
ANISOU 1936  O   GLY A1010     3440   3834   4392   -331    661    554
ATOM   1937  H   GLY A1010     -18.993  16.712 -25.622  1.00  0.00           H  
ATOM   1938  HA2 GLY A1010     -18.552  15.465 -28.211  1.00  0.00           H  
ATOM   1939  HA3 GLY A1010     -17.418  16.376 -27.247  1.00  0.00           H  
ATOM   1940  N   MET A1011     -17.296  13.981 -25.486  1.00 27.80           N  
ANISOU 1940  N   MET A1011     3055   3420   4086   -336    550    451
ATOM   1941  CA  MET A1011     -16.650  12.790 -24.908  1.00 26.42           C  
ANISOU 1941  CA  MET A1011     3003   3242   3794   -284    582    387
ATOM   1942  C   MET A1011     -17.640  11.595 -24.843  1.00 31.30           C  
ANISOU 1942  C   MET A1011     3629   3894   4369   -188    697    416
ATOM   1943  O   MET A1011     -17.165  10.461 -24.916  1.00 31.07           O  
ANISOU 1943  O   MET A1011     3712   3870   4223   -136    744    394
ATOM   1944  CB  MET A1011     -16.151  13.116 -23.480  1.00 27.40           C  
ANISOU 1944  CB  MET A1011     3175   3321   3914   -298    510    308
ATOM   1945  CG  MET A1011     -14.890  14.004 -23.418  1.00 29.13           C  
ANISOU 1945  CG  MET A1011     3418   3519   4132   -370    422    273
ATOM   1946  SD  MET A1011     -13.387  13.356 -24.208  1.00 32.16           S  
ANISOU 1946  SD  MET A1011     3893   3911   4416   -392    410    245
ATOM   1947  CE  MET A1011     -13.278  11.751 -23.386  1.00 29.76           C  
ANISOU 1947  CE  MET A1011     3708   3578   4023   -341    440    182
ATOM   1948  H   MET A1011     -17.658  14.646 -24.815  1.00  0.00           H  
ATOM   1949  HA  MET A1011     -15.801  12.493 -25.526  1.00  0.00           H  
ATOM   1950  HB2 MET A1011     -16.949  13.591 -22.906  1.00  0.00           H  
ATOM   1951  HB3 MET A1011     -15.933  12.195 -22.942  1.00  0.00           H  
ATOM   1952  HG2 MET A1011     -15.085  14.973 -23.869  1.00  0.00           H  
ATOM   1953  HG3 MET A1011     -14.659  14.209 -22.373  1.00  0.00           H  
ATOM   1954  HE1 MET A1011     -12.296  11.308 -23.532  1.00  0.00           H  
ATOM   1955  HE2 MET A1011     -13.451  11.875 -22.320  1.00  0.00           H  
ATOM   1956  HE3 MET A1011     -14.028  11.070 -23.786  1.00  0.00           H  
ATOM   1957  N   ALA A1012     -18.970  11.826 -24.770  1.00 27.75           N  
ANISOU 1957  N   ALA A1012     3063   3469   4012   -154    739    468
ATOM   1958  CA  ALA A1012     -20.015  10.786 -24.851  1.00 28.69           C  
ANISOU 1958  CA  ALA A1012     3166   3634   4100    -45    862    507
ATOM   1959  C   ALA A1012     -20.132  10.274 -26.308  1.00 34.11           C  
ANISOU 1959  C   ALA A1012     3854   4369   4736    -23    970    588
ATOM   1960  O   ALA A1012     -20.310   9.069 -26.486  1.00 34.50           O  
ANISOU 1960  O   ALA A1012     3996   4444   4669     81   1065    586
ATOM   1961  CB  ALA A1012     -21.373  11.354 -24.406  1.00 29.26           C  
ANISOU 1961  CB  ALA A1012     3081   3731   4307    -23    872    555
ATOM   1962  H   ALA A1012     -19.302  12.778 -24.698  1.00  0.00           H  
ATOM   1963  HA  ALA A1012     -19.752   9.951 -24.197  1.00  0.00           H  
ATOM   1964  HB1 ALA A1012     -22.176  10.627 -24.538  1.00  0.00           H  
ATOM   1965  HB2 ALA A1012     -21.364  11.614 -23.349  1.00  0.00           H  
ATOM   1966  HB3 ALA A1012     -21.644  12.249 -24.970  1.00  0.00           H  
ATOM   1967  N   TYR A1013     -19.944  11.157 -27.315  1.00 31.58           N  
ANISOU 1967  N   TYR A1013     3452   4053   4492   -111    951    657
ATOM   1968  CA  TYR A1013     -19.859  10.818 -28.744  1.00 32.97           C  
ANISOU 1968  CA  TYR A1013     3641   4264   4620   -101   1049    745
ATOM   1969  C   TYR A1013     -18.566  10.000 -29.009  1.00 36.19           C  
ANISOU 1969  C   TYR A1013     4245   4653   4852    -66   1034    676
ATOM   1970  O   TYR A1013     -18.656   9.001 -29.719  1.00 37.27           O  
ANISOU 1970  O   TYR A1013     4466   4823   4872     28   1143    708
ATOM   1971  CB  TYR A1013     -19.909  12.108 -29.605  1.00 34.46           C  
ANISOU 1971  CB  TYR A1013     3721   4437   4934   -216   1005    825
ATOM   1972  CG  TYR A1013     -19.562  11.912 -31.078  1.00 37.28           C  
ANISOU 1972  CG  TYR A1013     4144   4806   5217   -222   1072    898
ATOM   1973  CD1 TYR A1013     -20.505  11.345 -31.971  1.00 41.29           C  
ANISOU 1973  CD1 TYR A1013     4598   5368   5722   -171   1236   1024
ATOM   1974  CD2 TYR A1013     -18.261  12.222 -31.542  1.00 37.10           C  
ANISOU 1974  CD2 TYR A1013     4237   4742   5118   -266    979    846
ATOM   1975  CE1 TYR A1013     -20.140  11.074 -33.310  1.00 41.87           C  
ANISOU 1975  CE1 TYR A1013     4754   5447   5709   -164   1305   1097
ATOM   1976  CE2 TYR A1013     -17.902  11.966 -32.883  1.00 38.57           C  
ANISOU 1976  CE2 TYR A1013     4500   4932   5222   -257   1031    910
ATOM   1977  CZ  TYR A1013     -18.835  11.376 -33.763  1.00 45.11           C  
ANISOU 1977  CZ  TYR A1013     5294   5807   6039   -207   1195   1036
ATOM   1978  OH  TYR A1013     -18.469  11.092 -35.046  1.00 46.37           O  
ANISOU 1978  OH  TYR A1013     5550   5965   6101   -189   1250   1103
ATOM   1979  H   TYR A1013     -19.800  12.131 -27.086  1.00  0.00           H  
ATOM   1980  HA  TYR A1013     -20.717  10.196 -29.009  1.00  0.00           H  
ATOM   1981  HB2 TYR A1013     -20.907  12.543 -29.542  1.00  0.00           H  
ATOM   1982  HB3 TYR A1013     -19.244  12.868 -29.188  1.00  0.00           H  
ATOM   1983  HD1 TYR A1013     -21.497  11.093 -31.624  1.00  0.00           H  
ATOM   1984  HD2 TYR A1013     -17.534  12.642 -30.863  1.00  0.00           H  
ATOM   1985  HE1 TYR A1013     -20.859  10.627 -33.980  1.00  0.00           H  
ATOM   1986  HE2 TYR A1013     -16.912  12.216 -33.232  1.00  0.00           H  
ATOM   1987  HH  TYR A1013     -19.175  10.688 -35.557  1.00  0.00           H  
ATOM   1988  N   LEU A1014     -17.414  10.395 -28.426  1.00 29.93           N  
ANISOU 1988  N   LEU A1014     3521   3808   4042   -134    897    584
ATOM   1989  CA  LEU A1014     -16.092   9.759 -28.598  1.00 29.88           C  
ANISOU 1989  CA  LEU A1014     3678   3778   3896   -117    849    510
ATOM   1990  C   LEU A1014     -16.116   8.284 -28.110  1.00 33.60           C  
ANISOU 1990  C   LEU A1014     4281   4247   4240     -6    897    452
ATOM   1991  O   LEU A1014     -15.558   7.428 -28.796  1.00 34.49           O  
ANISOU 1991  O   LEU A1014     4523   4365   4219     62    930    446
ATOM   1992  CB  LEU A1014     -15.029  10.599 -27.840  1.00 29.28           C  
ANISOU 1992  CB  LEU A1014     3615   3655   3854   -208    702    427
ATOM   1993  CG  LEU A1014     -13.550  10.214 -28.085  1.00 33.67           C  
ANISOU 1993  CG  LEU A1014     4307   4188   4298   -210    629    353
ATOM   1994  CD1 LEU A1014     -13.139  10.375 -29.556  1.00 34.68           C  
ANISOU 1994  CD1 LEU A1014     4464   4332   4380   -215    631    404
ATOM   1995  CD2 LEU A1014     -12.616  11.015 -27.167  1.00 34.91           C  
ANISOU 1995  CD2 LEU A1014     4451   4309   4504   -286    510    277
ATOM   1996  H   LEU A1014     -17.420  11.231 -27.858  1.00  0.00           H  
ATOM   1997  HA  LEU A1014     -15.872   9.769 -29.667  1.00  0.00           H  
ATOM   1998  HB2 LEU A1014     -15.149  11.650 -28.107  1.00  0.00           H  
ATOM   1999  HB3 LEU A1014     -15.232  10.548 -26.769  1.00  0.00           H  
ATOM   2000  HG  LEU A1014     -13.417   9.167 -27.815  1.00  0.00           H  
ATOM   2001 HD11 LEU A1014     -12.074  10.189 -29.698  1.00  0.00           H  
ATOM   2002 HD12 LEU A1014     -13.668   9.666 -30.187  1.00  0.00           H  
ATOM   2003 HD13 LEU A1014     -13.362  11.376 -29.925  1.00  0.00           H  
ATOM   2004 HD21 LEU A1014     -11.573  10.738 -27.327  1.00  0.00           H  
ATOM   2005 HD22 LEU A1014     -12.706  12.088 -27.336  1.00  0.00           H  
ATOM   2006 HD23 LEU A1014     -12.846  10.822 -26.120  1.00  0.00           H  
ATOM   2007  N   HIS A1015     -16.806   8.014 -26.985  1.00 30.39           N  
ANISOU 2007  N   HIS A1015     3855   3825   3868     24    895    410
ATOM   2008  CA  HIS A1015     -16.941   6.697 -26.343  1.00 30.40           C  
ANISOU 2008  CA  HIS A1015     3988   3807   3757    136    930    351
ATOM   2009  C   HIS A1015     -18.042   5.846 -27.031  1.00 37.10           C  
ANISOU 2009  C   HIS A1015     4852   4716   4529    273   1089    425
ATOM   2010  O   HIS A1015     -17.954   4.621 -26.943  1.00 37.94           O  
ANISOU 2010  O   HIS A1015     5125   4808   4483    381   1118    381
ATOM   2011  CB  HIS A1015     -17.302   6.917 -24.857  1.00 29.83           C  
ANISOU 2011  CB  HIS A1015     3885   3698   3751    134    889    300
ATOM   2012  CG  HIS A1015     -16.192   7.480 -23.999  1.00 31.72           C  
ANISOU 2012  CG  HIS A1015     4173   3869   4012     35    754    215
ATOM   2013  ND1 HIS A1015     -16.250   7.427 -22.605  1.00 32.83           N  
ANISOU 2013  ND1 HIS A1015     4337   3958   4181     36    713    163
ATOM   2014  CD2 HIS A1015     -15.006   8.088 -24.365  1.00 32.40           C  
ANISOU 2014  CD2 HIS A1015     4283   3934   4094    -59    664    185
ATOM   2015  CE1 HIS A1015     -15.115   7.973 -22.199  1.00 31.99           C  
ANISOU 2015  CE1 HIS A1015     4263   3802   4089    -63    611    111
ATOM   2016  NE2 HIS A1015     -14.328   8.366 -23.195  1.00 31.94           N  
ANISOU 2016  NE2 HIS A1015     4251   3817   4068   -120    577    120
ATOM   2017  H   HIS A1015     -17.251   8.779 -26.497  1.00  0.00           H  
ATOM   2018  HA  HIS A1015     -16.000   6.145 -26.409  1.00  0.00           H  
ATOM   2019  HB2 HIS A1015     -18.169   7.575 -24.762  1.00  0.00           H  
ATOM   2020  HB3 HIS A1015     -17.592   5.969 -24.400  1.00  0.00           H  
ATOM   2021  HD2 HIS A1015     -14.595   8.329 -25.332  1.00  0.00           H  
ATOM   2022  HE1 HIS A1015     -14.873   8.112 -21.162  1.00  0.00           H  
ATOM   2023  HE2 HIS A1015     -13.401   8.767 -23.107  1.00  0.00           H  
ATOM   2024  N   ALA A1016     -19.014   6.467 -27.735  1.00 34.33           N  
ANISOU 2024  N   ALA A1016     4330   4429   4283    268   1188    540
ATOM   2025  CA  ALA A1016     -20.033   5.795 -28.561  1.00 35.70           C  
ANISOU 2025  CA  ALA A1016     4477   4677   4409    391   1365    640
ATOM   2026  C   ALA A1016     -19.428   5.372 -29.930  1.00 40.39           C  
ANISOU 2026  C   ALA A1016     5193   5285   4869    426   1419    679
ATOM   2027  O   ALA A1016     -19.902   4.385 -30.492  1.00 42.00           O  
ANISOU 2027  O   ALA A1016     5472   5534   4953    569   1559    727
ATOM   2028  CB  ALA A1016     -21.214   6.758 -28.785  1.00 36.70           C  
ANISOU 2028  CB  ALA A1016     4365   4861   4718    344   1437    760
ATOM   2029  H   ALA A1016     -19.023   7.477 -27.767  1.00  0.00           H  
ATOM   2030  HA  ALA A1016     -20.401   4.906 -28.043  1.00  0.00           H  
ATOM   2031  HB1 ALA A1016     -22.001   6.291 -29.380  1.00  0.00           H  
ATOM   2032  HB2 ALA A1016     -21.667   7.049 -27.837  1.00  0.00           H  
ATOM   2033  HB3 ALA A1016     -20.914   7.672 -29.298  1.00  0.00           H  
ATOM   2034  N   GLN A1017     -18.368   6.058 -30.410  1.00 37.13           N  
ANISOU 2034  N   GLN A1017     4811   4832   4463    313   1307    656
ATOM   2035  CA  GLN A1017     -17.525   5.664 -31.555  1.00 37.34           C  
ANISOU 2035  CA  GLN A1017     4968   4859   4362    336   1320    679
ATOM   2036  C   GLN A1017     -16.405   4.675 -31.101  1.00 40.83           C  
ANISOU 2036  C   GLN A1017     5634   5245   4633    401   1221    548
ATOM   2037  O   GLN A1017     -15.662   4.212 -31.966  1.00 41.85           O  
ANISOU 2037  O   GLN A1017     5899   5363   4640    430   1194    539
ATOM   2038  CB  GLN A1017     -16.897   6.940 -32.185  1.00 37.57           C  
ANISOU 2038  CB  GLN A1017     4919   4867   4489    190   1229    712
ATOM   2039  CG  GLN A1017     -17.894   7.938 -32.823  1.00 50.69           C  
ANISOU 2039  CG  GLN A1017     6383   6564   6313    118   1310    851
ATOM   2040  CD  GLN A1017     -18.726   7.351 -33.968  1.00 63.42           C  
ANISOU 2040  CD  GLN A1017     7977   8239   7879    211   1509    990
ATOM   2041  OE1 GLN A1017     -20.049   7.308 -33.806  1.00 61.45           O  
ANISOU 2041  OE1 GLN A1017     7600   8042   7708    255   1627   1060
ATOM   2042  NE2 GLN A1017     -18.183   6.946 -34.992  1.00 53.50           N  
ANISOU 2042  NE2 GLN A1017     6849   6984   6493    253   1556   1037
ATOM   2043  H   GLN A1017     -18.045   6.864 -29.892  1.00  0.00           H  
ATOM   2044  HA  GLN A1017     -18.129   5.146 -32.303  1.00  0.00           H  
ATOM   2045  HB2 GLN A1017     -16.323   7.477 -31.428  1.00  0.00           H  
ATOM   2046  HB3 GLN A1017     -16.171   6.657 -32.949  1.00  0.00           H  
ATOM   2047  HG2 GLN A1017     -18.559   8.351 -32.068  1.00  0.00           H  
ATOM   2048  HG3 GLN A1017     -17.343   8.790 -33.220  1.00  0.00           H  
ATOM   2049 HE22 GLN A1017     -18.741   6.561 -35.740  1.00  0.00           H  
ATOM   2050 HE21 GLN A1017     -17.179   6.999 -35.086  1.00  0.00           H  
ATOM   2051  N   HIS A1018     -16.295   4.362 -29.790  1.00 43.65           N  
ANISOU 2051  N   HIS A1018     5484   5218   5884     99   2361    -83
ATOM   2052  CA  HIS A1018     -15.462   3.322 -29.154  1.00 42.72           C  
ANISOU 2052  CA  HIS A1018     5590   5182   5459    126   2204   -180
ATOM   2053  C   HIS A1018     -13.999   3.775 -28.906  1.00 42.39           C  
ANISOU 2053  C   HIS A1018     5690   5290   5125    107   1853   -122
ATOM   2054  O   HIS A1018     -13.157   2.916 -28.639  1.00 42.28           O  
ANISOU 2054  O   HIS A1018     5954   5345   4765    122   1780   -161
ATOM   2055  CB  HIS A1018     -15.632   1.910 -29.784  1.00 46.64           C  
ANISOU 2055  CB  HIS A1018     6372   5624   5726    171   2527   -271
ATOM   2056  CG  HIS A1018     -16.990   1.292 -29.557  1.00 52.37           C  
ANISOU 2056  CG  HIS A1018     6913   6188   6796    202   2862   -359
ATOM   2057  ND1 HIS A1018     -18.102   1.193 -30.364  1.00 54.35           N  
ANISOU 2057  ND1 HIS A1018     7022   6380   7251    234   2787   -495
ATOM   2058  CD2 HIS A1018     -17.334   0.661 -28.372  1.00 56.51           C  
ANISOU 2058  CD2 HIS A1018     7363   6586   7520    210   3279   -324
ATOM   2059  CE1 HIS A1018     -19.120   0.516 -29.688  1.00 55.92           C  
ANISOU 2059  CE1 HIS A1018     7053   6421   7772    270   3145   -542
ATOM   2060  NE2 HIS A1018     -18.589   0.227 -28.506  1.00 57.64           N  
ANISOU 2060  NE2 HIS A1018     7293   6594   8013    252   3459   -445
ATOM   2061  H   HIS A1018     -16.919   4.835 -29.152  1.00  0.00           H  
ATOM   2062  HA  HIS A1018     -15.867   3.269 -28.145  1.00  0.00           H  
ATOM   2063  HB2 HIS A1018     -15.425   1.919 -30.854  1.00  0.00           H  
ATOM   2064  HB3 HIS A1018     -14.908   1.213 -29.362  1.00  0.00           H  
ATOM   2065  HD1 HIS A1018     -18.248   1.558 -31.371  1.00  0.00           H  
ATOM   2066  HD2 HIS A1018     -16.743   0.536 -27.559  1.00  0.00           H  
ATOM   2067  HE1 HIS A1018     -20.009   0.359 -30.140  1.00  0.00           H  
ATOM   2068  N   TYR A1019     -13.707   5.089 -28.959  1.00 35.47           N  
ANISOU 2068  N   TYR A1019     4614   4452   4410     75   1627    -40
ATOM   2069  CA  TYR A1019     -12.382   5.668 -28.692  1.00 33.30           C  
ANISOU 2069  CA  TYR A1019     4407   4300   3946     61   1317     15
ATOM   2070  C   TYR A1019     -12.367   6.196 -27.235  1.00 34.14           C  
ANISOU 2070  C   TYR A1019     4303   4420   4249     40   1060    -16
ATOM   2071  O   TYR A1019     -13.370   6.705 -26.735  1.00 33.14           O  
ANISOU 2071  O   TYR A1019     3961   4214   4417     33   1076    -28
ATOM   2072  CB  TYR A1019     -12.130   6.849 -29.660  1.00 34.28           C  
ANISOU 2072  CB  TYR A1019     4550   4448   4027     51   1313    162
ATOM   2073  CG  TYR A1019     -12.104   6.488 -31.139  1.00 38.78           C  
ANISOU 2073  CG  TYR A1019     5381   5008   4346     76   1529    237
ATOM   2074  CD1 TYR A1019     -11.012   5.765 -31.674  1.00 41.85           C  
ANISOU 2074  CD1 TYR A1019     6062   5478   4360    109   1423    241
ATOM   2075  CD2 TYR A1019     -13.171   6.871 -31.989  1.00 40.74           C  
ANISOU 2075  CD2 TYR A1019     5591   5154   4734     63   1814    319
ATOM   2076  CE1 TYR A1019     -10.997   5.407 -33.041  1.00 44.99           C  
ANISOU 2076  CE1 TYR A1019     6754   5858   4482    142   1602    327
ATOM   2077  CE2 TYR A1019     -13.147   6.528 -33.360  1.00 43.80           C  
ANISOU 2077  CE2 TYR A1019     6255   5516   4872     87   2037    413
ATOM   2078  CZ  TYR A1019     -12.061   5.792 -33.886  1.00 51.67           C  
ANISOU 2078  CZ  TYR A1019     7585   6599   5449    133   1925    423
ATOM   2079  OH  TYR A1019     -12.042   5.452 -35.207  1.00 54.79           O  
ANISOU 2079  OH  TYR A1019     8303   6961   5555    167   2125    530
ATOM   2080  H   TYR A1019     -14.448   5.753 -29.139  1.00  0.00           H  
ATOM   2081  HA  TYR A1019     -11.608   4.916 -28.832  1.00  0.00           H  
ATOM   2082  HB2 TYR A1019     -12.886   7.617 -29.505  1.00  0.00           H  
ATOM   2083  HB3 TYR A1019     -11.176   7.326 -29.426  1.00  0.00           H  
ATOM   2084  HD1 TYR A1019     -10.188   5.480 -31.039  1.00  0.00           H  
ATOM   2085  HD2 TYR A1019     -14.007   7.425 -31.590  1.00  0.00           H  
ATOM   2086  HE1 TYR A1019     -10.164   4.849 -33.440  1.00  0.00           H  
ATOM   2087  HE2 TYR A1019     -13.964   6.825 -34.002  1.00  0.00           H  
ATOM   2088  HH  TYR A1019     -12.811   5.762 -35.691  1.00  0.00           H  
ATOM   2089  N   ILE A1020     -11.173   6.140 -26.624  1.00 29.77           N  
ANISOU 2089  N   ILE A1020     3817   3955   3538     30    821    -24
ATOM   2090  CA  ILE A1020     -10.764   6.867 -25.406  1.00 28.07           C  
ANISOU 2090  CA  ILE A1020     3452   3756   3459      7    600    -25
ATOM   2091  C   ILE A1020      -9.800   7.996 -25.878  1.00 32.77           C  
ANISOU 2091  C   ILE A1020     4045   4426   3979     -2    465     81
ATOM   2092  O   ILE A1020      -9.093   7.835 -26.878  1.00 34.18           O  
ANISOU 2092  O   ILE A1020     4365   4664   3956     13    457    126
ATOM   2093  CB  ILE A1020      -9.996   5.931 -24.409  1.00 30.74           C  
ANISOU 2093  CB  ILE A1020     3830   4099   3749     -7    474   -122
ATOM   2094  CG1 ILE A1020      -8.891   5.052 -25.072  1.00 31.83           C  
ANISOU 2094  CG1 ILE A1020     4182   4305   3605     -8    423   -164
ATOM   2095  CG2 ILE A1020     -11.018   5.076 -23.628  1.00 31.74           C  
ANISOU 2095  CG2 ILE A1020     3883   4113   4065     10    581   -218
ATOM   2096  CD1 ILE A1020      -8.051   4.197 -24.115  1.00 34.37           C  
ANISOU 2096  CD1 ILE A1020     4531   4633   3896    -43    246   -256
ATOM   2097  H   ILE A1020     -10.408   5.703 -27.123  1.00  0.00           H  
ATOM   2098  HA  ILE A1020     -11.630   7.319 -24.918  1.00  0.00           H  
ATOM   2099  HB  ILE A1020      -9.504   6.559 -23.663  1.00  0.00           H  
ATOM   2100 HG12 ILE A1020      -9.340   4.384 -25.804  1.00  0.00           H  
ATOM   2101 HG13 ILE A1020      -8.203   5.685 -25.632  1.00  0.00           H  
ATOM   2102 HG21 ILE A1020     -10.545   4.458 -22.866  1.00  0.00           H  
ATOM   2103 HG22 ILE A1020     -11.741   5.708 -23.112  1.00  0.00           H  
ATOM   2104 HG23 ILE A1020     -11.577   4.417 -24.292  1.00  0.00           H  
ATOM   2105 HD11 ILE A1020      -7.264   3.680 -24.664  1.00  0.00           H  
ATOM   2106 HD12 ILE A1020      -7.569   4.813 -23.361  1.00  0.00           H  
ATOM   2107 HD13 ILE A1020      -8.646   3.439 -23.607  1.00  0.00           H  
ATOM   2108  N   HIS A1021      -9.784   9.127 -25.142  1.00 29.57           N  
ANISOU 2108  N   HIS A1021     3502   4006   3726    -15    360    121
ATOM   2109  CA  HIS A1021      -9.019  10.340 -25.491  1.00 28.01           C  
ANISOU 2109  CA  HIS A1021     3301   3859   3484    -14    265    210
ATOM   2110  C   HIS A1021      -7.586  10.234 -24.910  1.00 30.31           C  
ANISOU 2110  C   HIS A1021     3613   4221   3684    -22    107    211
ATOM   2111  O   HIS A1021      -6.644  10.449 -25.669  1.00 28.41           O  
ANISOU 2111  O   HIS A1021     3420   4037   3336     -4     53    267
ATOM   2112  CB  HIS A1021      -9.734  11.601 -24.945  1.00 27.19           C  
ANISOU 2112  CB  HIS A1021     3079   3693   3559    -24    235    238
ATOM   2113  CG  HIS A1021      -9.219  12.901 -25.521  1.00 29.30           C  
ANISOU 2113  CG  HIS A1021     3361   3982   3790    -15    191    315
ATOM   2114  ND1 HIS A1021      -8.095  13.554 -25.012  1.00 30.35           N  
ANISOU 2114  ND1 HIS A1021     3500   4160   3872    -10     79    337
ATOM   2115  CD2 HIS A1021      -9.695  13.623 -26.596  1.00 30.30           C  
ANISOU 2115  CD2 HIS A1021     3495   4072   3944     -9    268    373
ATOM   2116  CE1 HIS A1021      -7.934  14.622 -25.779  1.00 29.49           C  
ANISOU 2116  CE1 HIS A1021     3405   4044   3756      9     90    398
ATOM   2117  NE2 HIS A1021      -8.846  14.708 -26.745  1.00 29.77           N  
ANISOU 2117  NE2 HIS A1021     3447   4028   3836      8    190    423
ATOM   2118  H   HIS A1021     -10.356   9.181 -24.305  1.00  0.00           H  
ATOM   2119  HA  HIS A1021      -8.965  10.428 -26.580  1.00  0.00           H  
ATOM   2120  HB2 HIS A1021     -10.793  11.552 -25.186  1.00  0.00           H  
ATOM   2121  HB3 HIS A1021      -9.687  11.652 -23.856  1.00  0.00           H  
ATOM   2122  HD2 HIS A1021     -10.536  13.451 -27.248  1.00  0.00           H  
ATOM   2123  HE1 HIS A1021      -7.138  15.341 -25.645  1.00  0.00           H  
ATOM   2124  HE2 HIS A1021      -8.898  15.433 -27.447  1.00  0.00           H  
ATOM   2125  N   ARG A1022      -7.434   9.938 -23.600  1.00 26.88           N  
ANISOU 2125  N   ARG A1022     3127   3764   3324    -47     35    156
ATOM   2126  CA  ARG A1022      -6.159   9.742 -22.869  1.00 26.62           C  
ANISOU 2126  CA  ARG A1022     3081   3769   3265    -72    -86    149
ATOM   2127  C   ARG A1022      -5.396  11.077 -22.603  1.00 29.84           C  
ANISOU 2127  C   ARG A1022     3431   4197   3709    -69   -134    227
ATOM   2128  O   ARG A1022      -4.243  11.007 -22.172  1.00 30.79           O  
ANISOU 2128  O   ARG A1022     3513   4339   3849    -91   -201    231
ATOM   2129  CB  ARG A1022      -5.259   8.648 -23.518  1.00 26.30           C  
ANISOU 2129  CB  ARG A1022     3125   3784   3084    -75   -148    110
ATOM   2130  CG  ARG A1022      -5.850   7.224 -23.476  1.00 34.16           C  
ANISOU 2130  CG  ARG A1022     4208   4744   4028    -86   -106      0
ATOM   2131  CD  ARG A1022      -4.912   6.116 -23.997  1.00 40.37           C  
ANISOU 2131  CD  ARG A1022     5131   5580   4628    -86   -198    -49
ATOM   2132  NE  ARG A1022      -3.591   6.159 -23.346  1.00 53.37           N  
ANISOU 2132  NE  ARG A1022     6709   7252   6318   -127   -389    -66
ATOM   2133  CZ  ARG A1022      -2.393   6.371 -23.911  1.00 66.01           C  
ANISOU 2133  CZ  ARG A1022     8340   8913   7828   -117   -546    -42
ATOM   2134  NH1 ARG A1022      -2.232   6.519 -25.228  1.00 50.08           N  
ANISOU 2134  NH1 ARG A1022     6462   6939   5628    -58   -537     13
ATOM   2135  NH2 ARG A1022      -1.317   6.444 -23.127  1.00 58.24           N1+
ANISOU 2135  NH2 ARG A1022     7240   7931   6956   -163   -715    -64
ATOM   2136  H   ARG A1022      -8.269   9.824 -23.039  1.00  0.00           H  
ATOM   2137  HA  ARG A1022      -6.445   9.398 -21.877  1.00  0.00           H  
ATOM   2138  HB2 ARG A1022      -5.018   8.908 -24.544  1.00  0.00           H  
ATOM   2139  HB3 ARG A1022      -4.300   8.626 -23.000  1.00  0.00           H  
ATOM   2140  HG2 ARG A1022      -6.113   6.994 -22.447  1.00  0.00           H  
ATOM   2141  HG3 ARG A1022      -6.785   7.197 -24.038  1.00  0.00           H  
ATOM   2142  HD2 ARG A1022      -5.343   5.137 -23.798  1.00  0.00           H  
ATOM   2143  HD3 ARG A1022      -4.813   6.180 -25.078  1.00  0.00           H  
ATOM   2144  HE  ARG A1022      -3.608   6.080 -22.340  1.00  0.00           H  
ATOM   2145 HH12 ARG A1022      -1.316   6.684 -25.615  1.00  0.00           H  
ATOM   2146 HH11 ARG A1022      -3.048   6.566 -25.825  1.00  0.00           H  
ATOM   2147 HH22 ARG A1022      -0.409   6.628 -23.525  1.00  0.00           H  
ATOM   2148 HH21 ARG A1022      -1.418   6.383 -22.124  1.00  0.00           H  
ATOM   2149  N   ASP A1023      -5.999  12.256 -22.865  1.00 25.28           N  
ANISOU 2149  N   ASP A1023     2846   3599   3162    -45    -88    280
ATOM   2150  CA  ASP A1023      -5.348  13.574 -22.789  1.00 24.95           C  
ANISOU 2150  CA  ASP A1023     2779   3561   3140    -32   -103    338
ATOM   2151  C   ASP A1023      -6.410  14.672 -22.513  1.00 27.49           C  
ANISOU 2151  C   ASP A1023     3116   3816   3511    -23    -77    350
ATOM   2152  O   ASP A1023      -6.297  15.759 -23.077  1.00 27.32           O  
ANISOU 2152  O   ASP A1023     3111   3785   3484      2    -56    390
ATOM   2153  CB  ASP A1023      -4.432  13.836 -24.022  1.00  0.00           C  
ATOM   2154  CG  ASP A1023      -3.477  15.031 -23.912  1.00  0.00           C  
ATOM   2155  OD1 ASP A1023      -2.829  15.182 -22.852  1.00  0.00           O  
ATOM   2156  OD2 ASP A1023      -3.372  15.768 -24.915  1.00  0.00           O1-
ATOM   2157  HB2 ASP A1023      -3.820  12.962 -24.234  1.00  0.00           H  
ATOM   2158  HB3 ASP A1023      -5.060  13.972 -24.903  1.00  0.00           H  
ATOM   2159  H   ASP A1023      -6.946  12.255 -23.218  1.00  0.00           H  
ATOM   2160  HA  ASP A1023      -4.724  13.576 -21.892  1.00  0.00           H  
ATOM   2161  N   LEU A1024      -7.444  14.418 -21.683  1.00 23.70           N  
ANISOU 2161  N   LEU A1024     2635   3279   3092    -39    -99    309
ATOM   2162  CA  LEU A1024      -8.511  15.399 -21.421  1.00 23.85           C  
ANISOU 2162  CA  LEU A1024     2669   3222   3171    -33   -134    307
ATOM   2163  C   LEU A1024      -7.988  16.324 -20.291  1.00 29.77           C  
ANISOU 2163  C   LEU A1024     3500   3944   3868    -28   -174    330
ATOM   2164  O   LEU A1024      -7.789  15.888 -19.156  1.00 30.30           O  
ANISOU 2164  O   LEU A1024     3599   3987   3925    -40   -204    330
ATOM   2165  CB  LEU A1024      -9.817  14.661 -21.042  1.00 23.60           C  
ANISOU 2165  CB  LEU A1024     2584   3124   3260    -39   -169    259
ATOM   2166  CG  LEU A1024     -11.090  15.544 -21.001  1.00 28.86           C  
ANISOU 2166  CG  LEU A1024     3231   3697   4036    -36   -254    244
ATOM   2167  CD1 LEU A1024     -11.367  16.289 -22.324  1.00 29.18           C  
ANISOU 2167  CD1 LEU A1024     3245   3727   4116    -43   -193    257
ATOM   2168  CD2 LEU A1024     -12.304  14.698 -20.593  1.00 32.57           C  
ANISOU 2168  CD2 LEU A1024     3603   4091   4682    -31   -302    199
ATOM   2169  H   LEU A1024      -7.526  13.517 -21.228  1.00  0.00           H  
ATOM   2170  HA  LEU A1024      -8.694  15.968 -22.335  1.00  0.00           H  
ATOM   2171  HB2 LEU A1024      -9.985  13.859 -21.765  1.00  0.00           H  
ATOM   2172  HB3 LEU A1024      -9.696  14.160 -20.084  1.00  0.00           H  
ATOM   2173  HG  LEU A1024     -10.954  16.298 -20.225  1.00  0.00           H  
ATOM   2174 HD11 LEU A1024     -12.306  16.837 -22.277  1.00  0.00           H  
ATOM   2175 HD12 LEU A1024     -10.599  17.028 -22.547  1.00  0.00           H  
ATOM   2176 HD13 LEU A1024     -11.427  15.601 -23.168  1.00  0.00           H  
ATOM   2177 HD21 LEU A1024     -13.203  15.307 -20.501  1.00  0.00           H  
ATOM   2178 HD22 LEU A1024     -12.505  13.913 -21.321  1.00  0.00           H  
ATOM   2179 HD23 LEU A1024     -12.133  14.210 -19.635  1.00  0.00           H  
ATOM   2180  N   ALA A1025      -7.770  17.596 -20.667  1.00 25.59           N  
ANISOU 2180  N   ALA A1025     3021   3403   3299     -9   -150    351
ATOM   2181  CA  ALA A1025      -7.228  18.693 -19.851  1.00 24.45           C  
ANISOU 2181  CA  ALA A1025     2995   3220   3074      5   -141    367
ATOM   2182  C   ALA A1025      -7.642  20.014 -20.545  1.00 24.35           C  
ANISOU 2182  C   ALA A1025     3058   3148   3048     24   -161    347
ATOM   2183  O   ALA A1025      -7.885  20.036 -21.756  1.00 23.60           O  
ANISOU 2183  O   ALA A1025     2892   3053   3021     25   -148    342
ATOM   2184  CB  ALA A1025      -5.703  18.540 -19.691  1.00 25.60           C  
ANISOU 2184  CB  ALA A1025     3113   3418   3194     14    -29    409
ATOM   2185  H   ALA A1025      -7.978  17.852 -21.622  1.00  0.00           H  
ATOM   2186  HA  ALA A1025      -7.687  18.663 -18.862  1.00  0.00           H  
ATOM   2187  HB1 ALA A1025      -5.322  19.267 -18.977  1.00  0.00           H  
ATOM   2188  HB2 ALA A1025      -5.433  17.553 -19.315  1.00  0.00           H  
ATOM   2189  HB3 ALA A1025      -5.171  18.694 -20.627  1.00  0.00           H  
ATOM   2190  N   ALA A1026      -7.660  21.124 -19.776  1.00 21.93           N  
ANISOU 2190  N   ALA A1026     2918   2775   2641     39   -182    334
ATOM   2191  CA  ALA A1026      -8.022  22.486 -20.240  1.00 22.59           C  
ANISOU 2191  CA  ALA A1026     3112   2780   2691     55   -217    290
ATOM   2192  C   ALA A1026      -6.992  23.074 -21.254  1.00 27.08           C  
ANISOU 2192  C   ALA A1026     3631   3365   3291     84    -84    307
ATOM   2193  O   ALA A1026      -7.337  24.017 -21.966  1.00 26.36           O  
ANISOU 2193  O   ALA A1026     3560   3210   3248     85   -113    271
ATOM   2194  CB  ALA A1026      -8.167  23.412 -19.022  1.00 24.44           C  
ANISOU 2194  CB  ALA A1026     3590   2941   2755     76   -239    273
ATOM   2195  H   ALA A1026      -7.434  21.043 -18.791  1.00  0.00           H  
ATOM   2196  HA  ALA A1026      -8.990  22.428 -20.743  1.00  0.00           H  
ATOM   2197  HB1 ALA A1026      -8.520  24.400 -19.319  1.00  0.00           H  
ATOM   2198  HB2 ALA A1026      -8.891  23.016 -18.309  1.00  0.00           H  
ATOM   2199  HB3 ALA A1026      -7.221  23.545 -18.495  1.00  0.00           H  
ATOM   2200  N   ARG A1027      -5.787  22.474 -21.345  1.00 25.25           N  
ANISOU 2200  N   ARG A1027     3318   3209   3067    106     45    363
ATOM   2201  CA  ARG A1027      -4.727  22.646 -22.358  1.00 25.45           C  
ANISOU 2201  CA  ARG A1027     3269   3253   3149    150    150    399
ATOM   2202  C   ARG A1027      -5.236  22.272 -23.777  1.00 28.29           C  
ANISOU 2202  C   ARG A1027     3525   3629   3594    142    105    419
ATOM   2203  O   ARG A1027      -4.778  22.867 -24.752  1.00 27.42           O  
ANISOU 2203  O   ARG A1027     3409   3482   3529    179    155    443
ATOM   2204  CB  ARG A1027      -3.576  21.692 -21.940  1.00 27.95           C  
ANISOU 2204  CB  ARG A1027     3475   3645   3499    165    236    453
ATOM   2205  CG  ARG A1027      -2.298  21.640 -22.811  1.00 42.70           C  
ANISOU 2205  CG  ARG A1027     5244   5524   5455    229    318    499
ATOM   2206  CD  ARG A1027      -1.427  20.384 -22.573  1.00 56.67           C  
ANISOU 2206  CD  ARG A1027     6860   7365   7309    229    340    543
ATOM   2207  NE  ARG A1027      -1.310  20.030 -21.144  1.00 69.04           N  
ANISOU 2207  NE  ARG A1027     8419   8886   8927    258    502    550
ATOM   2208  CZ  ARG A1027      -1.632  18.866 -20.557  1.00 82.45           C  
ANISOU 2208  CZ  ARG A1027    10052  10600  10677    219    562    562
ATOM   2209  NH1 ARG A1027      -1.583  18.794 -19.229  1.00 58.12           N  
ANISOU 2209  NH1 ARG A1027     6964   7458   7661    245    762    576
ATOM   2210  NH2 ARG A1027      -1.988  17.778 -21.249  1.00 78.84           N1+
ANISOU 2210  NH2 ARG A1027     9537  10200  10218    152    446    559
ATOM   2211  H   ARG A1027      -5.609  21.724 -20.692  1.00  0.00           H  
ATOM   2212  HA  ARG A1027      -4.383  23.681 -22.358  1.00  0.00           H  
ATOM   2213  HB2 ARG A1027      -3.259  21.961 -20.936  1.00  0.00           H  
ATOM   2214  HB3 ARG A1027      -3.978  20.679 -21.858  1.00  0.00           H  
ATOM   2215  HG2 ARG A1027      -2.542  21.673 -23.873  1.00  0.00           H  
ATOM   2216  HG3 ARG A1027      -1.710  22.538 -22.619  1.00  0.00           H  
ATOM   2217  HD2 ARG A1027      -1.864  19.547 -23.116  1.00  0.00           H  
ATOM   2218  HD3 ARG A1027      -0.430  20.528 -22.991  1.00  0.00           H  
ATOM   2219  HE  ARG A1027      -1.028  20.780 -20.530  1.00  0.00           H  
ATOM   2220 HH12 ARG A1027      -1.768  17.921 -18.756  1.00  0.00           H  
ATOM   2221 HH11 ARG A1027      -1.292  19.602 -18.695  1.00  0.00           H  
ATOM   2222 HH22 ARG A1027      -2.220  16.917 -20.775  1.00  0.00           H  
ATOM   2223 HH21 ARG A1027      -1.946  17.790 -22.256  1.00  0.00           H  
ATOM   2224  N   ASN A1028      -6.141  21.281 -23.857  1.00 25.48           N  
ANISOU 2224  N   ASN A1028     3101   3315   3264     97     35    416
ATOM   2225  CA  ASN A1028      -6.534  20.557 -25.075  1.00 25.69           C  
ANISOU 2225  CA  ASN A1028     3053   3355   3352     85     38    442
ATOM   2226  C   ASN A1028      -8.029  20.821 -25.396  1.00 31.11           C  
ANISOU 2226  C   ASN A1028     3737   3951   4132     43     -3    399
ATOM   2227  O   ASN A1028      -8.470  20.370 -26.451  1.00 31.65           O  
ANISOU 2227  O   ASN A1028     3743   4012   4270     24     42    422
ATOM   2228  CB  ASN A1028      -6.236  19.036 -24.902  1.00 25.12           C  
ANISOU 2228  CB  ASN A1028     2914   3374   3254     70     29    457
ATOM   2229  CG  ASN A1028      -4.833  18.717 -24.358  1.00 40.47           C  
ANISOU 2229  CG  ASN A1028     4828   5392   5158    101     41    495
ATOM   2230  OD1 ASN A1028      -3.828  19.008 -24.996  1.00 35.79           O  
ANISOU 2230  OD1 ASN A1028     4225   4799   4577    151     74    543
ATOM   2231  ND2 ASN A1028      -4.750  18.135 -23.166  1.00 30.20           N  
ANISOU 2231  ND2 ASN A1028     3497   4135   3842     74     10    473
ATOM   2232  H   ASN A1028      -6.506  20.892 -22.998  1.00  0.00           H  
ATOM   2233  HA  ASN A1028      -5.966  20.925 -25.932  1.00  0.00           H  
ATOM   2234  HB2 ASN A1028      -6.986  18.573 -24.257  1.00  0.00           H  
ATOM   2235  HB3 ASN A1028      -6.322  18.535 -25.864  1.00  0.00           H  
ATOM   2236 HD22 ASN A1028      -3.850  17.868 -22.799  1.00  0.00           H  
ATOM   2237 HD21 ASN A1028      -5.587  17.850 -22.678  1.00  0.00           H  
ATOM   2238  N   VAL A1029      -8.785  21.543 -24.539  1.00 26.95           N  
ANISOU 2238  N   VAL A1029     3286   3342   3612     29    -86    335
ATOM   2239  CA  VAL A1029     -10.150  22.018 -24.814  1.00 26.70           C  
ANISOU 2239  CA  VAL A1029     3230   3202   3714    -16   -175    277
ATOM   2240  C   VAL A1029      -9.968  23.485 -25.287  1.00 31.33           C  
ANISOU 2240  C   VAL A1029     3904   3686   4314     -9   -170    249
ATOM   2241  O   VAL A1029      -9.442  24.322 -24.550  1.00 31.48           O  
ANISOU 2241  O   VAL A1029     4069   3678   4215     22   -192    212
ATOM   2242  CB  VAL A1029     -11.055  22.007 -23.541  1.00 30.65           C  
ANISOU 2242  CB  VAL A1029     3749   3667   4231    -39   -344    214
ATOM   2243  CG1 VAL A1029     -12.455  22.607 -23.801  1.00 31.45           C  
ANISOU 2243  CG1 VAL A1029     3766   3646   4539    -90   -464    152
ATOM   2244  CG2 VAL A1029     -11.217  20.581 -22.974  1.00 29.49           C  
ANISOU 2244  CG2 VAL A1029     3525   3604   4077    -37   -332    241
ATOM   2245  H   VAL A1029      -8.361  21.894 -23.693  1.00  0.00           H  
ATOM   2246  HA  VAL A1029     -10.629  21.409 -25.585  1.00  0.00           H  
ATOM   2247  HB  VAL A1029     -10.577  22.604 -22.761  1.00  0.00           H  
ATOM   2248 HG11 VAL A1029     -13.087  22.558 -22.918  1.00  0.00           H  
ATOM   2249 HG12 VAL A1029     -12.399  23.656 -24.086  1.00  0.00           H  
ATOM   2250 HG13 VAL A1029     -12.963  22.072 -24.603  1.00  0.00           H  
ATOM   2251 HG21 VAL A1029     -11.795  20.587 -22.050  1.00  0.00           H  
ATOM   2252 HG22 VAL A1029     -11.728  19.927 -23.681  1.00  0.00           H  
ATOM   2253 HG23 VAL A1029     -10.258  20.121 -22.744  1.00  0.00           H  
ATOM   2254  N   LEU A1030     -10.433  23.739 -26.520  1.00 29.26           N  
ANISOU 2254  N   LEU A1030     3567   3351   4198    -37   -116    266
ATOM   2255  CA  LEU A1030     -10.325  24.987 -27.282  1.00 29.87           C  
ANISOU 2255  CA  LEU A1030     3714   3305   4331    -37    -95    242
ATOM   2256  C   LEU A1030     -11.717  25.664 -27.238  1.00 34.28           C  
ANISOU 2256  C   LEU A1030     4254   3714   5057   -110   -241    142
ATOM   2257  O   LEU A1030     -12.741  25.005 -27.410  1.00 33.78           O  
ANISOU 2257  O   LEU A1030     4044   3629   5164   -168   -290    130
ATOM   2258  CB  LEU A1030      -9.957  24.631 -28.746  1.00 30.51           C  
ANISOU 2258  CB  LEU A1030     3742   3381   4470    -17     68    348
ATOM   2259  CG  LEU A1030      -8.635  23.846 -28.941  1.00 34.35           C  
ANISOU 2259  CG  LEU A1030     4236   4003   4814     59    160    448
ATOM   2260  CD1 LEU A1030      -8.486  23.400 -30.402  1.00 34.54           C  
ANISOU 2260  CD1 LEU A1030     4228   4017   4877     73    277    561
ATOM   2261  CD2 LEU A1030      -7.396  24.630 -28.474  1.00 35.67           C  
ANISOU 2261  CD2 LEU A1030     4496   4173   4886    134    179    438
ATOM   2262  H   LEU A1030     -10.915  22.994 -27.009  1.00  0.00           H  
ATOM   2263  HA  LEU A1030      -9.575  25.647 -26.858  1.00  0.00           H  
ATOM   2264  HB2 LEU A1030     -10.769  24.053 -29.195  1.00  0.00           H  
ATOM   2265  HB3 LEU A1030      -9.889  25.555 -29.323  1.00  0.00           H  
ATOM   2266  HG  LEU A1030      -8.682  22.932 -28.346  1.00  0.00           H  
ATOM   2267 HD11 LEU A1030      -7.570  22.829 -30.555  1.00  0.00           H  
ATOM   2268 HD12 LEU A1030      -9.320  22.764 -30.702  1.00  0.00           H  
ATOM   2269 HD13 LEU A1030      -8.462  24.257 -31.077  1.00  0.00           H  
ATOM   2270 HD21 LEU A1030      -6.481  24.064 -28.651  1.00  0.00           H  
ATOM   2271 HD22 LEU A1030      -7.303  25.586 -28.989  1.00  0.00           H  
ATOM   2272 HD23 LEU A1030      -7.434  24.824 -27.405  1.00  0.00           H  
ATOM   2273  N   LEU A1031     -11.717  26.996 -27.068  1.00 30.49           N  
ANISOU 2273  N   LEU A1031     3919   3120   4544   -106   -311     58
ATOM   2274  CA  LEU A1031     -12.892  27.875 -27.045  1.00 32.51           C  
ANISOU 2274  CA  LEU A1031     4193   3213   4948   -177   -502    -64
ATOM   2275  C   LEU A1031     -12.985  28.486 -28.465  1.00 35.33           C  
ANISOU 2275  C   LEU A1031     4504   3413   5508   -223   -425    -70
ATOM   2276  O   LEU A1031     -12.035  29.121 -28.929  1.00 35.33           O  
ANISOU 2276  O   LEU A1031     4630   3366   5427   -173   -317    -61
ATOM   2277  CB  LEU A1031     -12.619  28.978 -25.989  1.00 33.91           C  
ANISOU 2277  CB  LEU A1031     4625   3348   4909   -144   -655   -175
ATOM   2278  CG  LEU A1031     -13.817  29.904 -25.677  1.00 41.72           C  
ANISOU 2278  CG  LEU A1031     5670   4180   6003   -213   -945   -322
ATOM   2279  CD1 LEU A1031     -14.950  29.174 -24.941  1.00 42.04           C  
ANISOU 2279  CD1 LEU A1031     5560   4255   6157   -249  -1137   -324
ATOM   2280  CD2 LEU A1031     -13.369  31.120 -24.860  1.00 45.52           C  
ANISOU 2280  CD2 LEU A1031     6481   4601   6214   -169  -1054   -430
ATOM   2281  H   LEU A1031     -10.826  27.472 -26.979  1.00  0.00           H  
ATOM   2282  HA  LEU A1031     -13.792  27.313 -26.788  1.00  0.00           H  
ATOM   2283  HB2 LEU A1031     -12.299  28.509 -25.057  1.00  0.00           H  
ATOM   2284  HB3 LEU A1031     -11.763  29.582 -26.299  1.00  0.00           H  
ATOM   2285  HG  LEU A1031     -14.215  30.282 -26.618  1.00  0.00           H  
ATOM   2286 HD11 LEU A1031     -15.752  29.865 -24.680  1.00  0.00           H  
ATOM   2287 HD12 LEU A1031     -15.393  28.396 -25.555  1.00  0.00           H  
ATOM   2288 HD13 LEU A1031     -14.604  28.716 -24.016  1.00  0.00           H  
ATOM   2289 HD21 LEU A1031     -14.190  31.821 -24.707  1.00  0.00           H  
ATOM   2290 HD22 LEU A1031     -13.005  30.812 -23.880  1.00  0.00           H  
ATOM   2291 HD23 LEU A1031     -12.567  31.662 -25.361  1.00  0.00           H  
ATOM   2292  N   ASP A1032     -14.153  28.311 -29.112  1.00 33.70           N  
ANISOU 2292  N   ASP A1032     4104   3107   5592   -316   -461    -80
ATOM   2293  CA  ASP A1032     -14.479  28.845 -30.447  1.00 35.49           C  
ANISOU 2293  CA  ASP A1032     4268   3153   6062   -381   -374    -77
ATOM   2294  C   ASP A1032     -15.050  30.277 -30.257  1.00 42.98           C  
ANISOU 2294  C   ASP A1032     5317   3909   7104   -439   -600   -249
ATOM   2295  O   ASP A1032     -14.546  31.218 -30.871  1.00 43.01           O  
ANISOU 2295  O   ASP A1032     5416   3771   7154   -445   -535   -275
ATOM   2296  CB  ASP A1032     -15.500  27.925 -31.172  1.00 38.24           C  
ANISOU 2296  CB  ASP A1032     4360   3461   6707   -462   -260     -6
ATOM   2297  CG  ASP A1032     -15.751  28.302 -32.639  1.00 57.45           C  
ANISOU 2297  CG  ASP A1032     6740   5712   9377   -524    -90     46
ATOM   2298  OD1 ASP A1032     -16.733  29.040 -32.882  1.00 62.50           O  
ANISOU 2298  OD1 ASP A1032     7284   6152  10312   -630   -209    -58
ATOM   2299  OD2 ASP A1032     -14.946  27.855 -33.484  1.00 62.05           O1-
ANISOU 2299  OD2 ASP A1032     7383   6337   9855   -468    147    192
ATOM   2300  H   ASP A1032     -14.901  27.814 -28.646  1.00  0.00           H  
ATOM   2301  HA  ASP A1032     -13.568  28.900 -31.045  1.00  0.00           H  
ATOM   2302  HB2 ASP A1032     -15.147  26.894 -31.146  1.00  0.00           H  
ATOM   2303  HB3 ASP A1032     -16.453  27.908 -30.641  1.00  0.00           H  
ATOM   2304  N   ASN A1033     -16.070  30.400 -29.390  1.00 43.24           N  
ANISOU 2304  N   ASN A1033     5346   3925   7159   -475   -885   -369
ATOM   2305  CA  ASN A1033     -16.727  31.642 -28.965  1.00 46.44           C  
ANISOU 2305  CA  ASN A1033     5884   4153   7607   -527  -1182   -555
ATOM   2306  C   ASN A1033     -17.116  31.461 -27.475  1.00 51.69           C  
ANISOU 2306  C   ASN A1033     6642   4894   8104   -499  -1472   -628
ATOM   2307  O   ASN A1033     -16.943  30.387 -26.894  1.00 49.09           O  
ANISOU 2307  O   ASN A1033     6211   4726   7715   -458  -1420   -532
ATOM   2308  CB  ASN A1033     -17.873  32.055 -29.934  1.00 48.31           C  
ANISOU 2308  CB  ASN A1033     5896   4164   8294   -666  -1274   -625
ATOM   2309  CG  ASN A1033     -19.023  31.043 -30.073  1.00 66.28           C  
ANISOU 2309  CG  ASN A1033     7829   6448  10904   -736  -1307   -581
ATOM   2310  OD1 ASN A1033     -19.857  30.917 -29.179  1.00 59.86           O  
ANISOU 2310  OD1 ASN A1033     6950   5640  10155   -750  -1596   -661
ATOM   2311  ND2 ASN A1033     -19.075  30.322 -31.194  1.00 59.92           N  
ANISOU 2311  ND2 ASN A1033     6810   5626  10329   -777  -1005   -451
ATOM   2312  H   ASN A1033     -16.400  29.567 -28.922  1.00  0.00           H  
ATOM   2313  HA  ASN A1033     -15.984  32.441 -28.979  1.00  0.00           H  
ATOM   2314  HB2 ASN A1033     -18.304  33.003 -29.609  1.00  0.00           H  
ATOM   2315  HB3 ASN A1033     -17.450  32.263 -30.919  1.00  0.00           H  
ATOM   2316 HD22 ASN A1033     -19.819  29.653 -31.324  1.00  0.00           H  
ATOM   2317 HD21 ASN A1033     -18.355  30.403 -31.900  1.00  0.00           H  
ATOM   2318  N   ASP A1034     -17.650  32.537 -26.873  1.00 52.34           N  
ANISOU 2318  N   ASP A1034     6933   4845   8110   -520  -1789   -799
ATOM   2319  CA  ASP A1034     -18.063  32.657 -25.459  1.00 53.71           C  
ANISOU 2319  CA  ASP A1034     7257   5055   8096   -487  -2113   -868
ATOM   2320  C   ASP A1034     -19.101  31.578 -25.006  1.00 56.50           C  
ANISOU 2320  C   ASP A1034     7305   5456   8706   -516  -2269   -818
ATOM   2321  O   ASP A1034     -19.232  31.390 -23.798  1.00 55.06           O  
ANISOU 2321  O   ASP A1034     7241   5339   8339   -460  -2476   -820
ATOM   2322  CB  ASP A1034     -18.501  34.116 -25.132  1.00 59.25           C  
ANISOU 2322  CB  ASP A1034     8229   5561   8721   -523  -2474  -1076
ATOM   2323  CG  ASP A1034     -19.814  34.636 -25.750  1.00 77.62           C  
ANISOU 2323  CG  ASP A1034    10351   7656  11485   -658  -2666  -1202
ATOM   2324  OD1 ASP A1034     -20.335  33.990 -26.685  1.00 79.51           O  
ANISOU 2324  OD1 ASP A1034    10193   7869  12148   -735  -2670  -1149
ATOM   2325  OD2 ASP A1034     -20.262  35.704 -25.279  1.00 88.40           O1-
ANISOU 2325  OD2 ASP A1034    11956   8850  12782   -689  -2809  -1364
ATOM   2326  H   ASP A1034     -17.766  33.382 -27.413  1.00  0.00           H  
ATOM   2327  HA  ASP A1034     -17.162  32.459 -24.873  1.00  0.00           H  
ATOM   2328  HB2 ASP A1034     -18.588  34.224 -24.051  1.00  0.00           H  
ATOM   2329  HB3 ASP A1034     -17.707  34.805 -25.423  1.00  0.00           H  
ATOM   2330  N   ARG A1035     -19.796  30.884 -25.931  1.00 52.42           N  
ANISOU 2330  N   ARG A1035     6411   4891   8616   -595  -2147   -767
ATOM   2331  CA  ARG A1035     -20.836  29.881 -25.643  1.00 52.12           C  
ANISOU 2331  CA  ARG A1035     6046   4868   8888   -621  -2243   -729
ATOM   2332  C   ARG A1035     -20.595  28.585 -26.473  1.00 53.91           C  
ANISOU 2332  C   ARG A1035     6021   5218   9244   -611  -1842   -567
ATOM   2333  O   ARG A1035     -21.554  27.828 -26.636  1.00 54.42           O  
ANISOU 2333  O   ARG A1035     5787   5266   9624   -637  -1853   -543
ATOM   2334  CB  ARG A1035     -22.243  30.516 -25.847  1.00 56.06           C  
ANISOU 2334  CB  ARG A1035     6299   5135   9865   -739  -2552   -863
ATOM   2335  CG  ARG A1035     -22.626  31.660 -24.878  1.00 68.03           C  
ANISOU 2335  CG  ARG A1035     8061   6515  11272   -750  -3047  -1044
ATOM   2336  CD  ARG A1035     -22.699  31.239 -23.400  1.00 74.26           C  
ANISOU 2336  CD  ARG A1035     8995   7387  11835   -658  -3360  -1045
ATOM   2337  NE  ARG A1035     -23.154  32.336 -22.532  1.00 83.22           N  
ANISOU 2337  NE  ARG A1035    10395   8374  12852   -668  -3861  -1216
ATOM   2338  CZ  ARG A1035     -24.411  32.575 -22.127  1.00103.41           C  
ANISOU 2338  CZ  ARG A1035    12797  10804  15690   -695  -4331  -1304
ATOM   2339  NH1 ARG A1035     -25.446  31.815 -22.499  1.00 95.23           N  
ANISOU 2339  NH1 ARG A1035    11311   9765  15105   -712  -4332  -1236
ATOM   2340  NH2 ARG A1035     -24.638  33.607 -21.313  1.00 92.56           N1+
ANISOU 2340  NH2 ARG A1035    11724   9293  14150   -699  -4811  -1465
ATOM   2341  H   ARG A1035     -19.634  31.080 -26.910  1.00  0.00           H  
ATOM   2342  HA  ARG A1035     -20.751  29.539 -24.610  1.00  0.00           H  
ATOM   2343  HB2 ARG A1035     -22.318  30.889 -26.870  1.00  0.00           H  
ATOM   2344  HB3 ARG A1035     -23.012  29.747 -25.763  1.00  0.00           H  
ATOM   2345  HG2 ARG A1035     -21.929  32.491 -24.988  1.00  0.00           H  
ATOM   2346  HG3 ARG A1035     -23.598  32.052 -25.181  1.00  0.00           H  
ATOM   2347  HD2 ARG A1035     -23.370  30.393 -23.283  1.00  0.00           H  
ATOM   2348  HD3 ARG A1035     -21.725  30.912 -23.040  1.00  0.00           H  
ATOM   2349  HE  ARG A1035     -22.430  32.960 -22.203  1.00  0.00           H  
ATOM   2350 HH12 ARG A1035     -26.376  32.025 -22.170  1.00  0.00           H  
ATOM   2351 HH11 ARG A1035     -25.304  31.037 -23.133  1.00  0.00           H  
ATOM   2352 HH22 ARG A1035     -25.572  33.797 -20.983  1.00  0.00           H  
ATOM   2353 HH21 ARG A1035     -23.871  34.195 -21.024  1.00  0.00           H  
ATOM   2354  N   LEU A1036     -19.366  28.310 -26.969  1.00 47.46           N  
ANISOU 2354  N   LEU A1036     5334   4517   8182   -563  -1500   -461
ATOM   2355  CA  LEU A1036     -19.034  27.112 -27.765  1.00 44.95           C  
ANISOU 2355  CA  LEU A1036     4848   4311   7920   -548  -1143   -312
ATOM   2356  C   LEU A1036     -17.585  26.705 -27.427  1.00 44.87           C  
ANISOU 2356  C   LEU A1036     5041   4499   7506   -445   -938   -208
ATOM   2357  O   LEU A1036     -16.665  27.513 -27.561  1.00 44.01           O  
ANISOU 2357  O   LEU A1036     5141   4401   7180   -408   -865   -202
ATOM   2358  CB  LEU A1036     -19.281  27.369 -29.273  1.00 46.48           C  
ANISOU 2358  CB  LEU A1036     4874   4368   8418   -634   -912   -272
ATOM   2359  CG  LEU A1036     -19.005  26.179 -30.232  1.00 50.35           C  
ANISOU 2359  CG  LEU A1036     5258   4947   8926   -618   -521   -112
ATOM   2360  CD1 LEU A1036     -19.811  24.916 -29.882  1.00 50.69           C  
ANISOU 2360  CD1 LEU A1036     5060   5030   9171   -625   -469    -89
ATOM   2361  CD2 LEU A1036     -19.255  26.589 -31.693  1.00 54.50           C  
ANISOU 2361  CD2 LEU A1036     5701   5308   9697   -699   -302    -62
ATOM   2362  H   LEU A1036     -18.605  28.956 -26.802  1.00  0.00           H  
ATOM   2363  HA  LEU A1036     -19.693  26.302 -27.443  1.00  0.00           H  
ATOM   2364  HB2 LEU A1036     -20.312  27.700 -29.411  1.00  0.00           H  
ATOM   2365  HB3 LEU A1036     -18.656  28.207 -29.579  1.00  0.00           H  
ATOM   2366  HG  LEU A1036     -17.948  25.919 -30.156  1.00  0.00           H  
ATOM   2367 HD11 LEU A1036     -19.612  24.110 -30.590  1.00  0.00           H  
ATOM   2368 HD12 LEU A1036     -19.547  24.538 -28.895  1.00  0.00           H  
ATOM   2369 HD13 LEU A1036     -20.884  25.110 -29.892  1.00  0.00           H  
ATOM   2370 HD21 LEU A1036     -18.978  25.792 -32.382  1.00  0.00           H  
ATOM   2371 HD22 LEU A1036     -20.305  26.829 -31.867  1.00  0.00           H  
ATOM   2372 HD23 LEU A1036     -18.670  27.467 -31.964  1.00  0.00           H  
ATOM   2373  N   VAL A1037     -17.418  25.413 -27.092  1.00 38.25           N  
ANISOU 2373  N   VAL A1037     4120   3803   6611   -401   -840   -131
ATOM   2374  CA  VAL A1037     -16.158  24.747 -26.739  1.00 36.27           C  
ANISOU 2374  CA  VAL A1037     4007   3736   6039   -317   -674    -38
ATOM   2375  C   VAL A1037     -16.034  23.482 -27.637  1.00 39.75           C  
ANISOU 2375  C   VAL A1037     4311   4251   6541   -315   -387     73
ATOM   2376  O   VAL A1037     -17.038  22.875 -28.015  1.00 42.27           O  
ANISOU 2376  O   VAL A1037     4422   4504   7134   -365   -324     74
ATOM   2377  CB  VAL A1037     -16.110  24.438 -25.195  1.00 39.78           C  
ANISOU 2377  CB  VAL A1037     4544   4260   6312   -266   -866    -68
ATOM   2378  CG1 VAL A1037     -16.044  22.960 -24.744  1.00 38.54           C  
ANISOU 2378  CG1 VAL A1037     4273   4221   6152   -235   -755      0
ATOM   2379  CG2 VAL A1037     -15.003  25.262 -24.517  1.00 38.84           C  
ANISOU 2379  CG2 VAL A1037     4709   4193   5857   -208   -899    -77
ATOM   2380  H   VAL A1037     -18.234  24.819 -27.053  1.00  0.00           H  
ATOM   2381  HA  VAL A1037     -15.331  25.405 -27.017  1.00  0.00           H  
ATOM   2382  HB  VAL A1037     -17.034  24.809 -24.749  1.00  0.00           H  
ATOM   2383 HG11 VAL A1037     -16.045  22.887 -23.657  1.00  0.00           H  
ATOM   2384 HG12 VAL A1037     -16.904  22.395 -25.103  1.00  0.00           H  
ATOM   2385 HG13 VAL A1037     -15.145  22.463 -25.106  1.00  0.00           H  
ATOM   2386 HG21 VAL A1037     -15.006  25.108 -23.441  1.00  0.00           H  
ATOM   2387 HG22 VAL A1037     -14.017  25.001 -24.899  1.00  0.00           H  
ATOM   2388 HG23 VAL A1037     -15.148  26.327 -24.684  1.00  0.00           H  
ATOM   2389  N   LYS A1038     -14.775  23.114 -27.942  1.00 33.36           N  
ANISOU 2389  N   LYS A1038     3625   3565   5487   -256   -216    163
ATOM   2390  CA  LYS A1038     -14.348  22.035 -28.847  1.00 33.06           C  
ANISOU 2390  CA  LYS A1038     3538   3604   5420   -239     26    268
ATOM   2391  C   LYS A1038     -13.161  21.310 -28.173  1.00 35.92           C  
ANISOU 2391  C   LYS A1038     4013   4139   5496   -164     56    318
ATOM   2392  O   LYS A1038     -12.274  21.960 -27.625  1.00 35.20           O  
ANISOU 2392  O   LYS A1038     4050   4090   5234   -119      8    323
ATOM   2393  CB  LYS A1038     -13.954  22.630 -30.222  1.00 36.83           C  
ANISOU 2393  CB  LYS A1038     4048   4000   5945   -254    199    345
ATOM   2394  CG  LYS A1038     -15.148  23.026 -31.110  1.00 43.54           C  
ANISOU 2394  CG  LYS A1038     4745   4665   7133   -347    253    322
ATOM   2395  CD  LYS A1038     -14.718  23.901 -32.303  1.00 43.25           C  
ANISOU 2395  CD  LYS A1038     4785   4517   7132   -360    382    390
ATOM   2396  CE  LYS A1038     -15.866  24.250 -33.265  1.00 48.33           C  
ANISOU 2396  CE  LYS A1038     5269   4946   8146   -470    433    360
ATOM   2397  NZ  LYS A1038     -16.302  23.074 -34.037  1.00 58.37           N1+
ANISOU 2397  NZ  LYS A1038     6508   6164   9504   -493    751    498
ATOM   2398  H   LYS A1038     -14.015  23.671 -27.570  1.00  0.00           H  
ATOM   2399  HA  LYS A1038     -15.155  21.316 -28.972  1.00  0.00           H  
ATOM   2400  HB2 LYS A1038     -13.310  23.499 -30.066  1.00  0.00           H  
ATOM   2401  HB3 LYS A1038     -13.344  21.917 -30.780  1.00  0.00           H  
ATOM   2402  HG2 LYS A1038     -15.647  22.120 -31.457  1.00  0.00           H  
ATOM   2403  HG3 LYS A1038     -15.887  23.577 -30.529  1.00  0.00           H  
ATOM   2404  HD2 LYS A1038     -14.293  24.828 -31.920  1.00  0.00           H  
ATOM   2405  HD3 LYS A1038     -13.910  23.413 -32.849  1.00  0.00           H  
ATOM   2406  HE2 LYS A1038     -16.714  24.662 -32.715  1.00  0.00           H  
ATOM   2407  HE3 LYS A1038     -15.541  25.018 -33.969  1.00  0.00           H  
ATOM   2408  HZ1 LYS A1038     -15.561  22.783 -34.659  1.00  0.00           H  
ATOM   2409  HZ2 LYS A1038     -16.515  22.328 -33.383  1.00  0.00           H  
ATOM   2410  HZ3 LYS A1038     -17.125  23.303 -34.576  1.00  0.00           H  
ATOM   2411  N   ILE A1039     -13.116  19.972 -28.298  1.00 32.33           N  
ANISOU 2411  N   ILE A1039     3503   3767   5012   -153    148    347
ATOM   2412  CA  ILE A1039     -12.031  19.104 -27.800  1.00 30.26           C  
ANISOU 2412  CA  ILE A1039     3325   3654   4521    -99    167    383
ATOM   2413  C   ILE A1039     -11.040  18.921 -28.987  1.00 36.96           C  
ANISOU 2413  C   ILE A1039     4265   4550   5227    -60    294    482
ATOM   2414  O   ILE A1039     -11.459  18.600 -30.101  1.00 36.41           O  
ANISOU 2414  O   ILE A1039     4192   4430   5211    -74    443    540
ATOM   2415  CB  ILE A1039     -12.587  17.690 -27.412  1.00 32.08           C  
ANISOU 2415  CB  ILE A1039     3479   3926   4783   -104    212    357
ATOM   2416  CG1 ILE A1039     -13.664  17.780 -26.296  1.00 32.40           C  
ANISOU 2416  CG1 ILE A1039     3418   3905   4989   -124     58    274
ATOM   2417  CG2 ILE A1039     -11.490  16.672 -27.006  1.00 30.46           C  
ANISOU 2417  CG2 ILE A1039     3362   3855   4355    -62    224    382
ATOM   2418  CD1 ILE A1039     -14.584  16.553 -26.227  1.00 32.90           C  
ANISOU 2418  CD1 ILE A1039     3343   3932   5225   -135    148    243
ATOM   2419  H   ILE A1039     -13.865  19.497 -28.782  1.00  0.00           H  
ATOM   2420  HA  ILE A1039     -11.533  19.552 -26.936  1.00  0.00           H  
ATOM   2421  HB  ILE A1039     -13.085  17.282 -28.296  1.00  0.00           H  
ATOM   2422 HG12 ILE A1039     -13.190  17.946 -25.327  1.00  0.00           H  
ATOM   2423 HG13 ILE A1039     -14.307  18.647 -26.450  1.00  0.00           H  
ATOM   2424 HG21 ILE A1039     -11.914  15.705 -26.738  1.00  0.00           H  
ATOM   2425 HG22 ILE A1039     -10.789  16.479 -27.818  1.00  0.00           H  
ATOM   2426 HG23 ILE A1039     -10.915  17.027 -26.150  1.00  0.00           H  
ATOM   2427 HD11 ILE A1039     -15.379  16.708 -25.499  1.00  0.00           H  
ATOM   2428 HD12 ILE A1039     -15.054  16.360 -27.191  1.00  0.00           H  
ATOM   2429 HD13 ILE A1039     -14.042  15.654 -25.941  1.00  0.00           H  
ATOM   2430  N   GLY A1040      -9.737  19.078 -28.696  1.00 34.99           N  
ANISOU 2430  N   GLY A1040     4095   4387   4813     -7    238    506
ATOM   2431  CA  GLY A1040      -8.619  18.871 -29.624  1.00 35.46           C  
ANISOU 2431  CA  GLY A1040     4230   4497   4748     49    293    600
ATOM   2432  C   GLY A1040      -7.510  18.004 -28.994  1.00 40.57           C  
ANISOU 2432  C   GLY A1040     4896   5273   5245     82    247    611
ATOM   2433  O   GLY A1040      -7.577  17.617 -27.826  1.00 40.24           O  
ANISOU 2433  O   GLY A1040     4818   5277   5194     55    206    548
ATOM   2434  H   GLY A1040      -9.475  19.340 -27.754  1.00  0.00           H  
ATOM   2435  HA2 GLY A1040      -8.941  18.389 -30.548  1.00  0.00           H  
ATOM   2436  HA3 GLY A1040      -8.209  19.844 -29.897  1.00  0.00           H  
ATOM   2437  N   ASP A1041      -6.490  17.690 -29.818  1.00 37.60           N  
ANISOU 2437  N   ASP A1041     4573   4941   4773    142    234    690
ATOM   2438  CA  ASP A1041      -5.267  16.912 -29.535  1.00 37.19           C  
ANISOU 2438  CA  ASP A1041     4531   4997   4603    175    149    703
ATOM   2439  C   ASP A1041      -5.663  15.444 -29.250  1.00 39.90           C  
ANISOU 2439  C   ASP A1041     4902   5396   4861    140    151    654
ATOM   2440  O   ASP A1041      -5.839  15.070 -28.090  1.00 40.83           O  
ANISOU 2440  O   ASP A1041     4963   5543   5006    104    107    574
ATOM   2441  CB  ASP A1041      -4.290  17.535 -28.493  1.00 38.16           C  
ANISOU 2441  CB  ASP A1041     4577   5155   4766    193     67    673
ATOM   2442  CG  ASP A1041      -2.826  17.053 -28.595  1.00 45.68           C  
ANISOU 2442  CG  ASP A1041     5498   6186   5670    234    -38    704
ATOM   2443  OD1 ASP A1041      -1.944  17.826 -28.164  1.00 47.53           O  
ANISOU 2443  OD1 ASP A1041     5643   6432   5984    249    -70    693
ATOM   2444  OD2 ASP A1041      -2.584  15.940 -29.115  1.00 46.86           O1-
ANISOU 2444  OD2 ASP A1041     5720   6376   5710    251    -88    740
ATOM   2445  H   ASP A1041      -6.557  18.004 -30.776  1.00  0.00           H  
ATOM   2446  HA  ASP A1041      -4.734  16.919 -30.489  1.00  0.00           H  
ATOM   2447  HB2 ASP A1041      -4.283  18.615 -28.627  1.00  0.00           H  
ATOM   2448  HB3 ASP A1041      -4.639  17.368 -27.473  1.00  0.00           H  
ATOM   2449  N   PHE A1042      -5.785  14.649 -30.326  1.00 32.99           N  
ANISOU 2449  N   PHE A1042     4141   4526   3868    159    209    707
ATOM   2450  CA  PHE A1042      -6.101  13.212 -30.302  1.00 32.48           C  
ANISOU 2450  CA  PHE A1042     4154   4500   3685    139    241    656
ATOM   2451  C   PHE A1042      -4.786  12.414 -30.538  1.00 35.62           C  
ANISOU 2451  C   PHE A1042     4641   4985   3910    178     83    664
ATOM   2452  O   PHE A1042      -4.833  11.346 -31.148  1.00 35.44           O  
ANISOU 2452  O   PHE A1042     4763   4985   3719    181    101    640
ATOM   2453  CB  PHE A1042      -7.210  12.937 -31.356  1.00 35.36           C  
ANISOU 2453  CB  PHE A1042     4620   4793   4025    130    449    698
ATOM   2454  CG  PHE A1042      -8.569  13.514 -30.972  1.00 36.03           C  
ANISOU 2454  CG  PHE A1042     4567   4787   4336     73    571    648
ATOM   2455  CD1 PHE A1042      -9.548  12.697 -30.351  1.00 39.47           C  
ANISOU 2455  CD1 PHE A1042     4942   5208   4845     37    641    553
ATOM   2456  CD2 PHE A1042      -8.861  14.883 -31.194  1.00 37.32           C  
ANISOU 2456  CD2 PHE A1042     4653   4866   4661     59    592    688
ATOM   2457  CE1 PHE A1042     -10.771  13.246 -29.969  1.00 39.56           C  
ANISOU 2457  CE1 PHE A1042     4797   5125   5108     -7    708    508
ATOM   2458  CE2 PHE A1042     -10.092  15.408 -30.807  1.00 40.21           C  
ANISOU 2458  CE2 PHE A1042     4882   5139   5259      2    648    629
ATOM   2459  CZ  PHE A1042     -11.043  14.594 -30.194  1.00 38.02           C  
ANISOU 2459  CZ  PHE A1042     4524   4852   5070    -28    694    544
ATOM   2460  H   PHE A1042      -5.597  15.040 -31.239  1.00  0.00           H  
ATOM   2461  HA  PHE A1042      -6.484  12.907 -29.327  1.00  0.00           H  
ATOM   2462  HB2 PHE A1042      -6.921  13.339 -32.329  1.00  0.00           H  
ATOM   2463  HB3 PHE A1042      -7.335  11.866 -31.517  1.00  0.00           H  
ATOM   2464  HD1 PHE A1042      -9.351  11.651 -30.163  1.00  0.00           H  
ATOM   2465  HD2 PHE A1042      -8.131  15.527 -31.662  1.00  0.00           H  
ATOM   2466  HE1 PHE A1042     -11.509  12.627 -29.485  1.00  0.00           H  
ATOM   2467  HE2 PHE A1042     -10.307  16.450 -30.985  1.00  0.00           H  
ATOM   2468  HZ  PHE A1042     -11.992  15.011 -29.891  1.00  0.00           H  
ATOM   2469  N   GLY A1043      -3.638  12.917 -30.032  1.00 33.72           N  
ANISOU 2469  N   GLY A1043     4305   4779   3728    205    -70    684
ATOM   2470  CA  GLY A1043      -2.302  12.322 -30.165  1.00 35.61           C  
ANISOU 2470  CA  GLY A1043     4564   5085   3883    239   -269    689
ATOM   2471  C   GLY A1043      -1.997  11.197 -29.151  1.00 40.83           C  
ANISOU 2471  C   GLY A1043     5224   5792   4497    188   -359    572
ATOM   2472  O   GLY A1043      -1.020  10.478 -29.353  1.00 42.94           O  
ANISOU 2472  O   GLY A1043     5565   6102   4650    205   -533    556
ATOM   2473  H   GLY A1043      -3.679  13.803 -29.545  1.00  0.00           H  
ATOM   2474  HA2 GLY A1043      -2.160  11.936 -31.175  1.00  0.00           H  
ATOM   2475  HA3 GLY A1043      -1.566  13.114 -30.040  1.00  0.00           H  
ATOM   2476  N   LEU A1044      -2.814  11.008 -28.098  1.00 35.95           N  
ANISOU 2476  N   LEU A1044     4535   5152   3974    126   -260    487
ATOM   2477  CA  LEU A1044      -2.802   9.824 -27.218  1.00 35.55           C  
ANISOU 2477  CA  LEU A1044     4477   5115   3916     72   -314    371
ATOM   2478  C   LEU A1044      -4.098   8.994 -27.437  1.00 38.20           C  
ANISOU 2478  C   LEU A1044     4934   5416   4165     55   -162    307
ATOM   2479  O   LEU A1044      -4.219   7.953 -26.791  1.00 37.43           O  
ANISOU 2479  O   LEU A1044     4875   5314   4033     23   -191    202
ATOM   2480  CB  LEU A1044      -2.634  10.248 -25.731  1.00 34.71           C  
ANISOU 2480  CB  LEU A1044     4196   4986   4007     27   -317    339
ATOM   2481  CG  LEU A1044      -1.276  10.887 -25.342  1.00 41.15           C  
ANISOU 2481  CG  LEU A1044     4902   5821   4912     -7   -467    302
ATOM   2482  CD1 LEU A1044      -1.220  11.179 -23.829  1.00 45.80           C  
ANISOU 2482  CD1 LEU A1044     5473   6454   5475     36   -633    350
ATOM   2483  CD2 LEU A1044      -0.055  10.041 -25.754  1.00 40.55           C  
ANISOU 2483  CD2 LEU A1044     4687   5709   5012    -32   -404    323
ATOM   2484  H   LEU A1044      -3.592  11.642 -27.958  1.00  0.00           H  
ATOM   2485  HA  LEU A1044      -1.990   9.145 -27.484  1.00  0.00           H  
ATOM   2486  HB2 LEU A1044      -3.442  10.926 -25.453  1.00  0.00           H  
ATOM   2487  HB3 LEU A1044      -2.766   9.370 -25.096  1.00  0.00           H  
ATOM   2488  HG  LEU A1044      -1.197  11.842 -25.863  1.00  0.00           H  
ATOM   2489 HD11 LEU A1044      -0.267  11.625 -23.545  1.00  0.00           H  
ATOM   2490 HD12 LEU A1044      -2.000  11.874 -23.523  1.00  0.00           H  
ATOM   2491 HD13 LEU A1044      -1.341  10.269 -23.241  1.00  0.00           H  
ATOM   2492 HD21 LEU A1044       0.875  10.501 -25.417  1.00  0.00           H  
ATOM   2493 HD22 LEU A1044      -0.101   9.038 -25.326  1.00  0.00           H  
ATOM   2494 HD23 LEU A1044       0.025   9.941 -26.836  1.00  0.00           H  
ATOM   2495  N   ALA A1045      -5.043   9.413 -28.312  1.00 34.45           N  
ANISOU 2495  N   ALA A1045     4510   4899   3680     77     15    366
ATOM   2496  CA  ALA A1045      -6.352   8.772 -28.532  1.00 35.33           C  
ANISOU 2496  CA  ALA A1045     4701   4956   3766     66    214    316
ATOM   2497  C   ALA A1045      -6.154   7.372 -29.159  1.00 41.48           C  
ANISOU 2497  C   ALA A1045     5707   5755   4297     84    224    263
ATOM   2498  O   ALA A1045      -5.279   7.178 -30.007  1.00 41.92           O  
ANISOU 2498  O   ALA A1045     5922   5853   4153    123    123    322
ATOM   2499  CB  ALA A1045      -7.225   9.663 -29.430  1.00 35.84           C  
ANISOU 2499  CB  ALA A1045     4758   4958   3903     77    402    403
ATOM   2500  H   ALA A1045      -4.887  10.270 -28.822  1.00  0.00           H  
ATOM   2501  HA  ALA A1045      -6.827   8.671 -27.556  1.00  0.00           H  
ATOM   2502  HB1 ALA A1045      -8.232   9.256 -29.526  1.00  0.00           H  
ATOM   2503  HB2 ALA A1045      -7.326  10.664 -29.008  1.00  0.00           H  
ATOM   2504  HB3 ALA A1045      -6.814   9.760 -30.436  1.00  0.00           H  
ATOM   2505  N   LYS A1046      -6.989   6.424 -28.708  1.00 39.67           N  
ANISOU 2505  N   LYS A1046     5507   5485   4079     63    328    146
ATOM   2506  CA  LYS A1046      -6.879   4.992 -29.000  1.00 41.51           C  
ANISOU 2506  CA  LYS A1046     5988   5719   4066     78    358     59
ATOM   2507  C   LYS A1046      -8.303   4.428 -29.133  1.00 46.70           C  
ANISOU 2507  C   LYS A1046     6704   6287   4751     85    667     -3
ATOM   2508  O   LYS A1046      -9.189   4.789 -28.359  1.00 45.21           O  
ANISOU 2508  O   LYS A1046     6307   6038   4835     66    775    -31
ATOM   2509  CB  LYS A1046      -6.052   4.285 -27.893  1.00 43.95           C  
ANISOU 2509  CB  LYS A1046     6283   6052   4364     43    132    -67
ATOM   2510  CG  LYS A1046      -4.532   4.247 -28.149  1.00 52.94           C  
ANISOU 2510  CG  LYS A1046     7508   7266   5342     49   -166    -49
ATOM   2511  CD  LYS A1046      -4.086   3.490 -29.419  1.00 61.30           C  
ANISOU 2511  CD  LYS A1046     8904   8344   6041    102   -196    -34
ATOM   2512  CE  LYS A1046      -4.796   2.141 -29.659  1.00 72.46           C  
ANISOU 2512  CE  LYS A1046    10591   9705   7237    107    -40   -170
ATOM   2513  NZ  LYS A1046      -4.248   1.430 -30.826  1.00 80.50           N1+
ANISOU 2513  NZ  LYS A1046    11990  10738   7859    166    -71   -138
ATOM   2514  H   LYS A1046      -7.709   6.682 -28.046  1.00  0.00           H  
ATOM   2515  HA  LYS A1046      -6.403   4.860 -29.975  1.00  0.00           H  
ATOM   2516  HB2 LYS A1046      -6.232   4.766 -26.929  1.00  0.00           H  
ATOM   2517  HB3 LYS A1046      -6.399   3.261 -27.743  1.00  0.00           H  
ATOM   2518  HG2 LYS A1046      -4.139   5.264 -28.181  1.00  0.00           H  
ATOM   2519  HG3 LYS A1046      -4.057   3.791 -27.286  1.00  0.00           H  
ATOM   2520  HD2 LYS A1046      -4.241   4.143 -30.277  1.00  0.00           H  
ATOM   2521  HD3 LYS A1046      -3.007   3.334 -29.364  1.00  0.00           H  
ATOM   2522  HE2 LYS A1046      -4.710   1.499 -28.785  1.00  0.00           H  
ATOM   2523  HE3 LYS A1046      -5.861   2.290 -29.835  1.00  0.00           H  
ATOM   2524  HZ1 LYS A1046      -4.278   2.033 -31.636  1.00  0.00           H  
ATOM   2525  HZ2 LYS A1046      -3.286   1.176 -30.630  1.00  0.00           H  
ATOM   2526  HZ3 LYS A1046      -4.790   0.597 -31.004  1.00  0.00           H  
ATOM   2527  N   ALA A1047      -8.460   3.464 -30.060  1.00 45.97           N  
ANISOU 2527  N   ALA A1047     6908   6180   4380    119    809    -24
ATOM   2528  CA  ALA A1047      -9.658   2.635 -30.236  1.00 47.89           C  
ANISOU 2528  CA  ALA A1047     7244   6325   4628    135   1156    -92
ATOM   2529  C   ALA A1047      -9.557   1.487 -29.204  1.00 53.43           C  
ANISOU 2529  C   ALA A1047     7947   6988   5367    124   1130   -277
ATOM   2530  O   ALA A1047      -8.551   0.772 -29.162  1.00 53.75           O  
ANISOU 2530  O   ALA A1047     8139   7073   5211    115    899   -365
ATOM   2531  CB  ALA A1047      -9.647   2.048 -31.661  1.00 51.21           C  
ANISOU 2531  CB  ALA A1047     8041   6734   4684    181   1335    -44
ATOM   2532  H   ALA A1047      -7.673   3.209 -30.639  1.00  0.00           H  
ATOM   2533  HA  ALA A1047     -10.566   3.225 -30.091  1.00  0.00           H  
ATOM   2534  HB1 ALA A1047     -10.530   1.431 -31.838  1.00  0.00           H  
ATOM   2535  HB2 ALA A1047      -9.659   2.838 -32.410  1.00  0.00           H  
ATOM   2536  HB3 ALA A1047      -8.767   1.432 -31.856  1.00  0.00           H  
ATOM   2537  N   VAL A1048     -10.638   1.317 -28.425  1.00 51.14           N  
ANISOU 2537  N   VAL A1048     7469   6600   5363    124   1343   -339
ATOM   2538  CA  VAL A1048     -10.867   0.187 -27.516  1.00 52.52           C  
ANISOU 2538  CA  VAL A1048     7636   6703   5616    126   1362   -511
ATOM   2539  C   VAL A1048     -11.794  -0.765 -28.337  1.00 61.61           C  
ANISOU 2539  C   VAL A1048     9019   7757   6631    175   1739   -597
ATOM   2540  O   VAL A1048     -12.888  -0.338 -28.725  1.00 62.08           O  
ANISOU 2540  O   VAL A1048     8977   7743   6869    196   2052   -537
ATOM   2541  CB  VAL A1048     -11.645   0.633 -26.233  1.00 54.59           C  
ANISOU 2541  CB  VAL A1048     7544   6900   6296    111   1320   -524
ATOM   2542  CG1 VAL A1048     -11.976  -0.531 -25.271  1.00 55.28           C  
ANISOU 2542  CG1 VAL A1048     7644   6887   6473    126   1357   -694
ATOM   2543  CG2 VAL A1048     -10.909   1.747 -25.462  1.00 51.78           C  
ANISOU 2543  CG2 VAL A1048     7014   6629   6029     67    995   -435
ATOM   2544  H   VAL A1048     -11.428   1.940 -28.541  1.00  0.00           H  
ATOM   2545  HA  VAL A1048      -9.925  -0.263 -27.201  1.00  0.00           H  
ATOM   2546  HB  VAL A1048     -12.595   1.070 -26.538  1.00  0.00           H  
ATOM   2547 HG11 VAL A1048     -12.505  -0.179 -24.384  1.00  0.00           H  
ATOM   2548 HG12 VAL A1048     -12.617  -1.276 -25.740  1.00  0.00           H  
ATOM   2549 HG13 VAL A1048     -11.073  -1.041 -24.937  1.00  0.00           H  
ATOM   2550 HG21 VAL A1048     -11.454   2.031 -24.560  1.00  0.00           H  
ATOM   2551 HG22 VAL A1048      -9.908   1.435 -25.159  1.00  0.00           H  
ATOM   2552 HG23 VAL A1048     -10.810   2.647 -26.069  1.00  0.00           H  
ATOM   2553  N   PRO A1049     -11.377  -2.042 -28.566  1.00 62.00           N  
ANISOU 2553  N   PRO A1049     9388   7793   6375    191   1727   -741
ATOM   2554  CA  PRO A1049     -12.212  -3.087 -29.223  1.00 66.09           C  
ANISOU 2554  CA  PRO A1049    10169   8204   6738    246   2131   -836
ATOM   2555  C   PRO A1049     -13.552  -3.321 -28.482  1.00 73.83           C  
ANISOU 2555  C   PRO A1049    10880   9037   8133    274   2421   -917
ATOM   2556  O   PRO A1049     -13.579  -3.268 -27.254  1.00 71.64           O  
ANISOU 2556  O   PRO A1049    10348   8732   8140    258   2234   -975
ATOM   2557  CB  PRO A1049     -11.342  -4.360 -29.162  1.00 69.51           C  
ANISOU 2557  CB  PRO A1049    10980   8646   6784    249   1964  -1006
ATOM   2558  CG  PRO A1049      -9.916  -3.846 -29.085  1.00 71.48           C  
ANISOU 2558  CG  PRO A1049    11175   9026   6957    193   1471   -956
ATOM   2559  CD  PRO A1049     -10.047  -2.578 -28.251  1.00 63.48           C  
ANISOU 2559  CD  PRO A1049     9710   8041   6368    157   1359   -840
ATOM   2560  HA  PRO A1049     -12.380  -2.790 -30.262  1.00  0.00           H  
ATOM   2561  HB2 PRO A1049     -11.549  -4.948 -28.267  1.00  0.00           H  
ATOM   2562  HB3 PRO A1049     -11.498  -5.015 -30.020  1.00  0.00           H  
ATOM   2563  HG2 PRO A1049      -9.216  -4.570 -28.665  1.00  0.00           H  
ATOM   2564  HG3 PRO A1049      -9.569  -3.591 -30.088  1.00  0.00           H  
ATOM   2565  HD3 PRO A1049      -9.232  -1.893 -28.492  1.00  0.00           H  
ATOM   2566  HD2 PRO A1049     -10.000  -2.809 -27.186  1.00  0.00           H  
ATOM   2567  N   GLU A1050     -14.633  -3.559 -29.246  1.00 75.69           N  
ANISOU 2567  N   GLU A1050    11159   9169   8431    320   2881   -904
ATOM   2568  CA  GLU A1050     -16.039  -3.692 -28.809  1.00 77.51           C  
ANISOU 2568  CA  GLU A1050    11106   9238   9107    361   3205   -969
ATOM   2569  C   GLU A1050     -16.271  -4.784 -27.721  1.00 84.15           C  
ANISOU 2569  C   GLU A1050    11915   9976  10082    396   3172  -1170
ATOM   2570  O   GLU A1050     -17.216  -4.634 -26.946  1.00 83.15           O  
ANISOU 2570  O   GLU A1050    11422   9757  10415    415   3169  -1185
ATOM   2571  CB  GLU A1050     -16.982  -3.857 -30.033  1.00 82.22           C  
ANISOU 2571  CB  GLU A1050    11806   9724   9708    403   3755   -936
ATOM   2572  CG  GLU A1050     -16.781  -5.102 -30.944  1.00 97.93           C  
ANISOU 2572  CG  GLU A1050    14351  11700  11157    442   4003  -1015
ATOM   2573  CD  GLU A1050     -15.581  -5.076 -31.908  1.00120.70           C  
ANISOU 2573  CD  GLU A1050    17591  14711  13560    418   3889   -870
ATOM   2574  OE1 GLU A1050     -14.946  -4.007 -32.055  1.00108.26           O  
ANISOU 2574  OE1 GLU A1050    15834  13252  12047    367   3566   -714
ATOM   2575  OE2 GLU A1050     -15.322  -6.147 -32.497  1.00119.67           O1-
ANISOU 2575  OE2 GLU A1050    17946  14551  12973    459   4121   -915
ATOM   2576  H   GLU A1050     -14.515  -3.576 -30.254  1.00  0.00           H  
ATOM   2577  HA  GLU A1050     -16.301  -2.741 -28.343  1.00  0.00           H  
ATOM   2578  HB2 GLU A1050     -18.013  -3.869 -29.673  1.00  0.00           H  
ATOM   2579  HB3 GLU A1050     -16.928  -2.951 -30.640  1.00  0.00           H  
ATOM   2580  HG2 GLU A1050     -16.726  -6.006 -30.337  1.00  0.00           H  
ATOM   2581  HG3 GLU A1050     -17.669  -5.219 -31.566  1.00  0.00           H  
ATOM   2582  N   GLY A1051     -15.410  -5.820 -27.645  1.00 83.36           N  
ANISOU 2582  N   GLY A1051    12203   9882   9586    404   3113  -1320
ATOM   2583  CA  GLY A1051     -15.444  -6.876 -26.620  1.00 84.58           C  
ANISOU 2583  CA  GLY A1051    12387   9924   9823    429   3068  -1527
ATOM   2584  C   GLY A1051     -14.607  -6.559 -25.358  1.00 86.36           C  
ANISOU 2584  C   GLY A1051    12412  10205  10196    369   2589  -1528
ATOM   2585  O   GLY A1051     -14.669  -7.333 -24.403  1.00 86.86           O  
ANISOU 2585  O   GLY A1051    12405  10150  10448    386   2544  -1666
ATOM   2586  H   GLY A1051     -14.663  -5.867 -28.324  1.00  0.00           H  
ATOM   2587  HA2 GLY A1051     -16.470  -7.104 -26.325  1.00  0.00           H  
ATOM   2588  HA3 GLY A1051     -15.046  -7.787 -27.067  1.00  0.00           H  
ATOM   2589  N   HIS A1052     -13.824  -5.462 -25.351  1.00 79.97           N  
ANISOU 2589  N   HIS A1052    11514   9559   9313    301   2254  -1369
ATOM   2590  CA  HIS A1052     -12.962  -4.992 -24.252  1.00 76.91           C  
ANISOU 2590  CA  HIS A1052    10948   9232   9042    235   1829  -1340
ATOM   2591  C   HIS A1052     -13.610  -3.706 -23.676  1.00 76.64           C  
ANISOU 2591  C   HIS A1052    10504   9210   9408    227   1745  -1180
ATOM   2592  O   HIS A1052     -14.292  -2.961 -24.385  1.00 75.70           O  
ANISOU 2592  O   HIS A1052    10254   9110   9399    246   1912  -1058
ATOM   2593  CB  HIS A1052     -11.553  -4.650 -24.809  1.00 77.26           C  
ANISOU 2593  CB  HIS A1052    11187   9440   8729    170   1513  -1283
ATOM   2594  CG  HIS A1052     -10.728  -5.810 -25.324  1.00 83.91           C  
ANISOU 2594  CG  HIS A1052    12463  10281   9138    174   1500  -1433
ATOM   2595  ND1 HIS A1052     -11.174  -6.698 -26.290  1.00 88.78           N  
ANISOU 2595  ND1 HIS A1052    13389  10855   9489    237   1845  -1479
ATOM   2596  CD2 HIS A1052      -9.454  -6.231 -25.008  1.00 86.52           C  
ANISOU 2596  CD2 HIS A1052    12971  10643   9260    118   1167  -1541
ATOM   2597  CE1 HIS A1052     -10.192  -7.573 -26.516  1.00 90.57           C  
ANISOU 2597  CE1 HIS A1052    14006  11092   9315    226   1696  -1618
ATOM   2598  NE2 HIS A1052      -9.115  -7.350 -25.774  1.00 89.68           N  
ANISOU 2598  NE2 HIS A1052    13813  11022   9240    151   1269  -1666
ATOM   2599  H   HIS A1052     -13.855  -4.845 -26.153  1.00  0.00           H  
ATOM   2600  HA  HIS A1052     -12.876  -5.744 -23.464  1.00  0.00           H  
ATOM   2601  HB2 HIS A1052     -11.621  -3.914 -25.612  1.00  0.00           H  
ATOM   2602  HB3 HIS A1052     -10.962  -4.171 -24.027  1.00  0.00           H  
ATOM   2603  HD1 HIS A1052     -12.079  -6.686 -26.737  1.00  0.00           H  
ATOM   2604  HD2 HIS A1052      -8.754  -5.811 -24.300  1.00  0.00           H  
ATOM   2605  HE1 HIS A1052     -10.266  -8.382 -27.228  1.00  0.00           H  
ATOM   2606  N   GLU A1053     -13.313  -3.436 -22.393  1.00 70.38           N  
ANISOU 2606  N   GLU A1053     9529   8393   8821    195   1480  -1179
ATOM   2607  CA  GLU A1053     -13.685  -2.214 -21.661  1.00 67.41           C  
ANISOU 2607  CA  GLU A1053     8824   8024   8765    188   1348  -1032
ATOM   2608  C   GLU A1053     -12.425  -1.357 -21.344  1.00 65.39           C  
ANISOU 2608  C   GLU A1053     8538   7902   8403    110   1010   -923
ATOM   2609  O   GLU A1053     -12.603  -0.306 -20.726  1.00 62.86           O  
ANISOU 2609  O   GLU A1053     8007   7603   8274    100    884   -798
ATOM   2610  CB  GLU A1053     -14.502  -2.583 -20.387  1.00 69.51           C  
ANISOU 2610  CB  GLU A1053     8889   8118   9405    240   1372  -1085
ATOM   2611  CG  GLU A1053     -13.772  -3.298 -19.217  1.00 81.78           C  
ANISOU 2611  CG  GLU A1053    10498   9607  10968    205   1162  -1167
ATOM   2612  CD  GLU A1053     -13.478  -4.787 -19.443  1.00109.48           C  
ANISOU 2612  CD  GLU A1053    14230  12998  14371    228   1307  -1376
ATOM   2613  OE1 GLU A1053     -12.528  -5.081 -20.201  1.00107.26           O  
ANISOU 2613  OE1 GLU A1053    14222  12791  13740    193   1321  -1461
ATOM   2614  OE2 GLU A1053     -14.200  -5.609 -18.838  1.00107.68           O1-
ANISOU 2614  OE2 GLU A1053    13917  12591  14406    286   1386  -1459
ATOM   2615  H   GLU A1053     -12.760  -4.100 -21.861  1.00  0.00           H  
ATOM   2616  HA  GLU A1053     -14.326  -1.586 -22.284  1.00  0.00           H  
ATOM   2617  HB2 GLU A1053     -14.933  -1.663 -19.989  1.00  0.00           H  
ATOM   2618  HB3 GLU A1053     -15.370  -3.174 -20.685  1.00  0.00           H  
ATOM   2619  HG2 GLU A1053     -12.841  -2.787 -18.980  1.00  0.00           H  
ATOM   2620  HG3 GLU A1053     -14.383  -3.207 -18.317  1.00  0.00           H  
ATOM   2621  N   TYR A1054     -11.201  -1.778 -21.738  1.00 59.91           N  
ANISOU 2621  N   TYR A1054     8062   7289   7412     59    866   -977
ATOM   2622  CA  TYR A1054      -9.938  -1.058 -21.497  1.00 57.06           C  
ANISOU 2622  CA  TYR A1054     7667   7041   6971    -12    573   -891
ATOM   2623  C   TYR A1054      -8.932  -1.332 -22.640  1.00 59.88           C  
ANISOU 2623  C   TYR A1054     8253   7514   6985    -37    474   -905
ATOM   2624  O   TYR A1054      -9.098  -2.243 -23.454  1.00 61.73           O  
ANISOU 2624  O   TYR A1054     8741   7724   6989    -12    584  -1020
ATOM   2625  CB  TYR A1054      -9.376  -1.335 -20.073  1.00 57.75           C  
ANISOU 2625  CB  TYR A1054     7686   7050   7205    -65    387   -950
ATOM   2626  CG  TYR A1054      -8.801  -2.726 -19.827  1.00 61.72           C  
ANISOU 2626  CG  TYR A1054     8397   7487   7565    -97    336  -1138
ATOM   2627  CD1 TYR A1054      -9.640  -3.777 -19.387  1.00 65.51           C  
ANISOU 2627  CD1 TYR A1054     8958   7812   8121    -53    507  -1291
ATOM   2628  CD2 TYR A1054      -7.426  -2.985 -20.052  1.00 63.03           C  
ANISOU 2628  CD2 TYR A1054     8671   7730   7547   -171    100  -1173
ATOM   2629  CE1 TYR A1054      -9.122  -5.078 -19.198  1.00 68.28           C  
ANISOU 2629  CE1 TYR A1054     9530   8085   8329    -85    453  -1487
ATOM   2630  CE2 TYR A1054      -6.906  -4.286 -19.861  1.00 66.37           C  
ANISOU 2630  CE2 TYR A1054     9296   8080   7840   -209     10  -1365
ATOM   2631  CZ  TYR A1054      -7.753  -5.334 -19.438  1.00 76.35           C  
ANISOU 2631  CZ  TYR A1054    10672   9187   9149   -169    189  -1527
ATOM   2632  OH  TYR A1054      -7.247  -6.589 -19.258  1.00 81.80           O  
ANISOU 2632  OH  TYR A1054    11587   9789   9703   -211     92  -1737
ATOM   2633  H   TYR A1054     -11.118  -2.651 -22.239  1.00  0.00           H  
ATOM   2634  HA  TYR A1054     -10.169   0.006 -21.569  1.00  0.00           H  
ATOM   2635  HB2 TYR A1054      -8.600  -0.603 -19.840  1.00  0.00           H  
ATOM   2636  HB3 TYR A1054     -10.153  -1.145 -19.337  1.00  0.00           H  
ATOM   2637  HD1 TYR A1054     -10.686  -3.586 -19.203  1.00  0.00           H  
ATOM   2638  HD2 TYR A1054      -6.769  -2.193 -20.377  1.00  0.00           H  
ATOM   2639  HE1 TYR A1054      -9.781  -5.870 -18.873  1.00  0.00           H  
ATOM   2640  HE2 TYR A1054      -5.861  -4.477 -20.037  1.00  0.00           H  
ATOM   2641  HH  TYR A1054      -7.917  -7.213 -18.967  1.00  0.00           H  
ATOM   2642  N   TYR A1055      -7.865  -0.517 -22.620  1.00 53.09           N  
ANISOU 2642  N   TYR A1055     7314   6765   6093    -81    255   -790
ATOM   2643  CA  TYR A1055      -6.643  -0.613 -23.424  1.00 53.10           C  
ANISOU 2643  CA  TYR A1055     7476   6872   5829   -101     77   -778
ATOM   2644  C   TYR A1055      -5.482  -0.477 -22.405  1.00 56.32           C  
ANISOU 2644  C   TYR A1055     7767   7293   6339   -179   -211   -793
ATOM   2645  O   TYR A1055      -5.508   0.427 -21.566  1.00 53.18           O  
ANISOU 2645  O   TYR A1055     7142   6895   6170   -207   -252   -697
ATOM   2646  CB  TYR A1055      -6.664   0.494 -24.511  1.00 53.04           C  
ANISOU 2646  CB  TYR A1055     7443   6965   5746    -65    121   -607
ATOM   2647  CG  TYR A1055      -5.329   0.796 -25.182  1.00 55.26           C  
ANISOU 2647  CG  TYR A1055     7811   7348   5835    -76   -122   -552
ATOM   2648  CD1 TYR A1055      -4.823  -0.069 -26.183  1.00 59.33           C  
ANISOU 2648  CD1 TYR A1055     8630   7892   6022    -45   -162   -598
ATOM   2649  CD2 TYR A1055      -4.566   1.919 -24.775  1.00 54.82           C  
ANISOU 2649  CD2 TYR A1055     7547   7351   5930   -107   -310   -450
ATOM   2650  CE1 TYR A1055      -3.562   0.186 -26.769  1.00 60.69           C  
ANISOU 2650  CE1 TYR A1055     8875   8146   6037    -43   -434   -542
ATOM   2651  CE2 TYR A1055      -3.305   2.173 -25.360  1.00 56.92           C  
ANISOU 2651  CE2 TYR A1055     7855   7696   6077   -106   -541   -400
ATOM   2652  CZ  TYR A1055      -2.808   1.312 -26.366  1.00 68.28           C  
ANISOU 2652  CZ  TYR A1055     9576   9161   7207    -70   -624   -441
ATOM   2653  OH  TYR A1055      -1.601   1.569 -26.950  1.00 72.13           O  
ANISOU 2653  OH  TYR A1055    10096   9715   7595    -55   -895   -383
ATOM   2654  H   TYR A1055      -7.846   0.211 -21.918  1.00  0.00           H  
ATOM   2655  HA  TYR A1055      -6.572  -1.592 -23.904  1.00  0.00           H  
ATOM   2656  HB2 TYR A1055      -7.386   0.225 -25.284  1.00  0.00           H  
ATOM   2657  HB3 TYR A1055      -7.043   1.421 -24.079  1.00  0.00           H  
ATOM   2658  HD1 TYR A1055      -5.392  -0.933 -26.494  1.00  0.00           H  
ATOM   2659  HD2 TYR A1055      -4.936   2.577 -24.002  1.00  0.00           H  
ATOM   2660  HE1 TYR A1055      -3.177  -0.479 -27.528  1.00  0.00           H  
ATOM   2661  HE2 TYR A1055      -2.730   3.029 -25.039  1.00  0.00           H  
ATOM   2662  HH  TYR A1055      -1.180   2.356 -26.599  1.00  0.00           H  
ATOM   2663  N   ARG A1056      -4.437  -1.321 -22.549  1.00 56.46           N  
ANISOU 2663  N   ARG A1056     7948   7311   6194   -218   -407   -914
ATOM   2664  CA  ARG A1056      -3.184  -1.225 -21.779  1.00 57.19           C  
ANISOU 2664  CA  ARG A1056     7910   7396   6424   -306   -681   -944
ATOM   2665  C   ARG A1056      -2.304  -0.150 -22.464  1.00 61.89           C  
ANISOU 2665  C   ARG A1056     8389   8110   7018   -310   -862   -803
ATOM   2666  O   ARG A1056      -2.017  -0.249 -23.658  1.00 62.29           O  
ANISOU 2666  O   ARG A1056     8600   8238   6827   -263   -943   -775
ATOM   2667  CB  ARG A1056      -2.419  -2.575 -21.774  1.00 60.29           C  
ANISOU 2667  CB  ARG A1056     8498   7715   6696   -356   -849  -1152
ATOM   2668  CG  ARG A1056      -2.816  -3.513 -20.618  1.00 71.82           C  
ANISOU 2668  CG  ARG A1056     9784   9062   8444   -457   -968  -1228
ATOM   2669  CD  ARG A1056      -1.895  -4.744 -20.536  1.00 85.08           C  
ANISOU 2669  CD  ARG A1056    11649  10649  10028   -520  -1162  -1452
ATOM   2670  NE  ARG A1056      -2.132  -5.546 -19.325  1.00 93.43           N  
ANISOU 2670  NE  ARG A1056    12679  11532  11286   -565  -1062  -1573
ATOM   2671  CZ  ARG A1056      -3.116  -6.435 -19.121  1.00108.81           C  
ANISOU 2671  CZ  ARG A1056    14851  13374  13117   -520   -900  -1732
ATOM   2672  NH1 ARG A1056      -4.069  -6.661 -20.029  1.00 96.57           N  
ANISOU 2672  NH1 ARG A1056    13587  11877  11229   -437   -796  -1792
ATOM   2673  NH2 ARG A1056      -3.141  -7.121 -17.977  1.00 96.30           N1+
ANISOU 2673  NH2 ARG A1056    13219  11614  11756   -555   -822  -1829
ATOM   2674  H   ARG A1056      -4.451  -2.008 -23.289  1.00  0.00           H  
ATOM   2675  HA  ARG A1056      -3.416  -0.937 -20.755  1.00  0.00           H  
ATOM   2676  HB2 ARG A1056      -2.535  -3.089 -22.730  1.00  0.00           H  
ATOM   2677  HB3 ARG A1056      -1.346  -2.392 -21.674  1.00  0.00           H  
ATOM   2678  HG2 ARG A1056      -2.764  -2.965 -19.675  1.00  0.00           H  
ATOM   2679  HG3 ARG A1056      -3.854  -3.821 -20.739  1.00  0.00           H  
ATOM   2680  HD2 ARG A1056      -2.011  -5.372 -21.420  1.00  0.00           H  
ATOM   2681  HD3 ARG A1056      -0.851  -4.429 -20.517  1.00  0.00           H  
ATOM   2682  HE  ARG A1056      -1.450  -5.431 -18.591  1.00  0.00           H  
ATOM   2683 HH12 ARG A1056      -4.818  -7.310 -19.838  1.00  0.00           H  
ATOM   2684 HH11 ARG A1056      -4.050  -6.161 -20.904  1.00  0.00           H  
ATOM   2685 HH22 ARG A1056      -3.856  -7.816 -17.826  1.00  0.00           H  
ATOM   2686 HH21 ARG A1056      -2.393  -7.014 -17.308  1.00  0.00           H  
ATOM   2687  N   VAL A1057      -1.849   0.817 -21.649  1.00 58.85           N  
ANISOU 2687  N   VAL A1057     7737   7722   6900   -357   -907   -709
ATOM   2688  CA  VAL A1057      -0.914   1.893 -22.013  1.00 59.44           C  
ANISOU 2688  CA  VAL A1057     7652   7886   7047   -354  -1030   -573
ATOM   2689  C   VAL A1057       0.523   1.437 -21.626  1.00 68.20           C  
ANISOU 2689  C   VAL A1057     8639   8979   8293   -434  -1308   -627
ATOM   2690  O   VAL A1057       0.717   0.484 -20.865  1.00 69.34           O  
ANISOU 2690  O   VAL A1057     8774   9028   8545   -516  -1388   -757
ATOM   2691  CB  VAL A1057      -1.254   3.227 -21.257  1.00 60.80           C  
ANISOU 2691  CB  VAL A1057     7634   8067   7401   -335   -857   -420
ATOM   2692  CG1 VAL A1057      -2.731   3.618 -21.466  1.00 59.13           C  
ANISOU 2692  CG1 VAL A1057     7511   7856   7099   -265   -627   -378
ATOM   2693  CG2 VAL A1057      -0.906   3.315 -19.749  1.00 60.31           C  
ANISOU 2693  CG2 VAL A1057     7407   7910   7598   -412   -832   -427
ATOM   2694  H   VAL A1057      -2.096   0.776 -20.668  1.00  0.00           H  
ATOM   2695  HA  VAL A1057      -0.960   2.071 -23.091  1.00  0.00           H  
ATOM   2696  HB  VAL A1057      -0.663   4.009 -21.739  1.00  0.00           H  
ATOM   2697 HG11 VAL A1057      -2.945   4.606 -21.058  1.00  0.00           H  
ATOM   2698 HG12 VAL A1057      -2.988   3.628 -22.526  1.00  0.00           H  
ATOM   2699 HG13 VAL A1057      -3.402   2.911 -20.978  1.00  0.00           H  
ATOM   2700 HG21 VAL A1057      -1.140   4.304 -19.351  1.00  0.00           H  
ATOM   2701 HG22 VAL A1057      -1.474   2.598 -19.164  1.00  0.00           H  
ATOM   2702 HG23 VAL A1057       0.152   3.146 -19.548  1.00  0.00           H  
ATOM   2703  N   ARG A1058       1.515   2.157 -22.179  1.00 67.56           N  
ANISOU 2703  N   ARG A1058     8445   8976   8250   -410  -1451   -526
ATOM   2704  CA  ARG A1058       2.953   1.943 -21.951  1.00 70.37           C  
ANISOU 2704  CA  ARG A1058     8622   9316   8799   -475  -1726   -558
ATOM   2705  C   ARG A1058       3.397   2.847 -20.769  1.00 74.80           C  
ANISOU 2705  C   ARG A1058     8870   9833   9719   -532  -1622   -466
ATOM   2706  O   ARG A1058       2.739   3.835 -20.429  1.00 72.29           O  
ANISOU 2706  O   ARG A1058     8506   9528   9433   -494  -1377   -350
ATOM   2707  CB  ARG A1058       3.726   2.379 -23.223  1.00 73.21           C  
ANISOU 2707  CB  ARG A1058     9018   9768   9031   -398  -1946   -489
ATOM   2708  CG  ARG A1058       3.368   1.571 -24.487  1.00 89.24           C  
ANISOU 2708  CG  ARG A1058    11405  11837  10666   -335  -2063   -559
ATOM   2709  CD  ARG A1058       4.293   1.888 -25.674  1.00105.70           C  
ANISOU 2709  CD  ARG A1058    13524  13995  12642   -250  -2302   -460
ATOM   2710  NE  ARG A1058       3.750   1.355 -26.935  1.00119.40           N  
ANISOU 2710  NE  ARG A1058    15642  15773  13951   -159  -2282   -448
ATOM   2711  CZ  ARG A1058       2.903   1.985 -27.765  1.00134.49           C  
ANISOU 2711  CZ  ARG A1058    17653  17729  15718    -70  -2044   -302
ATOM   2712  NH1 ARG A1058       2.456   3.222 -27.527  1.00120.12           N  
ANISOU 2712  NH1 ARG A1058    15588  15922  14130    -57  -1839   -172
ATOM   2713  NH2 ARG A1058       2.494   1.364 -28.871  1.00122.85           N1+
ANISOU 2713  NH2 ARG A1058    16541  16273  13864      3  -2002   -288
ATOM   2714  H   ARG A1058       1.281   2.947 -22.760  1.00  0.00           H  
ATOM   2715  HA  ARG A1058       3.164   0.894 -21.724  1.00  0.00           H  
ATOM   2716  HB2 ARG A1058       3.571   3.442 -23.422  1.00  0.00           H  
ATOM   2717  HB3 ARG A1058       4.797   2.266 -23.042  1.00  0.00           H  
ATOM   2718  HG2 ARG A1058       3.411   0.502 -24.273  1.00  0.00           H  
ATOM   2719  HG3 ARG A1058       2.334   1.786 -24.761  1.00  0.00           H  
ATOM   2720  HD2 ARG A1058       4.440   2.963 -25.775  1.00  0.00           H  
ATOM   2721  HD3 ARG A1058       5.282   1.459 -25.506  1.00  0.00           H  
ATOM   2722  HE  ARG A1058       4.052   0.426 -27.188  1.00  0.00           H  
ATOM   2723 HH12 ARG A1058       1.853   3.682 -28.199  1.00  0.00           H  
ATOM   2724 HH11 ARG A1058       2.764   3.715 -26.704  1.00  0.00           H  
ATOM   2725 HH22 ARG A1058       1.866   1.835 -29.505  1.00  0.00           H  
ATOM   2726 HH21 ARG A1058       2.818   0.433 -29.082  1.00  0.00           H  
ATOM   2727  N   GLU A1059       4.581   2.517 -20.220  1.00 74.50           N  
ANISOU 2727  N   GLU A1059     8625   9731   9952   -626  -1808   -519
ATOM   2728  CA  GLU A1059       5.343   3.328 -19.256  1.00 74.23           C  
ANISOU 2728  CA  GLU A1059     8289   9637  10279   -686  -1691   -430
ATOM   2729  C   GLU A1059       6.081   4.383 -20.117  1.00 77.46           C  
ANISOU 2729  C   GLU A1059     8556  10133  10743   -598  -1715   -294
ATOM   2730  O   GLU A1059       6.951   4.027 -20.916  1.00 79.77           O  
ANISOU 2730  O   GLU A1059     8740  10446  11121   -589  -1990   -315
ATOM   2731  CB  GLU A1059       6.355   2.413 -18.519  1.00 78.25           C  
ANISOU 2731  CB  GLU A1059     8608  10026  11096   -825  -1877   -543
ATOM   2732  CG  GLU A1059       5.678   1.358 -17.609  1.00 89.76           C  
ANISOU 2732  CG  GLU A1059    10182  11361  12563   -918  -1814   -667
ATOM   2733  CD  GLU A1059       6.611   0.280 -17.038  1.00113.50           C  
ANISOU 2733  CD  GLU A1059    13172  14267  15684  -1032  -2114   -860
ATOM   2734  OE1 GLU A1059       7.848   0.440 -17.136  1.00107.60           O  
ANISOU 2734  OE1 GLU A1059    12165  13479  15237  -1105  -2319   -877
ATOM   2735  OE2 GLU A1059       6.055  -0.704 -16.500  1.00107.56           O1-
ANISOU 2735  OE2 GLU A1059    12659  13459  14751  -1050  -2138  -1002
ATOM   2736  H   GLU A1059       5.071   1.707 -20.570  1.00  0.00           H  
ATOM   2737  HA  GLU A1059       4.680   3.805 -18.530  1.00  0.00           H  
ATOM   2738  HB2 GLU A1059       7.001   1.910 -19.243  1.00  0.00           H  
ATOM   2739  HB3 GLU A1059       7.018   3.028 -17.906  1.00  0.00           H  
ATOM   2740  HG2 GLU A1059       5.195   1.864 -16.775  1.00  0.00           H  
ATOM   2741  HG3 GLU A1059       4.886   0.843 -18.154  1.00  0.00           H  
ATOM   2742  N   ASP A1060       5.673   5.657 -19.967  1.00 70.23           N  
ANISOU 2742  N   ASP A1060     7661   9260   9763   -523  -1452   -161
ATOM   2743  CA  ASP A1060       6.059   6.764 -20.853  1.00 68.85           C  
ANISOU 2743  CA  ASP A1060     7389   9152   9618   -425  -1433    -35
ATOM   2744  C   ASP A1060       6.083   8.053 -19.985  1.00 68.50           C  
ANISOU 2744  C   ASP A1060     7154   9062   9811   -428  -1171     73
ATOM   2745  O   ASP A1060       5.207   8.253 -19.138  1.00 66.16           O  
ANISOU 2745  O   ASP A1060     6927   8720   9490   -458   -936     97
ATOM   2746  CB  ASP A1060       5.214   6.760 -22.168  1.00 69.42           C  
ANISOU 2746  CB  ASP A1060     7713   9312   9353   -315  -1379     14
ATOM   2747  CG  ASP A1060       5.100   8.083 -22.934  1.00 81.45           C  
ANISOU 2747  CG  ASP A1060     9190  10894  10862   -207  -1463    118
ATOM   2748  OD1 ASP A1060       4.262   8.915 -22.526  1.00 81.04           O  
ANISOU 2748  OD1 ASP A1060     9101  10850  10842   -148  -1260    223
ATOM   2749  OD2 ASP A1060       5.864   8.237 -23.912  1.00 89.83           O1-
ANISOU 2749  OD2 ASP A1060    10276  11985  11871   -177  -1746     93
ATOM   2750  H   ASP A1060       4.961   5.874 -19.284  1.00  0.00           H  
ATOM   2751  HA  ASP A1060       7.098   6.594 -21.150  1.00  0.00           H  
ATOM   2752  HB2 ASP A1060       5.594   5.991 -22.843  1.00  0.00           H  
ATOM   2753  HB3 ASP A1060       4.193   6.449 -21.936  1.00  0.00           H  
ATOM   2754  N   GLY A1061       7.078   8.922 -20.248  1.00 63.47           N  
ANISOU 2754  N   GLY A1061     6298   8429   9388   -384  -1216    141
ATOM   2755  CA  GLY A1061       7.334  10.166 -19.506  1.00 61.92           C  
ANISOU 2755  CA  GLY A1061     5922   8181   9423   -370   -952    239
ATOM   2756  C   GLY A1061       6.492  11.373 -19.975  1.00 61.80           C  
ANISOU 2756  C   GLY A1061     6075   8206   9202   -273   -721    328
ATOM   2757  O   GLY A1061       6.375  12.335 -19.215  1.00 61.49           O  
ANISOU 2757  O   GLY A1061     6007   8110   9247   -277   -450    387
ATOM   2758  H   GLY A1061       7.733   8.695 -20.983  1.00  0.00           H  
ATOM   2759  HA2 GLY A1061       7.183  10.010 -18.436  1.00  0.00           H  
ATOM   2760  HA3 GLY A1061       8.386  10.422 -19.632  1.00  0.00           H  
ATOM   2761  N   ASP A1062       5.898  11.329 -21.185  1.00 55.28           N  
ANISOU 2761  N   ASP A1062     5441   7462   8100   -190   -823    337
ATOM   2762  CA  ASP A1062       5.042  12.377 -21.779  1.00 52.23           C  
ANISOU 2762  CA  ASP A1062     5214   7103   7530   -106   -646    408
ATOM   2763  C   ASP A1062       3.545  12.124 -21.422  1.00 50.35           C  
ANISOU 2763  C   ASP A1062     5199   6863   7068   -139   -529    377
ATOM   2764  O   ASP A1062       2.699  12.889 -21.891  1.00 49.00           O  
ANISOU 2764  O   ASP A1062     5151   6700   6767    -84   -404    421
ATOM   2765  CB  ASP A1062       5.214  12.413 -23.326  1.00 54.90           C  
ANISOU 2765  CB  ASP A1062     5614   7501   7745      1   -791    456
ATOM   2766  CG  ASP A1062       6.545  13.022 -23.789  1.00 73.36           C  
ANISOU 2766  CG  ASP A1062     7728   9817  10326     73   -857    519
ATOM   2767  OD1 ASP A1062       6.894  14.108 -23.274  1.00 75.14           O  
ANISOU 2767  OD1 ASP A1062     7874   9997  10678    119   -642    577
ATOM   2768  OD2 ASP A1062       7.184  12.404 -24.668  1.00 82.10           O1-
ANISOU 2768  OD2 ASP A1062     8752  10946  11496     93  -1133    508
ATOM   2769  H   ASP A1062       6.000  10.495 -21.748  1.00  0.00           H  
ATOM   2770  HA  ASP A1062       5.299  13.352 -21.357  1.00  0.00           H  
ATOM   2771  HB2 ASP A1062       5.105  11.409 -23.742  1.00  0.00           H  
ATOM   2772  HB3 ASP A1062       4.437  13.016 -23.798  1.00  0.00           H  
ATOM   2773  N   SER A1063       3.214  11.100 -20.605  1.00 43.08           N  
ANISOU 2773  N   SER A1063     4316   5916   6136   -226   -580    296
ATOM   2774  CA  SER A1063       1.854  10.752 -20.159  1.00 39.71           C  
ANISOU 2774  CA  SER A1063     4068   5470   5552   -247   -489    263
ATOM   2775  C   SER A1063       1.421  11.804 -19.094  1.00 36.74           C  
ANISOU 2775  C   SER A1063     3724   5036   5198   -244   -278    326
ATOM   2776  O   SER A1063       2.209  12.082 -18.185  1.00 35.65           O  
ANISOU 2776  O   SER A1063     3482   4840   5224   -279   -173    362
ATOM   2777  CB  SER A1063       1.879   9.343 -19.519  1.00 44.05           C  
ANISOU 2777  CB  SER A1063     4630   5973   6134   -335   -575    164
ATOM   2778  OG  SER A1063       2.041   8.343 -20.508  1.00 56.19           O  
ANISOU 2778  OG  SER A1063     6207   7557   7583   -333   -782     86
ATOM   2779  H   SER A1063       3.955  10.510 -20.255  1.00  0.00           H  
ATOM   2780  HA  SER A1063       1.198  10.740 -21.030  1.00  0.00           H  
ATOM   2781  HB2 SER A1063       2.672   9.251 -18.774  1.00  0.00           H  
ATOM   2782  HB3 SER A1063       0.940   9.137 -19.003  1.00  0.00           H  
ATOM   2783  HG  SER A1063       2.873   8.496 -20.970  1.00  0.00           H  
ATOM   2784  N   PRO A1064       0.184  12.364 -19.204  1.00 30.99           N  
ANISOU 2784  N   PRO A1064     3148   4314   4314   -200   -212    342
ATOM   2785  CA  PRO A1064      -0.329  13.381 -18.257  1.00 29.59           C  
ANISOU 2785  CA  PRO A1064     3045   4074   4123   -191    -59    394
ATOM   2786  C   PRO A1064      -0.828  12.696 -16.954  1.00 32.01           C  
ANISOU 2786  C   PRO A1064     3412   4300   4450   -252    -30    377
ATOM   2787  O   PRO A1064      -2.030  12.505 -16.761  1.00 29.67           O  
ANISOU 2787  O   PRO A1064     3240   3973   4062   -234    -34    371
ATOM   2788  CB  PRO A1064      -1.444  14.090 -19.057  1.00 29.56           C  
ANISOU 2788  CB  PRO A1064     3155   4097   3978   -128    -59    403
ATOM   2789  CG  PRO A1064      -1.985  13.016 -19.988  1.00 33.51           C  
ANISOU 2789  CG  PRO A1064     3670   4649   4414   -125   -168    350
ATOM   2790  CD  PRO A1064      -0.745  12.193 -20.331  1.00 30.17           C  
ANISOU 2790  CD  PRO A1064     3157   4256   4050   -161   -270    312
ATOM   2791  HA  PRO A1064       0.445  14.105 -18.002  1.00  0.00           H  
ATOM   2792  HB2 PRO A1064      -2.220  14.549 -18.442  1.00  0.00           H  
ATOM   2793  HB3 PRO A1064      -1.004  14.891 -19.653  1.00  0.00           H  
ATOM   2794  HG2 PRO A1064      -2.703  12.403 -19.446  1.00  0.00           H  
ATOM   2795  HG3 PRO A1064      -2.493  13.414 -20.866  1.00  0.00           H  
ATOM   2796  HD3 PRO A1064      -0.278  12.591 -21.234  1.00  0.00           H  
ATOM   2797  HD2 PRO A1064      -1.004  11.149 -20.510  1.00  0.00           H  
ATOM   2798  N   VAL A1065       0.134  12.325 -16.086  1.00 29.66           N  
ANISOU 2798  N   VAL A1065     3012   3951   4306   -323     -9    372
ATOM   2799  CA  VAL A1065      -0.040  11.518 -14.865  1.00 29.04           C  
ANISOU 2799  CA  VAL A1065     2981   3770   4284   -390     23    365
ATOM   2800  C   VAL A1065      -0.854  12.266 -13.771  1.00 30.30           C  
ANISOU 2800  C   VAL A1065     3321   3850   4343   -364    128    434
ATOM   2801  O   VAL A1065      -1.557  11.590 -13.022  1.00 30.19           O  
ANISOU 2801  O   VAL A1065     3392   3762   4316   -381     90    422
ATOM   2802  CB  VAL A1065       1.322  11.068 -14.246  1.00 34.62           C  
ANISOU 2802  CB  VAL A1065     3525   4409   5218   -484     55    359
ATOM   2803  CG1 VAL A1065       2.038  10.056 -15.162  1.00 34.92           C  
ANISOU 2803  CG1 VAL A1065     3425   4508   5336   -515   -140    262
ATOM   2804  CG2 VAL A1065       2.280  12.222 -13.863  1.00 35.44           C  
ANISOU 2804  CG2 VAL A1065     3544   4481   5442   -485    246    447
ATOM   2805  H   VAL A1065       1.095  12.520 -16.334  1.00  0.00           H  
ATOM   2806  HA  VAL A1065      -0.596  10.623 -15.146  1.00  0.00           H  
ATOM   2807  HB  VAL A1065       1.111  10.526 -13.321  1.00  0.00           H  
ATOM   2808 HG11 VAL A1065       2.942   9.666 -14.695  1.00  0.00           H  
ATOM   2809 HG12 VAL A1065       1.399   9.201 -15.388  1.00  0.00           H  
ATOM   2810 HG13 VAL A1065       2.334  10.505 -16.109  1.00  0.00           H  
ATOM   2811 HG21 VAL A1065       3.211  11.839 -13.445  1.00  0.00           H  
ATOM   2812 HG22 VAL A1065       2.539  12.830 -14.730  1.00  0.00           H  
ATOM   2813 HG23 VAL A1065       1.847  12.883 -13.112  1.00  0.00           H  
ATOM   2814  N   PHE A1066      -0.812  13.614 -13.723  1.00 25.62           N  
ANISOU 2814  N   PHE A1066     2802   3258   3674   -317    246    503
ATOM   2815  CA  PHE A1066      -1.574  14.463 -12.783  1.00 24.82           C  
ANISOU 2815  CA  PHE A1066     2919   3075   3438   -288    317    567
ATOM   2816  C   PHE A1066      -3.030  14.712 -13.283  1.00 26.45           C  
ANISOU 2816  C   PHE A1066     3242   3300   3508   -228    168    535
ATOM   2817  O   PHE A1066      -3.760  15.432 -12.601  1.00 25.78           O  
ANISOU 2817  O   PHE A1066     3342   3139   3313   -198    153    578
ATOM   2818  CB  PHE A1066      -0.810  15.797 -12.569  1.00 26.47           C  
ANISOU 2818  CB  PHE A1066     3202   3255   3601   -262    517    636
ATOM   2819  CG  PHE A1066       0.566  15.654 -11.922  1.00 27.98           C  
ANISOU 2819  CG  PHE A1066     3263   3388   3981   -328    706    679
ATOM   2820  CD1 PHE A1066       0.701  15.057 -10.643  1.00 31.46           C  
ANISOU 2820  CD1 PHE A1066     3749   3711   4493   -400    788    728
ATOM   2821  CD2 PHE A1066       1.731  16.124 -12.579  1.00 29.97           C  
ANISOU 2821  CD2 PHE A1066     3330   3682   4377   -319    807    677
ATOM   2822  CE1 PHE A1066       1.958  14.938 -10.051  1.00 33.77           C  
ANISOU 2822  CE1 PHE A1066     3891   3928   5011   -476    982    769
ATOM   2823  CE2 PHE A1066       2.980  15.994 -11.972  1.00 33.43           C  
ANISOU 2823  CE2 PHE A1066     3600   4048   5053   -384    990    715
ATOM   2824  CZ  PHE A1066       3.093  15.403 -10.714  1.00 32.31           C  
ANISOU 2824  CZ  PHE A1066     3496   3788   4992   -469   1086    759
ATOM   2825  H   PHE A1066      -0.230  14.109 -14.388  1.00  0.00           H  
ATOM   2826  HA  PHE A1066      -1.660  13.955 -11.820  1.00  0.00           H  
ATOM   2827  HB2 PHE A1066      -0.709  16.322 -13.520  1.00  0.00           H  
ATOM   2828  HB3 PHE A1066      -1.388  16.469 -11.933  1.00  0.00           H  
ATOM   2829  HD1 PHE A1066      -0.166  14.685 -10.120  1.00  0.00           H  
ATOM   2830  HD2 PHE A1066       1.662  16.597 -13.546  1.00  0.00           H  
ATOM   2831  HE1 PHE A1066       2.053  14.481  -9.077  1.00  0.00           H  
ATOM   2832  HE2 PHE A1066       3.863  16.357 -12.478  1.00  0.00           H  
ATOM   2833  HZ  PHE A1066       4.063  15.305 -10.251  1.00  0.00           H  
ATOM   2834  N   TRP A1067      -3.447  14.106 -14.416  1.00 22.72           N  
ANISOU 2834  N   TRP A1067     2663   2912   3057   -212     55    463
ATOM   2835  CA  TRP A1067      -4.831  14.023 -14.914  1.00 23.65           C  
ANISOU 2835  CA  TRP A1067     2825   3041   3120   -167    -62    424
ATOM   2836  C   TRP A1067      -5.304  12.542 -14.935  1.00 26.48           C  
ANISOU 2836  C   TRP A1067     3114   3387   3559   -188   -138    356
ATOM   2837  O   TRP A1067      -6.424  12.317 -15.394  1.00 25.01           O  
ANISOU 2837  O   TRP A1067     2925   3198   3381   -154   -205    314
ATOM   2838  CB  TRP A1067      -4.936  14.682 -16.316  1.00 21.85           C  
ANISOU 2838  CB  TRP A1067     2546   2901   2855   -129    -70    403
ATOM   2839  CG  TRP A1067      -4.892  16.183 -16.326  1.00 23.25           C  
ANISOU 2839  CG  TRP A1067     2833   3057   2945    -90    -28    440
ATOM   2840  CD1 TRP A1067      -5.966  16.998 -16.455  1.00 25.76           C  
ANISOU 2840  CD1 TRP A1067     3238   3342   3207    -55   -107    424
ATOM   2841  CD2 TRP A1067      -3.736  17.065 -16.184  1.00 23.75           C  
ANISOU 2841  CD2 TRP A1067     2933   3112   2979    -82    108    485
ATOM   2842  NE1 TRP A1067      -5.563  18.314 -16.357  1.00 25.21           N  
ANISOU 2842  NE1 TRP A1067     3295   3242   3042    -28    -48    448
ATOM   2843  CE2 TRP A1067      -4.202  18.418 -16.174  1.00 27.61           C  
ANISOU 2843  CE2 TRP A1067     3572   3563   3356    -38    108    487
ATOM   2844  CE3 TRP A1067      -2.336  16.863 -16.047  1.00 25.53           C  
ANISOU 2844  CE3 TRP A1067     3064   3347   3291   -109    235    517
ATOM   2845  CZ2 TRP A1067      -3.330  19.513 -16.004  1.00 27.61           C  
ANISOU 2845  CZ2 TRP A1067     3663   3533   3295    -10    258    514
ATOM   2846  CZ3 TRP A1067      -1.451  17.956 -15.895  1.00 27.51           C  
ANISOU 2846  CZ3 TRP A1067     3364   3566   3521    -81    397    556
ATOM   2847  CH2 TRP A1067      -1.946  19.278 -15.874  1.00 28.26           C  
ANISOU 2847  CH2 TRP A1067     3642   3624   3471    -28    422    552
ATOM   2848  H   TRP A1067      -2.779  13.547 -14.929  1.00  0.00           H  
ATOM   2849  HA  TRP A1067      -5.515  14.540 -14.241  1.00  0.00           H  
ATOM   2850  HB2 TRP A1067      -4.141  14.316 -16.967  1.00  0.00           H  
ATOM   2851  HB3 TRP A1067      -5.864  14.391 -16.813  1.00  0.00           H  
ATOM   2852  HD1 TRP A1067      -6.982  16.658 -16.593  1.00  0.00           H  
ATOM   2853  HE1 TRP A1067      -6.204  19.101 -16.429  1.00  0.00           H  
ATOM   2854  HE3 TRP A1067      -1.940  15.859 -16.055  1.00  0.00           H  
ATOM   2855  HZ2 TRP A1067      -3.713  20.520 -15.973  1.00  0.00           H  
ATOM   2856  HZ3 TRP A1067      -0.391  17.779 -15.794  1.00  0.00           H  
ATOM   2857  HH2 TRP A1067      -1.267  20.109 -15.753  1.00  0.00           H  
ATOM   2858  N   TYR A1068      -4.485  11.556 -14.505  1.00 25.06           N  
ANISOU 2858  N   TYR A1068     2874   3188   3460   -246   -115    337
ATOM   2859  CA  TYR A1068      -4.758  10.115 -14.655  1.00 24.40           C  
ANISOU 2859  CA  TYR A1068     2746   3083   3443   -270   -173    250
ATOM   2860  C   TYR A1068      -5.245   9.520 -13.313  1.00 29.09           C  
ANISOU 2860  C   TYR A1068     3398   3543   4113   -283   -189    250
ATOM   2861  O   TYR A1068      -4.816   9.927 -12.231  1.00 29.03           O  
ANISOU 2861  O   TYR A1068     3444   3448   4139   -316   -139    322
ATOM   2862  CB  TYR A1068      -3.481   9.381 -15.145  1.00 25.40           C  
ANISOU 2862  CB  TYR A1068     2770   3264   3617   -327   -191    195
ATOM   2863  CG  TYR A1068      -3.240   9.308 -16.654  1.00 26.29           C  
ANISOU 2863  CG  TYR A1068     2845   3496   3648   -294   -235    159
ATOM   2864  CD1 TYR A1068      -3.982  10.091 -17.578  1.00 27.65           C  
ANISOU 2864  CD1 TYR A1068     3060   3715   3730   -229   -217    180
ATOM   2865  CD2 TYR A1068      -2.256   8.415 -17.148  1.00 27.90           C  
ANISOU 2865  CD2 TYR A1068     2981   3750   3871   -330   -310    106
ATOM   2866  CE1 TYR A1068      -3.763   9.960 -18.966  1.00 28.32           C  
ANISOU 2866  CE1 TYR A1068     3138   3889   3735   -199   -238    167
ATOM   2867  CE2 TYR A1068      -2.033   8.287 -18.539  1.00 27.93           C  
ANISOU 2867  CE2 TYR A1068     2992   3850   3770   -289   -367     90
ATOM   2868  CZ  TYR A1068      -2.792   9.056 -19.450  1.00 32.15           C  
ANISOU 2868  CZ  TYR A1068     3589   4425   4203   -222   -313    128
ATOM   2869  OH  TYR A1068      -2.589   8.929 -20.794  1.00 34.10           O  
ANISOU 2869  OH  TYR A1068     3866   4748   4342   -182   -349    134
ATOM   2870  H   TYR A1068      -3.593  11.793 -14.093  1.00  0.00           H  
ATOM   2871  HA  TYR A1068      -5.555   9.968 -15.378  1.00  0.00           H  
ATOM   2872  HB2 TYR A1068      -2.602   9.822 -14.684  1.00  0.00           H  
ATOM   2873  HB3 TYR A1068      -3.483   8.347 -14.794  1.00  0.00           H  
ATOM   2874  HD1 TYR A1068      -4.729  10.796 -17.248  1.00  0.00           H  
ATOM   2875  HD2 TYR A1068      -1.677   7.813 -16.461  1.00  0.00           H  
ATOM   2876  HE1 TYR A1068      -4.349  10.555 -19.649  1.00  0.00           H  
ATOM   2877  HE2 TYR A1068      -1.284   7.598 -18.902  1.00  0.00           H  
ATOM   2878  HH  TYR A1068      -3.095   9.572 -21.301  1.00  0.00           H  
ATOM   2879  N   ALA A1069      -6.115   8.501 -13.454  1.00 26.27           N  
ANISOU 2879  N   ALA A1069     3032   3156   3794   -253   -238    171
ATOM   2880  CA  ALA A1069      -6.749   7.709 -12.393  1.00 27.33           C  
ANISOU 2880  CA  ALA A1069     3203   3150   4033   -247   -262    151
ATOM   2881  C   ALA A1069      -5.763   6.614 -11.882  1.00 31.87           C  
ANISOU 2881  C   ALA A1069     3756   3662   4692   -333   -241    104
ATOM   2882  O   ALA A1069      -4.817   6.267 -12.595  1.00 30.37           O  
ANISOU 2882  O   ALA A1069     3499   3556   4483   -386   -243     49
ATOM   2883  CB  ALA A1069      -7.986   7.038 -13.017  1.00 27.85           C  
ANISOU 2883  CB  ALA A1069     3234   3202   4146   -187   -281     60
ATOM   2884  H   ALA A1069      -6.387   8.241 -14.394  1.00  0.00           H  
ATOM   2885  HA  ALA A1069      -7.037   8.388 -11.595  1.00  0.00           H  
ATOM   2886  HB1 ALA A1069      -8.557   6.473 -12.281  1.00  0.00           H  
ATOM   2887  HB2 ALA A1069      -8.667   7.772 -13.443  1.00  0.00           H  
ATOM   2888  HB3 ALA A1069      -7.709   6.361 -13.826  1.00  0.00           H  
ATOM   2889  N   PRO A1070      -6.000   6.061 -10.658  1.00 28.98           N  
ANISOU 2889  N   PRO A1070     3441   3135   4435   -349   -239    125
ATOM   2890  CA  PRO A1070      -5.069   5.115  -9.987  1.00 30.25           C  
ANISOU 2890  CA  PRO A1070     3571   3210   4713   -448   -219     72
ATOM   2891  C   PRO A1070      -4.783   3.796 -10.751  1.00 34.14           C  
ANISOU 2891  C   PRO A1070     4015   3735   5221   -476   -268   -102
ATOM   2892  O   PRO A1070      -3.670   3.292 -10.618  1.00 33.30           O  
ANISOU 2892  O   PRO A1070     3852   3627   5173   -570   -295   -160
ATOM   2893  CB  PRO A1070      -5.718   4.819  -8.618  1.00 33.24           C  
ANISOU 2893  CB  PRO A1070     4039   3389   5202   -435   -209    132
ATOM   2894  CG  PRO A1070      -6.610   6.019  -8.362  1.00 37.12           C  
ANISOU 2894  CG  PRO A1070     4623   3878   5601   -343   -230    261
ATOM   2895  CD  PRO A1070      -7.113   6.382  -9.753  1.00 31.16           C  
ANISOU 2895  CD  PRO A1070     3808   3282   4751   -280   -273    203
ATOM   2896  HA  PRO A1070      -4.130   5.650  -9.827  1.00  0.00           H  
ATOM   2897  HB2 PRO A1070      -6.335   3.919  -8.643  1.00  0.00           H  
ATOM   2898  HB3 PRO A1070      -4.980   4.681  -7.825  1.00  0.00           H  
ATOM   2899  HG2 PRO A1070      -7.411   5.826  -7.647  1.00  0.00           H  
ATOM   2900  HG3 PRO A1070      -6.006   6.840  -7.973  1.00  0.00           H  
ATOM   2901  HD3 PRO A1070      -7.422   7.423  -9.764  1.00  0.00           H  
ATOM   2902  HD2 PRO A1070      -7.976   5.770 -10.022  1.00  0.00           H  
ATOM   2903  N   GLU A1071      -5.739   3.273 -11.548  1.00 30.48           N  
ANISOU 2903  N   GLU A1071     3578   3292   4711   -398   -277   -190
ATOM   2904  CA  GLU A1071      -5.588   2.052 -12.367  1.00 31.43           C  
ANISOU 2904  CA  GLU A1071     3716   3433   4792   -414   -298   -363
ATOM   2905  C   GLU A1071      -4.770   2.327 -13.664  1.00 36.54           C  
ANISOU 2905  C   GLU A1071     4338   4247   5299   -451   -353   -394
ATOM   2906  O   GLU A1071      -4.338   1.358 -14.285  1.00 37.63           O  
ANISOU 2906  O   GLU A1071     4509   4389   5401   -500   -423   -525
ATOM   2907  CB  GLU A1071      -6.975   1.425 -12.699  1.00 32.56           C  
ANISOU 2907  CB  GLU A1071     3901   3539   4932   -317   -235   -444
ATOM   2908  CG  GLU A1071      -7.934   2.173 -13.665  1.00 35.76           C  
ANISOU 2908  CG  GLU A1071     4278   4067   5241   -238   -189   -390
ATOM   2909  CD  GLU A1071      -8.582   3.467 -13.159  1.00 37.74           C  
ANISOU 2909  CD  GLU A1071     4481   4293   5565   -178   -202   -253
ATOM   2910  OE1 GLU A1071      -8.598   3.708 -11.931  1.00 31.58           O  
ANISOU 2910  OE1 GLU A1071     3717   3402   4879   -185   -247   -173
ATOM   2911  OE2 GLU A1071      -9.092   4.200 -14.031  1.00 25.56           O1-
ANISOU 2911  OE2 GLU A1071     2901   2830   3982   -125   -174   -225
ATOM   2912  H   GLU A1071      -6.646   3.723 -11.601  1.00  0.00           H  
ATOM   2913  HA  GLU A1071      -5.033   1.315 -11.782  1.00  0.00           H  
ATOM   2914  HB2 GLU A1071      -6.797   0.437 -13.128  1.00  0.00           H  
ATOM   2915  HB3 GLU A1071      -7.501   1.209 -11.770  1.00  0.00           H  
ATOM   2916  HG2 GLU A1071      -7.433   2.377 -14.611  1.00  0.00           H  
ATOM   2917  HG3 GLU A1071      -8.760   1.505 -13.908  1.00  0.00           H  
ATOM   2918  N   CYS A1072      -4.543   3.598 -14.050  1.00 32.49           N  
ANISOU 2918  N   CYS A1072     3779   3854   4713   -424   -340   -276
ATOM   2919  CA  CYS A1072      -3.709   4.012 -15.197  1.00 32.58           C  
ANISOU 2919  CA  CYS A1072     3752   4010   4616   -439   -396   -269
ATOM   2920  C   CYS A1072      -2.251   4.249 -14.716  1.00 37.39           C  
ANISOU 2920  C   CYS A1072     4263   4601   5344   -534   -461   -252
ATOM   2921  O   CYS A1072      -1.344   4.125 -15.539  1.00 38.08           O  
ANISOU 2921  O   CYS A1072     4315   4747   5406   -571   -577   -319
ATOM   2922  CB  CYS A1072      -4.205   5.328 -15.842  1.00 31.25           C  
ANISOU 2922  CB  CYS A1072     3566   3939   4367   -373   -342   -151
ATOM   2923  SG  CYS A1072      -5.958   5.228 -16.283  1.00 34.42           S  
ANISOU 2923  SG  CYS A1072     4025   4337   4716   -276   -262   -159
ATOM   2924  H   CYS A1072      -4.924   4.352 -13.493  1.00  0.00           H  
ATOM   2925  HA  CYS A1072      -3.708   3.232 -15.963  1.00  0.00           H  
ATOM   2926  HB2 CYS A1072      -4.087   6.174 -15.165  1.00  0.00           H  
ATOM   2927  HB3 CYS A1072      -3.638   5.559 -16.745  1.00  0.00           H  
ATOM   2928  HG  CYS A1072      -5.837   4.196 -17.124  1.00  0.00           H  
ATOM   2929  N   LEU A1073      -2.040   4.576 -13.424  1.00 33.94           N  
ANISOU 2929  N   LEU A1073     3782   4075   5040   -569   -386   -153
ATOM   2930  CA  LEU A1073      -0.734   4.861 -12.810  1.00 35.43           C  
ANISOU 2930  CA  LEU A1073     3849   4215   5396   -665   -381   -113
ATOM   2931  C   LEU A1073      -0.128   3.557 -12.216  1.00 43.48           C  
ANISOU 2931  C   LEU A1073     4833   5115   6572   -768   -468   -236
ATOM   2932  O   LEU A1073       1.099   3.481 -12.142  1.00 44.33           O  
ANISOU 2932  O   LEU A1073     4807   5228   6809   -850   -556   -275
ATOM   2933  CB  LEU A1073      -0.935   5.880 -11.655  1.00 35.06           C  
ANISOU 2933  CB  LEU A1073     3824   4084   5414   -666   -225     41
ATOM   2934  CG  LEU A1073      -1.469   7.279 -12.059  1.00 37.87           C  
ANISOU 2934  CG  LEU A1073     4246   4522   5620   -573   -147    155
ATOM   2935  CD1 LEU A1073      -1.768   8.129 -10.810  1.00 38.52           C  
ANISOU 2935  CD1 LEU A1073     4426   4489   5721   -574    -15    287
ATOM   2936  CD2 LEU A1073      -0.534   8.032 -13.022  1.00 39.19           C  
ANISOU 2936  CD2 LEU A1073     4308   4814   5768   -563   -140    184
ATOM   2937  H   LEU A1073      -2.836   4.652 -12.807  1.00  0.00           H  
ATOM   2938  HA  LEU A1073      -0.036   5.265 -13.546  1.00  0.00           H  
ATOM   2939  HB2 LEU A1073      -1.612   5.452 -10.912  1.00  0.00           H  
ATOM   2940  HB3 LEU A1073       0.014   6.023 -11.135  1.00  0.00           H  
ATOM   2941  HG  LEU A1073      -2.415   7.144 -12.582  1.00  0.00           H  
ATOM   2942 HD11 LEU A1073      -2.184   9.099 -11.083  1.00  0.00           H  
ATOM   2943 HD12 LEU A1073      -2.494   7.638 -10.161  1.00  0.00           H  
ATOM   2944 HD13 LEU A1073      -0.867   8.307 -10.222  1.00  0.00           H  
ATOM   2945 HD21 LEU A1073      -0.948   9.004 -13.280  1.00  0.00           H  
ATOM   2946 HD22 LEU A1073       0.446   8.209 -12.582  1.00  0.00           H  
ATOM   2947 HD23 LEU A1073      -0.391   7.492 -13.958  1.00  0.00           H  
ATOM   2948  N   LYS A1074      -0.958   2.579 -11.792  1.00 42.49           N  
ANISOU 2948  N   LYS A1074     4815   4867   6462   -763   -453   -302
ATOM   2949  CA  LYS A1074      -0.551   1.372 -11.053  1.00 45.58           C  
ANISOU 2949  CA  LYS A1074     5205   5101   7014   -859   -516   -426
ATOM   2950  C   LYS A1074      -0.609   0.169 -12.029  1.00 51.72           C  
ANISOU 2950  C   LYS A1074     6063   5903   7684   -858   -661   -631
ATOM   2951  O   LYS A1074       0.422  -0.476 -12.217  1.00 52.85           O  
ANISOU 2951  O   LYS A1074     6158   5989   7935   -961   -799   -752
ATOM   2952  CB  LYS A1074      -1.511   1.186  -9.847  1.00 49.18           C  
ANISOU 2952  CB  LYS A1074     5748   5372   7567   -846   -404   -372
ATOM   2953  CG  LYS A1074      -1.049   0.135  -8.817  1.00 71.38           C  
ANISOU 2953  CG  LYS A1074     8528   7972  10620   -971   -415   -433
ATOM   2954  CD  LYS A1074      -1.876   0.089  -7.511  1.00 85.44           C  
ANISOU 2954  CD  LYS A1074    10411   9555  12497   -943   -300   -338
ATOM   2955  CE  LYS A1074      -3.336  -0.386  -7.662  1.00 97.19           C  
ANISOU 2955  CE  LYS A1074    12017  10950  13960   -866   -330   -465
ATOM   2956  NZ  LYS A1074      -4.244   0.687  -8.107  1.00104.18           N1+
ANISOU 2956  NZ  LYS A1074    12980  11874  14730   -714   -276   -363
ATOM   2957  H   LYS A1074      -1.954   2.714 -11.893  1.00  0.00           H  
ATOM   2958  HA  LYS A1074       0.468   1.480 -10.673  1.00  0.00           H  
ATOM   2959  HB2 LYS A1074      -1.606   2.141  -9.330  1.00  0.00           H  
ATOM   2960  HB3 LYS A1074      -2.514   0.937 -10.196  1.00  0.00           H  
ATOM   2961  HG2 LYS A1074      -1.043  -0.854  -9.277  1.00  0.00           H  
ATOM   2962  HG3 LYS A1074      -0.012   0.343  -8.549  1.00  0.00           H  
ATOM   2963  HD2 LYS A1074      -1.373  -0.606  -6.837  1.00  0.00           H  
ATOM   2964  HD3 LYS A1074      -1.842   1.053  -7.002  1.00  0.00           H  
ATOM   2965  HE2 LYS A1074      -3.395  -1.226  -8.355  1.00  0.00           H  
ATOM   2966  HE3 LYS A1074      -3.708  -0.748  -6.703  1.00  0.00           H  
ATOM   2967  HZ1 LYS A1074      -4.529   1.243  -7.314  1.00  0.00           H  
ATOM   2968  HZ2 LYS A1074      -3.758   1.295  -8.760  1.00  0.00           H  
ATOM   2969  HZ3 LYS A1074      -5.058   0.292  -8.556  1.00  0.00           H  
ATOM   2970  N   GLU A1075      -1.795  -0.138 -12.597  1.00 48.00           N  
ANISOU 2970  N   GLU A1075     5724   5498   7014   -748   -624   -676
ATOM   2971  CA  GLU A1075      -2.052  -1.324 -13.439  1.00 49.76           C  
ANISOU 2971  CA  GLU A1075     6086   5729   7090   -731   -705   -869
ATOM   2972  C   GLU A1075      -1.792  -1.029 -14.940  1.00 53.28           C  
ANISOU 2972  C   GLU A1075     6589   6363   7291   -678   -779   -886
ATOM   2973  O   GLU A1075      -1.664  -1.994 -15.697  1.00 53.10           O  
ANISOU 2973  O   GLU A1075     6731   6353   7094   -658   -836  -1037
ATOM   2974  CB  GLU A1075      -3.528  -1.774 -13.239  1.00 51.48           C  
ANISOU 2974  CB  GLU A1075     6427   5842   7292   -647   -570   -932
ATOM   2975  CG  GLU A1075      -3.775  -2.578 -11.940  1.00 66.34           C  
ANISOU 2975  CG  GLU A1075     8332   7499   9378   -707   -563  -1020
ATOM   2976  CD  GLU A1075      -3.130  -3.972 -11.927  1.00 98.88           C  
ANISOU 2976  CD  GLU A1075    12554  11533  13483   -786   -692  -1249
ATOM   2977  OE1 GLU A1075      -3.168  -4.641 -12.984  1.00 95.63           O  
ANISOU 2977  OE1 GLU A1075    12286  11211  12837   -746   -737  -1381
ATOM   2978  OE2 GLU A1075      -2.621  -4.353 -10.851  1.00 98.68           O1-
ANISOU 2978  OE2 GLU A1075    12487  11332  13674   -890   -743  -1299
ATOM   2979  H   GLU A1075      -2.597   0.446 -12.409  1.00  0.00           H  
ATOM   2980  HA  GLU A1075      -1.383  -2.139 -13.155  1.00  0.00           H  
ATOM   2981  HB2 GLU A1075      -4.194  -0.912 -13.232  1.00  0.00           H  
ATOM   2982  HB3 GLU A1075      -3.874  -2.372 -14.085  1.00  0.00           H  
ATOM   2983  HG2 GLU A1075      -3.431  -2.003 -11.078  1.00  0.00           H  
ATOM   2984  HG3 GLU A1075      -4.847  -2.719 -11.802  1.00  0.00           H  
ATOM   2985  N   TYR A1076      -1.733   0.254 -15.360  1.00 50.13           N  
ANISOU 2985  N   TYR A1076     6083   6095   6867   -650   -767   -730
ATOM   2986  CA  TYR A1076      -1.485   0.739 -16.735  1.00 50.19           C  
ANISOU 2986  CA  TYR A1076     6137   6268   6663   -589   -824   -703
ATOM   2987  C   TYR A1076      -2.677   0.408 -17.677  1.00 52.11           C  
ANISOU 2987  C   TYR A1076     6565   6550   6683   -489   -705   -750
ATOM   2988  O   TYR A1076      -2.457   0.276 -18.878  1.00 53.52           O  
ANISOU 2988  O   TYR A1076     6880   6813   6643   -455   -768   -800
ATOM   2989  CB  TYR A1076      -0.094   0.302 -17.278  1.00 54.13           C  
ANISOU 2989  CB  TYR A1076     6615   6811   7143   -652  -1070   -782
ATOM   2990  CG  TYR A1076       1.085   0.748 -16.426  1.00 57.78           C  
ANISOU 2990  CG  TYR A1076     6841   7224   7889   -751  -1150   -726
ATOM   2991  CD1 TYR A1076       1.782  -0.186 -15.621  1.00 62.12           C  
ANISOU 2991  CD1 TYR A1076     7333   7634   8637   -869  -1261   -843
ATOM   2992  CD2 TYR A1076       1.480   2.109 -16.421  1.00 57.80           C  
ANISOU 2992  CD2 TYR A1076     6677   7298   7985   -730  -1086   -560
ATOM   2993  CE1 TYR A1076       2.864   0.236 -14.818  1.00 64.82           C  
ANISOU 2993  CE1 TYR A1076     7433   7908   9286   -971  -1293   -784
ATOM   2994  CE2 TYR A1076       2.558   2.532 -15.611  1.00 59.85           C  
ANISOU 2994  CE2 TYR A1076     6712   7496   8531   -819  -1100   -505
ATOM   2995  CZ  TYR A1076       3.252   1.596 -14.811  1.00 71.28           C  
ANISOU 2995  CZ  TYR A1076     8084   8804  10197   -942  -1194   -611
ATOM   2996  OH  TYR A1076       4.303   2.002 -14.043  1.00 75.29           O  
ANISOU 2996  OH  TYR A1076     8347   9231  11027  -1039  -1174   -551
ATOM   2997  H   TYR A1076      -1.889   0.980 -14.676  1.00  0.00           H  
ATOM   2998  HA  TYR A1076      -1.483   1.825 -16.668  1.00  0.00           H  
ATOM   2999  HB2 TYR A1076      -0.057  -0.779 -17.418  1.00  0.00           H  
ATOM   3000  HB3 TYR A1076       0.060   0.721 -18.273  1.00  0.00           H  
ATOM   3001  HD1 TYR A1076       1.486  -1.226 -15.612  1.00  0.00           H  
ATOM   3002  HD2 TYR A1076       0.953   2.832 -17.028  1.00  0.00           H  
ATOM   3003  HE1 TYR A1076       3.392  -0.484 -14.209  1.00  0.00           H  
ATOM   3004  HE2 TYR A1076       2.853   3.572 -15.607  1.00  0.00           H  
ATOM   3005  HH  TYR A1076       4.473   2.944 -14.118  1.00  0.00           H  
ATOM   3006  N   LYS A1077      -3.906   0.281 -17.141  1.00 44.81           N  
ANISOU 3006  N   LYS A1077     5893   5496   5636    171   -419   -684
ATOM   3007  CA  LYS A1077      -5.144   0.007 -17.884  1.00 43.60           C  
ANISOU 3007  CA  LYS A1077     5801   5426   5341    198   -292   -718
ATOM   3008  C   LYS A1077      -5.907   1.348 -17.915  1.00 41.76           C  
ANISOU 3008  C   LYS A1077     5534   5221   5113    165   -167   -582
ATOM   3009  O   LYS A1077      -6.128   1.955 -16.865  1.00 38.21           O  
ANISOU 3009  O   LYS A1077     4994   4707   4817    139   -152   -524
ATOM   3010  CB  LYS A1077      -5.969  -1.049 -17.114  1.00 46.62           C  
ANISOU 3010  CB  LYS A1077     6151   5765   5797    233   -273   -856
ATOM   3011  CG  LYS A1077      -5.315  -2.442 -17.086  1.00 58.33           C  
ANISOU 3011  CG  LYS A1077     7681   7228   7254    281   -391  -1026
ATOM   3012  CD  LYS A1077      -6.178  -3.481 -16.344  1.00 67.59           C  
ANISOU 3012  CD  LYS A1077     8814   8351   8519    321   -366  -1168
ATOM   3013  CE  LYS A1077      -5.570  -4.892 -16.312  1.00 79.50           C  
ANISOU 3013  CE  LYS A1077    10378   9845   9984    383   -478  -1366
ATOM   3014  NZ  LYS A1077      -4.274  -4.925 -15.610  1.00 87.69           N1+
ANISOU 3014  NZ  LYS A1077    11353  10749  11215    361   -659  -1401
ATOM   3015  H   LYS A1077      -4.020   0.434 -16.147  1.00  0.00           H  
ATOM   3016  HA  LYS A1077      -4.946  -0.351 -18.897  1.00  0.00           H  
ATOM   3017  HB2 LYS A1077      -6.146  -0.719 -16.087  1.00  0.00           H  
ATOM   3018  HB3 LYS A1077      -6.954  -1.142 -17.577  1.00  0.00           H  
ATOM   3019  HG2 LYS A1077      -5.130  -2.779 -18.107  1.00  0.00           H  
ATOM   3020  HG3 LYS A1077      -4.337  -2.370 -16.610  1.00  0.00           H  
ATOM   3021  HD2 LYS A1077      -6.360  -3.141 -15.322  1.00  0.00           H  
ATOM   3022  HD3 LYS A1077      -7.159  -3.535 -16.819  1.00  0.00           H  
ATOM   3023  HE2 LYS A1077      -6.255  -5.582 -15.817  1.00  0.00           H  
ATOM   3024  HE3 LYS A1077      -5.428  -5.263 -17.328  1.00  0.00           H  
ATOM   3025  HZ1 LYS A1077      -4.390  -4.618 -14.656  1.00  0.00           H  
ATOM   3026  HZ2 LYS A1077      -3.903  -5.864 -15.619  1.00  0.00           H  
ATOM   3027  HZ3 LYS A1077      -3.604  -4.311 -16.059  1.00  0.00           H  
ATOM   3028  N   PHE A1078      -6.337   1.758 -19.121  1.00 36.93           N  
ANISOU 3028  N   PHE A1078     4996   4701   4336    167    -85   -528
ATOM   3029  CA  PHE A1078      -7.111   2.980 -19.363  1.00 34.49           C  
ANISOU 3029  CA  PHE A1078     4657   4412   4036    136     22   -409
ATOM   3030  C   PHE A1078      -8.471   2.501 -19.916  1.00 39.60           C  
ANISOU 3030  C   PHE A1078     5313   5114   4619    152    161   -438
ATOM   3031  O   PHE A1078      -8.542   1.976 -21.028  1.00 40.48           O  
ANISOU 3031  O   PHE A1078     5507   5311   4563    168    218   -444
ATOM   3032  CB  PHE A1078      -6.333   3.913 -20.323  1.00 35.26           C  
ANISOU 3032  CB  PHE A1078     4804   4544   4050    114      0   -293
ATOM   3033  CG  PHE A1078      -6.816   5.353 -20.282  1.00 34.98           C  
ANISOU 3033  CG  PHE A1078     4709   4485   4099     81     51   -180
ATOM   3034  CD1 PHE A1078      -6.057   6.351 -19.619  1.00 36.30           C  
ANISOU 3034  CD1 PHE A1078     4822   4600   4371     65    -18   -125
ATOM   3035  CD2 PHE A1078      -8.063   5.703 -20.852  1.00 35.94           C  
ANISOU 3035  CD2 PHE A1078     4821   4635   4199     68    169   -135
ATOM   3036  CE1 PHE A1078      -6.562   7.644 -19.505  1.00 35.94           C  
ANISOU 3036  CE1 PHE A1078     4729   4538   4390     45     22    -40
ATOM   3037  CE2 PHE A1078      -8.546   7.000 -20.727  1.00 37.30           C  
ANISOU 3037  CE2 PHE A1078     4939   4778   4457     42    196    -48
ATOM   3038  CZ  PHE A1078      -7.807   7.963 -20.043  1.00 34.53           C  
ANISOU 3038  CZ  PHE A1078     4549   4381   4192     35    119     -7
ATOM   3039  H   PHE A1078      -6.140   1.194 -19.939  1.00  0.00           H  
ATOM   3040  HA  PHE A1078      -7.267   3.524 -18.428  1.00  0.00           H  
ATOM   3041  HB2 PHE A1078      -5.277   3.909 -20.049  1.00  0.00           H  
ATOM   3042  HB3 PHE A1078      -6.365   3.548 -21.352  1.00  0.00           H  
ATOM   3043  HD1 PHE A1078      -5.102   6.111 -19.175  1.00  0.00           H  
ATOM   3044  HD2 PHE A1078      -8.663   4.962 -21.357  1.00  0.00           H  
ATOM   3045  HE1 PHE A1078      -5.996   8.400 -18.983  1.00  0.00           H  
ATOM   3046  HE2 PHE A1078      -9.511   7.239 -21.144  1.00  0.00           H  
ATOM   3047  HZ  PHE A1078      -8.198   8.963 -19.930  1.00  0.00           H  
ATOM   3048  N   TYR A1079      -9.521   2.728 -19.109  1.00 35.49           N  
ANISOU 3048  N   TYR A1079     4704   4545   4236    148    215   -451
ATOM   3049  CA  TYR A1079     -10.938   2.420 -19.357  1.00 35.71           C  
ANISOU 3049  CA  TYR A1079     4703   4605   4258    162    346   -482
ATOM   3050  C   TYR A1079     -11.626   3.691 -19.936  1.00 36.13           C  
ANISOU 3050  C   TYR A1079     4726   4673   4330    122    425   -353
ATOM   3051  O   TYR A1079     -11.002   4.741 -20.106  1.00 33.76           O  
ANISOU 3051  O   TYR A1079     4415   4341   4072     91    367   -261
ATOM   3052  CB  TYR A1079     -11.592   2.051 -17.992  1.00 37.14           C  
ANISOU 3052  CB  TYR A1079     4791   4705   4616    179    335   -559
ATOM   3053  CG  TYR A1079     -11.071   0.786 -17.317  1.00 41.82           C  
ANISOU 3053  CG  TYR A1079     5394   5257   5238    219    251   -699
ATOM   3054  CD1 TYR A1079     -11.828  -0.413 -17.366  1.00 45.55           C  
ANISOU 3054  CD1 TYR A1079     5877   5759   5671    272    307   -839
ATOM   3055  CD2 TYR A1079      -9.831   0.796 -16.630  1.00 42.95           C  
ANISOU 3055  CD2 TYR A1079     5525   5327   5468    205    115   -697
ATOM   3056  CE1 TYR A1079     -11.336  -1.592 -16.760  1.00 48.19           C  
ANISOU 3056  CE1 TYR A1079     6220   6043   6048    314    215   -986
ATOM   3057  CE2 TYR A1079      -9.338  -0.384 -16.030  1.00 44.97           C  
ANISOU 3057  CE2 TYR A1079     5781   5527   5778    238     23   -829
ATOM   3058  CZ  TYR A1079     -10.085  -1.581 -16.103  1.00 54.63           C  
ANISOU 3058  CZ  TYR A1079     7023   6772   6961    294     66   -979
ATOM   3059  OH  TYR A1079      -9.598  -2.724 -15.538  1.00 58.40           O  
ANISOU 3059  OH  TYR A1079     7499   7183   7506    331    -40  -1124
ATOM   3060  H   TYR A1079      -9.348   3.214 -18.238  1.00  0.00           H  
ATOM   3061  HA  TYR A1079     -11.037   1.600 -20.067  1.00  0.00           H  
ATOM   3062  HB2 TYR A1079     -11.488   2.875 -17.283  1.00  0.00           H  
ATOM   3063  HB3 TYR A1079     -12.668   1.929 -18.119  1.00  0.00           H  
ATOM   3064  HD1 TYR A1079     -12.778  -0.437 -17.880  1.00  0.00           H  
ATOM   3065  HD2 TYR A1079      -9.247   1.703 -16.567  1.00  0.00           H  
ATOM   3066  HE1 TYR A1079     -11.914  -2.503 -16.811  1.00  0.00           H  
ATOM   3067  HE2 TYR A1079      -8.390  -0.367 -15.514  1.00  0.00           H  
ATOM   3068  HH  TYR A1079      -9.890  -3.517 -15.993  1.00  0.00           H  
ATOM   3069  N   TYR A1080     -12.942   3.590 -20.213  1.00 32.40           N  
ANISOU 3069  N   TYR A1080     4223   4239   3847    125    554   -355
ATOM   3070  CA  TYR A1080     -13.814   4.741 -20.533  1.00 30.87           C  
ANISOU 3070  CA  TYR A1080     3979   4038   3712     86    620   -246
ATOM   3071  C   TYR A1080     -14.050   5.593 -19.254  1.00 32.51           C  
ANISOU 3071  C   TYR A1080     4103   4156   4092     74    548   -223
ATOM   3072  O   TYR A1080     -14.065   6.818 -19.356  1.00 30.72           O  
ANISOU 3072  O   TYR A1080     3865   3907   3899     44    517   -131
ATOM   3073  CB  TYR A1080     -15.166   4.249 -21.100  1.00 32.98           C  
ANISOU 3073  CB  TYR A1080     4201   4348   3981     94    768   -268
ATOM   3074  CG  TYR A1080     -15.093   3.574 -22.464  1.00 35.85           C  
ANISOU 3074  CG  TYR A1080     4648   4818   4156    100    866   -253
ATOM   3075  CD1 TYR A1080     -14.647   4.301 -23.596  1.00 37.45           C  
ANISOU 3075  CD1 TYR A1080     4910   5053   4265     61    875   -123
ATOM   3076  CD2 TYR A1080     -15.488   2.222 -22.615  1.00 38.07           C  
ANISOU 3076  CD2 TYR A1080     4952   5167   4347    150    948   -366
ATOM   3077  CE1 TYR A1080     -14.610   3.689 -24.869  1.00 40.49           C  
ANISOU 3077  CE1 TYR A1080     5382   5539   4463     67    962    -89
ATOM   3078  CE2 TYR A1080     -15.455   1.610 -23.889  1.00 40.41           C  
ANISOU 3078  CE2 TYR A1080     5337   5578   4440    162   1045   -346
ATOM   3079  CZ  TYR A1080     -15.022   2.346 -25.015  1.00 44.30           C  
ANISOU 3079  CZ  TYR A1080     5893   6104   4834    118   1052   -197
ATOM   3080  OH  TYR A1080     -15.002   1.756 -26.242  1.00 44.69           O  
ANISOU 3080  OH  TYR A1080     6037   6269   4675    128   1147   -156
ATOM   3081  H   TYR A1080     -13.410   2.704 -20.083  1.00  0.00           H  
ATOM   3082  HA  TYR A1080     -13.326   5.376 -21.277  1.00  0.00           H  
ATOM   3083  HB2 TYR A1080     -15.646   3.574 -20.388  1.00  0.00           H  
ATOM   3084  HB3 TYR A1080     -15.856   5.087 -21.202  1.00  0.00           H  
ATOM   3085  HD1 TYR A1080     -14.335   5.330 -23.496  1.00  0.00           H  
ATOM   3086  HD2 TYR A1080     -15.828   1.652 -21.762  1.00  0.00           H  
ATOM   3087  HE1 TYR A1080     -14.274   4.254 -25.727  1.00  0.00           H  
ATOM   3088  HE2 TYR A1080     -15.764   0.581 -24.000  1.00  0.00           H  
ATOM   3089  HH  TYR A1080     -14.415   2.198 -26.861  1.00  0.00           H  
ATOM   3090  N   ALA A1081     -14.129   4.963 -18.063  1.00 29.56           N  
ANISOU 3090  N   ALA A1081     3681   3731   3820    101    510   -309
ATOM   3091  CA  ALA A1081     -14.230   5.623 -16.751  1.00 27.95           C  
ANISOU 3091  CA  ALA A1081     3408   3446   3767     96    438   -285
ATOM   3092  C   ALA A1081     -12.930   6.390 -16.380  1.00 27.99           C  
ANISOU 3092  C   ALA A1081     3440   3430   3766     77    339   -216
ATOM   3093  O   ALA A1081     -12.994   7.246 -15.500  1.00 26.14           O  
ANISOU 3093  O   ALA A1081     3159   3152   3620     68    298   -161
ATOM   3094  CB  ALA A1081     -14.542   4.559 -15.684  1.00 28.95           C  
ANISOU 3094  CB  ALA A1081     3487   3517   3997    130    412   -386
ATOM   3095  H   ALA A1081     -14.118   3.952 -18.045  1.00  0.00           H  
ATOM   3096  HA  ALA A1081     -15.047   6.346 -16.787  1.00  0.00           H  
ATOM   3097  HB1 ALA A1081     -14.642   5.004 -14.693  1.00  0.00           H  
ATOM   3098  HB2 ALA A1081     -15.483   4.052 -15.899  1.00  0.00           H  
ATOM   3099  HB3 ALA A1081     -13.764   3.795 -15.630  1.00  0.00           H  
ATOM   3100  N   SER A1082     -11.786   6.110 -17.034  1.00 25.39           N  
ANISOU 3100  N   SER A1082     3183   3134   3330     75    300   -219
ATOM   3101  CA  SER A1082     -10.486   6.762 -16.799  1.00 24.95           C  
ANISOU 3101  CA  SER A1082     3141   3062   3276     60    214   -157
ATOM   3102  C   SER A1082     -10.463   8.172 -17.459  1.00 27.35           C  
ANISOU 3102  C   SER A1082     3451   3384   3555     39    229    -60
ATOM   3103  O   SER A1082      -9.821   9.058 -16.897  1.00 26.99           O  
ANISOU 3103  O   SER A1082     3384   3316   3554     33    177     -7
ATOM   3104  CB  SER A1082      -9.362   5.883 -17.385  1.00 28.68           C  
ANISOU 3104  CB  SER A1082     3681   3557   3660     68    153   -197
ATOM   3105  OG  SER A1082      -9.335   4.593 -16.804  1.00 33.92           O  
ANISOU 3105  OG  SER A1082     4339   4193   4355     92    121   -304
ATOM   3106  H   SER A1082     -11.793   5.403 -17.756  1.00  0.00           H  
ATOM   3107  HA  SER A1082     -10.317   6.874 -15.725  1.00  0.00           H  
ATOM   3108  HB2 SER A1082      -9.478   5.767 -18.457  1.00  0.00           H  
ATOM   3109  HB3 SER A1082      -8.390   6.343 -17.238  1.00  0.00           H  
ATOM   3110  HG  SER A1082      -9.190   4.668 -15.851  1.00  0.00           H  
ATOM   3111  N   ASP A1083     -11.211   8.403 -18.562  1.00 23.13           N  
ANISOU 3111  N   ASP A1083     2941   2889   2958     29    304    -36
ATOM   3112  CA  ASP A1083     -11.423   9.728 -19.182  1.00 22.18           C  
ANISOU 3112  CA  ASP A1083     2820   2770   2839      7    314     49
ATOM   3113  C   ASP A1083     -12.390  10.585 -18.313  1.00 25.02           C  
ANISOU 3113  C   ASP A1083     3103   3086   3316      7    316     64
ATOM   3114  O   ASP A1083     -12.269  11.808 -18.369  1.00 23.63           O  
ANISOU 3114  O   ASP A1083     2917   2894   3165      2    281    115
ATOM   3115  CB  ASP A1083     -12.021   9.621 -20.611  1.00 24.19           C  
ANISOU 3115  CB  ASP A1083     3111   3066   3013    -10    396     82
ATOM   3116  CG  ASP A1083     -11.035   9.369 -21.756  1.00 28.00           C  
ANISOU 3116  CG  ASP A1083     3682   3587   3371    -16    369    125
ATOM   3117  OD1 ASP A1083      -9.897   9.881 -21.694  1.00 27.87           O  
ANISOU 3117  OD1 ASP A1083     3684   3551   3353    -11    278    146
ATOM   3118  OD2 ASP A1083     -11.460   8.701 -22.721  1.00 31.18           O1-
ANISOU 3118  OD2 ASP A1083     4130   4038   3678    -24    441    148
ATOM   3119  H   ASP A1083     -11.739   7.643 -18.968  1.00  0.00           H  
ATOM   3120  HA  ASP A1083     -10.466  10.255 -19.218  1.00  0.00           H  
ATOM   3121  HB2 ASP A1083     -12.791   8.850 -20.627  1.00  0.00           H  
ATOM   3122  HB3 ASP A1083     -12.518  10.550 -20.881  1.00  0.00           H  
ATOM   3123  N   VAL A1084     -13.290   9.974 -17.509  1.00 23.20           N  
ANISOU 3123  N   VAL A1084     2821   2837   3159     19    347     11
ATOM   3124  CA  VAL A1084     -14.211  10.660 -16.576  1.00 22.46           C  
ANISOU 3124  CA  VAL A1084     2656   2700   3178     25    333     22
ATOM   3125  C   VAL A1084     -13.414  11.233 -15.369  1.00 25.25           C  
ANISOU 3125  C   VAL A1084     3003   3030   3560     37    251     49
ATOM   3126  O   VAL A1084     -13.775  12.317 -14.908  1.00 23.49           O  
ANISOU 3126  O   VAL A1084     2760   2795   3368     42    218     89
ATOM   3127  CB  VAL A1084     -15.332   9.704 -16.049  1.00 25.40           C  
ANISOU 3127  CB  VAL A1084     2966   3050   3634     38    381    -39
ATOM   3128  CG1 VAL A1084     -16.134  10.204 -14.819  1.00 24.52           C  
ANISOU 3128  CG1 VAL A1084     2789   2889   3639     50    336    -22
ATOM   3129  CG2 VAL A1084     -16.285   9.307 -17.197  1.00 25.38           C  
ANISOU 3129  CG2 VAL A1084     2953   3080   3610     25    486    -50
ATOM   3130  H   VAL A1084     -13.340   8.965 -17.512  1.00  0.00           H  
ATOM   3131  HA  VAL A1084     -14.687  11.494 -17.096  1.00  0.00           H  
ATOM   3132  HB  VAL A1084     -14.860   8.784 -15.717  1.00  0.00           H  
ATOM   3133 HG11 VAL A1084     -16.825   9.442 -14.473  1.00  0.00           H  
ATOM   3134 HG12 VAL A1084     -15.502  10.412 -13.957  1.00  0.00           H  
ATOM   3135 HG13 VAL A1084     -16.699  11.108 -15.044  1.00  0.00           H  
ATOM   3136 HG21 VAL A1084     -17.010   8.562 -16.877  1.00  0.00           H  
ATOM   3137 HG22 VAL A1084     -16.843  10.168 -17.568  1.00  0.00           H  
ATOM   3138 HG23 VAL A1084     -15.745   8.876 -18.041  1.00  0.00           H  
ATOM   3139  N   TRP A1085     -12.321  10.571 -14.926  1.00 23.54           N  
ANISOU 3139  N   TRP A1085     2805   2810   3330     44    216     28
ATOM   3140  CA  TRP A1085     -11.370  11.086 -13.922  1.00 23.20           C  
ANISOU 3140  CA  TRP A1085     2750   2751   3315     50    154     69
ATOM   3141  C   TRP A1085     -10.659  12.342 -14.481  1.00 25.99           C  
ANISOU 3141  C   TRP A1085     3129   3134   3612     49    135    125
ATOM   3142  O   TRP A1085     -10.587  13.344 -13.768  1.00 26.38           O  
ANISOU 3142  O   TRP A1085     3158   3184   3683     63    112    164
ATOM   3143  CB  TRP A1085     -10.367   9.982 -13.508  1.00 22.62           C  
ANISOU 3143  CB  TRP A1085     2685   2662   3248     48    119     39
ATOM   3144  CG  TRP A1085      -9.361  10.360 -12.451  1.00 22.84           C  
ANISOU 3144  CG  TRP A1085     2688   2675   3316     48     69     97
ATOM   3145  CD1 TRP A1085      -8.316  11.199 -12.637  1.00 25.30           C  
ANISOU 3145  CD1 TRP A1085     3011   3017   3585     47     51    147
ATOM   3146  CD2 TRP A1085      -9.282   9.937 -11.053  1.00 22.79           C  
ANISOU 3146  CD2 TRP A1085     2632   2620   3409     48     40    118
ATOM   3147  NE1 TRP A1085      -7.631  11.370 -11.457  1.00 24.54           N  
ANISOU 3147  NE1 TRP A1085     2872   2905   3548     48     26    199
ATOM   3148  CE2 TRP A1085      -8.181  10.622 -10.442  1.00 26.50           C  
ANISOU 3148  CE2 TRP A1085     3085   3102   3883     44     17    191
ATOM   3149  CE3 TRP A1085     -10.018   9.045 -10.228  1.00 24.28           C  
ANISOU 3149  CE3 TRP A1085     2783   2748   3692     53     30     85
ATOM   3150  CZ2 TRP A1085      -7.849  10.456  -9.084  1.00 26.19           C  
ANISOU 3150  CZ2 TRP A1085     2994   3023   3934     38     -6    249
ATOM   3151  CZ3 TRP A1085      -9.688   8.863  -8.864  1.00 25.94           C  
ANISOU 3151  CZ3 TRP A1085     2947   2906   4002     48     -9    139
ATOM   3152  CH2 TRP A1085      -8.611   9.573  -8.289  1.00 26.22           C  
ANISOU 3152  CH2 TRP A1085     2968   2961   4034     37    -22    228
ATOM   3153  H   TRP A1085     -12.081   9.686 -15.349  1.00  0.00           H  
ATOM   3154  HA  TRP A1085     -11.919  11.398 -13.041  1.00  0.00           H  
ATOM   3155  HB2 TRP A1085     -10.919   9.115 -13.144  1.00  0.00           H  
ATOM   3156  HB3 TRP A1085      -9.813   9.630 -14.378  1.00  0.00           H  
ATOM   3157  HD1 TRP A1085      -8.077  11.681 -13.572  1.00  0.00           H  
ATOM   3158  HE1 TRP A1085      -6.816  11.969 -11.382  1.00  0.00           H  
ATOM   3159  HE3 TRP A1085     -10.849   8.503 -10.650  1.00  0.00           H  
ATOM   3160  HZ2 TRP A1085      -7.016  11.002  -8.674  1.00  0.00           H  
ATOM   3161  HZ3 TRP A1085     -10.262   8.182  -8.255  1.00  0.00           H  
ATOM   3162  HH2 TRP A1085      -8.365   9.431  -7.247  1.00  0.00           H  
ATOM   3163  N   SER A1086     -10.199  12.282 -15.745  1.00 23.27           N  
ANISOU 3163  N   SER A1086     2832   2815   3193     38    141    124
ATOM   3164  CA  SER A1086      -9.497  13.357 -16.461  1.00 22.29           C  
ANISOU 3164  CA  SER A1086     2731   2708   3029     41    116    168
ATOM   3165  C   SER A1086     -10.449  14.555 -16.736  1.00 25.76           C  
ANISOU 3165  C   SER A1086     3154   3140   3495     46    124    187
ATOM   3166  O   SER A1086      -9.953  15.680 -16.751  1.00 25.35           O  
ANISOU 3166  O   SER A1086     3098   3092   3443     66     90    209
ATOM   3167  CB  SER A1086      -8.911  12.807 -17.780  1.00 24.31           C  
ANISOU 3167  CB  SER A1086     3044   2983   3210     28    115    171
ATOM   3168  OG  SER A1086      -8.114  11.651 -17.589  1.00 27.11           O  
ANISOU 3168  OG  SER A1086     3418   3344   3538     28     91    137
ATOM   3169  H   SER A1086     -10.294  11.415 -16.257  1.00  0.00           H  
ATOM   3170  HA  SER A1086      -8.676  13.710 -15.833  1.00  0.00           H  
ATOM   3171  HB2 SER A1086      -9.708  12.548 -18.477  1.00  0.00           H  
ATOM   3172  HB3 SER A1086      -8.289  13.559 -18.263  1.00  0.00           H  
ATOM   3173  HG  SER A1086      -7.513  11.812 -16.852  1.00  0.00           H  
ATOM   3174  N   PHE A1087     -11.780  14.333 -16.856  1.00 22.49           N  
ANISOU 3174  N   PHE A1087     2722   2712   3112     32    167    171
ATOM   3175  CA  PHE A1087     -12.826  15.372 -16.930  1.00 21.87           C  
ANISOU 3175  CA  PHE A1087     2613   2610   3086     35    161    181
ATOM   3176  C   PHE A1087     -12.985  16.070 -15.554  1.00 26.76           C  
ANISOU 3176  C   PHE A1087     3202   3224   3741     67    113    180
ATOM   3177  O   PHE A1087     -13.183  17.283 -15.555  1.00 27.22           O  
ANISOU 3177  O   PHE A1087     3260   3279   3803     86     72    187
ATOM   3178  CB  PHE A1087     -14.188  14.783 -17.397  1.00 24.21           C  
ANISOU 3178  CB  PHE A1087     2875   2890   3435     13    221    164
ATOM   3179  CG  PHE A1087     -15.392  15.701 -17.191  1.00 25.86           C  
ANISOU 3179  CG  PHE A1087     3031   3062   3731     19    195    162
ATOM   3180  CD1 PHE A1087     -15.494  16.912 -17.919  1.00 28.01           C  
ANISOU 3180  CD1 PHE A1087     3304   3311   4025     11    164    184
ATOM   3181  CD2 PHE A1087     -16.336  15.429 -16.168  1.00 26.70           C  
ANISOU 3181  CD2 PHE A1087     3086   3149   3909     36    182    135
ATOM   3182  CE1 PHE A1087     -16.486  17.836 -17.597  1.00 28.28           C  
ANISOU 3182  CE1 PHE A1087     3290   3305   4150     21    117    168
ATOM   3183  CE2 PHE A1087     -17.322  16.366 -15.864  1.00 28.37           C  
ANISOU 3183  CE2 PHE A1087     3252   3326   4203     46    135    128
ATOM   3184  CZ  PHE A1087     -17.389  17.569 -16.568  1.00 26.26           C  
ANISOU 3184  CZ  PHE A1087     2986   3037   3953     39    101    139
ATOM   3185  H   PHE A1087     -12.112  13.378 -16.848  1.00  0.00           H  
ATOM   3186  HA  PHE A1087     -12.518  16.124 -17.660  1.00  0.00           H  
ATOM   3187  HB2 PHE A1087     -14.131  14.543 -18.456  1.00  0.00           H  
ATOM   3188  HB3 PHE A1087     -14.383  13.833 -16.902  1.00  0.00           H  
ATOM   3189  HD1 PHE A1087     -14.770  17.147 -18.684  1.00  0.00           H  
ATOM   3190  HD2 PHE A1087     -16.267  14.519 -15.589  1.00  0.00           H  
ATOM   3191  HE1 PHE A1087     -16.543  18.767 -18.138  1.00  0.00           H  
ATOM   3192  HE2 PHE A1087     -18.028  16.165 -15.071  1.00  0.00           H  
ATOM   3193  HZ  PHE A1087     -18.149  18.293 -16.318  1.00  0.00           H  
ATOM   3194  N   GLY A1088     -12.888  15.341 -14.424  1.00 25.20           N  
ANISOU 3194  N   GLY A1088     2985   3024   3568     75    114    172
ATOM   3195  CA  GLY A1088     -12.969  15.906 -13.068  1.00 24.53           C  
ANISOU 3195  CA  GLY A1088     2878   2938   3503    104     73    193
ATOM   3196  C   GLY A1088     -11.800  16.868 -12.758  1.00 25.56           C  
ANISOU 3196  C   GLY A1088     3034   3106   3571    127     46    225
ATOM   3197  O   GLY A1088     -12.000  17.862 -12.062  1.00 24.64           O  
ANISOU 3197  O   GLY A1088     2918   3007   3438    160     12    236
ATOM   3198  H   GLY A1088     -12.737  14.344 -14.495  1.00  0.00           H  
ATOM   3199  HA2 GLY A1088     -13.924  16.420 -12.939  1.00  0.00           H  
ATOM   3200  HA3 GLY A1088     -12.953  15.090 -12.346  1.00  0.00           H  
ATOM   3201  N   VAL A1089     -10.601  16.599 -13.311  1.00 22.27           N  
ANISOU 3201  N   VAL A1089     2638   2706   3119    116     58    233
ATOM   3202  CA  VAL A1089      -9.396  17.437 -13.201  1.00 21.54           C  
ANISOU 3202  CA  VAL A1089     2556   2649   2981    139     42    257
ATOM   3203  C   VAL A1089      -9.459  18.596 -14.246  1.00 25.32           C  
ANISOU 3203  C   VAL A1089     3054   3132   3434    159     20    238
ATOM   3204  O   VAL A1089      -8.937  19.666 -13.937  1.00 25.91           O  
ANISOU 3204  O   VAL A1089     3129   3236   3479    200      0    240
ATOM   3205  CB  VAL A1089      -8.090  16.611 -13.435  1.00 24.92           C  
ANISOU 3205  CB  VAL A1089     2987   3082   3401    122     46    266
ATOM   3206  CG1 VAL A1089      -6.799  17.432 -13.234  1.00 24.42           C  
ANISOU 3206  CG1 VAL A1089     2912   3055   3312    151     37    292
ATOM   3207  CG2 VAL A1089      -8.013  15.379 -12.510  1.00 24.24           C  
ANISOU 3207  CG2 VAL A1089     2875   2972   3363    101     52    271
ATOM   3208  H   VAL A1089     -10.510  15.775 -13.889  1.00  0.00           H  
ATOM   3209  HA  VAL A1089      -9.344  17.869 -12.201  1.00  0.00           H  
ATOM   3210  HB  VAL A1089      -8.092  16.236 -14.461  1.00  0.00           H  
ATOM   3211 HG11 VAL A1089      -5.908  16.830 -13.409  1.00  0.00           H  
ATOM   3212 HG12 VAL A1089      -6.742  18.276 -13.917  1.00  0.00           H  
ATOM   3213 HG13 VAL A1089      -6.737  17.824 -12.218  1.00  0.00           H  
ATOM   3214 HG21 VAL A1089      -7.109  14.804 -12.689  1.00  0.00           H  
ATOM   3215 HG22 VAL A1089      -8.016  15.675 -11.460  1.00  0.00           H  
ATOM   3216 HG23 VAL A1089      -8.843  14.696 -12.662  1.00  0.00           H  
ATOM   3217  N   THR A1090     -10.159  18.435 -15.393  1.00 22.27           N  
ANISOU 3217  N   THR A1090     2684   2715   3063    132     25    221
ATOM   3218  CA  THR A1090     -10.412  19.499 -16.394  1.00 21.73           C  
ANISOU 3218  CA  THR A1090     2628   2627   3002    142     -5    207
ATOM   3219  C   THR A1090     -11.469  20.487 -15.826  1.00 24.89           C  
ANISOU 3219  C   THR A1090     3009   3018   3430    172    -40    182
ATOM   3220  O   THR A1090     -11.286  21.688 -16.001  1.00 24.37           O  
ANISOU 3220  O   THR A1090     2952   2956   3352    211    -85    158
ATOM   3221  CB  THR A1090     -11.001  18.948 -17.732  1.00 26.43           C  
ANISOU 3221  CB  THR A1090     3237   3187   3617     98     19    218
ATOM   3222  OG1 THR A1090     -10.097  18.019 -18.288  1.00 23.21           O  
ANISOU 3222  OG1 THR A1090     2859   2796   3162     82     34    237
ATOM   3223  CG2 THR A1090     -11.218  20.005 -18.838  1.00 26.50           C  
ANISOU 3223  CG2 THR A1090     3250   3153   3664     98    -17    217
ATOM   3224  H   THR A1090     -10.589  17.541 -15.581  1.00  0.00           H  
ATOM   3225  HA  THR A1090      -9.481  20.033 -16.599  1.00  0.00           H  
ATOM   3226  HB  THR A1090     -11.941  18.423 -17.562  1.00  0.00           H  
ATOM   3227  HG1 THR A1090     -10.072  17.229 -17.736  1.00  0.00           H  
ATOM   3228 HG21 THR A1090     -11.513  19.539 -19.779  1.00  0.00           H  
ATOM   3229 HG22 THR A1090     -12.005  20.713 -18.575  1.00  0.00           H  
ATOM   3230 HG23 THR A1090     -10.312  20.580 -19.025  1.00  0.00           H  
ATOM   3231  N   LEU A1091     -12.501  19.993 -15.106  1.00 21.38           N  
ANISOU 3231  N   LEU A1091     2539   2561   3025    161    -30    179
ATOM   3232  CA  LEU A1091     -13.546  20.764 -14.408  1.00 21.26           C  
ANISOU 3232  CA  LEU A1091     2504   2534   3039    191    -80    155
ATOM   3233  C   LEU A1091     -12.906  21.581 -13.255  1.00 25.55           C  
ANISOU 3233  C   LEU A1091     3069   3134   3507    248   -111    159
ATOM   3234  O   LEU A1091     -13.267  22.746 -13.101  1.00 24.92           O  
ANISOU 3234  O   LEU A1091     3000   3061   3408    292   -168    123
ATOM   3235  CB  LEU A1091     -14.636  19.784 -13.891  1.00 21.18           C  
ANISOU 3235  CB  LEU A1091     2454   2498   3095    170    -65    156
ATOM   3236  CG  LEU A1091     -15.880  20.421 -13.217  1.00 26.34           C  
ANISOU 3236  CG  LEU A1091     3082   3132   3794    200   -132    132
ATOM   3237  CD1 LEU A1091     -16.606  21.417 -14.136  1.00 27.66           C  
ANISOU 3237  CD1 LEU A1091     3238   3257   4014    203   -186     90
ATOM   3238  CD2 LEU A1091     -16.856  19.335 -12.728  1.00 28.91           C  
ANISOU 3238  CD2 LEU A1091     3357   3421   4205    179   -114    132
ATOM   3239  H   LEU A1091     -12.590  18.988 -15.026  1.00  0.00           H  
ATOM   3240  HA  LEU A1091     -13.985  21.452 -15.133  1.00  0.00           H  
ATOM   3241  HB2 LEU A1091     -14.982  19.180 -14.732  1.00  0.00           H  
ATOM   3242  HB3 LEU A1091     -14.182  19.075 -13.197  1.00  0.00           H  
ATOM   3243  HG  LEU A1091     -15.552  20.970 -12.335  1.00  0.00           H  
ATOM   3244 HD11 LEU A1091     -17.519  21.797 -13.675  1.00  0.00           H  
ATOM   3245 HD12 LEU A1091     -15.985  22.281 -14.373  1.00  0.00           H  
ATOM   3246 HD13 LEU A1091     -16.875  20.934 -15.071  1.00  0.00           H  
ATOM   3247 HD21 LEU A1091     -17.702  19.774 -12.198  1.00  0.00           H  
ATOM   3248 HD22 LEU A1091     -17.253  18.750 -13.559  1.00  0.00           H  
ATOM   3249 HD23 LEU A1091     -16.371  18.642 -12.040  1.00  0.00           H  
ATOM   3250  N   TYR A1092     -11.919  21.008 -12.532  1.00 23.80           N  
ANISOU 3250  N   TYR A1092     2849   2951   3241    249    -72    203
ATOM   3251  CA  TYR A1092     -11.118  21.666 -11.485  1.00 23.59           C  
ANISOU 3251  CA  TYR A1092     2835   2990   3138    297    -73    231
ATOM   3252  C   TYR A1092     -10.302  22.842 -12.090  1.00 28.07           C  
ANISOU 3252  C   TYR A1092     3423   3587   3655    338    -88    193
ATOM   3253  O   TYR A1092     -10.286  23.908 -11.477  1.00 28.26           O  
ANISOU 3253  O   TYR A1092     3466   3656   3617    398   -118    169
ATOM   3254  CB  TYR A1092     -10.217  20.623 -10.775  1.00 24.03           C  
ANISOU 3254  CB  TYR A1092     2873   3065   3193    273    -21    293
ATOM   3255  CG  TYR A1092      -9.186  21.194  -9.812  1.00 25.49           C  
ANISOU 3255  CG  TYR A1092     3059   3321   3306    314      4    335
ATOM   3256  CD1 TYR A1092      -9.591  21.736  -8.569  1.00 27.64           C  
ANISOU 3256  CD1 TYR A1092     3334   3636   3531    347      3    386
ATOM   3257  CD2 TYR A1092      -7.823  21.254 -10.192  1.00 25.28           C  
ANISOU 3257  CD2 TYR A1092     3026   3323   3258    324     30    330
ATOM   3258  CE1 TYR A1092      -8.643  22.351  -7.722  1.00 27.61           C  
ANISOU 3258  CE1 TYR A1092     3329   3712   3448    388     44    435
ATOM   3259  CE2 TYR A1092      -6.872  21.849  -9.335  1.00 25.84           C  
ANISOU 3259  CE2 TYR A1092     3083   3465   3268    366     68    368
ATOM   3260  CZ  TYR A1092      -7.286  22.406  -8.103  1.00 31.24           C  
ANISOU 3260  CZ  TYR A1092     3773   4203   3895    397     83    423
ATOM   3261  OH  TYR A1092      -6.385  23.017  -7.285  1.00 30.99           O  
ANISOU 3261  OH  TYR A1092     3725   4255   3793    439    140    472
ATOM   3262  H   TYR A1092     -11.687  20.041 -12.712  1.00  0.00           H  
ATOM   3263  HA  TYR A1092     -11.803  22.086 -10.744  1.00  0.00           H  
ATOM   3264  HB2 TYR A1092     -10.838  19.914 -10.229  1.00  0.00           H  
ATOM   3265  HB3 TYR A1092      -9.695  20.020 -11.515  1.00  0.00           H  
ATOM   3266  HD1 TYR A1092     -10.631  21.719  -8.279  1.00  0.00           H  
ATOM   3267  HD2 TYR A1092      -7.508  20.856 -11.145  1.00  0.00           H  
ATOM   3268  HE1 TYR A1092      -8.956  22.802  -6.793  1.00  0.00           H  
ATOM   3269  HE2 TYR A1092      -5.835  21.881  -9.634  1.00  0.00           H  
ATOM   3270  HH  TYR A1092      -5.658  23.404  -7.784  1.00  0.00           H  
ATOM   3271  N   GLU A1093      -9.709  22.667 -13.292  1.00 24.82           N  
ANISOU 3271  N   GLU A1093     3012   3151   3268    312    -73    184
ATOM   3272  CA  GLU A1093      -8.985  23.712 -14.037  1.00 23.87           C  
ANISOU 3272  CA  GLU A1093     2904   3040   3126    351    -94    145
ATOM   3273  C   GLU A1093      -9.939  24.856 -14.470  1.00 29.02           C  
ANISOU 3273  C   GLU A1093     3571   3664   3792    387   -162     78
ATOM   3274  O   GLU A1093      -9.508  26.004 -14.412  1.00 29.63           O  
ANISOU 3274  O   GLU A1093     3660   3780   3818    455   -189     32
ATOM   3275  CB  GLU A1093      -8.261  23.130 -15.270  1.00 24.44           C  
ANISOU 3275  CB  GLU A1093     2977   3070   3240    309    -86    155
ATOM   3276  CG  GLU A1093      -7.001  22.309 -14.939  1.00 27.04           C  
ANISOU 3276  CG  GLU A1093     3291   3424   3560    286    -43    201
ATOM   3277  CD  GLU A1093      -6.312  21.829 -16.216  1.00 39.48           C  
ANISOU 3277  CD  GLU A1093     4878   4963   5159    264    -60    201
ATOM   3278  OE1 GLU A1093      -6.813  20.855 -16.820  1.00 26.77           O  
ANISOU 3278  OE1 GLU A1093     3286   3316   3568    213    -56    217
ATOM   3279  OE2 GLU A1093      -5.303  22.468 -16.588  1.00 32.38           O1-
ANISOU 3279  OE2 GLU A1093     3974   4071   4259    303    -83    182
ATOM   3280  H   GLU A1093      -9.757  21.762 -13.739  1.00  0.00           H  
ATOM   3281  HA  GLU A1093      -8.227  24.138 -13.379  1.00  0.00           H  
ATOM   3282  HB2 GLU A1093      -8.948  22.525 -15.861  1.00  0.00           H  
ATOM   3283  HB3 GLU A1093      -7.959  23.948 -15.928  1.00  0.00           H  
ATOM   3284  HG2 GLU A1093      -6.306  22.917 -14.358  1.00  0.00           H  
ATOM   3285  HG3 GLU A1093      -7.238  21.450 -14.315  1.00  0.00           H  
ATOM   3286  N   LEU A1094     -11.208  24.570 -14.838  1.00 26.56           N  
ANISOU 3286  N   LEU A1094     3250   3284   3556    346   -191     67
ATOM   3287  CA  LEU A1094     -12.177  25.579 -15.310  1.00 27.12           C  
ANISOU 3287  CA  LEU A1094     3322   3308   3676    371   -271      2
ATOM   3288  C   LEU A1094     -12.637  26.469 -14.122  1.00 29.23           C  
ANISOU 3288  C   LEU A1094     3603   3626   3875    439   -318    -38
ATOM   3289  O   LEU A1094     -12.693  27.686 -14.299  1.00 30.58           O  
ANISOU 3289  O   LEU A1094     3794   3804   4021    502   -381   -111
ATOM   3290  CB  LEU A1094     -13.407  24.918 -15.993  1.00 27.75           C  
ANISOU 3290  CB  LEU A1094     3370   3306   3867    307   -279     13
ATOM   3291  CG  LEU A1094     -13.167  24.086 -17.287  1.00 33.45           C  
ANISOU 3291  CG  LEU A1094     4086   3983   4642    238   -228     62
ATOM   3292  CD1 LEU A1094     -14.408  24.106 -18.200  1.00 34.25           C  
ANISOU 3292  CD1 LEU A1094     4151   4000   4861    194   -250     60
ATOM   3293  CD2 LEU A1094     -11.896  24.454 -18.081  1.00 37.20           C  
ANISOU 3293  CD2 LEU A1094     4588   4460   5088    253   -231     67
ATOM   3294  H   LEU A1094     -11.513  23.606 -14.862  1.00  0.00           H  
ATOM   3295  HA  LEU A1094     -11.685  26.228 -16.038  1.00  0.00           H  
ATOM   3296  HB2 LEU A1094     -13.948  24.295 -15.277  1.00  0.00           H  
ATOM   3297  HB3 LEU A1094     -14.107  25.718 -16.240  1.00  0.00           H  
ATOM   3298  HG  LEU A1094     -13.050  23.050 -16.979  1.00  0.00           H  
ATOM   3299 HD11 LEU A1094     -14.284  23.448 -19.061  1.00  0.00           H  
ATOM   3300 HD12 LEU A1094     -15.300  23.774 -17.665  1.00  0.00           H  
ATOM   3301 HD13 LEU A1094     -14.604  25.110 -18.578  1.00  0.00           H  
ATOM   3302 HD21 LEU A1094     -11.800  23.838 -18.975  1.00  0.00           H  
ATOM   3303 HD22 LEU A1094     -11.904  25.499 -18.388  1.00  0.00           H  
ATOM   3304 HD23 LEU A1094     -10.990  24.288 -17.499  1.00  0.00           H  
ATOM   3305  N   LEU A1095     -12.903  25.876 -12.938  1.00 26.35           N  
ANISOU 3305  N   LEU A1095     3236   3301   3476    433   -292      9
ATOM   3306  CA  LEU A1095     -13.382  26.569 -11.726  1.00 28.85           C  
ANISOU 3306  CA  LEU A1095     3576   3675   3711    496   -337     -5
ATOM   3307  C   LEU A1095     -12.228  27.332 -11.005  1.00 32.34           C  
ANISOU 3307  C   LEU A1095     4053   4217   4016    571   -312    -11
ATOM   3308  O   LEU A1095     -12.542  28.279 -10.283  1.00 33.48           O  
ANISOU 3308  O   LEU A1095     4232   4419   4069    641   -360    -43
ATOM   3309  CB  LEU A1095     -14.055  25.547 -10.761  1.00 29.95           C  
ANISOU 3309  CB  LEU A1095     3699   3818   3863    467   -318     63
ATOM   3310  CG  LEU A1095     -15.566  25.257 -10.978  1.00 37.01           C  
ANISOU 3310  CG  LEU A1095     4561   4640   4860    444   -383     42
ATOM   3311  CD1 LEU A1095     -16.458  26.510 -10.926  1.00 41.99           C  
ANISOU 3311  CD1 LEU A1095     5209   5260   5487    502   -501    -41
ATOM   3312  CD2 LEU A1095     -15.874  24.408 -12.220  1.00 37.43           C  
ANISOU 3312  CD2 LEU A1095     4569   4615   5040    370   -347     42
ATOM   3313  H   LEU A1095     -12.826  24.870 -12.868  1.00  0.00           H  
ATOM   3314  HA  LEU A1095     -14.110  27.327 -12.017  1.00  0.00           H  
ATOM   3315  HB2 LEU A1095     -13.503  24.605 -10.771  1.00  0.00           H  
ATOM   3316  HB3 LEU A1095     -13.972  25.905  -9.734  1.00  0.00           H  
ATOM   3317  HG  LEU A1095     -15.871  24.644 -10.131  1.00  0.00           H  
ATOM   3318 HD11 LEU A1095     -17.509  26.224 -10.891  1.00  0.00           H  
ATOM   3319 HD12 LEU A1095     -16.259  27.105 -10.036  1.00  0.00           H  
ATOM   3320 HD13 LEU A1095     -16.327  27.150 -11.800  1.00  0.00           H  
ATOM   3321 HD21 LEU A1095     -16.948  24.257 -12.340  1.00  0.00           H  
ATOM   3322 HD22 LEU A1095     -15.500  24.865 -13.135  1.00  0.00           H  
ATOM   3323 HD23 LEU A1095     -15.435  23.418 -12.121  1.00  0.00           H  
ATOM   3324  N   THR A1096     -10.942  26.977 -11.219  1.00 28.49           N  
ANISOU 3324  N   THR A1096     3556   3755   3512    561   -238     16
ATOM   3325  CA  THR A1096      -9.764  27.746 -10.749  1.00 28.46           C  
ANISOU 3325  CA  THR A1096     3568   3848   3399    631   -196      9
ATOM   3326  C   THR A1096      -9.347  28.828 -11.797  1.00 34.09           C  
ANISOU 3326  C   THR A1096     4288   4539   4126    680   -240    -93
ATOM   3327  O   THR A1096      -8.455  29.621 -11.487  1.00 34.31           O  
ANISOU 3327  O   THR A1096     4321   4642   4075    749   -207   -123
ATOM   3328  CB  THR A1096      -8.513  26.839 -10.500  1.00 31.93           C  
ANISOU 3328  CB  THR A1096     3972   4321   3838    593    -95     99
ATOM   3329  OG1 THR A1096      -8.145  26.086 -11.639  1.00 28.23           O  
ANISOU 3329  OG1 THR A1096     3479   3779   3467    537    -91     95
ATOM   3330  CG2 THR A1096      -8.692  25.853  -9.334  1.00 33.74           C  
ANISOU 3330  CG2 THR A1096     4190   4564   4066    551    -55    200
ATOM   3331  H   THR A1096     -10.746  26.195 -11.828  1.00  0.00           H  
ATOM   3332  HA  THR A1096      -9.996  28.261  -9.816  1.00  0.00           H  
ATOM   3333  HB  THR A1096      -7.653  27.464 -10.249  1.00  0.00           H  
ATOM   3334  HG1 THR A1096      -8.755  25.344 -11.712  1.00  0.00           H  
ATOM   3335 HG21 THR A1096      -7.803  25.238  -9.186  1.00  0.00           H  
ATOM   3336 HG22 THR A1096      -8.888  26.376  -8.401  1.00  0.00           H  
ATOM   3337 HG23 THR A1096      -9.527  25.179  -9.501  1.00  0.00           H  
ATOM   3338  N   HIS A1097      -9.955  28.839 -13.007  1.00 31.69           N  
ANISOU 3338  N   HIS A1097     3977   4128   3936    645   -312   -143
ATOM   3339  CA  HIS A1097      -9.710  29.748 -14.150  1.00 31.97           C  
ANISOU 3339  CA  HIS A1097     4012   4104   4033    674   -371   -230
ATOM   3340  C   HIS A1097      -8.343  29.451 -14.831  1.00 33.69           C  
ANISOU 3340  C   HIS A1097     4208   4330   4262    667   -309   -200
ATOM   3341  O   HIS A1097      -7.819  30.319 -15.529  1.00 33.12           O  
ANISOU 3341  O   HIS A1097     4134   4259   4190    729   -333   -272
ATOM   3342  CB  HIS A1097      -9.949  31.241 -13.790  1.00 35.14           C  
ANISOU 3342  CB  HIS A1097     4446   4542   4365    780   -448   -349
ATOM   3343  CG  HIS A1097     -11.379  31.575 -13.447  1.00 40.55           C  
ANISOU 3343  CG  HIS A1097     5148   5196   5062    786   -540   -390
ATOM   3344  ND1 HIS A1097     -11.930  31.341 -12.182  1.00 43.74           N  
ANISOU 3344  ND1 HIS A1097     5574   5677   5367    800   -526   -345
ATOM   3345  CD2 HIS A1097     -12.348  32.122 -14.261  1.00 43.94           C  
ANISOU 3345  CD2 HIS A1097     5566   5518   5609    777   -653   -465
ATOM   3346  CE1 HIS A1097     -13.189  31.745 -12.278  1.00 44.01           C  
ANISOU 3346  CE1 HIS A1097     5612   5651   5456    804   -637   -401
ATOM   3347  NE2 HIS A1097     -13.489  32.223 -13.486  1.00 44.57           N  
ANISOU 3347  NE2 HIS A1097     5660   5610   5664    789   -715   -477
ATOM   3348  H   HIS A1097     -10.656  28.133 -13.182  1.00  0.00           H  
ATOM   3349  HA  HIS A1097     -10.448  29.467 -14.903  1.00  0.00           H  
ATOM   3350  HB2 HIS A1097      -9.317  31.556 -12.961  1.00  0.00           H  
ATOM   3351  HB3 HIS A1097      -9.669  31.882 -14.627  1.00  0.00           H  
ATOM   3352  HD2 HIS A1097     -12.315  32.430 -15.296  1.00  0.00           H  
ATOM   3353  HE1 HIS A1097     -13.896  31.687 -11.464  1.00  0.00           H  
ATOM   3354  HE2 HIS A1097     -14.395  32.562 -13.789  1.00  0.00           H  
ATOM   3355  N   CYS A1098      -7.774  28.250 -14.608  1.00 28.70           N  
ANISOU 3355  N   CYS A1098     3555   3700   3648    594   -238   -101
ATOM   3356  CA  CYS A1098      -6.530  27.710 -15.180  1.00 27.70           C  
ANISOU 3356  CA  CYS A1098     3404   3582   3540    577   -187    -60
ATOM   3357  C   CYS A1098      -5.298  28.436 -14.574  1.00 30.22           C  
ANISOU 3357  C   CYS A1098     3705   3991   3786    657   -143    -87
ATOM   3358  O   CYS A1098      -4.281  28.576 -15.258  1.00 27.75           O  
ANISOU 3358  O   CYS A1098     3368   3665   3512    679   -142   -108
ATOM   3359  CB  CYS A1098      -6.517  27.619 -16.723  1.00 27.86           C  
ANISOU 3359  CB  CYS A1098     3423   3502   3662    541   -237    -70
ATOM   3360  SG  CYS A1098      -7.899  26.605 -17.330  1.00 31.27           S  
ANISOU 3360  SG  CYS A1098     3864   3853   4164    436   -242     -7
ATOM   3361  H   CYS A1098      -8.271  27.606 -14.007  1.00  0.00           H  
ATOM   3362  HA  CYS A1098      -6.470  26.688 -14.808  1.00  0.00           H  
ATOM   3363  HB2 CYS A1098      -6.571  28.604 -17.183  1.00  0.00           H  
ATOM   3364  HB3 CYS A1098      -5.587  27.157 -17.057  1.00  0.00           H  
ATOM   3365  HG  CYS A1098      -8.092  27.293 -18.459  1.00  0.00           H  
ATOM   3366  N   ASP A1099      -5.396  28.863 -13.295  1.00 28.20           N  
ANISOU 3366  N   ASP A1099     3459   3829   3425    703   -103    -80
ATOM   3367  CA  ASP A1099      -4.358  29.536 -12.500  1.00 29.09           C  
ANISOU 3367  CA  ASP A1099     3552   4051   3449    781    -34    -91
ATOM   3368  C   ASP A1099      -3.219  28.505 -12.277  1.00 32.04           C  
ANISOU 3368  C   ASP A1099     3868   4442   3866    733     47      2
ATOM   3369  O   ASP A1099      -3.471  27.411 -11.768  1.00 29.80           O  
ANISOU 3369  O   ASP A1099     3573   4153   3595    665     81     94
ATOM   3370  CB  ASP A1099      -4.972  30.082 -11.178  1.00 31.01           C  
ANISOU 3370  CB  ASP A1099     3830   4395   3558    830     -7    -75
ATOM   3371  CG  ASP A1099      -4.042  30.795 -10.181  1.00 42.86           C  
ANISOU 3371  CG  ASP A1099     5321   6028   4938    924     75    -90
ATOM   3372  OD1 ASP A1099      -2.818  30.874 -10.426  1.00 44.82           O  
ANISOU 3372  OD1 ASP A1099     5512   6294   5222    939    134    -90
ATOM   3373  OD2 ASP A1099      -4.592  31.261  -9.160  1.00 55.40           O1-
ANISOU 3373  OD2 ASP A1099     6955   7704   6391    986     80   -100
ATOM   3374  H   ASP A1099      -6.273  28.724 -12.815  1.00  0.00           H  
ATOM   3375  HA  ASP A1099      -3.988  30.381 -13.084  1.00  0.00           H  
ATOM   3376  HB2 ASP A1099      -5.772  30.781 -11.419  1.00  0.00           H  
ATOM   3377  HB3 ASP A1099      -5.460  29.269 -10.640  1.00  0.00           H  
ATOM   3378  N   SER A1100      -1.990  28.898 -12.662  1.00 30.26           N  
ANISOU 3378  N   SER A1100     3597   4223   3679    769     67    -29
ATOM   3379  CA  SER A1100      -0.757  28.092 -12.625  1.00 30.30           C  
ANISOU 3379  CA  SER A1100     3534   4231   3748    726    124     46
ATOM   3380  C   SER A1100      -0.342  27.714 -11.176  1.00 34.31           C  
ANISOU 3380  C   SER A1100     4001   4832   4203    720    229    141
ATOM   3381  O   SER A1100       0.234  26.640 -11.003  1.00 34.07           O  
ANISOU 3381  O   SER A1100     3928   4776   4242    649    254    225
ATOM   3382  CB  SER A1100       0.377  28.828 -13.381  1.00 35.14           C  
ANISOU 3382  CB  SER A1100     4098   4828   4426    775    113    -13
ATOM   3383  OG  SER A1100       0.741  30.060 -12.781  1.00 49.21           O  
ANISOU 3383  OG  SER A1100     5863   6702   6133    881    161    -82
ATOM   3384  H   SER A1100      -1.885  29.818 -13.070  1.00  0.00           H  
ATOM   3385  HA  SER A1100      -0.958  27.165 -13.166  1.00  0.00           H  
ATOM   3386  HB2 SER A1100       1.265  28.198 -13.439  1.00  0.00           H  
ATOM   3387  HB3 SER A1100       0.074  29.024 -14.410  1.00  0.00           H  
ATOM   3388  HG  SER A1100       1.445  30.461 -13.297  1.00  0.00           H  
ATOM   3389  N   SER A1101      -0.681  28.543 -10.165  1.00 31.40           N  
ANISOU 3389  N   SER A1101     3651   4569   3711    793    283    130
ATOM   3390  CA  SER A1101      -0.434  28.279  -8.734  1.00 31.93           C  
ANISOU 3390  CA  SER A1101     3688   4733   3713    790    390    240
ATOM   3391  C   SER A1101      -1.472  27.268  -8.163  1.00 35.91           C  
ANISOU 3391  C   SER A1101     4227   5196   4222    711    366    330
ATOM   3392  O   SER A1101      -1.157  26.620  -7.165  1.00 36.89           O  
ANISOU 3392  O   SER A1101     4315   5360   4340    680    439    446
ATOM   3393  CB  SER A1101      -0.449  29.610  -7.937  1.00 36.50           C  
ANISOU 3393  CB  SER A1101     4292   5445   4132    899    451    202
ATOM   3394  OG  SER A1101      -1.721  30.226  -7.834  1.00 42.36           O  
ANISOU 3394  OG  SER A1101     5129   6193   4773    930    378    152
ATOM   3395  H   SER A1101      -1.175  29.400 -10.381  1.00  0.00           H  
ATOM   3396  HA  SER A1101       0.563  27.844  -8.630  1.00  0.00           H  
ATOM   3397  HB2 SER A1101      -0.086  29.433  -6.923  1.00  0.00           H  
ATOM   3398  HB3 SER A1101       0.245  30.325  -8.382  1.00  0.00           H  
ATOM   3399  HG  SER A1101      -2.057  30.428  -8.717  1.00  0.00           H  
ATOM   3400  N   GLN A1102      -2.655  27.127  -8.795  1.00 29.85           N  
ANISOU 3400  N   GLN A1102     3519   4343   3481    680    267    279
ATOM   3401  CA  GLN A1102      -3.730  26.195  -8.419  0.61 28.09           C  
ANISOU 3401  CA  GLN A1102     3324   4070   3280    614    236    341
ATOM   3402  C   GLN A1102      -3.738  24.958  -9.363  1.00 29.55           C  
ANISOU 3402  C   GLN A1102     3491   4143   3593    527    192    344
[truncated: 150,828 more chars]
