# Supplementary material for: An Improved Free Energy Perturbation FEP+ Sampling Protocol for Flexible Ligand-Binding Domains
Source: Sci Rep. 2019 Nov 14;9:16829. doi: 10.1038/s41598-019-53133-1 (PMC6856381; doi:10.1038/s41598-019-53133-1)
Supplement: Supplementary file 2 — Dataset 1 [file 41598_2019_53133_MOESM2_ESM.zip › THR.pdb]

REMARK   4      COMPLIES WITH FORMAT V. 3.0, 1-DEC-2006
REMARK 888
REMARK 888 WRITTEN BY MAESTRO (A PRODUCT OF SCHRODINGER, LLC)
TITLE     THR_new2 - preprocessed
REMARK 250  TEMPERATURE           (KELVIN) : NULL
REMARK 250  PH                             : NULL
HELIX    1   1 ARG    123  LEU    129  1
HELIX    2   2 ARG    170  CYS    173  1
HELIX    3   3 LYS    247  PHE    257  1
TURN     1   1 ILE     1  GLY     4
TURN     2   2 ALA     7  TRP    14
TURN     3   3 LYS    21  GLN    24
TURN     4   4 ILE    33  ARG    36
TURN     5   5 ALA    41  LEU    45
TURN     6   6 PRO    48  ASP    51
TURN     7   7 PHE    54  ASP    58
TURN     8   8 GLY    64  GLU    76
TURN     9   9 HIS    87  ILE   100
TURN    10  10 LYS   106  ASP   122
TURN    11  11 LEU   130  LYS   135
TURN    12  12 TRP   141  SER   158
TURN    13  13 PRO   166  GLU   169
TURN    14  14 LYS   174  ASN   184
TURN    15  15 GLY   189  PHE   209
TURN    16  16 SER   213  ARG   218
TURN    17  17 GLY   228  TYR   237
TURN    18  18 VAL   243  LEU   246
TURN    19  19 GLY   258  GLY   258
SHEET    1   1 1 SER     5  ASP     6  0
SHEET    1   2 1 GLN    15  ARG    20  0
SHEET    1   3 1 GLU    25  LEU    32  0
SHEET    1   4 1 TRP    37  THR    40  0
SHEET    1   5 1 LEU    46  TYR    47  0
SHEET    1   6 1 LYS    52  ASN    53  0
SHEET    1   7 1 LEU    59  ILE    63  0
SHEET    1   8 1 LYS    77  ILE    86  0
SHEET    1   9 1 ALA   101  LEU   105  0
SHEET    1  10 1 GLY   136  GLY   140  0
SHEET    1  11 1 VAL   159  LEU   165  0
SHEET    1  12 1 MET   185  ALA   188  0
SHEET    1  13 1 VAL   210  LYS   212  0
SHEET    1  14 1 TRP   219  TRP   227  0
SHEET    1  15 1 GLY   238  HIS   242  0
SEQRES   1    258  ILE VAL GLU GLY SER ASP ALA GLU ILE GLY MET SER PRO
SEQRES   2    258  TRP GLN VAL MET LEU PHE ARG LYS SER PRO GLN GLU LEU
SEQRES   3    258  LEU CYS GLY ALA SER LEU ILE SER ASP ARG TRP VAL LEU
SEQRES   4    258  THR ALA ALA HIS CYS LEU LEU TYR PRO PRO TRP ASP LYS
SEQRES   5    258  ASN PHE THR GLU ASN ASP LEU LEU VAL ARG ILE GLY LYS
SEQRES   6    258  HIS SER ARG THR ARG TYR GLU ARG ASN ILE GLU LYS ILE
SEQRES   7    258  SER MET LEU GLU LYS ILE TYR ILE HIS PRO ARG TYR ASN
SEQRES   8    258  TRP ARG GLU ASN LEU ASP ARG ASP ILE ALA LEU MET LYS
SEQRES   9    258  LEU LYS LYS PRO VAL ALA PHE SER ASP TYR ILE HIS PRO
SEQRES  10    258  VAL CYS LEU PRO ASP ARG GLU THR ALA ALA SER LEU LEU
SEQRES  11    258  GLN ALA GLY TYR LYS GLY ARG VAL THR GLY TRP GLY ASN
SEQRES  12    258  LEU LYS GLU THR TRP THR ALA ASN VAL GLY LYS GLY GLN
SEQRES  13    258  PRO SER VAL LEU GLN VAL VAL ASN LEU PRO ILE VAL GLU
SEQRES  14    258  ARG PRO VAL CYS LYS ASP SER THR ARG ILE ARG ILE THR
SEQRES  15    258  ASP ASN MET PHE CYS ALA GLY TYR LYS PRO ASP GLU GLY
SEQRES  16    258  LYS ARG GLY ASP ALA CYS GLU GLY ASP SER GLY GLY PRO
SEQRES  17    258  PHE VAL MET LYS SER PRO PHE ASN ASN ARG TRP TYR GLN
SEQRES  18    258  MET GLY ILE VAL SER TRP GLY GLU GLY CYS ASP ARG ASP
SEQRES  19    258  GLY LYS TYR GLY PHE TYR THR HIS VAL PHE ARG LEU LYS
SEQRES  20    258  LYS TRP ILE GLN LYS VAL ILE ASP GLN PHE GLY
SSBOND   1 CYS     28    CYS     44                          1555   1555  2.05
SSBOND   2 CYS    173    CYS    187                          1555   1555  2.03
SSBOND   3 CYS    201    CYS    231                          1555   1555  2.02
MODEL        1
ATOM      1  N   ILE     1       5.060  -8.354  17.881  1.00  0.48           N1+
ATOM      2  CA  ILE     1       4.408  -8.018  19.163  1.00  0.48           C  
ATOM      3  C   ILE     1       3.326  -9.031  19.455  1.00  0.48           C  
ATOM      4  O   ILE     1       2.519  -9.278  18.517  1.00  0.48           O  
ATOM      5  CB  ILE     1       3.819  -6.596  19.063  1.00  0.48           C  
ATOM      6  CG1 ILE     1       4.907  -5.548  18.753  1.00  0.48           C  
ATOM      7  CG2 ILE     1       2.990  -6.232  20.299  1.00  0.48           C  
ATOM      8  CD1 ILE     1       5.827  -5.212  19.925  1.00  0.48           C  
ATOM      9  H1  ILE     1       5.450  -9.284  17.935  1.00  0.00           H  
ATOM     10  H2  ILE     1       4.379  -8.318  17.136  1.00  0.00           H  
ATOM     11  H3  ILE     1       5.798  -7.690  17.694  1.00  0.00           H  
ATOM     12  HA  ILE     1       5.150  -8.044  19.961  1.00  0.00           H  
ATOM     13  HB  ILE     1       3.134  -6.598  18.215  1.00  0.00           H  
ATOM     14 HG13 ILE     1       4.435  -4.634  18.391  1.00  0.00           H  
ATOM     15 HG12 ILE     1       5.507  -5.890  17.910  1.00  0.00           H  
ATOM     16 HG21 ILE     1       2.594  -5.223  20.187  1.00  0.00           H  
ATOM     17 HG22 ILE     1       2.165  -6.936  20.404  1.00  0.00           H  
ATOM     18 HG23 ILE     1       3.621  -6.278  21.187  1.00  0.00           H  
ATOM     19 HD11 ILE     1       6.558  -4.467  19.611  1.00  0.00           H  
ATOM     20 HD12 ILE     1       5.235  -4.815  20.750  1.00  0.00           H  
ATOM     21 HD13 ILE     1       6.345  -6.114  20.251  1.00  0.00           H  
ATOM     22  N   VAL     2       3.293  -9.612  20.627  1.00  0.52           N  
ATOM     23  CA  VAL     2       2.274 -10.571  21.021  0.06  0.52           C  
ATOM     24  C   VAL     2       1.224  -9.871  21.882  1.00  0.52           C  
ATOM     25  O   VAL     2       1.577  -9.117  22.795  1.00  0.52           O  
ATOM     26  CB  VAL     2       2.856 -11.762  21.801  0.06  0.52           C  
ATOM     27  CG1 VAL     2       3.773 -11.280  22.917  0.06  0.52           C  
ATOM     28  CG2 VAL     2       1.736 -12.631  22.362  0.06  0.52           C  
ATOM     29  H   VAL     2       4.002  -9.401  21.315  1.00  0.00           H  
ATOM     30  HA  VAL     2       1.788 -10.950  20.122  1.00  0.00           H  
ATOM     31  HB  VAL     2       3.445 -12.367  21.112  1.00  0.00           H  
ATOM     32 HG11 VAL     2       4.173 -12.139  23.455  1.00  0.00           H  
ATOM     33 HG12 VAL     2       4.594 -10.704  22.490  1.00  0.00           H  
ATOM     34 HG13 VAL     2       3.209 -10.651  23.606  1.00  0.00           H  
ATOM     35 HG21 VAL     2       2.166 -13.469  22.911  1.00  0.00           H  
ATOM     36 HG22 VAL     2       1.116 -12.037  23.034  1.00  0.00           H  
ATOM     37 HG23 VAL     2       1.124 -13.009  21.543  1.00  0.00           H  
ATOM     38  N   GLU     3      -0.033 -10.130  21.574  1.00  0.06           N  
ATOM     39  CA  GLU     3      -1.177  -9.630  22.306  1.00  0.06           C  
ATOM     40  C   GLU     3      -1.228  -8.109  22.381  1.00  0.06           C  
ATOM     41  O   GLU     3      -1.699  -7.518  23.353  1.00  0.06           O  
ATOM     42  CB  GLU     3      -1.187 -10.290  23.702  1.00  0.06           C  
ATOM     43  CG  GLU     3      -1.476 -11.793  23.586  1.00  0.06           C  
ATOM     44  CD  GLU     3      -2.947 -12.138  23.483  1.00  0.06           C  
ATOM     45  OE1 GLU     3      -3.826 -11.354  23.910  1.00  0.06           O  
ATOM     46  OE2 GLU     3      -3.257 -13.240  22.954  1.00  0.06           O1-
ATOM     47  H   GLU     3      -0.248 -10.714  20.779  1.00  0.00           H  
ATOM     48  HA  GLU     3      -2.072  -9.962  21.781  1.00  0.00           H  
ATOM     49  HB3 GLU     3      -1.952  -9.820  24.320  1.00  0.00           H  
ATOM     50  HB2 GLU     3      -0.219 -10.142  24.180  1.00  0.00           H  
ATOM     51  HG3 GLU     3      -1.043 -12.311  24.441  1.00  0.00           H  
ATOM     52  HG2 GLU     3      -0.949 -12.196  22.721  1.00  0.00           H  
ATOM     53  N   GLY     4      -0.761  -7.495  21.293  1.00  0.05           N  
ATOM     54  CA  GLY     4      -0.875  -6.053  21.085  1.00  0.05           C  
ATOM     55  C   GLY     4      -2.071  -5.763  20.186  1.00  0.05           C  
ATOM     56  O   GLY     4      -2.963  -6.607  19.995  1.00  0.05           O  
ATOM     57  H   GLY     4      -0.305  -8.030  20.568  1.00  0.00           H  
ATOM     58  HA3 GLY     4       0.034  -5.682  20.611  1.00  0.00           H  
ATOM     59  HA2 GLY     4      -1.014  -5.557  22.046  1.00  0.00           H  
ATOM     60  N   SER     5      -2.082  -4.558  19.646  1.00  0.00           N  
ATOM     61  CA  SER     5      -3.153  -4.081  18.783  0.54  0.00           C  
ATOM     62  C   SER     5      -2.579  -3.341  17.585  1.00  0.00           C  
ATOM     63  O   SER     5      -1.443  -2.926  17.615  1.00  0.00           O  
ATOM     64  CB  SER     5      -4.101  -3.131  19.512  0.54  0.00           C  
ATOM     65  OG  SER     5      -4.721  -3.763  20.606  0.54  0.00           O  
ATOM     66  H   SER     5      -1.322  -3.917  19.825  1.00  0.00           H  
ATOM     67  HA  SER     5      -3.723  -4.938  18.425  1.00  0.00           H  
ATOM     68  HB3 SER     5      -4.863  -2.776  18.818  1.00  0.00           H  
ATOM     69  HB2 SER     5      -3.545  -2.262  19.863  1.00  0.00           H  
ATOM     70  HG  SER     5      -5.309  -3.143  21.043  1.00  0.00           H  
ATOM     71  N   ASP     6      -3.381  -3.160  16.543  1.00  0.03           N  
ATOM     72  CA  ASP     6      -2.954  -2.325  15.450  1.00  0.03           C  
ATOM     73  C   ASP     6      -2.683  -0.911  15.897  1.00  0.03           C  
ATOM     74  O   ASP     6      -3.517  -0.340  16.603  1.00  0.03           O  
ATOM     75  CB  ASP     6      -4.079  -2.258  14.418  1.00  0.03           C  
ATOM     76  CG  ASP     6      -4.278  -3.569  13.692  1.00  0.03           C  
ATOM     77  OD1 ASP     6      -3.580  -4.553  13.914  1.00  0.03           O  
ATOM     78  OD2 ASP     6      -5.217  -3.582  12.845  1.00  0.03           O1-
ATOM     79  H   ASP     6      -4.286  -3.607  16.519  1.00  0.00           H  
ATOM     80  HA  ASP     6      -2.058  -2.745  14.993  1.00  0.00           H  
ATOM     81  HB3 ASP     6      -3.861  -1.473  13.694  1.00  0.00           H  
ATOM     82  HB2 ASP     6      -5.008  -1.973  14.912  1.00  0.00           H  
ATOM     83  N   ALA     7      -1.564  -0.353  15.476  1.00  0.00           N  
ATOM     84  CA  ALA     7      -1.334   1.053  15.798  1.00  0.00           C  
ATOM     85  C   ALA     7      -2.353   1.933  15.106  1.00  0.00           C  
ATOM     86  O   ALA     7      -2.889   1.588  14.044  1.00  0.00           O  
ATOM     87  CB  ALA     7       0.093   1.347  15.356  1.00  0.00           C  
ATOM     88  H   ALA     7      -0.896  -0.896  14.948  1.00  0.00           H  
ATOM     89  HA  ALA     7      -1.412   1.192  16.876  1.00  0.00           H  
ATOM     90  HB1 ALA     7       0.333   2.389  15.569  1.00  0.00           H  
ATOM     91  HB2 ALA     7       0.782   0.698  15.897  1.00  0.00           H  
ATOM     92  HB3 ALA     7       0.187   1.165  14.285  1.00  0.00           H  
ATOM     93  N   GLU     8      -2.611   3.097  15.660  1.00  0.00           N  
ATOM     94  CA  GLU     8      -3.286   4.200  14.993  1.00  0.00           C  
ATOM     95  C   GLU     8      -2.337   4.854  13.984  1.00  0.00           C  
ATOM     96  O   GLU     8      -1.121   4.805  14.094  1.00  0.00           O  
ATOM     97  CB  GLU     8      -3.806   5.205  16.025  1.00  0.00           C  
ATOM     98  CG  GLU     8      -4.998   4.656  16.810  1.00  0.00           C  
ATOM     99  CD  GLU     8      -5.350   5.535  17.993  1.00  0.00           C  
ATOM    100  OE1 GLU     8      -5.892   6.644  17.802  1.00  0.00           O  
ATOM    101  OE2 GLU     8      -5.074   5.126  19.143  1.00  0.00           O1-
ATOM    102  H   GLU     8      -2.335   3.274  16.615  1.00  0.00           H  
ATOM    103  HA  GLU     8      -4.140   3.798  14.448  1.00  0.00           H  
ATOM    104  HB3 GLU     8      -4.098   6.126  15.520  1.00  0.00           H  
ATOM    105  HB2 GLU     8      -3.004   5.462  16.717  1.00  0.00           H  
ATOM    106  HG3 GLU     8      -4.768   3.650  17.161  1.00  0.00           H  
ATOM    107  HG2 GLU     8      -5.861   4.575  16.149  1.00  0.00           H  
ATOM    108  N   ILE     9      -2.920   5.471  12.946  1.00  0.00           N  
ATOM    109  CA  ILE     9      -2.088   6.199  11.976  1.00  0.00           C  
ATOM    110  C   ILE     9      -1.370   7.349  12.682  1.00  0.00           C  
ATOM    111  O   ILE     9      -2.004   8.097  13.452  1.00  0.00           O  
ATOM    112  CB  ILE     9      -2.966   6.726  10.819  1.00  0.00           C  
ATOM    113  CG1 ILE     9      -3.607   5.589  10.034  1.00  0.00           C  
ATOM    114  CG2 ILE     9      -2.168   7.664   9.944  1.00  0.00           C  
ATOM    115  CD1 ILE     9      -2.557   4.656   9.457  1.00  0.00           C  
ATOM    116  H   ILE     9      -3.923   5.434  12.835  1.00  0.00           H  
ATOM    117  HA  ILE     9      -1.343   5.516  11.569  1.00  0.00           H  
ATOM    118  HB  ILE     9      -3.773   7.307  11.264  1.00  0.00           H  
ATOM    119 HG13 ILE     9      -4.210   6.001   9.225  1.00  0.00           H  
ATOM    120 HG12 ILE     9      -4.272   5.026  10.689  1.00  0.00           H  
ATOM    121 HG21 ILE     9      -2.798   8.029   9.132  1.00  0.00           H  
ATOM    122 HG22 ILE     9      -1.818   8.508  10.539  1.00  0.00           H  
ATOM    123 HG23 ILE     9      -1.311   7.133   9.528  1.00  0.00           H  
ATOM    124 HD11 ILE     9      -3.047   3.855   8.903  1.00  0.00           H  
ATOM    125 HD12 ILE     9      -1.903   5.214   8.787  1.00  0.00           H  
ATOM    126 HD13 ILE     9      -1.966   4.228  10.267  1.00  0.00           H  
ATOM    127  N   GLY    10      -0.072   7.450  12.477  1.00  0.00           N  
ATOM    128  CA  GLY    10       0.734   8.491  13.081  1.00  0.00           C  
ATOM    129  C   GLY    10       0.993   8.305  14.568  1.00  0.00           C  
ATOM    130  O   GLY    10       1.470   9.225  15.208  1.00  0.00           O  
ATOM    131  H   GLY    10       0.398   6.786  11.879  1.00  0.00           H  
ATOM    132  HA3 GLY    10       0.258   9.458  12.916  1.00  0.00           H  
ATOM    133  HA2 GLY    10       1.686   8.562  12.555  1.00  0.00           H  
ATOM    134  N   MET    11       0.681   7.132  15.128  1.00  0.00           N  
ATOM    135  CA  MET    11       0.819   6.940  16.574  1.00  0.00           C  
ATOM    136  C   MET    11       2.252   6.854  17.037  1.00  0.00           C  
ATOM    137  O   MET    11       2.535   7.177  18.202  1.00  0.00           O  
ATOM    138  CB  MET    11       0.052   5.648  16.901  1.00  0.00           C  
ATOM    139  CG  MET    11      -0.096   5.387  18.407  1.00  0.00           C  
ATOM    140  SD  MET    11      -0.792   3.718  18.645  1.00  0.00           S  
ATOM    141  CE  MET    11      -1.755   3.914  20.126  1.00  0.00           C  
ATOM    142  H   MET    11       0.348   6.371  14.554  1.00  0.00           H  
ATOM    143  HA  MET    11       0.336   7.773  17.085  1.00  0.00           H  
ATOM    144  HB3 MET    11       0.555   4.801  16.435  1.00  0.00           H  
ATOM    145  HB2 MET    11      -0.936   5.688  16.442  1.00  0.00           H  
ATOM    146  HG3 MET    11      -0.770   6.126  18.839  1.00  0.00           H  
ATOM    147  HG2 MET    11       0.883   5.443  18.883  1.00  0.00           H  
ATOM    148  HE1 MET    11      -2.231   2.967  20.378  1.00  0.00           H  
ATOM    149  HE2 MET    11      -1.105   4.223  20.945  1.00  0.00           H  
ATOM    150  HE3 MET    11      -2.520   4.673  19.965  1.00  0.00           H  
ATOM    151  N   SER    12       3.149   6.401  16.150  1.00  0.00           N  
ATOM    152  CA  SER    12       4.558   6.212  16.509  0.33  0.00           C  
ATOM    153  C   SER    12       5.430   6.683  15.340  1.00  0.00           C  
ATOM    154  O   SER    12       6.050   5.872  14.667  1.00  0.00           O  
ATOM    155  CB  SER    12       4.863   4.761  16.865  0.33  0.00           C  
ATOM    156  OG  SER    12       4.154   4.299  17.998  0.33  0.00           O  
ATOM    157  H   SER    12       2.860   6.181  15.208  1.00  0.00           H  
ATOM    158  HA  SER    12       4.779   6.834  17.377  1.00  0.00           H  
ATOM    159  HB3 SER    12       5.933   4.648  17.037  1.00  0.00           H  
ATOM    160  HB2 SER    12       4.635   4.123  16.011  1.00  0.00           H  
ATOM    161  HG  SER    12       4.387   3.384  18.171  1.00  0.00           H  
ATOM    162  N   PRO    13       5.448   7.996  15.114  1.00  0.00           N  
ATOM    163  CA  PRO    13       6.053   8.540  13.864  1.00  0.00           C  
ATOM    164  C   PRO    13       7.572   8.457  13.847  1.00  0.00           C  
ATOM    165  O   PRO    13       8.189   8.752  12.797  1.00  0.00           O  
ATOM    166  CD  PRO    13       4.827   9.038  15.979  1.00  0.00           C  
ATOM    167  CB  PRO    13       5.495   9.985  13.842  1.00  0.00           C  
ATOM    168  CG  PRO    13       5.275  10.311  15.296  1.00  0.00           C  
ATOM    169  HA  PRO    13       5.657   7.992  13.009  1.00  0.00           H  
ATOM    170  HD2 PRO    13       5.271   8.990  16.973  1.00  0.00           H  
ATOM    171  HD3 PRO    13       3.742   8.959  15.912  1.00  0.00           H  
ATOM    172  HB3 PRO    13       4.537   9.994  13.322  1.00  0.00           H  
ATOM    173  HB2 PRO    13       6.249  10.657  13.432  1.00  0.00           H  
ATOM    174  HG2 PRO    13       6.212  10.649  15.738  1.00  0.00           H  
ATOM    175  HG3 PRO    13       4.493  11.065  15.384  1.00  0.00           H  
ATOM    176  N   TRP    14       8.118   8.061  15.008  1.00  0.00           N  
ATOM    177  CA  TRP    14       9.538   7.782  15.121  1.00  0.00           C  
ATOM    178  C   TRP    14       9.856   6.324  14.804  1.00  0.00           C  
ATOM    179  O   TRP    14      11.011   5.938  14.794  1.00  0.00           O  
ATOM    180  CB  TRP    14      10.067   8.088  16.545  1.00  0.00           C  
ATOM    181  CG  TRP    14       9.018   7.774  17.601  1.00  0.00           C  
ATOM    182  CD2 TRP    14       8.126   8.700  18.201  1.00  0.00           C  
ATOM    183  CD1 TRP    14       8.749   6.538  18.157  1.00  0.00           C  
ATOM    184  NE1 TRP    14       7.720   6.668  19.085  1.00  0.00           N  
ATOM    185  CE2 TRP    14       7.324   7.995  19.120  1.00  0.00           C  
ATOM    186  CE3 TRP    14       7.922  10.094  18.028  1.00  0.00           C  
ATOM    187  CZ2 TRP    14       6.322   8.596  19.898  1.00  0.00           C  
ATOM    188  CZ3 TRP    14       6.918  10.686  18.820  1.00  0.00           C  
ATOM    189  CH2 TRP    14       6.139   9.960  19.731  1.00  0.00           C  
ATOM    190  H   TRP    14       7.538   7.951  15.827  1.00  0.00           H  
ATOM    191  HA  TRP    14      10.072   8.414  14.411  1.00  0.00           H  
ATOM    192  HB3 TRP    14      10.344   9.140  16.611  1.00  0.00           H  
ATOM    193  HB2 TRP    14      10.962   7.495  16.735  1.00  0.00           H  
ATOM    194  HD1 TRP    14       9.313   5.671  17.845  1.00  0.00           H  
ATOM    195  HE1 TRP    14       7.394   5.859  19.594  1.00  0.00           H  
ATOM    196  HE3 TRP    14       8.522  10.644  17.318  1.00  0.00           H  
ATOM    197  HZ2 TRP    14       5.739   7.999  20.584  1.00  0.00           H  
ATOM    198  HZ3 TRP    14       6.721  11.745  18.740  1.00  0.00           H  
ATOM    199  HH2 TRP    14       5.387  10.479  20.307  1.00  0.00           H  
ATOM    200  N   GLN    15       8.885   5.487  14.521  1.00  0.00           N  
ATOM    201  CA  GLN    15       9.166   4.100  14.213  1.00  0.00           C  
ATOM    202  C   GLN    15       9.918   3.912  12.912  1.00  0.00           C  
ATOM    203  O   GLN    15       9.583   4.541  11.896  1.00  0.00           O  
ATOM    204  CB  GLN    15       7.836   3.341  14.115  1.00  0.00           C  
ATOM    205  CG  GLN    15       8.109   1.823  13.993  1.00  0.00           C  
ATOM    206  CD  GLN    15       8.326   1.258  15.382  1.00  0.00           C  
ATOM    207  OE1 GLN    15       7.917   1.910  16.340  1.00  0.00           O  
ATOM    208  NE2 GLN    15       8.953   0.129  15.551  1.00  0.00           N  
ATOM    209  H   GLN    15       7.927   5.808  14.516  1.00  0.00           H  
ATOM    210  HA  GLN    15       9.755   3.673  15.024  1.00  0.00           H  
ATOM    211  HB3 GLN    15       7.287   3.683  13.238  1.00  0.00           H  
ATOM    212  HB2 GLN    15       7.242   3.532  15.009  1.00  0.00           H  
ATOM    213  HG3 GLN    15       9.004   1.662  13.392  1.00  0.00           H  
ATOM    214  HG2 GLN    15       7.250   1.335  13.533  1.00  0.00           H  
ATOM    215 HE22 GLN    15       9.091  -0.237  16.482  1.00  0.00           H  
ATOM    216 HE21 GLN    15       9.301  -0.380  14.751  1.00  0.00           H  
ATOM    217  N   VAL    16      10.968   3.071  12.961  1.00  0.00           N  
ATOM    218  CA  VAL    16      11.785   2.830  11.761  1.00  0.00           C  
ATOM    219  C   VAL    16      11.813   1.330  11.504  1.00  0.00           C  
ATOM    220  O   VAL    16      11.881   0.577  12.486  1.00  0.00           O  
ATOM    221  CB  VAL    16      13.189   3.429  11.928  1.00  0.00           C  
ATOM    222  CG1 VAL    16      14.108   3.050  10.763  1.00  0.00           C  
ATOM    223  CG2 VAL    16      13.120   4.947  12.059  1.00  0.00           C  
ATOM    224  H   VAL    16      11.199   2.601  13.825  1.00  0.00           H  
ATOM    225  HA  VAL    16      11.302   3.316  10.913  1.00  0.00           H  
ATOM    226  HB  VAL    16      13.621   3.029  12.845  1.00  0.00           H  
ATOM    227 HG11 VAL    16      15.092   3.492  10.917  1.00  0.00           H  
ATOM    228 HG12 VAL    16      14.202   1.965  10.712  1.00  0.00           H  
ATOM    229 HG13 VAL    16      13.685   3.422   9.830  1.00  0.00           H  
ATOM    230 HG21 VAL    16      14.127   5.348  12.176  1.00  0.00           H  
ATOM    231 HG22 VAL    16      12.663   5.369  11.164  1.00  0.00           H  
ATOM    232 HG23 VAL    16      12.521   5.210  12.931  1.00  0.00           H  
ATOM    233  N   MET    17      11.734   0.955  10.237  1.00  0.00           N  
ATOM    234  CA  MET    17      11.956  -0.433   9.846  1.00  0.00           C  
ATOM    235  C   MET    17      13.333  -0.559   9.232  1.00  0.00           C  
ATOM    236  O   MET    17      13.662   0.164   8.299  1.00  0.00           O  
ATOM    237  CB  MET    17      10.861  -0.891   8.849  1.00  0.00           C  
ATOM    238  CG  MET    17      11.026  -2.364   8.407  1.00  0.00           C  
ATOM    239  SD  MET    17       9.918  -2.787   7.027  1.00  0.00           S  
ATOM    240  CE  MET    17       8.331  -2.800   7.876  1.00  0.00           C  
ATOM    241  H   MET    17      11.517   1.634   9.522  1.00  0.00           H  
ATOM    242  HA  MET    17      11.908  -1.062  10.735  1.00  0.00           H  
ATOM    243  HB3 MET    17      10.878  -0.245   7.971  1.00  0.00           H  
ATOM    244  HB2 MET    17       9.879  -0.757   9.303  1.00  0.00           H  
ATOM    245  HG3 MET    17      10.820  -3.021   9.252  1.00  0.00           H  
ATOM    246  HG2 MET    17      12.060  -2.540   8.109  1.00  0.00           H  
ATOM    247  HE1 MET    17       7.541  -3.044   7.166  1.00  0.00           H  
ATOM    248  HE2 MET    17       8.349  -3.547   8.670  1.00  0.00           H  
ATOM    249  HE3 MET    17       8.141  -1.817   8.307  1.00  0.00           H  
ATOM    250  N   LEU    18      14.120  -1.492   9.779  1.00  0.00           N  
ATOM    251  CA  LEU    18      15.381  -1.819   9.118  0.55  0.00           C  
ATOM    252  C   LEU    18      15.056  -2.943   8.145  1.00  0.00           C  
ATOM    253  O   LEU    18      14.447  -3.956   8.523  1.00  0.00           O  
ATOM    254  CB  LEU    18      16.453  -2.258  10.107  0.55  0.00           C  
ATOM    255  CG  LEU    18      16.691  -1.283  11.261  0.55  0.00           C  
ATOM    256  CD1 LEU    18      17.919  -1.701  12.060  0.55  0.00           C  
ATOM    257  CD2 LEU    18      16.795   0.122  10.686  0.55  0.00           C  
ATOM    258  H   LEU    18      13.838  -1.954  10.632  1.00  0.00           H  
ATOM    259  HA  LEU    18      15.735  -0.950   8.563  1.00  0.00           H  
ATOM    260  HB3 LEU    18      17.390  -2.423   9.575  1.00  0.00           H  
ATOM    261  HB2 LEU    18      16.194  -3.237  10.509  1.00  0.00           H  
ATOM    262  HG  LEU    18      15.825  -1.318  11.922  1.00  0.00           H  
ATOM    263 HD11 LEU    18      18.077  -0.999  12.878  1.00  0.00           H  
ATOM    264 HD12 LEU    18      17.766  -2.701  12.465  1.00  0.00           H  
ATOM    265 HD13 LEU    18      18.793  -1.703  11.409  1.00  0.00           H  
ATOM    266 HD21 LEU    18      16.965   0.834  11.494  1.00  0.00           H  
ATOM    267 HD22 LEU    18      17.626   0.166   9.982  1.00  0.00           H  
ATOM    268 HD23 LEU    18      15.868   0.373  10.170  1.00  0.00           H  
ATOM    269  N   PHE    19      15.453  -2.710   6.895  1.00  0.00           N  
ATOM    270  CA  PHE    19      15.014  -3.570   5.795  1.00  0.00           C  
ATOM    271  C   PHE    19      16.209  -4.124   5.078  1.00  0.00           C  
ATOM    272  O   PHE    19      17.093  -3.353   4.700  1.00  0.00           O  
ATOM    273  CB  PHE    19      14.192  -2.664   4.879  1.00  0.00           C  
ATOM    274  CG  PHE    19      13.428  -3.475   3.837  1.00  0.00           C  
ATOM    275  CD1 PHE    19      12.340  -4.259   4.215  1.00  0.00           C  
ATOM    276  CD2 PHE    19      13.818  -3.426   2.497  1.00  0.00           C  
ATOM    277  CE1 PHE    19      11.660  -5.006   3.266  1.00  0.00           C  
ATOM    278  CE2 PHE    19      13.118  -4.171   1.560  1.00  0.00           C  
ATOM    279  CZ  PHE    19      12.039  -4.950   1.945  1.00  0.00           C  
ATOM    280  H   PHE    19      16.065  -1.931   6.696  1.00  0.00           H  
ATOM    281  HA  PHE    19      14.394  -4.382   6.176  1.00  0.00           H  
ATOM    282  HB3 PHE    19      14.854  -1.959   4.376  1.00  0.00           H  
ATOM    283  HB2 PHE    19      13.487  -2.086   5.477  1.00  0.00           H  
ATOM    284  HD1 PHE    19      12.026  -4.285   5.248  1.00  0.00           H  
ATOM    285  HD2 PHE    19      14.656  -2.813   2.201  1.00  0.00           H  
ATOM    286  HE1 PHE    19      10.832  -5.632   3.564  1.00  0.00           H  
ATOM    287  HE2 PHE    19      13.413  -4.147   0.521  1.00  0.00           H  
ATOM    288  HZ  PHE    19      11.495  -5.515   1.203  1.00  0.00           H  
ATOM    289  N   ARG    20      16.294  -5.427   4.894  1.00  0.00           N  
ATOM    290  CA  ARG    20      17.367  -6.046   4.151  1.00  0.00           C  
ATOM    291  C   ARG    20      17.147  -5.861   2.653  1.00  0.00           C  
ATOM    292  O   ARG    20      16.012  -6.014   2.188  1.00  0.00           O  
ATOM    293  CB  ARG    20      17.383  -7.524   4.533  1.00  0.00           C  
ATOM    294  CG  ARG    20      18.518  -8.268   3.871  1.00  0.00           C  
ATOM    295  CD  ARG    20      18.445  -9.757   4.201  1.00  0.00           C  
ATOM    296  NE  ARG    20      19.786 -10.317   4.101  1.00  0.00           N  
ATOM    297  CZ  ARG    20      20.190 -11.361   4.809  1.00  0.00           C  
ATOM    298  NH1 ARG    20      19.366 -11.942   5.661  1.00  0.00           N  
ATOM    299  NH2 ARG    20      21.430 -11.782   4.624  1.00  0.00           N1+
ATOM    300  H   ARG    20      15.589  -6.039   5.280  1.00  0.00           H  
ATOM    301  HA  ARG    20      18.315  -5.589   4.436  1.00  0.00           H  
ATOM    302  HB3 ARG    20      16.435  -7.982   4.250  1.00  0.00           H  
ATOM    303  HB2 ARG    20      17.471  -7.618   5.615  1.00  0.00           H  
ATOM    304  HG3 ARG    20      19.469  -7.865   4.220  1.00  0.00           H  
ATOM    305  HG2 ARG    20      18.460  -8.132   2.791  1.00  0.00           H  
ATOM    306  HD3 ARG    20      17.789 -10.255   3.487  1.00  0.00           H  
ATOM    307  HD2 ARG    20      18.073  -9.886   5.217  1.00  0.00           H  
ATOM    308  HE  ARG    20      20.420  -9.870   3.454  1.00  0.00           H  
ATOM    309 HH12 ARG    20      19.676 -12.738   6.200  1.00  0.00           H  
ATOM    310 HH11 ARG    20      18.426 -11.591   5.774  1.00  0.00           H  
ATOM    311 HH22 ARG    20      21.777 -12.575   5.144  1.00  0.00           H  
ATOM    312 HH21 ARG    20      22.030 -11.310   3.962  1.00  0.00           H  
ATOM    313  N   LYS    21      18.189  -5.512   1.908  1.00  0.00           N  
ATOM    314  CA  LYS    21      18.032  -5.185   0.491  1.00  0.00           C  
ATOM    315  C   LYS    21      17.817  -6.420  -0.370  1.00  0.00           C  
ATOM    316  O   LYS    21      17.003  -6.436  -1.285  1.00  0.00           O  
ATOM    317  CB  LYS    21      19.268  -4.452  -0.037  1.00  0.00           C  
ATOM    318  CG  LYS    21      19.406  -3.010   0.406  1.00  0.00           C  
ATOM    319  CD  LYS    21      20.453  -2.303  -0.445  1.00  0.00           C  
ATOM    320  CE  LYS    21      20.980  -1.055   0.250  1.00  0.00           C  
ATOM    321  NZ  LYS    21      22.052  -0.374  -0.536  1.00  0.00           N1+
ATOM    322  H   LYS    21      19.111  -5.469   2.318  1.00  0.00           H  
ATOM    323  HA  LYS    21      17.167  -4.531   0.380  1.00  0.00           H  
ATOM    324  HB3 LYS    21      19.275  -4.497  -1.126  1.00  0.00           H  
ATOM    325  HB2 LYS    21      20.163  -5.004   0.249  1.00  0.00           H  
ATOM    326  HG3 LYS    21      19.708  -2.979   1.453  1.00  0.00           H  
ATOM    327  HG2 LYS    21      18.447  -2.503   0.297  1.00  0.00           H  
ATOM    328  HD3 LYS    21      20.015  -2.027  -1.404  1.00  0.00           H  
ATOM    329  HD2 LYS    21      21.280  -2.985  -0.643  1.00  0.00           H  
ATOM    330  HE3 LYS    21      21.367  -1.324   1.233  1.00  0.00           H  
ATOM    331  HE2 LYS    21      20.158  -0.360   0.419  1.00  0.00           H  
ATOM    332  HZ1 LYS    21      22.368   0.445  -0.036  1.00  0.00           H  
ATOM    333  HZ2 LYS    21      22.827  -1.008  -0.668  1.00  0.00           H  
ATOM    334  HZ3 LYS    21      21.686  -0.098  -1.436  1.00  0.00           H  
ATOM    335  N   SER    22      18.592  -7.465  -0.090  1.00  0.00           N  
ATOM    336  CA  SER    22      18.357  -8.711  -0.849  1.00  0.00           C  
ATOM    337  C   SER    22      18.818  -9.854   0.054  1.00  0.00           C  
ATOM    338  O   SER    22      20.002  -9.845   0.434  1.00  0.00           O  
ATOM    339  CB  SER    22      18.997  -8.736  -2.218  1.00  0.00           C  
ATOM    340  OG  SER    22      18.527  -9.853  -2.977  1.00  0.00           O  
ATOM    341  H   SER    22      19.308  -7.387   0.618  1.00  0.00           H  
ATOM    342  HA  SER    22      17.281  -8.814  -0.987  1.00  0.00           H  
ATOM    343  HB3 SER    22      20.080  -8.800  -2.111  1.00  0.00           H  
ATOM    344  HB2 SER    22      18.760  -7.813  -2.746  1.00  0.00           H  
ATOM    345  HG  SER    22      18.944  -9.851  -3.842  1.00  0.00           H  
ATOM    346  N   PRO    23      17.987 -10.821   0.416  1.00  0.00           N  
ATOM    347  CA  PRO    23      16.552 -10.885   0.161  1.00  0.00           C  
ATOM    348  C   PRO    23      15.792  -9.772   0.885  1.00  0.00           C  
ATOM    349  O   PRO    23      16.112  -9.482   2.052  1.00  0.00           O  
ATOM    350  CD  PRO    23      18.459 -12.029   1.131  1.00  0.00           C  
ATOM    351  CB  PRO    23      16.113 -12.239   0.717  1.00  0.00           C  
ATOM    352  CG  PRO    23      17.191 -12.640   1.652  1.00  0.00           C  
ATOM    353  HA  PRO    23      16.358 -10.838  -0.911  1.00  0.00           H  
ATOM    354  HD2 PRO    23      19.085 -11.728   1.971  1.00  0.00           H  
ATOM    355  HD3 PRO    23      18.921 -12.712   0.418  1.00  0.00           H  
ATOM    356  HB3 PRO    23      16.053 -12.962  -0.097  1.00  0.00           H  
ATOM    357  HB2 PRO    23      15.181 -12.118   1.270  1.00  0.00           H  
ATOM    358  HG2 PRO    23      16.977 -12.241   2.644  1.00  0.00           H  
ATOM    359  HG3 PRO    23      17.285 -13.726   1.652  1.00  0.00           H  
ATOM    360  N   GLN    24      14.881  -9.152   0.153  1.00  0.00           N  
ATOM    361  CA  GLN    24      14.106  -8.022   0.683  1.00  0.00           C  
ATOM    362  C   GLN    24      13.270  -8.506   1.856  1.00  0.00           C  
ATOM    363  O   GLN    24      12.298  -9.236   1.618  1.00  0.00           O  
ATOM    364  CB  GLN    24      13.215  -7.380  -0.386  1.00  0.00           C  
ATOM    365  CG  GLN    24      13.984  -6.615  -1.450  1.00  0.00           C  
ATOM    366  CD  GLN    24      13.266  -5.397  -1.995  1.00  0.00           C  
ATOM    367  OE1 GLN    24      13.862  -4.327  -2.160  1.00  0.00           O  
ATOM    368  NE2 GLN    24      11.975  -5.503  -2.298  1.00  0.00           N  
ATOM    369  H   GLN    24      14.704  -9.453  -0.795  1.00  0.00           H  
ATOM    370  HA  GLN    24      14.804  -7.268   1.047  1.00  0.00           H  
ATOM    371  HB3 GLN    24      12.499  -6.712   0.093  1.00  0.00           H  
ATOM    372  HB2 GLN    24      12.609  -8.151  -0.862  1.00  0.00           H  
ATOM    373  HG3 GLN    24      14.229  -7.288  -2.272  1.00  0.00           H  
ATOM    374  HG2 GLN    24      14.952  -6.314  -1.049  1.00  0.00           H  
ATOM    375 HE22 GLN    24      11.475  -4.705  -2.663  1.00  0.00           H  
ATOM    376 HE21 GLN    24      11.495  -6.381  -2.163  1.00  0.00           H  
ATOM    377  N   GLU    25      13.650  -8.126   3.074  1.00  0.00           N  
ATOM    378  CA  GLU    25      12.901  -8.609   4.232  1.00  0.00           C  
ATOM    379  C   GLU    25      13.075  -7.730   5.466  1.00  0.00           C  
ATOM    380  O   GLU    25      14.014  -6.919   5.523  1.00  0.00           O  
ATOM    381  CB  GLU    25      13.333 -10.043   4.576  1.00  0.00           C  
ATOM    382  CG  GLU    25      14.744 -10.176   5.105  1.00  0.00           C  
ATOM    383  CD  GLU    25      15.190 -11.599   5.412  1.00  0.00           C  
ATOM    384  OE1 GLU    25      14.557 -12.564   4.947  1.00  0.00           O  
ATOM    385  OE2 GLU    25      16.199 -11.776   6.132  1.00  0.00           O1-
ATOM    386  H   GLU    25      14.445  -7.513   3.187  1.00  0.00           H  
ATOM    387  HA  GLU    25      11.843  -8.625   3.971  1.00  0.00           H  
ATOM    388  HB3 GLU    25      13.217 -10.676   3.696  1.00  0.00           H  
ATOM    389  HB2 GLU    25      12.636 -10.466   5.299  1.00  0.00           H  
ATOM    390  HG3 GLU    25      14.853  -9.563   6.000  1.00  0.00           H  
ATOM    391  HG2 GLU    25      15.439  -9.726   4.396  1.00  0.00           H  
ATOM    392  N   LEU    26      12.165  -7.889   6.438  1.00  0.00           N  
ATOM    393  CA  LEU    26      12.303  -7.120   7.677  0.60  0.00           C  
ATOM    394  C   LEU    26      13.493  -7.647   8.454  1.00  0.00           C  
ATOM    395  O   LEU    26      13.629  -8.846   8.668  1.00  0.00           O  
ATOM    396  CB  LEU    26      11.053  -7.212   8.559  0.60  0.00           C  
ATOM    397  CG  LEU    26      11.193  -6.824  10.028  0.60  0.00           C  
ATOM    398  CD1 LEU    26      11.156  -5.318  10.214  0.60  0.00           C  
ATOM    399  CD2 LEU    26      10.084  -7.432  10.883  0.60  0.00           C  
ATOM    400  H   LEU    26      11.397  -8.532   6.310  1.00  0.00           H  
ATOM    401  HA  LEU    26      12.481  -6.074   7.425  1.00  0.00           H  
ATOM    402  HB3 LEU    26      10.642  -8.219   8.493  1.00  0.00           H  
ATOM    403  HB2 LEU    26      10.253  -6.624   8.108  1.00  0.00           H  
ATOM    404  HG  LEU    26      12.152  -7.193  10.393  1.00  0.00           H  
ATOM    405 HD11 LEU    26      11.258  -5.080  11.273  1.00  0.00           H  
ATOM    406 HD12 LEU    26      11.976  -4.863   9.659  1.00  0.00           H  
ATOM    407 HD13 LEU    26      10.207  -4.929   9.845  1.00  0.00           H  
ATOM    408 HD21 LEU    26      10.220  -7.132  11.922  1.00  0.00           H  
ATOM    409 HD22 LEU    26       9.116  -7.080  10.527  1.00  0.00           H  
ATOM    410 HD23 LEU    26      10.124  -8.519  10.811  1.00  0.00           H  
ATOM    411  N   LEU    27      14.361  -6.738   8.881  1.00  0.00           N  
ATOM    412  CA  LEU    27      15.415  -7.208   9.778  1.00  0.00           C  
ATOM    413  C   LEU    27      15.163  -6.841  11.222  1.00  0.00           C  
ATOM    414  O   LEU    27      15.454  -7.665  12.086  1.00  0.00           O  
ATOM    415  CB  LEU    27      16.713  -6.589   9.305  1.00  0.00           C  
ATOM    416  CG  LEU    27      17.307  -7.117   8.006  1.00  0.00           C  
ATOM    417  CD1 LEU    27      18.613  -6.358   7.779  1.00  0.00           C  
ATOM    418  CD2 LEU    27      17.607  -8.628   7.937  1.00  0.00           C  
ATOM    419  H   LEU    27      14.273  -5.777   8.584  1.00  0.00           H  
ATOM    420  HA  LEU    27      15.490  -8.292   9.697  1.00  0.00           H  
ATOM    421  HB3 LEU    27      17.457  -6.669  10.097  1.00  0.00           H  
ATOM    422  HB2 LEU    27      16.588  -5.509   9.228  1.00  0.00           H  
ATOM    423  HG  LEU    27      16.624  -6.869   7.194  1.00  0.00           H  
ATOM    424 HD11 LEU    27      19.078  -6.703   6.856  1.00  0.00           H  
ATOM    425 HD12 LEU    27      18.405  -5.291   7.704  1.00  0.00           H  
ATOM    426 HD13 LEU    27      19.289  -6.538   8.615  1.00  0.00           H  
ATOM    427 HD21 LEU    27      18.026  -8.872   6.961  1.00  0.00           H  
ATOM    428 HD22 LEU    27      18.323  -8.893   8.715  1.00  0.00           H  
ATOM    429 HD23 LEU    27      16.685  -9.189   8.086  1.00  0.00           H  
ATOM    430  N   CYS    28      14.695  -5.657  11.501  1.00  0.00           N  
ATOM    431  CA  CYS    28      14.573  -5.200  12.888  1.00  0.00           C  
ATOM    432  C   CYS    28      13.731  -3.943  12.894  1.00  0.00           C  
ATOM    433  O   CYS    28      13.483  -3.360  11.820  1.00  0.00           O  
ATOM    434  CB  CYS    28      15.950  -4.845  13.458  1.00  0.00           C  
ATOM    435  SG  CYS    28      16.756  -6.214  14.359  1.00  0.00           S  
ATOM    436  H   CYS    28      14.410  -5.038  10.755  1.00  0.00           H  
ATOM    437  HA  CYS    28      14.101  -5.971  13.497  1.00  0.00           H  
ATOM    438  HB3 CYS    28      15.856  -3.983  14.119  1.00  0.00           H  
ATOM    439  HB2 CYS    28      16.601  -4.512  12.650  1.00  0.00           H  
ATOM    440  N   GLY    29      13.352  -3.527  14.094  1.00  0.00           N  
ATOM    441  CA  GLY    29      12.806  -2.200  14.335  1.00  0.00           C  
ATOM    442  C   GLY    29      14.014  -1.278  14.678  1.00  0.00           C  
ATOM    443  O   GLY    29      15.176  -1.691  14.830  1.00  0.00           O  
ATOM    444  H   GLY    29      13.437  -4.141  14.891  1.00  0.00           H  
ATOM    445  HA3 GLY    29      12.126  -2.237  15.186  1.00  0.00           H  
ATOM    446  HA2 GLY    29      12.320  -1.838  13.429  1.00  0.00           H  
ATOM    447  N   ALA    30      13.679  -0.005  14.831  1.00  0.00           N  
ATOM    448  CA  ALA    30      14.605   1.070  15.094  1.00  0.00           C  
ATOM    449  C   ALA    30      13.778   2.326  15.355  1.00  0.00           C  
ATOM    450  O   ALA    30      12.547   2.289  15.270  1.00  0.00           O  
ATOM    451  CB  ALA    30      15.589   1.257  13.927  1.00  0.00           C  
ATOM    452  H   ALA    30      12.710   0.274  14.765  1.00  0.00           H  
ATOM    453  HA  ALA    30      15.171   0.831  15.994  1.00  0.00           H  
ATOM    454  HB1 ALA    30      16.273   2.074  14.155  1.00  0.00           H  
ATOM    455  HB2 ALA    30      16.157   0.338  13.779  1.00  0.00           H  
ATOM    456  HB3 ALA    30      15.035   1.491  13.018  1.00  0.00           H  
ATOM    457  N   SER    31      14.419   3.440  15.678  1.00  0.00           N  
ATOM    458  CA  SER    31      13.687   4.666  15.953  1.00  0.00           C  
ATOM    459  C   SER    31      14.420   5.892  15.426  1.00  0.00           C  
ATOM    460  O   SER    31      15.641   5.902  15.323  1.00  0.00           O  
ATOM    461  CB  SER    31      13.468   4.833  17.480  1.00  0.00           C  
ATOM    462  OG  SER    31      14.744   4.934  18.080  1.00  0.00           O  
ATOM    463  H   SER    31      15.427   3.444  15.735  1.00  0.00           H  
ATOM    464  HA  SER    31      12.714   4.607  15.466  1.00  0.00           H  
ATOM    465  HB3 SER    31      12.952   3.956  17.870  1.00  0.00           H  
ATOM    466  HB2 SER    31      12.905   5.748  17.668  1.00  0.00           H  
ATOM    467  HG  SER    31      14.644   5.039  19.029  1.00  0.00           H  
ATOM    468  N   LEU    32      13.668   6.912  15.083  1.00  0.00           N  
ATOM    469  CA  LEU    32      14.199   8.166  14.544  1.00  0.00           C  
ATOM    470  C   LEU    32      14.451   9.131  15.702  1.00  0.00           C  
ATOM    471  O   LEU    32      13.506   9.477  16.428  1.00  0.00           O  
ATOM    472  CB  LEU    32      13.210   8.792  13.562  1.00  0.00           C  
ATOM    473  CG  LEU    32      13.729  10.016  12.785  1.00  0.00           C  
ATOM    474  CD1 LEU    32      14.831   9.643  11.793  1.00  0.00           C  
ATOM    475  CD2 LEU    32      12.613  10.666  11.954  1.00  0.00           C  
ATOM    476  H   LEU    32      12.665   6.857  15.186  1.00  0.00           H  
ATOM    477  HA  LEU    32      15.139   7.967  14.030  1.00  0.00           H  
ATOM    478  HB3 LEU    32      12.298   9.063  14.093  1.00  0.00           H  
ATOM    479  HB2 LEU    32      12.875   8.033  12.855  1.00  0.00           H  
ATOM    480  HG  LEU    32      14.119  10.748  13.492  1.00  0.00           H  
ATOM    481 HD11 LEU    32      15.166  10.538  11.268  1.00  0.00           H  
ATOM    482 HD12 LEU    32      15.670   9.202  12.331  1.00  0.00           H  
ATOM    483 HD13 LEU    32      14.443   8.923  11.072  1.00  0.00           H  
ATOM    484 HD21 LEU    32      13.013  11.527  11.418  1.00  0.00           H  
ATOM    485 HD22 LEU    32      12.223   9.942  11.238  1.00  0.00           H  
ATOM    486 HD23 LEU    32      11.810  10.991  12.615  1.00  0.00           H  
ATOM    487  N   ILE    33      15.710   9.561  15.848  1.00  0.00           N  
ATOM    488  CA  ILE    33      15.961  10.501  16.958  1.00  0.00           C  
ATOM    489  C   ILE    33      16.377  11.892  16.495  1.00  0.00           C  
ATOM    490  O   ILE    33      16.515  12.815  17.291  1.00  0.00           O  
ATOM    491  CB  ILE    33      17.052   9.890  17.904  1.00  0.00           C  
ATOM    492  CG1 ILE    33      18.432   9.668  17.257  1.00  0.00           C  
ATOM    493  CG2 ILE    33      16.481   8.642  18.565  1.00  0.00           C  
ATOM    494  CD1 ILE    33      19.583   9.406  18.231  1.00  0.00           C  
ATOM    495  H   ILE    33      16.429   9.241  15.216  1.00  0.00           H  
ATOM    496  HA  ILE    33      15.038  10.600  17.530  1.00  0.00           H  
ATOM    497  HB  ILE    33      17.203  10.616  18.703  1.00  0.00           H  
ATOM    498 HG13 ILE    33      18.678  10.526  16.631  1.00  0.00           H  
ATOM    499 HG12 ILE    33      18.368   8.845  16.546  1.00  0.00           H  
ATOM    500 HG21 ILE    33      17.229   8.206  19.227  1.00  0.00           H  
ATOM    501 HG22 ILE    33      15.597   8.909  19.144  1.00  0.00           H  
ATOM    502 HG23 ILE    33      16.208   7.917  17.798  1.00  0.00           H  
ATOM    503 HD11 ILE    33      20.508   9.264  17.672  1.00  0.00           H  
ATOM    504 HD12 ILE    33      19.693  10.258  18.902  1.00  0.00           H  
ATOM    505 HD13 ILE    33      19.370   8.510  18.814  1.00  0.00           H  
ATOM    506  N   SER    34      16.560  12.037  15.183  1.00  0.00           N  
ATOM    507  CA  SER    34      16.783  13.378  14.609  1.00  0.00           C  
ATOM    508  C   SER    34      16.590  13.242  13.108  1.00  0.00           C  
ATOM    509  O   SER    34      16.253  12.114  12.710  1.00  0.00           O  
ATOM    510  CB  SER    34      18.144  13.934  14.993  1.00  0.00           C  
ATOM    511  OG  SER    34      19.171  13.335  14.241  1.00  0.00           O  
ATOM    512  H   SER    34      16.546  11.228  14.579  1.00  0.00           H  
ATOM    513  HA  SER    34      16.016  14.049  14.995  1.00  0.00           H  
ATOM    514  HB3 SER    34      18.321  13.758  16.054  1.00  0.00           H  
ATOM    515  HB2 SER    34      18.155  15.011  14.829  1.00  0.00           H  
ATOM    516  HG  SER    34      20.017  13.704  14.504  1.00  0.00           H  
ATOM    517  N   ASP    35      16.771  14.263  12.275  1.00  0.00           N  
ATOM    518  CA  ASP    35      16.538  14.043  10.824  1.00  0.00           C  
ATOM    519  C   ASP    35      17.637  13.208  10.177  1.00  0.00           C  
ATOM    520  O   ASP    35      17.467  12.838   9.003  1.00  0.00           O  
ATOM    521  CB  ASP    35      16.347  15.364  10.083  1.00  0.00           C  
ATOM    522  CG  ASP    35      17.553  16.273  10.140  1.00  0.00           C  
ATOM    523  OD1 ASP    35      18.634  15.858  10.607  1.00  0.00           O  
ATOM    524  OD2 ASP    35      17.413  17.430   9.722  1.00  0.00           O1-
ATOM    525  H   ASP    35      17.060  15.162  12.633  1.00  0.00           H  
ATOM    526  HA  ASP    35      15.608  13.482  10.728  1.00  0.00           H  
ATOM    527  HB3 ASP    35      15.481  15.886  10.491  1.00  0.00           H  
ATOM    528  HB2 ASP    35      16.096  15.162   9.042  1.00  0.00           H  
ATOM    529  N   ARG    36      18.739  12.873  10.853  1.00  0.00           N  
ATOM    530  CA  ARG    36      19.806  12.076  10.244  1.00  0.00           C  
ATOM    531  C   ARG    36      20.305  10.913  11.104  1.00  0.00           C  
ATOM    532  O   ARG    36      21.235  10.222  10.665  1.00  0.00           O  
ATOM    533  CB  ARG    36      21.063  12.916   9.974  1.00  0.00           C  
ATOM    534  CG  ARG    36      20.895  14.053   8.977  1.00  0.00           C  
ATOM    535  CD  ARG    36      22.288  14.388   8.458  1.00  0.00           C  
ATOM    536  NE  ARG    36      22.817  13.253   7.681  1.00  0.00           N  
ATOM    537  CZ  ARG    36      23.646  13.459   6.672  1.00  0.00           C  
ATOM    538  NH1 ARG    36      23.990  14.715   6.383  1.00  0.00           N  
ATOM    539  NH2 ARG    36      24.135  12.459   5.960  1.00  0.00           N1+
ATOM    540  H   ARG    36      18.854  13.170  11.811  1.00  0.00           H  
ATOM    541  HA  ARG    36      19.444  11.677   9.296  1.00  0.00           H  
ATOM    542  HB3 ARG    36      21.869  12.262   9.641  1.00  0.00           H  
ATOM    543  HB2 ARG    36      21.438  13.316  10.916  1.00  0.00           H  
ATOM    544  HG3 ARG    36      20.479  14.923   9.486  1.00  0.00           H  
ATOM    545  HG2 ARG    36      20.270  13.719   8.149  1.00  0.00           H  
ATOM    546  HD3 ARG    36      22.950  14.592   9.300  1.00  0.00           H  
ATOM    547  HD2 ARG    36      22.236  15.271   7.821  1.00  0.00           H  
ATOM    548  HE  ARG    36      22.542  12.312   7.924  1.00  0.00           H  
ATOM    549 HH12 ARG    36      24.622  14.902   5.617  1.00  0.00           H  
ATOM    550 HH11 ARG    36      23.619  15.479   6.930  1.00  0.00           H  
ATOM    551 HH22 ARG    36      24.767  12.646   5.194  1.00  0.00           H  
ATOM    552 HH21 ARG    36      23.877  11.508   6.181  1.00  0.00           H  
ATOM    553  N   TRP    37      19.755  10.688  12.290  1.00  0.00           N  
ATOM    554  CA  TRP    37      20.178   9.609  13.169  1.00  0.00           C  
ATOM    555  C   TRP    37      19.028   8.669  13.550  1.00  0.00           C  
ATOM    556  O   TRP    37      17.948   9.099  13.931  1.00  0.00           O  
ATOM    557  CB  TRP    37      20.829  10.145  14.453  1.00  0.00           C  
ATOM    558  CG  TRP    37      22.145  10.821  14.189  1.00  0.00           C  
ATOM    559  CD2 TRP    37      23.418  10.147  14.087  1.00  0.00           C  
ATOM    560  CD1 TRP    37      22.418  12.147  13.994  1.00  0.00           C  
ATOM    561  NE1 TRP    37      23.769  12.336  13.779  1.00  0.00           N  
ATOM    562  CE2 TRP    37      24.400  11.118  13.835  1.00  0.00           C  
ATOM    563  CE3 TRP    37      23.791   8.801  14.191  1.00  0.00           C  
ATOM    564  CZ2 TRP    37      25.753  10.770  13.684  1.00  0.00           C  
ATOM    565  CZ3 TRP    37      25.130   8.476  14.042  1.00  0.00           C  
ATOM    566  CH2 TRP    37      26.110   9.449  13.788  1.00  0.00           C  
ATOM    567  H   TRP    37      19.006  11.280  12.620  1.00  0.00           H  
ATOM    568  HA  TRP    37      20.926   9.021  12.637  1.00  0.00           H  
ATOM    569  HB3 TRP    37      20.978   9.324  15.154  1.00  0.00           H  
ATOM    570  HB2 TRP    37      20.151  10.848  14.937  1.00  0.00           H  
ATOM    571  HD1 TRP    37      21.619  12.873  14.023  1.00  0.00           H  
ATOM    572  HE1 TRP    37      24.129  13.265  13.616  1.00  0.00           H  
ATOM    573  HE3 TRP    37      23.042   8.046  14.383  1.00  0.00           H  
ATOM    574  HZ2 TRP    37      26.489  11.536  13.490  1.00  0.00           H  
ATOM    575  HZ3 TRP    37      25.448   7.447  14.121  1.00  0.00           H  
ATOM    576  HH2 TRP    37      27.144   9.159  13.675  1.00  0.00           H  
ATOM    577  N   VAL    38      19.378   7.378  13.476  1.00  0.00           N  
ATOM    578  CA  VAL    38      18.425   6.307  13.787  1.00  0.00           C  
ATOM    579  C   VAL    38      19.073   5.440  14.862  1.00  0.00           C  
ATOM    580  O   VAL    38      20.261   5.066  14.772  1.00  0.00           O  
ATOM    581  CB  VAL    38      18.079   5.496  12.525  1.00  0.00           C  
ATOM    582  CG1 VAL    38      17.290   4.214  12.824  1.00  0.00           C  
ATOM    583  CG2 VAL    38      17.272   6.344  11.513  1.00  0.00           C  
ATOM    584  H   VAL    38      20.316   7.124  13.201  1.00  0.00           H  
ATOM    585  HA  VAL    38      17.512   6.748  14.188  1.00  0.00           H  
ATOM    586  HB  VAL    38      19.015   5.208  12.047  1.00  0.00           H  
ATOM    587 HG11 VAL    38      17.079   3.691  11.891  1.00  0.00           H  
ATOM    588 HG12 VAL    38      17.878   3.569  13.477  1.00  0.00           H  
ATOM    589 HG13 VAL    38      16.352   4.471  13.316  1.00  0.00           H  
ATOM    590 HG21 VAL    38      17.044   5.742  10.634  1.00  0.00           H  
ATOM    591 HG22 VAL    38      16.343   6.676  11.976  1.00  0.00           H  
ATOM    592 HG23 VAL    38      17.860   7.212  11.216  1.00  0.00           H  
ATOM    593  N   LEU    39      18.334   5.079  15.911  1.00  0.00           N  
ATOM    594  CA  LEU    39      18.800   4.238  17.009  1.00  0.00           C  
ATOM    595  C   LEU    39      18.255   2.823  16.868  1.00  0.00           C  
ATOM    596  O   LEU    39      17.100   2.656  16.504  1.00  0.00           O  
ATOM    597  CB  LEU    39      18.237   4.853  18.293  1.00  0.00           C  
ATOM    598  CG  LEU    39      18.658   4.315  19.653  1.00  0.00           C  
ATOM    599  CD1 LEU    39      20.163   4.364  19.835  1.00  0.00           C  
ATOM    600  CD2 LEU    39      17.957   5.103  20.780  1.00  0.00           C  
ATOM    601  H   LEU    39      17.376   5.391  15.986  1.00  0.00           H  
ATOM    602  HA  LEU    39      19.889   4.224  17.041  1.00  0.00           H  
ATOM    603  HB3 LEU    39      17.149   4.856  18.236  1.00  0.00           H  
ATOM    604  HB2 LEU    39      18.404   5.930  18.272  1.00  0.00           H  
ATOM    605  HG  LEU    39      18.342   3.274  19.719  1.00  0.00           H  
ATOM    606 HD11 LEU    39      20.424   3.972  20.818  1.00  0.00           H  
ATOM    607 HD12 LEU    39      20.643   3.760  19.064  1.00  0.00           H  
ATOM    608 HD13 LEU    39      20.506   5.395  19.754  1.00  0.00           H  
ATOM    609 HD21 LEU    39      18.267   4.708  21.747  1.00  0.00           H  
ATOM    610 HD22 LEU    39      18.232   6.156  20.713  1.00  0.00           H  
ATOM    611 HD23 LEU    39      16.877   5.003  20.676  1.00  0.00           H  
ATOM    612  N   THR    40      19.022   1.808  17.195  1.00  0.00           N  
ATOM    613  CA  THR    40      18.547   0.424  17.144  1.00  0.00           C  
ATOM    614  C   THR    40      19.368  -0.402  18.144  1.00  0.00           C  
ATOM    615  O   THR    40      20.180   0.127  18.938  1.00  0.00           O  
ATOM    616  CB  THR    40      18.600  -0.107  15.692  1.00  0.00           C  
ATOM    617  OG1 THR    40      17.905  -1.346  15.592  1.00  0.00           O  
ATOM    618  CG2 THR    40      20.025  -0.353  15.197  1.00  0.00           C  
ATOM    619  H   THR    40      19.973   1.969  17.494  1.00  0.00           H  
ATOM    620  HA  THR    40      17.507   0.412  17.470  1.00  0.00           H  
ATOM    621  HB  THR    40      18.120   0.619  15.035  1.00  0.00           H  
ATOM    622  HG1 THR    40      17.946  -1.664  14.687  1.00  0.00           H  
ATOM    623 HG21 THR    40      19.995  -0.724  14.173  1.00  0.00           H  
ATOM    624 HG22 THR    40      20.587   0.580  15.228  1.00  0.00           H  
ATOM    625 HG23 THR    40      20.510  -1.090  15.836  1.00  0.00           H  
ATOM    626  N   ALA    41      19.121  -1.709  18.130  1.00  0.00           N  
ATOM    627  CA  ALA    41      19.875  -2.678  18.953  1.00  0.00           C  
ATOM    628  C   ALA    41      21.101  -3.106  18.169  1.00  0.00           C  
ATOM    629  O   ALA    41      21.015  -3.345  16.956  1.00  0.00           O  
ATOM    630  CB  ALA    41      19.066  -3.899  19.325  1.00  0.00           C  
ATOM    631  H   ALA    41      18.390  -2.079  17.539  1.00  0.00           H  
ATOM    632  HA  ALA    41      20.200  -2.182  19.867  1.00  0.00           H  
ATOM    633  HB1 ALA    41      19.677  -4.570  19.929  1.00  0.00           H  
ATOM    634  HB2 ALA    41      18.189  -3.594  19.896  1.00  0.00           H  
ATOM    635  HB3 ALA    41      18.748  -4.414  18.419  1.00  0.00           H  
ATOM    636  N   ALA    42      22.225  -3.204  18.874  1.00  0.00           N  
ATOM    637  CA  ALA    42      23.460  -3.684  18.224  1.00  0.00           C  
ATOM    638  C   ALA    42      23.232  -5.064  17.629  1.00  0.00           C  
ATOM    639  O   ALA    42      23.816  -5.364  16.571  1.00  0.00           O  
ATOM    640  CB  ALA    42      24.642  -3.701  19.195  1.00  0.00           C  
ATOM    641  H   ALA    42      22.232  -2.950  19.852  1.00  0.00           H  
ATOM    642  HA  ALA    42      23.701  -3.000  17.410  1.00  0.00           H  
ATOM    643  HB1 ALA    42      25.532  -4.060  18.678  1.00  0.00           H  
ATOM    644  HB2 ALA    42      24.821  -2.693  19.568  1.00  0.00           H  
ATOM    645  HB3 ALA    42      24.416  -4.362  20.032  1.00  0.00           H  
ATOM    646  N   HIS    43      22.457  -5.953  18.276  1.00  0.00           N  
ATOM    647  CA  HIS    43      22.361  -7.330  17.798  1.00  0.00           C  
ATOM    648  C   HIS    43      21.620  -7.384  16.473  1.00  0.00           C  
ATOM    649  O   HIS    43      21.686  -8.420  15.800  1.00  0.00           O  
ATOM    650  ND1 HIS    43      19.560  -7.439  19.852  1.00  0.00           N  
ATOM    651  CG  HIS    43      20.206  -8.183  18.882  1.00  0.00           C  
ATOM    652  CB  HIS    43      21.710  -8.245  18.868  1.00  0.00           C  
ATOM    653  NE2 HIS    43      18.000  -8.313  18.630  1.00  0.00           N  
ATOM    654  CD2 HIS    43      19.194  -8.746  18.144  1.00  0.00           C  
ATOM    655  CE1 HIS    43      18.247  -7.523  19.684  1.00  0.00           C  
ATOM    656  H   HIS    43      21.939  -5.669  19.095  1.00  0.00           H  
ATOM    657  HA  HIS    43      23.375  -7.692  17.625  1.00  0.00           H  
ATOM    658  HD1 HIS    43      20.097  -6.938  20.546  1.00  0.00           H  
ATOM    659  HB3 HIS    43      22.092  -7.978  19.853  1.00  0.00           H  
ATOM    660  HB2 HIS    43      22.028  -9.275  18.705  1.00  0.00           H  
ATOM    661  HD2 HIS    43      19.428  -9.414  17.328  1.00  0.00           H  
ATOM    662  HE1 HIS    43      17.582  -6.995  20.352  1.00  0.00           H  
ATOM    663  N   CYS    44      20.867  -6.311  16.133  1.00  0.00           N  
ATOM    664  CA  CYS    44      20.277  -6.234  14.803  1.00  0.00           C  
ATOM    665  C   CYS    44      21.296  -6.165  13.670  1.00  0.00           C  
ATOM    666  O   CYS    44      21.043  -6.547  12.517  1.00  0.00           O  
ATOM    667  CB  CYS    44      19.421  -4.952  14.748  1.00  0.00           C  
ATOM    668  SG  CYS    44      17.898  -5.159  15.697  1.00  0.00           S  
ATOM    669  H   CYS    44      20.716  -5.568  16.800  1.00  0.00           H  
ATOM    670  HA  CYS    44      19.632  -7.099  14.649  1.00  0.00           H  
ATOM    671  HB3 CYS    44      19.174  -4.724  13.711  1.00  0.00           H  
ATOM    672  HB2 CYS    44      19.991  -4.117  15.155  1.00  0.00           H  
ATOM    673  N   LEU    45      22.488  -5.664  13.986  1.00  0.00           N  
ATOM    674  CA  LEU    45      23.560  -5.533  13.003  1.00  0.00           C  
ATOM    675  C   LEU    45      24.739  -6.476  13.190  1.00  0.00           C  
ATOM    676  O   LEU    45      25.410  -6.777  12.198  1.00  0.00           O  
ATOM    677  CB  LEU    45      24.092  -4.089  13.057  1.00  0.00           C  
ATOM    678  CG  LEU    45      23.016  -3.039  12.837  1.00  0.00           C  
ATOM    679  CD1 LEU    45      23.452  -1.650  13.231  1.00  0.00           C  
ATOM    680  CD2 LEU    45      22.627  -3.041  11.350  1.00  0.00           C  
ATOM    681  H   LEU    45      22.674  -5.360  14.931  1.00  0.00           H  
ATOM    682  HA  LEU    45      23.138  -5.705  12.013  1.00  0.00           H  
ATOM    683  HB3 LEU    45      24.877  -3.964  12.311  1.00  0.00           H  
ATOM    684  HB2 LEU    45      24.574  -3.917  14.019  1.00  0.00           H  
ATOM    685  HG  LEU    45      22.140  -3.309  13.426  1.00  0.00           H  
ATOM    686 HD11 LEU    45      22.638  -0.948  13.049  1.00  0.00           H  
ATOM    687 HD12 LEU    45      23.713  -1.637  14.289  1.00  0.00           H  
ATOM    688 HD13 LEU    45      24.320  -1.360  12.640  1.00  0.00           H  
ATOM    689 HD21 LEU    45      21.855  -2.292  11.175  1.00  0.00           H  
ATOM    690 HD22 LEU    45      23.503  -2.808  10.744  1.00  0.00           H  
ATOM    691 HD23 LEU    45      22.247  -4.025  11.075  1.00  0.00           H  
ATOM    692  N   LEU    46      25.017  -6.875  14.427  1.00  0.00           N  
ATOM    693  CA  LEU    46      26.191  -7.687  14.735  1.00  0.00           C  
ATOM    694  C   LEU    46      25.806  -8.753  15.736  1.00  0.00           C  
ATOM    695  O   LEU    46      25.503  -8.448  16.879  1.00  0.00           O  
ATOM    696  CB  LEU    46      27.303  -6.816  15.359  1.00  0.00           C  
ATOM    697  CG  LEU    46      28.572  -7.596  15.759  1.00  0.00           C  
ATOM    698  CD1 LEU    46      29.247  -8.216  14.544  1.00  0.00           C  
ATOM    699  CD2 LEU    46      29.554  -6.682  16.454  1.00  0.00           C  
ATOM    700  H   LEU    46      24.407  -6.617  15.190  1.00  0.00           H  
ATOM    701  HA  LEU    46      26.561  -8.157  13.824  1.00  0.00           H  
ATOM    702  HB3 LEU    46      26.908  -6.297  16.232  1.00  0.00           H  
ATOM    703  HB2 LEU    46      27.572  -6.021  14.664  1.00  0.00           H  
ATOM    704  HG  LEU    46      28.290  -8.393  16.447  1.00  0.00           H  
ATOM    705 HD11 LEU    46      30.138  -8.759  14.860  1.00  0.00           H  
ATOM    706 HD12 LEU    46      28.557  -8.904  14.056  1.00  0.00           H  
ATOM    707 HD13 LEU    46      29.530  -7.430  13.844  1.00  0.00           H  
ATOM    708 HD21 LEU    46      30.444  -7.247  16.730  1.00  0.00           H  
ATOM    709 HD22 LEU    46      29.833  -5.870  15.783  1.00  0.00           H  
ATOM    710 HD23 LEU    46      29.094  -6.269  17.351  1.00  0.00           H  
ATOM    711  N   TYR    47      25.809 -10.001  15.332  1.00  0.00           N  
ATOM    712  CA  TYR    47      25.559 -11.112  16.245  1.00  0.00           C  
ATOM    713  C   TYR    47      26.252 -12.337  15.644  1.00  0.00           C  
ATOM    714  O   TYR    47      25.677 -13.169  14.948  1.00  0.00           O  
ATOM    715  CB  TYR    47      24.068 -11.293  16.481  1.00  0.00           C  
ATOM    716  CG  TYR    47      23.857 -12.246  17.649  1.00  0.00           C  
ATOM    717  CD1 TYR    47      24.307 -11.833  18.901  1.00  0.00           C  
ATOM    718  CD2 TYR    47      23.262 -13.492  17.476  1.00  0.00           C  
ATOM    719  CE1 TYR    47      24.128 -12.694  19.992  1.00  0.00           C  
ATOM    720  CE2 TYR    47      23.092 -14.346  18.567  1.00  0.00           C  
ATOM    721  CZ  TYR    47      23.532 -13.923  19.812  1.00  0.00           C  
ATOM    722  OH  TYR    47      23.369 -14.779  20.881  1.00  0.00           O  
ATOM    723  H   TYR    47      25.988 -10.217  14.362  1.00  0.00           H  
ATOM    724  HA  TYR    47      26.032 -10.884  17.200  1.00  0.00           H  
ATOM    725  HB3 TYR    47      23.606 -11.709  15.585  1.00  0.00           H  
ATOM    726  HB2 TYR    47      23.617 -10.328  16.714  1.00  0.00           H  
ATOM    727  HD1 TYR    47      24.781 -10.869  19.014  1.00  0.00           H  
ATOM    728  HD2 TYR    47      22.930 -13.801  16.496  1.00  0.00           H  
ATOM    729  HE1 TYR    47      24.457 -12.395  20.976  1.00  0.00           H  
ATOM    730  HE2 TYR    47      22.627 -15.311  18.430  1.00  0.00           H  
ATOM    731  HH  TYR    47      22.940 -15.585  20.584  1.00  0.00           H  
ATOM    732  N   PRO    48      27.560 -12.456  15.903  1.00  0.00           N  
ATOM    733  CA  PRO    48      28.348 -13.568  15.381  1.00  0.00           C  
ATOM    734  C   PRO    48      27.829 -14.965  15.661  1.00  0.00           C  
ATOM    735  O   PRO    48      28.081 -15.824  14.768  1.00  0.00           O  
ATOM    736  CD  PRO    48      28.376 -11.505  16.675  1.00  0.00           C  
ATOM    737  CB  PRO    48      29.701 -13.396  16.135  1.00  0.00           C  
ATOM    738  CG  PRO    48      29.779 -11.890  16.235  1.00  0.00           C  
ATOM    739  HA  PRO    48      28.503 -13.440  14.310  1.00  0.00           H  
ATOM    740  HD2 PRO    48      28.264 -11.718  17.738  1.00  0.00           H  
ATOM    741  HD3 PRO    48      28.160 -10.492  16.336  1.00  0.00           H  
ATOM    742  HB3 PRO    48      30.511 -13.754  15.500  1.00  0.00           H  
ATOM    743  HB2 PRO    48      29.607 -13.816  17.137  1.00  0.00           H  
ATOM    744  HG2 PRO    48      30.488 -11.618  17.017  1.00  0.00           H  
ATOM    745  HG3 PRO    48      29.973 -11.474  15.246  1.00  0.00           H  
ATOM    746  N   PRO    49      27.187 -15.293  16.755  1.00  0.00           N  
ATOM    747  CA  PRO    49      26.675 -16.679  16.878  1.00  0.00           C  
ATOM    748  C   PRO    49      25.767 -17.069  15.729  1.00  0.00           C  
ATOM    749  O   PRO    49      25.678 -18.233  15.326  1.00  0.00           O  
ATOM    750  CD  PRO    49      26.927 -14.511  17.994  1.00  0.00           C  
ATOM    751  CB  PRO    49      25.905 -16.636  18.216  1.00  0.00           C  
ATOM    752  CG  PRO    49      26.636 -15.585  19.011  1.00  0.00           C  
ATOM    753  HA  PRO    49      27.508 -17.379  16.949  1.00  0.00           H  
ATOM    754  HD2 PRO    49      26.036 -13.899  17.852  1.00  0.00           H  
ATOM    755  HD3 PRO    49      27.835 -13.981  18.281  1.00  0.00           H  
ATOM    756  HB3 PRO    49      26.001 -17.599  18.718  1.00  0.00           H  
ATOM    757  HB2 PRO    49      24.883 -16.303  18.033  1.00  0.00           H  
ATOM    758  HG2 PRO    49      25.971 -15.185  19.777  1.00  0.00           H  
ATOM    759  HG3 PRO    49      27.576 -15.999  19.377  1.00  0.00           H  
ATOM    760  N   TRP    50      25.071 -16.099  15.126  1.00  0.00           N  
ATOM    761  CA  TRP    50      24.124 -16.349  14.049  1.00  0.00           C  
ATOM    762  C   TRP    50      24.682 -15.895  12.700  1.00  0.00           C  
ATOM    763  O   TRP    50      23.917 -15.740  11.736  1.00  0.00           O  
ATOM    764  CB  TRP    50      22.792 -15.611  14.253  1.00  0.00           C  
ATOM    765  CG  TRP    50      22.020 -16.128  15.435  1.00  0.00           C  
ATOM    766  CD2 TRP    50      20.843 -15.515  15.985  1.00  0.00           C  
ATOM    767  CD1 TRP    50      22.262 -17.238  16.205  1.00  0.00           C  
ATOM    768  NE1 TRP    50      21.304 -17.352  17.201  1.00  0.00           N  
ATOM    769  CE2 TRP    50      20.425 -16.301  17.080  1.00  0.00           C  
ATOM    770  CE3 TRP    50      20.120 -14.368  15.635  1.00  0.00           C  
ATOM    771  CZ2 TRP    50      19.309 -15.976  17.833  1.00  0.00           C  
ATOM    772  CZ3 TRP    50      19.005 -14.048  16.388  1.00  0.00           C  
ATOM    773  CH2 TRP    50      18.619 -14.851  17.468  1.00  0.00           C  
ATOM    774  H   TRP    50      25.190 -15.138  15.414  1.00  0.00           H  
ATOM    775  HA  TRP    50      23.925 -17.420  14.001  1.00  0.00           H  
ATOM    776  HB3 TRP    50      22.184 -15.706  13.353  1.00  0.00           H  
ATOM    777  HB2 TRP    50      22.984 -14.546  14.384  1.00  0.00           H  
ATOM    778  HD1 TRP    50      23.108 -17.873  15.986  1.00  0.00           H  
ATOM    779  HE1 TRP    50      21.343 -18.122  17.854  1.00  0.00           H  
ATOM    780  HE3 TRP    50      20.438 -13.763  14.799  1.00  0.00           H  
ATOM    781  HZ2 TRP    50      19.019 -16.600  18.665  1.00  0.00           H  
ATOM    782  HZ3 TRP    50      18.423 -13.171  16.145  1.00  0.00           H  
ATOM    783  HH2 TRP    50      17.740 -14.553  18.021  1.00  0.00           H  
ATOM    784  N   ASP    51      26.005 -15.699  12.681  1.00  0.00           N  
ATOM    785  CA  ASP    51      26.669 -15.208  11.484  1.00  0.00           C  
ATOM    786  C   ASP    51      26.054 -13.910  10.956  1.00  0.00           C  
ATOM    787  O   ASP    51      26.032 -13.684   9.733  1.00  0.00           O  
ATOM    788  CB  ASP    51      26.672 -16.234  10.339  1.00  0.00           C  
ATOM    789  CG  ASP    51      27.595 -17.384  10.709  1.00  0.00           C  
ATOM    790  OD1 ASP    51      28.734 -17.117  11.150  1.00  0.00           O  
ATOM    791  OD2 ASP    51      27.120 -18.518  10.542  1.00  0.00           O1-
ATOM    792  H   ASP    51      26.556 -15.892  13.505  1.00  0.00           H  
ATOM    793  HA  ASP    51      27.707 -15.000  11.744  1.00  0.00           H  
ATOM    794  HB3 ASP    51      27.032 -15.759   9.427  1.00  0.00           H  
ATOM    795  HB2 ASP    51      25.661 -16.614  10.189  1.00  0.00           H  
ATOM    796  N   LYS    52      25.593 -13.068  11.866  1.00  0.00           N  
ATOM    797  CA  LYS    52      25.062 -11.755  11.443  1.00  0.00           C  
ATOM    798  C   LYS    52      26.137 -10.672  11.583  1.00  0.00           C  
ATOM    799  O   LYS    52      26.686 -10.458  12.671  1.00  0.00           O  
ATOM    800  CB  LYS    52      23.841 -11.392  12.291  1.00  0.00           C  
ATOM    801  CG  LYS    52      23.027 -10.238  11.713  1.00  0.00           C  
ATOM    802  CD  LYS    52      22.001  -9.709  12.695  1.00  0.00           C  
ATOM    803  CE  LYS    52      20.809 -10.611  12.938  1.00  0.00           C  
ATOM    804  NZ  LYS    52      20.302 -10.491  14.341  1.00  0.00           N1+
ATOM    805  H   LYS    52      25.605 -13.324  12.843  1.00  0.00           H  
ATOM    806  HA  LYS    52      24.759 -11.818  10.398  1.00  0.00           H  
ATOM    807  HB3 LYS    52      24.164 -11.137  13.300  1.00  0.00           H  
ATOM    808  HB2 LYS    52      23.201 -12.268  12.398  1.00  0.00           H  
ATOM    809  HG3 LYS    52      22.523 -10.569  10.805  1.00  0.00           H  
ATOM    810  HG2 LYS    52      23.699  -9.431  11.421  1.00  0.00           H  
ATOM    811  HD3 LYS    52      21.651  -8.733  12.360  1.00  0.00           H  
ATOM    812  HD2 LYS    52      22.490  -9.494  13.645  1.00  0.00           H  
ATOM    813  HE3 LYS    52      21.091 -11.645  12.741  1.00  0.00           H  
ATOM    814  HE2 LYS    52      20.011 -10.354  12.241  1.00  0.00           H  
ATOM    815  HZ1 LYS    52      19.510 -11.104  14.467  1.00  0.00           H  
ATOM    816  HZ2 LYS    52      21.034 -10.750  14.987  1.00  0.00           H  
ATOM    817  HZ3 LYS    52      20.020  -9.537  14.517  1.00  0.00           H  
ATOM    818  N   ASN    53      26.423  -9.970  10.496  1.00  0.00           N  
ATOM    819  CA  ASN    53      27.403  -8.884  10.519  1.00  0.00           C  
ATOM    820  C   ASN    53      27.100  -7.986   9.331  1.00  0.00           C  
ATOM    821  O   ASN    53      27.776  -8.093   8.318  1.00  0.00           O  
ATOM    822  CB  ASN    53      28.845  -9.389  10.499  1.00  0.00           C  
ATOM    823  CG  ASN    53      29.912  -8.354  10.761  1.00  0.00           C  
ATOM    824  OD1 ASN    53      31.080  -8.676  11.046  1.00  0.00           O  
ATOM    825  ND2 ASN    53      29.596  -7.068  10.690  1.00  0.00           N  
ATOM    826  H   ASN    53      25.960 -10.180   9.623  1.00  0.00           H  
ATOM    827  HA  ASN    53      27.254  -8.307  11.432  1.00  0.00           H  
ATOM    828  HB3 ASN    53      29.043  -9.875   9.544  1.00  0.00           H  
ATOM    829  HB2 ASN    53      28.951 -10.204  11.215  1.00  0.00           H  
ATOM    830 HD22 ASN    53      30.300  -6.365  10.863  1.00  0.00           H  
ATOM    831 HD21 ASN    53      28.651  -6.792  10.463  1.00  0.00           H  
ATOM    832  N   PHE    54      26.096  -7.146   9.485  1.00  0.00           N  
ATOM    833  CA  PHE    54      25.690  -6.327   8.357  1.00  0.00           C  
ATOM    834  C   PHE    54      26.563  -5.085   8.175  1.00  0.00           C  
ATOM    835  O   PHE    54      26.991  -4.502   9.170  1.00  0.00           O  
ATOM    836  CB  PHE    54      24.229  -5.896   8.526  1.00  0.00           C  
ATOM    837  CG  PHE    54      23.197  -7.003   8.378  1.00  0.00           C  
ATOM    838  CD1 PHE    54      22.935  -7.574   7.139  1.00  0.00           C  
ATOM    839  CD2 PHE    54      22.488  -7.462   9.469  1.00  0.00           C  
ATOM    840  CE1 PHE    54      21.988  -8.574   6.983  1.00  0.00           C  
ATOM    841  CE2 PHE    54      21.553  -8.472   9.310  1.00  0.00           C  
ATOM    842  CZ  PHE    54      21.298  -9.045   8.080  1.00  0.00           C  
ATOM    843  H   PHE    54      25.624  -7.081  10.376  1.00  0.00           H  
ATOM    844  HA  PHE    54      25.765  -6.931   7.453  1.00  0.00           H  
ATOM    845  HB3 PHE    54      24.005  -5.098   7.818  1.00  0.00           H  
ATOM    846  HB2 PHE    54      24.105  -5.416   9.497  1.00  0.00           H  
ATOM    847  HD1 PHE    54      23.475  -7.240   6.265  1.00  0.00           H  
ATOM    848  HD2 PHE    54      22.662  -7.034  10.445  1.00  0.00           H  
ATOM    849  HE1 PHE    54      21.791  -8.983   6.003  1.00  0.00           H  
ATOM    850  HE2 PHE    54      20.998  -8.834  10.163  1.00  0.00           H  
ATOM    851  HZ  PHE    54      20.579  -9.843   7.964  1.00  0.00           H  
ATOM    852  N   THR    55      26.767  -4.703   6.918  1.00  0.00           N  
ATOM    853  CA  THR    55      27.457  -3.467   6.553  1.00  0.00           C  
ATOM    854  C   THR    55      26.448  -2.435   6.041  1.00  0.00           C  
ATOM    855  O   THR    55      25.341  -2.841   5.722  1.00  0.00           O  
ATOM    856  CB  THR    55      28.505  -3.712   5.452  1.00  0.00           C  
ATOM    857  OG1 THR    55      29.470  -2.657   5.381  1.00  0.00           O  
ATOM    858  CG2 THR    55      27.784  -3.733   4.105  1.00  0.00           C  
ATOM    859  H   THR    55      26.438  -5.278   6.156  1.00  0.00           H  
ATOM    860  HA  THR    55      27.957  -3.067   7.435  1.00  0.00           H  
ATOM    861  HB  THR    55      29.007  -4.665   5.621  1.00  0.00           H  
ATOM    862  HG1 THR    55      30.103  -2.848   4.685  1.00  0.00           H  
ATOM    863 HG21 THR    55      28.507  -3.905   3.308  1.00  0.00           H  
ATOM    864 HG22 THR    55      27.043  -4.532   4.101  1.00  0.00           H  
ATOM    865 HG23 THR    55      27.287  -2.776   3.943  1.00  0.00           H  
ATOM    866  N   GLU    56      26.804  -1.172   5.976  1.00  0.00           N  
ATOM    867  CA  GLU    56      25.917  -0.090   5.570  1.00  0.00           C  
ATOM    868  C   GLU    56      25.162  -0.452   4.301  1.00  0.00           C  
ATOM    869  O   GLU    56      23.948  -0.308   4.257  1.00  0.00           O  
ATOM    870  CB  GLU    56      26.668   1.227   5.358  1.00  0.00           C  
ATOM    871  CG  GLU    56      27.180   1.827   6.670  1.00  0.00           C  
ATOM    872  CD  GLU    56      28.387   1.120   7.247  1.00  0.00           C  
ATOM    873  OE1 GLU    56      28.935   0.137   6.680  1.00  0.00           O  
ATOM    874  OE2 GLU    56      28.872   1.537   8.325  1.00  0.00           O1-
ATOM    875  H   GLU    56      27.746  -0.900   6.216  1.00  0.00           H  
ATOM    876  HA  GLU    56      25.187   0.063   6.365  1.00  0.00           H  
ATOM    877  HB3 GLU    56      26.011   1.943   4.864  1.00  0.00           H  
ATOM    878  HB2 GLU    56      27.508   1.061   4.684  1.00  0.00           H  
ATOM    879  HG3 GLU    56      26.376   1.827   7.405  1.00  0.00           H  
ATOM    880  HG2 GLU    56      27.417   2.880   6.517  1.00  0.00           H  
ATOM    881  N   ASN    57      25.893  -0.937   3.297  1.00  0.00           N  
ATOM    882  CA  ASN    57      25.273  -1.105   1.987  1.00  0.00           C  
ATOM    883  C   ASN    57      24.357  -2.325   1.972  1.00  0.00           C  
ATOM    884  O   ASN    57      23.678  -2.523   0.957  1.00  0.00           O  
ATOM    885  CB  ASN    57      26.314  -1.231   0.868  1.00  0.00           C  
ATOM    886  CG  ASN    57      27.190  -0.011   0.698  1.00  0.00           C  
ATOM    887  OD1 ASN    57      28.319  -0.133   0.216  1.00  0.00           O  
ATOM    888  ND2 ASN    57      26.713   1.167   1.072  1.00  0.00           N  
ATOM    889  H   ASN    57      26.861  -1.182   3.449  1.00  0.00           H  
ATOM    890  HA  ASN    57      24.665  -0.223   1.785  1.00  0.00           H  
ATOM    891  HB3 ASN    57      25.808  -1.447  -0.073  1.00  0.00           H  
ATOM    892  HB2 ASN    57      26.941  -2.103   1.054  1.00  0.00           H  
ATOM    893 HD22 ASN    57      27.279   1.997   0.969  1.00  0.00           H  
ATOM    894 HD21 ASN    57      25.783   1.235   1.461  1.00  0.00           H  
ATOM    895  N   ASP    58      24.330  -3.112   3.040  1.00  0.00           N  
ATOM    896  CA  ASP    58      23.410  -4.242   3.078  1.00  0.00           C  
ATOM    897  C   ASP    58      21.970  -3.832   3.390  1.00  0.00           C  
ATOM    898  O   ASP    58      21.017  -4.599   3.189  1.00  0.00           O  
ATOM    899  CB  ASP    58      23.828  -5.238   4.151  1.00  0.00           C  
ATOM    900  CG  ASP    58      25.091  -6.027   3.876  1.00  0.00           C  
ATOM    901  OD1 ASP    58      25.342  -6.302   2.694  1.00  0.00           O  
ATOM    902  OD2 ASP    58      25.802  -6.369   4.857  1.00  0.00           O1-
ATOM    903  H   ASP    58      24.944  -2.926   3.820  1.00  0.00           H  
ATOM    904  HA  ASP    58      23.430  -4.742   2.110  1.00  0.00           H  
ATOM    905  HB3 ASP    58      23.006  -5.929   4.339  1.00  0.00           H  
ATOM    906  HB2 ASP    58      23.929  -4.718   5.104  1.00  0.00           H  
ATOM    907  N   LEU    59      21.767  -2.629   3.900  1.00  0.00           N  
ATOM    908  CA  LEU    59      20.509  -2.246   4.497  1.00  0.00           C  
ATOM    909  C   LEU    59      19.927  -0.925   3.994  1.00  0.00           C  
ATOM    910  O   LEU    59      20.601  -0.056   3.456  1.00  0.00           O  
ATOM    911  CB  LEU    59      20.650  -2.084   6.042  1.00  0.00           C  
ATOM    912  CG  LEU    59      21.697  -3.020   6.645  1.00  0.00           C  
ATOM    913  CD1 LEU    59      22.245  -2.571   7.990  1.00  0.00           C  
ATOM    914  CD2 LEU    59      21.050  -4.376   6.822  1.00  0.00           C  
ATOM    915  H   LEU    59      22.506  -1.941   3.880  1.00  0.00           H  
ATOM    916  HA  LEU    59      19.783  -3.036   4.301  1.00  0.00           H  
ATOM    917  HB3 LEU    59      19.685  -2.267   6.515  1.00  0.00           H  
ATOM    918  HB2 LEU    59      20.910  -1.052   6.276  1.00  0.00           H  
ATOM    919  HG  LEU    59      22.526  -3.116   5.944  1.00  0.00           H  
ATOM    920 HD11 LEU    59      22.981  -3.294   8.343  1.00  0.00           H  
ATOM    921 HD12 LEU    59      22.718  -1.595   7.883  1.00  0.00           H  
ATOM    922 HD13 LEU    59      21.430  -2.502   8.710  1.00  0.00           H  
ATOM    923 HD21 LEU    59      21.772  -5.070   7.252  1.00  0.00           H  
ATOM    924 HD22 LEU    59      20.192  -4.286   7.489  1.00  0.00           H  
ATOM    925 HD23 LEU    59      20.719  -4.750   5.853  1.00  0.00           H  
ATOM    926  N   LEU    60      18.621  -0.828   4.246  1.00  0.00           N  
ATOM    927  CA  LEU    60      17.850   0.393   4.085  1.00  0.00           C  
ATOM    928  C   LEU    60      17.055   0.695   5.352  1.00  0.00           C  
ATOM    929  O   LEU    60      16.706  -0.229   6.097  1.00  0.00           O  
ATOM    930  CB  LEU    60      16.827   0.311   2.934  1.00  0.00           C  
ATOM    931  CG  LEU    60      17.409   0.073   1.546  1.00  0.00           C  
ATOM    932  CD1 LEU    60      16.340  -0.233   0.502  1.00  0.00           C  
ATOM    933  CD2 LEU    60      18.242   1.258   1.058  1.00  0.00           C  
ATOM    934  H   LEU    60      18.108  -1.635   4.570  1.00  0.00           H  
ATOM    935  HA  LEU    60      18.534   1.220   3.892  1.00  0.00           H  
ATOM    936  HB3 LEU    60      16.226   1.220   2.921  1.00  0.00           H  
ATOM    937  HB2 LEU    60      16.097  -0.467   3.156  1.00  0.00           H  
ATOM    938  HG  LEU    60      18.069  -0.792   1.608  1.00  0.00           H  
ATOM    939 HD11 LEU    60      16.813  -0.394  -0.467  1.00  0.00           H  
ATOM    940 HD12 LEU    60      15.794  -1.131   0.792  1.00  0.00           H  
ATOM    941 HD13 LEU    60      15.648   0.606   0.433  1.00  0.00           H  
ATOM    942 HD21 LEU    60      18.636   1.042   0.065  1.00  0.00           H  
ATOM    943 HD22 LEU    60      17.616   2.149   1.014  1.00  0.00           H  
ATOM    944 HD23 LEU    60      19.069   1.429   1.747  1.00  0.00           H  
ATOM    945  N   VAL    61      16.739   1.971   5.570  1.00  0.00           N  
ATOM    946  CA  VAL    61      15.812   2.306   6.651  0.08  0.00           C  
ATOM    947  C   VAL    61      14.524   2.821   6.022  1.00  0.00           C  
ATOM    948  O   VAL    61      14.552   3.627   5.099  1.00  0.00           O  
ATOM    949  CB  VAL    61      16.398   3.330   7.631  0.08  0.00           C  
ATOM    950  CG1 VAL    61      15.578   3.373   8.914  0.08  0.00           C  
ATOM    951  CG2 VAL    61      17.850   2.995   7.952  0.08  0.00           C  
ATOM    952  H   VAL    61      17.139   2.696   4.991  1.00  0.00           H  
ATOM    953  HA  VAL    61      15.584   1.394   7.203  1.00  0.00           H  
ATOM    954  HB  VAL    61      16.364   4.315   7.165  1.00  0.00           H  
ATOM    955 HG11 VAL    61      16.009   4.105   9.597  1.00  0.00           H  
ATOM    956 HG12 VAL    61      14.551   3.655   8.680  1.00  0.00           H  
ATOM    957 HG13 VAL    61      15.586   2.390   9.384  1.00  0.00           H  
ATOM    958 HG21 VAL    61      18.248   3.733   8.649  1.00  0.00           H  
ATOM    959 HG22 VAL    61      17.904   2.004   8.403  1.00  0.00           H  
ATOM    960 HG23 VAL    61      18.438   3.008   7.034  1.00  0.00           H  
ATOM    961  N   ARG    62      13.376   2.355   6.467  1.00  0.00           N  
ATOM    962  CA  ARG    62      12.052   2.782   5.964  1.00  0.00           C  
ATOM    963  C   ARG    62      11.326   3.511   7.097  1.00  0.00           C  
ATOM    964  O   ARG    62      11.069   2.919   8.160  1.00  0.00           O  
ATOM    965  CB  ARG    62      11.254   1.586   5.407  1.00  0.00           C  
ATOM    966  CG  ARG    62      12.067   0.866   4.292  1.00  0.00           C  
ATOM    967  CD  ARG    62      11.367  -0.402   3.837  1.00  0.00           C  
ATOM    968  NE  ARG    62      10.092  -0.061   3.140  1.00  0.00           N  
ATOM    969  CZ  ARG    62       9.373  -0.975   2.505  1.00  0.00           C  
ATOM    970  NH1 ARG    62       9.791  -2.249   2.464  1.00  0.00           N  
ATOM    971  NH2 ARG    62       8.255  -0.642   1.904  1.00  0.00           N1+
ATOM    972  H   ARG    62      13.363   1.660   7.199  1.00  0.00           H  
ATOM    973  HA  ARG    62      12.211   3.491   5.152  1.00  0.00           H  
ATOM    974  HB3 ARG    62      10.309   1.940   4.996  1.00  0.00           H  
ATOM    975  HB2 ARG    62      11.043   0.884   6.213  1.00  0.00           H  
ATOM    976  HG3 ARG    62      13.059   0.617   4.669  1.00  0.00           H  
ATOM    977  HG2 ARG    62      12.191   1.537   3.442  1.00  0.00           H  
ATOM    978  HD3 ARG    62      11.151  -1.028   4.703  1.00  0.00           H  
ATOM    979  HD2 ARG    62      12.017  -0.951   3.156  1.00  0.00           H  
ATOM    980  HE  ARG    62       9.782   0.900   3.162  1.00  0.00           H  
ATOM    981 HH12 ARG    62       9.242  -2.945   1.980  1.00  0.00           H  
ATOM    982 HH11 ARG    62      10.654  -2.512   2.917  1.00  0.00           H  
ATOM    983 HH22 ARG    62       7.712  -1.344   1.422  1.00  0.00           H  
ATOM    984 HH21 ARG    62       7.937   0.317   1.923  1.00  0.00           H  
ATOM    985  N   ILE    63      11.005   4.776   6.878  1.00  0.00           N  
ATOM    986  CA  ILE    63      10.464   5.626   7.953  1.00  0.00           C  
ATOM    987  C   ILE    63       9.080   6.092   7.587  1.00  0.00           C  
ATOM    988  O   ILE    63       8.867   6.325   6.371  1.00  0.00           O  
ATOM    989  CB  ILE    63      11.403   6.839   8.127  1.00  0.00           C  
ATOM    990  CG1 ILE    63      12.895   6.377   8.123  1.00  0.00           C  
ATOM    991  CG2 ILE    63      11.106   7.674   9.333  1.00  0.00           C  
ATOM    992  CD1 ILE    63      13.854   7.553   8.155  1.00  0.00           C  
ATOM    993  H   ILE    63      11.129   5.177   5.959  1.00  0.00           H  
ATOM    994  HA  ILE    63      10.424   5.058   8.883  1.00  0.00           H  
ATOM    995  HB  ILE    63      11.264   7.478   7.255  1.00  0.00           H  
ATOM    996 HG13 ILE    63      13.086   5.777   7.233  1.00  0.00           H  
ATOM    997 HG12 ILE    63      13.078   5.736   8.985  1.00  0.00           H  
ATOM    998 HG21 ILE    63      11.810   8.505   9.383  1.00  0.00           H  
ATOM    999 HG22 ILE    63      10.090   8.063   9.265  1.00  0.00           H  
ATOM   1000 HG23 ILE    63      11.202   7.063  10.231  1.00  0.00           H  
ATOM   1001 HD11 ILE    63      14.880   7.186   8.151  1.00  0.00           H  
ATOM   1002 HD12 ILE    63      13.690   8.180   7.279  1.00  0.00           H  
ATOM   1003 HD13 ILE    63      13.682   8.139   9.058  1.00  0.00           H  
ATOM   1004  N   GLY    64       8.166   6.269   8.525  1.00  0.00           N  
ATOM   1005  CA  GLY    64       6.807   6.670   8.231  1.00  0.00           C  
ATOM   1006  C   GLY    64       5.880   5.520   7.898  1.00  0.00           C  
ATOM   1007  O   GLY    64       4.779   5.783   7.413  1.00  0.00           O  
ATOM   1008  H   GLY    64       8.404   6.124   9.496  1.00  0.00           H  
ATOM   1009  HA3 GLY    64       6.811   7.382   7.405  1.00  0.00           H  
ATOM   1010  HA2 GLY    64       6.403   7.226   9.077  1.00  0.00           H  
ATOM   1011  N   LYS    65       6.270   4.263   8.175  1.00  0.00           N  
ATOM   1012  CA  LYS    65       5.466   3.144   7.736  1.00  0.00           C  
ATOM   1013  C   LYS    65       4.372   2.792   8.724  1.00  0.00           C  
ATOM   1014  O   LYS    65       4.461   3.085   9.926  1.00  0.00           O  
ATOM   1015  CB  LYS    65       6.331   1.880   7.529  1.00  0.00           C  
ATOM   1016  CG  LYS    65       7.132   1.950   6.233  1.00  0.00           C  
ATOM   1017  CD  LYS    65       7.763   0.607   5.919  1.00  0.00           C  
ATOM   1018  CE  LYS    65       6.717  -0.488   5.629  1.00  0.00           C  
ATOM   1019  NZ  LYS    65       5.852   0.013   4.512  1.00  0.00           N1+
ATOM   1020  H   LYS    65       7.124   4.101   8.689  1.00  0.00           H  
ATOM   1021  HA  LYS    65       5.002   3.404   6.785  1.00  0.00           H  
ATOM   1022  HB3 LYS    65       5.688   1.000   7.511  1.00  0.00           H  
ATOM   1023  HB2 LYS    65       7.013   1.766   8.371  1.00  0.00           H  
ATOM   1024  HG3 LYS    65       7.913   2.704   6.329  1.00  0.00           H  
ATOM   1025  HG2 LYS    65       6.474   2.242   5.415  1.00  0.00           H  
ATOM   1026  HD3 LYS    65       8.390   0.297   6.755  1.00  0.00           H  
ATOM   1027  HD2 LYS    65       8.427   0.710   5.061  1.00  0.00           H  
ATOM   1028  HE3 LYS    65       6.105  -0.650   6.517  1.00  0.00           H  
ATOM   1029  HE2 LYS    65       7.224  -1.400   5.314  1.00  0.00           H  
ATOM   1030  HZ1 LYS    65       5.151  -0.680   4.292  1.00  0.00           H  
ATOM   1031  HZ2 LYS    65       5.400   0.871   4.794  1.00  0.00           H  
ATOM   1032  HZ3 LYS    65       6.422   0.186   3.696  1.00  0.00           H  
ATOM   1033  N   HIS    66       3.402   2.101   8.160  1.00  0.00           N  
ATOM   1034  CA  HIS    66       2.266   1.564   8.912  1.00  0.00           C  
ATOM   1035  C   HIS    66       2.104   0.102   8.512  1.00  0.00           C  
ATOM   1036  O   HIS    66       2.288  -0.816   9.294  1.00  0.00           O  
ATOM   1037  ND1 HIS    66      -0.241   1.849  10.864  1.00  0.00           N  
ATOM   1038  CG  HIS    66      -0.174   1.850   9.471  1.00  0.00           C  
ATOM   1039  CB  HIS    66       0.984   2.374   8.663  1.00  0.00           C  
ATOM   1040  NE2 HIS    66      -2.090   0.966  10.150  1.00  0.00           N  
ATOM   1041  CD2 HIS    66      -1.330   1.295   9.055  1.00  0.00           C  
ATOM   1042  CE1 HIS    66      -1.413   1.312  11.242  1.00  0.00           C  
ATOM   1043  H   HIS    66       3.422   1.921   7.166  1.00  0.00           H  
ATOM   1044  HA  HIS    66       2.502   1.608   9.975  1.00  0.00           H  
ATOM   1045  HD1 HIS    66       0.527   2.218  11.407  1.00  0.00           H  
ATOM   1046  HB3 HIS    66       0.732   2.338   7.603  1.00  0.00           H  
ATOM   1047  HB2 HIS    66       1.160   3.419   8.917  1.00  0.00           H  
ATOM   1048  HD2 HIS    66      -1.523   1.177   7.999  1.00  0.00           H  
ATOM   1049  HE1 HIS    66      -1.655   1.228  12.291  1.00  0.00           H  
ATOM   1050  N   SER    67       1.807  -0.129   7.240  1.00  0.00           N  
ATOM   1051  CA  SER    67       1.767  -1.463   6.681  1.00  0.00           C  
ATOM   1052  C   SER    67       3.147  -2.096   6.742  1.00  0.00           C  
ATOM   1053  O   SER    67       4.140  -1.415   6.485  1.00  0.00           O  
ATOM   1054  CB  SER    67       1.330  -1.417   5.213  1.00  0.00           C  
ATOM   1055  OG  SER    67       1.442  -2.745   4.713  1.00  0.00           O  
ATOM   1056  H   SER    67       1.598   0.642   6.622  1.00  0.00           H  
ATOM   1057  HA  SER    67       1.064  -2.072   7.249  1.00  0.00           H  
ATOM   1058  HB3 SER    67       2.000  -0.762   4.656  1.00  0.00           H  
ATOM   1059  HB2 SER    67       0.291  -1.094   5.154  1.00  0.00           H  
ATOM   1060  HG  SER    67       1.177  -2.764   3.791  1.00  0.00           H  
ATOM   1061  N   ARG    68       3.213  -3.382   7.053  1.00  0.14           N  
ATOM   1062  CA  ARG    68       4.516  -4.077   7.103  1.00  0.14           C  
ATOM   1063  C   ARG    68       5.087  -4.280   5.717  1.00  0.14           C  
ATOM   1064  O   ARG    68       6.230  -3.903   5.408  1.00  0.14           O  
ATOM   1065  CB  ARG    68       4.329  -5.409   7.827  1.00  0.14           C  
ATOM   1066  CG  ARG    68       5.516  -6.333   7.956  1.00  0.14           C  
ATOM   1067  CD  ARG    68       5.256  -7.593   8.776  1.00  0.14           C  
ATOM   1068  NE  ARG    68       4.343  -8.467   8.067  1.00  0.14           N  
ATOM   1069  CZ  ARG    68       4.567  -9.471   7.244  1.00  0.14           C  
ATOM   1070  NH1 ARG    68       5.826  -9.787   7.007  1.00  0.14           N  
ATOM   1071  NH2 ARG    68       3.562 -10.146   6.672  1.00  0.14           N1+
ATOM   1072  H   ARG    68       2.368  -3.896   7.258  1.00  0.00           H  
ATOM   1073  HA  ARG    68       5.212  -3.466   7.678  1.00  0.00           H  
ATOM   1074  HB3 ARG    68       3.503  -5.952   7.367  1.00  0.00           H  
ATOM   1075  HB2 ARG    68       3.914  -5.221   8.817  1.00  0.00           H  
ATOM   1076  HG3 ARG    68       6.353  -5.786   8.390  1.00  0.00           H  
ATOM   1077  HG2 ARG    68       5.864  -6.615   6.962  1.00  0.00           H  
ATOM   1078  HD3 ARG    68       4.822  -7.318   9.737  1.00  0.00           H  
ATOM   1079  HD2 ARG    68       6.197  -8.115   8.949  1.00  0.00           H  
ATOM   1080  HE  ARG    68       3.395  -8.200   8.292  1.00  0.00           H  
ATOM   1081 HH12 ARG    68       6.046 -10.550   6.383  1.00  0.00           H  
ATOM   1082 HH11 ARG    68       6.569  -9.266   7.450  1.00  0.00           H  
ATOM   1083 HH22 ARG    68       3.761 -10.912   6.045  1.00  0.00           H  
ATOM   1084 HH21 ARG    68       2.605  -9.889   6.868  1.00  0.00           H  
ATOM   1085  N   THR    69       4.270  -4.891   4.841  1.00  0.16           N  
ATOM   1086  CA  THR    69       4.833  -5.354   3.582  1.00  0.16           C  
ATOM   1087  C   THR    69       4.608  -4.413   2.401  1.00  0.16           C  
ATOM   1088  O   THR    69       5.357  -4.477   1.412  1.00  0.16           O  
ATOM   1089  CB  THR    69       4.266  -6.732   3.181  1.00  0.16           C  
ATOM   1090  OG1 THR    69       2.853  -6.602   2.995  1.00  0.16           O  
ATOM   1091  CG2 THR    69       4.509  -7.765   4.258  1.00  0.16           C  
ATOM   1092  H   THR    69       3.293  -5.018   5.065  1.00  0.00           H  
ATOM   1093  HA  THR    69       5.909  -5.464   3.719  1.00  0.00           H  
ATOM   1094  HB  THR    69       4.728  -7.060   2.250  1.00  0.00           H  
ATOM   1095  HG1 THR    69       2.483  -7.452   2.745  1.00  0.00           H  
ATOM   1096 HG21 THR    69       4.097  -8.723   3.942  1.00  0.00           H  
ATOM   1097 HG22 THR    69       5.581  -7.869   4.427  1.00  0.00           H  
ATOM   1098 HG23 THR    69       4.025  -7.448   5.182  1.00  0.00           H  
ATOM   1099  N   ARG    70       3.616  -3.527   2.473  1.00  0.00           N  
ATOM   1100  CA  ARG    70       3.403  -2.669   1.300  1.00  0.00           C  
ATOM   1101  C   ARG    70       4.397  -1.528   1.150  1.00  0.00           C  
ATOM   1102  O   ARG    70       4.958  -0.998   2.122  1.00  0.00           O  
ATOM   1103  CB  ARG    70       1.991  -2.127   1.430  1.00  0.00           C  
ATOM   1104  CG  ARG    70       1.522  -1.182   0.298  1.00  0.00           C  
ATOM   1105  CD  ARG    70       0.085  -0.659   0.474  1.00  0.00           C  
ATOM   1106  NE  ARG    70      -0.207   0.234  -0.699  1.00  0.00           N  
ATOM   1107  CZ  ARG    70      -1.379   0.862  -0.865  1.00  0.00           C  
ATOM   1108  NH1 ARG    70      -2.386   0.718  -0.010  1.00  0.00           N  
ATOM   1109  NH2 ARG    70      -1.530   1.630  -1.942  1.00  0.00           N1+
ATOM   1110  H   ARG    70       3.051  -3.468   3.308  1.00  0.00           H  
ATOM   1111  HA  ARG    70       3.453  -3.290   0.405  1.00  0.00           H  
ATOM   1112  HB3 ARG    70       1.888  -1.619   2.389  1.00  0.00           H  
ATOM   1113  HB2 ARG    70       1.293  -2.960   1.516  1.00  0.00           H  
ATOM   1114  HG3 ARG    70       1.605  -1.696  -0.660  1.00  0.00           H  
ATOM   1115  HG2 ARG    70       2.207  -0.338   0.225  1.00  0.00           H  
ATOM   1116  HD3 ARG    70       0.020  -0.080   1.395  1.00  0.00           H  
ATOM   1117  HD2 ARG    70      -0.609  -1.499   0.472  1.00  0.00           H  
ATOM   1118  HE  ARG    70       0.529   0.351  -1.380  1.00  0.00           H  
ATOM   1119 HH12 ARG    70      -3.256   1.207  -0.167  1.00  0.00           H  
ATOM   1120 HH11 ARG    70      -2.282   0.119   0.797  1.00  0.00           H  
ATOM   1121 HH22 ARG    70      -2.401   2.117  -2.097  1.00  0.00           H  
ATOM   1122 HH21 ARG    70      -0.773   1.725  -2.604  1.00  0.00           H  
ATOM   1123  N   TYR    71       4.617  -1.095  -0.084  1.00  0.00           N  
ATOM   1124  CA  TYR    71       5.389   0.121  -0.313  1.00  0.00           C  
ATOM   1125  C   TYR    71       4.404   1.283  -0.220  1.00  0.00           C  
ATOM   1126  O   TYR    71       3.478   1.414  -1.052  1.00  0.00           O  
ATOM   1127  CB  TYR    71       6.143   0.066  -1.664  1.00  0.00           C  
ATOM   1128  CG  TYR    71       6.737   1.433  -1.942  1.00  0.00           C  
ATOM   1129  CD1 TYR    71       7.745   1.899  -1.088  1.00  0.00           C  
ATOM   1130  CD2 TYR    71       6.273   2.223  -2.982  1.00  0.00           C  
ATOM   1131  CE1 TYR    71       8.315   3.134  -1.285  1.00  0.00           C  
ATOM   1132  CE2 TYR    71       6.845   3.469  -3.175  1.00  0.00           C  
ATOM   1133  CZ  TYR    71       7.846   3.909  -2.326  1.00  0.00           C  
ATOM   1134  OH  TYR    71       8.398   5.147  -2.542  1.00  0.00           O  
ATOM   1135  H   TYR    71       4.249  -1.608  -0.872  1.00  0.00           H  
ATOM   1136  HA  TYR    71       6.121   0.223   0.488  1.00  0.00           H  
ATOM   1137  HB3 TYR    71       5.445  -0.195  -2.459  1.00  0.00           H  
ATOM   1138  HB2 TYR    71       6.943  -0.672  -1.603  1.00  0.00           H  
ATOM   1139  HD1 TYR    71       8.082   1.286  -0.265  1.00  0.00           H  
ATOM   1140  HD2 TYR    71       5.481   1.863  -3.622  1.00  0.00           H  
ATOM   1141  HE1 TYR    71       9.107   3.473  -0.634  1.00  0.00           H  
ATOM   1142  HE2 TYR    71       6.510   4.097  -3.987  1.00  0.00           H  
ATOM   1143  HH  TYR    71       7.971   5.561  -3.295  1.00  0.00           H  
ATOM   1144  N   GLU    72       4.610   2.095   0.821  1.00  0.00           N  
ATOM   1145  CA  GLU    72       3.544   3.060   1.175  1.00  0.00           C  
ATOM   1146  C   GLU    72       3.836   4.382   0.497  1.00  0.00           C  
ATOM   1147  O   GLU    72       4.319   5.384   1.046  1.00  0.00           O  
ATOM   1148  CB  GLU    72       3.351   3.176   2.704  1.00  0.00           C  
ATOM   1149  CG  GLU    72       2.872   1.851   3.283  1.00  0.00           C  
ATOM   1150  CD  GLU    72       2.751   1.845   4.794  1.00  0.00           C  
ATOM   1151  OE1 GLU    72       3.807   1.802   5.428  1.00  0.00           O  
ATOM   1152  OE2 GLU    72       1.617   1.903   5.295  1.00  0.00           O1-
ATOM   1153  H   GLU    72       5.474   2.040   1.341  1.00  0.00           H  
ATOM   1154  HA  GLU    72       2.611   2.680   0.758  1.00  0.00           H  
ATOM   1155  HB3 GLU    72       2.617   3.953   2.919  1.00  0.00           H  
ATOM   1156  HB2 GLU    72       4.297   3.455   3.169  1.00  0.00           H  
ATOM   1157  HG3 GLU    72       3.548   1.055   2.971  1.00  0.00           H  
ATOM   1158  HG2 GLU    72       1.910   1.591   2.842  1.00  0.00           H  
ATOM   1159  N   ARG    73       3.516   4.341  -0.801  1.00  0.00           N  
ATOM   1160  CA  ARG    73       3.800   5.446  -1.691  1.00  0.00           C  
ATOM   1161  C   ARG    73       3.277   6.778  -1.172  1.00  0.00           C  
ATOM   1162  O   ARG    73       2.155   6.875  -0.699  1.00  0.00           O  
ATOM   1163  CB  ARG    73       3.172   5.094  -3.044  1.00  0.00           C  
ATOM   1164  CG  ARG    73       3.476   6.062  -4.162  1.00  0.00           C  
ATOM   1165  CD  ARG    73       3.122   5.429  -5.506  1.00  0.00           C  
ATOM   1166  NE  ARG    73       1.804   4.824  -5.596  1.00  0.00           N  
ATOM   1167  CZ  ARG    73       0.710   5.377  -6.106  1.00  0.00           C  
ATOM   1168  NH1 ARG    73       0.767   6.618  -6.609  1.00  0.00           N  
ATOM   1169  NH2 ARG    73      -0.439   4.678  -6.114  1.00  0.00           N1+
ATOM   1170  H   ARG    73       3.064   3.523  -1.184  1.00  0.00           H  
ATOM   1171  HA  ARG    73       4.880   5.522  -1.818  1.00  0.00           H  
ATOM   1172  HB3 ARG    73       2.092   5.005  -2.928  1.00  0.00           H  
ATOM   1173  HB2 ARG    73       3.487   4.093  -3.338  1.00  0.00           H  
ATOM   1174  HG3 ARG    73       4.537   6.313  -4.147  1.00  0.00           H  
ATOM   1175  HG2 ARG    73       2.891   6.971  -4.024  1.00  0.00           H  
ATOM   1176  HD3 ARG    73       3.877   4.686  -5.764  1.00  0.00           H  
ATOM   1177  HD2 ARG    73       3.230   6.174  -6.294  1.00  0.00           H  
ATOM   1178  HE  ARG    73       1.768   3.888  -5.219  1.00  0.00           H  
ATOM   1179 HH12 ARG    73      -0.062   7.044  -6.998  1.00  0.00           H  
ATOM   1180 HH11 ARG    73       1.639   7.127  -6.599  1.00  0.00           H  
ATOM   1181 HH22 ARG    73      -1.277   5.089  -6.499  1.00  0.00           H  
ATOM   1182 HH21 ARG    73      -0.464   3.742  -5.735  1.00  0.00           H  
ATOM   1183  N   ASN    74       4.091   7.817  -1.228  1.00  0.00           N  
ATOM   1184  CA  ASN    74       3.765   9.160  -0.796  1.00  0.00           C  
ATOM   1185  C   ASN    74       3.648   9.329   0.715  1.00  0.00           C  
ATOM   1186  O   ASN    74       3.258  10.413   1.169  1.00  0.00           O  
ATOM   1187  CB  ASN    74       2.443   9.609  -1.419  1.00  0.00           C  
ATOM   1188  CG  ASN    74       2.442   9.756  -2.925  1.00  0.00           C  
ATOM   1189  OD1 ASN    74       3.375   9.411  -3.617  1.00  0.00           O  
ATOM   1190  ND2 ASN    74       1.330  10.289  -3.402  1.00  0.00           N  
ATOM   1191  H   ASN    74       5.025   7.707  -1.595  1.00  0.00           H  
ATOM   1192  HA  ASN    74       4.550   9.828  -1.151  1.00  0.00           H  
ATOM   1193  HB3 ASN    74       2.133  10.550  -0.965  1.00  0.00           H  
ATOM   1194  HB2 ASN    74       1.653   8.918  -1.124  1.00  0.00           H  
ATOM   1195 HD22 ASN    74       1.225  10.432  -4.396  1.00  0.00           H  
ATOM   1196 HD21 ASN    74       0.586  10.553  -2.772  1.00  0.00           H  
ATOM   1197  N   ILE    75       3.993   8.322   1.500  1.00  0.00           N  
ATOM   1198  CA  ILE    75       3.949   8.357   2.952  1.00  0.00           C  
ATOM   1199  C   ILE    75       5.290   7.957   3.548  1.00  0.00           C  
ATOM   1200  O   ILE    75       5.959   8.766   4.230  1.00  0.00           O  
ATOM   1201  CB  ILE    75       2.805   7.426   3.397  1.00  0.00           C  
ATOM   1202  CG1 ILE    75       1.466   7.878   2.788  1.00  0.00           C  
ATOM   1203  CG2 ILE    75       2.752   7.311   4.912  1.00  0.00           C  
ATOM   1204  CD1 ILE    75       0.313   7.012   3.246  1.00  0.00           C  
ATOM   1205  H   ILE    75       4.314   7.454   1.096  1.00  0.00           H  
ATOM   1206  HA  ILE    75       3.715   9.373   3.270  1.00  0.00           H  
ATOM   1207  HB  ILE    75       3.022   6.433   3.003  1.00  0.00           H  
ATOM   1208 HG13 ILE    75       1.533   7.847   1.701  1.00  0.00           H  
ATOM   1209 HG12 ILE    75       1.273   8.914   3.065  1.00  0.00           H  
ATOM   1210 HG21 ILE    75       1.936   6.648   5.198  1.00  0.00           H  
ATOM   1211 HG22 ILE    75       3.695   6.905   5.279  1.00  0.00           H  
ATOM   1212 HG23 ILE    75       2.588   8.297   5.346  1.00  0.00           H  
ATOM   1213 HD11 ILE    75      -0.612   7.367   2.792  1.00  0.00           H  
ATOM   1214 HD12 ILE    75       0.492   5.980   2.945  1.00  0.00           H  
ATOM   1215 HD13 ILE    75       0.227   7.064   4.331  1.00  0.00           H  
ATOM   1216  N   GLU    76       5.718   6.708   3.268  1.00  0.00           N  
ATOM   1217  CA  GLU    76       7.017   6.318   3.774  1.00  0.00           C  
ATOM   1218  C   GLU    76       8.138   6.969   2.947  1.00  0.00           C  
ATOM   1219  O   GLU    76       7.980   7.352   1.786  1.00  0.00           O  
ATOM   1220  CB  GLU    76       7.152   4.807   3.807  1.00  0.00           C  
ATOM   1221  CG  GLU    76       7.401   4.145   2.448  1.00  0.00           C  
ATOM   1222  CD  GLU    76       7.776   2.680   2.632  1.00  0.00           C  
ATOM   1223  OE1 GLU    76       8.964   2.422   2.950  1.00  0.00           O  
ATOM   1224  OE2 GLU    76       6.880   1.801   2.478  1.00  0.00           O1-
ATOM   1225  H   GLU    76       5.138   6.085   2.724  1.00  0.00           H  
ATOM   1226  HA  GLU    76       7.101   6.684   4.797  1.00  0.00           H  
ATOM   1227  HB3 GLU    76       6.260   4.375   4.260  1.00  0.00           H  
ATOM   1228  HB2 GLU    76       7.952   4.532   4.494  1.00  0.00           H  
ATOM   1229  HG3 GLU    76       8.209   4.665   1.934  1.00  0.00           H  
ATOM   1230  HG2 GLU    76       6.499   4.215   1.839  1.00  0.00           H  
ATOM   1231  N   LYS    77       9.281   7.057   3.642  1.00  0.00           N  
ATOM   1232  CA  LYS    77      10.526   7.492   3.019  1.00  0.00           C  
ATOM   1233  C   LYS    77      11.589   6.437   3.266  1.00  0.00           C  
ATOM   1234  O   LYS    77      11.652   5.877   4.356  1.00  0.00           O  
ATOM   1235  CB  LYS    77      11.003   8.857   3.533  1.00  0.00           C  
ATOM   1236  CG  LYS    77       9.972   9.948   3.256  1.00  0.00           C  
ATOM   1237  CD  LYS    77       9.793  10.242   1.759  1.00  0.00           C  
ATOM   1238  CE  LYS    77       8.730  11.315   1.562  1.00  0.00           C  
ATOM   1239  NZ  LYS    77       8.224  11.454   0.173  1.00  0.00           N1+
ATOM   1240  H   LYS    77       9.295   6.819   4.623  1.00  0.00           H  
ATOM   1241  HA  LYS    77      10.363   7.569   1.944  1.00  0.00           H  
ATOM   1242  HB3 LYS    77      11.945   9.117   3.051  1.00  0.00           H  
ATOM   1243  HB2 LYS    77      11.188   8.796   4.606  1.00  0.00           H  
ATOM   1244  HG3 LYS    77      10.265  10.862   3.772  1.00  0.00           H  
ATOM   1245  HG2 LYS    77       9.013   9.657   3.685  1.00  0.00           H  
ATOM   1246  HD3 LYS    77       9.489   9.331   1.244  1.00  0.00           H  
ATOM   1247  HD2 LYS    77      10.739  10.587   1.341  1.00  0.00           H  
ATOM   1248  HE3 LYS    77       9.119  12.275   1.901  1.00  0.00           H  
ATOM   1249  HE2 LYS    77       7.893  11.121   2.233  1.00  0.00           H  
ATOM   1250  HZ1 LYS    77       7.527  12.185   0.139  1.00  0.00           H  
ATOM   1251  HZ2 LYS    77       8.989  11.690  -0.442  1.00  0.00           H  
ATOM   1252  HZ3 LYS    77       7.811  10.582  -0.124  1.00  0.00           H  
ATOM   1253  N   ILE    78      12.422   6.212   2.263  1.00  0.00           N  
ATOM   1254  CA  ILE    78      13.454   5.169   2.341  1.00  0.00           C  
ATOM   1255  C   ILE    78      14.812   5.830   2.265  1.00  0.00           C  
ATOM   1256  O   ILE    78      15.120   6.622   1.376  1.00  0.00           O  
ATOM   1257  CB  ILE    78      13.252   4.121   1.230  1.00  0.00           C  
ATOM   1258  CG1 ILE    78      11.838   3.515   1.293  1.00  0.00           C  
ATOM   1259  CG2 ILE    78      14.292   3.022   1.208  1.00  0.00           C  
ATOM   1260  CD1 ILE    78      11.565   2.340   0.404  1.00  0.00           C  
ATOM   1261  H   ILE    78      12.357   6.763   1.419  1.00  0.00           H  
ATOM   1262  HA  ILE    78      13.367   4.670   3.306  1.00  0.00           H  
ATOM   1263  HB  ILE    78      13.328   4.649   0.279  1.00  0.00           H  
ATOM   1264 HG13 ILE    78      11.104   4.295   1.091  1.00  0.00           H  
ATOM   1265 HG12 ILE    78      11.609   3.245   2.324  1.00  0.00           H  
ATOM   1266 HG21 ILE    78      14.072   2.330   0.395  1.00  0.00           H  
ATOM   1267 HG22 ILE    78      15.279   3.458   1.056  1.00  0.00           H  
ATOM   1268 HG23 ILE    78      14.274   2.485   2.157  1.00  0.00           H  
ATOM   1269 HD11 ILE    78      10.536   2.009   0.544  1.00  0.00           H  
ATOM   1270 HD12 ILE    78      11.715   2.628  -0.636  1.00  0.00           H  
ATOM   1271 HD13 ILE    78      12.245   1.527   0.657  1.00  0.00           H  
ATOM   1272  N   SER    79      15.636   5.492   3.241  1.00  0.00           N  
ATOM   1273  CA  SER    79      16.935   6.116   3.342  1.00  0.00           C  
ATOM   1274  C   SER    79      18.058   5.096   3.342  1.00  0.00           C  
ATOM   1275  O   SER    79      17.907   4.008   3.873  1.00  0.00           O  
ATOM   1276  CB  SER    79      17.038   6.918   4.645  1.00  0.00           C  
ATOM   1277  OG  SER    79      16.043   7.928   4.740  1.00  0.00           O  
ATOM   1278  H   SER    79      15.358   4.796   3.918  1.00  0.00           H  
ATOM   1279  HA  SER    79      17.070   6.792   2.498  1.00  0.00           H  
ATOM   1280  HB3 SER    79      18.025   7.375   4.712  1.00  0.00           H  
ATOM   1281  HB2 SER    79      16.950   6.241   5.495  1.00  0.00           H  
ATOM   1282  HG  SER    79      16.146   8.402   5.568  1.00  0.00           H  
ATOM   1283  N   MET    80      19.161   5.539   2.744  1.00  0.00           N  
ATOM   1284  CA  MET    80      20.394   4.770   2.765  1.00  0.00           C  
ATOM   1285  C   MET    80      21.249   5.123   3.984  1.00  0.00           C  
ATOM   1286  O   MET    80      21.126   6.236   4.500  1.00  0.00           O  
ATOM   1287  CB  MET    80      21.196   5.005   1.468  1.00  0.00           C  
ATOM   1288  CG  MET    80      20.391   4.544   0.250  1.00  0.00           C  
ATOM   1289  SD  MET    80      21.241   4.803  -1.314  1.00  0.00           S  
ATOM   1290  CE  MET    80      22.317   6.176  -0.921  1.00  0.00           C  
ATOM   1291  H   MET    80      19.153   6.427   2.263  1.00  0.00           H  
ATOM   1292  HA  MET    80      20.137   3.712   2.822  1.00  0.00           H  
ATOM   1293  HB3 MET    80      22.133   4.450   1.515  1.00  0.00           H  
ATOM   1294  HB2 MET    80      21.426   6.066   1.371  1.00  0.00           H  
ATOM   1295  HG3 MET    80      19.433   5.064   0.232  1.00  0.00           H  
ATOM   1296  HG2 MET    80      20.145   3.487   0.358  1.00  0.00           H  
ATOM   1297  HE1 MET    80      22.903   6.442  -1.801  1.00  0.00           H  
ATOM   1298  HE2 MET    80      21.717   7.032  -0.612  1.00  0.00           H  
ATOM   1299  HE3 MET    80      22.988   5.892  -0.110  1.00  0.00           H  
ATOM   1300  N   LEU    81      22.088   4.184   4.410  1.00  0.00           N  
ATOM   1301  CA  LEU    81      23.007   4.406   5.521  1.00  0.00           C  
ATOM   1302  C   LEU    81      24.380   4.941   5.077  1.00  0.00           C  
ATOM   1303  O   LEU    81      25.107   4.478   4.190  1.00  0.00           O  
ATOM   1304  CB  LEU    81      23.292   3.136   6.325  1.00  0.00           C  
ATOM   1305  CG  LEU    81      22.303   2.661   7.380  1.00  0.00           C  
ATOM   1306  CD1 LEU    81      20.876   2.825   6.905  1.00  0.00           C  
ATOM   1307  CD2 LEU    81      22.585   1.222   7.774  1.00  0.00           C  
ATOM   1308  H   LEU    81      22.104   3.279   3.961  1.00  0.00           H  
ATOM   1309  HA  LEU    81      22.558   5.139   6.192  1.00  0.00           H  
ATOM   1310  HB3 LEU    81      24.280   3.218   6.778  1.00  0.00           H  
ATOM   1311  HB2 LEU    81      23.492   2.317   5.634  1.00  0.00           H  
ATOM   1312  HG  LEU    81      22.434   3.282   8.266  1.00  0.00           H  
ATOM   1313 HD11 LEU    81      20.192   2.477   7.680  1.00  0.00           H  
ATOM   1314 HD12 LEU    81      20.681   3.877   6.694  1.00  0.00           H  
ATOM   1315 HD13 LEU    81      20.725   2.239   5.998  1.00  0.00           H  
ATOM   1316 HD21 LEU    81      21.866   0.904   8.529  1.00  0.00           H  
ATOM   1317 HD22 LEU    81      22.498   0.581   6.897  1.00  0.00           H  
ATOM   1318 HD23 LEU    81      23.594   1.147   8.179  1.00  0.00           H  
ATOM   1319  N   GLU    82      24.768   5.985   5.836  1.00  0.00           N  
ATOM   1320  CA  GLU    82      26.127   6.503   5.674  1.00  0.00           C  
ATOM   1321  C   GLU    82      27.103   5.760   6.583  1.00  0.00           C  
ATOM   1322  O   GLU    82      28.206   5.390   6.134  1.00  0.00           O  
ATOM   1323  CB  GLU    82      26.116   8.002   5.959  1.00  0.00           C  
ATOM   1324  CG  GLU    82      27.487   8.666   5.863  1.00  0.00           C  
ATOM   1325  CD  GLU    82      27.317  10.097   5.382  1.00  0.00           C  
ATOM   1326  OE1 GLU    82      26.960  10.958   6.207  1.00  0.00           O  
ATOM   1327  OE2 GLU    82      27.534  10.357   4.169  1.00  0.00           O1-
ATOM   1328  H   GLU    82      24.125   6.393   6.500  1.00  0.00           H  
ATOM   1329  HA  GLU    82      26.434   6.350   4.639  1.00  0.00           H  
ATOM   1330  HB3 GLU    82      25.698   8.178   6.950  1.00  0.00           H  
ATOM   1331  HB2 GLU    82      25.427   8.495   5.273  1.00  0.00           H  
ATOM   1332  HG3 GLU    82      28.108   8.116   5.155  1.00  0.00           H  
ATOM   1333  HG2 GLU    82      27.960   8.667   6.845  1.00  0.00           H  
ATOM   1334  N   LYS    83      26.756   5.530   7.853  1.00  0.00           N  
ATOM   1335  CA  LYS    83      27.671   4.802   8.719  1.00  0.00           C  
ATOM   1336  C   LYS    83      26.899   4.176   9.875  1.00  0.00           C  
ATOM   1337  O   LYS    83      25.954   4.761  10.389  1.00  0.00           O  
ATOM   1338  CB  LYS    83      28.773   5.736   9.219  1.00  0.00           C  
ATOM   1339  CG  LYS    83      29.886   5.013   9.988  1.00  0.00           C  
ATOM   1340  CD  LYS    83      30.814   4.224   9.078  1.00  0.00           C  
ATOM   1341  CE  LYS    83      32.120   3.902   9.795  1.00  0.00           C  
ATOM   1342  NZ  LYS    83      32.616   2.560   9.396  1.00  0.00           N1+
ATOM   1343  H   LYS    83      25.867   5.860   8.201  1.00  0.00           H  
ATOM   1344  HA  LYS    83      28.133   4.003   8.139  1.00  0.00           H  
ATOM   1345  HB3 LYS    83      28.334   6.505   9.855  1.00  0.00           H  
ATOM   1346  HB2 LYS    83      29.206   6.270   8.373  1.00  0.00           H  
ATOM   1347  HG3 LYS    83      29.441   4.341  10.722  1.00  0.00           H  
ATOM   1348  HG2 LYS    83      30.467   5.741  10.554  1.00  0.00           H  
ATOM   1349  HD3 LYS    83      31.026   4.807   8.182  1.00  0.00           H  
ATOM   1350  HD2 LYS    83      30.326   3.296   8.778  1.00  0.00           H  
ATOM   1351  HE3 LYS    83      31.957   3.923  10.873  1.00  0.00           H  
ATOM   1352  HE2 LYS    83      32.867   4.655   9.544  1.00  0.00           H  
ATOM   1353  HZ1 LYS    83      33.481   2.363   9.879  1.00  0.00           H  
ATOM   1354  HZ2 LYS    83      31.928   1.861   9.638  1.00  0.00           H  
ATOM   1355  HZ3 LYS    83      32.777   2.543   8.399  1.00  0.00           H  
ATOM   1356  N   ILE    84      27.330   2.983  10.272  1.00  0.00           N  
ATOM   1357  CA  ILE    84      26.836   2.296  11.465  1.00  0.00           C  
ATOM   1358  C   ILE    84      27.848   2.484  12.598  1.00  0.00           C  
ATOM   1359  O   ILE    84      29.039   2.342  12.285  1.00  0.00           O  
ATOM   1360  CB  ILE    84      26.658   0.799  11.182  1.00  0.00           C  
ATOM   1361  CG1 ILE    84      25.457   0.522  10.260  1.00  0.00           C  
ATOM   1362  CG2 ILE    84      26.572  -0.040  12.447  1.00  0.00           C  
ATOM   1363  CD1 ILE    84      25.594  -0.813   9.532  1.00  0.00           C  
ATOM   1364  H   ILE    84      28.039   2.499   9.739  1.00  0.00           H  
ATOM   1365  HA  ILE    84      25.878   2.725  11.760  1.00  0.00           H  
ATOM   1366  HB  ILE    84      27.549   0.471  10.646  1.00  0.00           H  
ATOM   1367 HG13 ILE    84      25.368   1.326   9.529  1.00  0.00           H  
ATOM   1368 HG12 ILE    84      24.540   0.521  10.849  1.00  0.00           H  
ATOM   1369 HG21 ILE    84      26.447  -1.089  12.180  1.00  0.00           H  
ATOM   1370 HG22 ILE    84      27.488   0.080  13.026  1.00  0.00           H  
ATOM   1371 HG23 ILE    84      25.720   0.287  13.043  1.00  0.00           H  
ATOM   1372 HD11 ILE    84      24.726  -0.969   8.892  1.00  0.00           H  
ATOM   1373 HD12 ILE    84      26.497  -0.804   8.922  1.00  0.00           H  
ATOM   1374 HD13 ILE    84      25.657  -1.620  10.261  1.00  0.00           H  
ATOM   1375  N   TYR    85      27.393   2.744  13.814  1.00  0.00           N  
ATOM   1376  CA  TYR    85      28.209   2.813  15.024  1.00  0.00           C  
ATOM   1377  C   TYR    85      27.686   1.865  16.088  1.00  0.00           C  
ATOM   1378  O   TYR    85      26.609   2.100  16.602  1.00  0.00           O  
ATOM   1379  CB  TYR    85      28.245   4.224  15.616  1.00  0.00           C  
ATOM   1380  CG  TYR    85      28.671   5.264  14.594  1.00  0.00           C  
ATOM   1381  CD1 TYR    85      27.748   5.854  13.746  1.00  0.00           C  
ATOM   1382  CD2 TYR    85      30.010   5.636  14.520  1.00  0.00           C  
ATOM   1383  CE1 TYR    85      28.150   6.809  12.815  1.00  0.00           C  
ATOM   1384  CE2 TYR    85      30.412   6.598  13.586  1.00  0.00           C  
ATOM   1385  CZ  TYR    85      29.475   7.169  12.751  1.00  0.00           C  
ATOM   1386  OH  TYR    85      29.864   8.112  11.829  1.00  0.00           O  
ATOM   1387  H   TYR    85      26.408   2.914  13.959  1.00  0.00           H  
ATOM   1388  HA  TYR    85      29.228   2.519  14.771  1.00  0.00           H  
ATOM   1389  HB3 TYR    85      28.932   4.245  16.462  1.00  0.00           H  
ATOM   1390  HB2 TYR    85      27.259   4.480  16.004  1.00  0.00           H  
ATOM   1391  HD1 TYR    85      26.706   5.575  13.803  1.00  0.00           H  
ATOM   1392  HD2 TYR    85      30.734   5.183  15.181  1.00  0.00           H  
ATOM   1393  HE1 TYR    85      27.424   7.258  12.154  1.00  0.00           H  
ATOM   1394  HE2 TYR    85      31.450   6.889  13.523  1.00  0.00           H  
ATOM   1395  HH  TYR    85      30.810   8.260  11.901  1.00  0.00           H  
ATOM   1396  N   ILE    86      28.437   0.822  16.437  1.00  0.00           N  
ATOM   1397  CA  ILE    86      27.998  -0.073  17.503  1.00  0.00           C  
ATOM   1398  C   ILE    86      28.735   0.263  18.795  1.00  0.00           C  
ATOM   1399  O   ILE    86      29.933   0.572  18.705  1.00  0.00           O  
ATOM   1400  CB  ILE    86      28.334  -1.510  17.046  1.00  0.00           C  
ATOM   1401  CG1 ILE    86      27.643  -1.815  15.713  1.00  0.00           C  
ATOM   1402  CG2 ILE    86      28.060  -2.534  18.115  1.00  0.00           C  
ATOM   1403  CD1 ILE    86      27.642  -3.263  15.332  1.00  0.00           C  
ATOM   1404  H   ILE    86      29.312   0.649  15.964  1.00  0.00           H  
ATOM   1405  HA  ILE    86      26.923   0.027  17.652  1.00  0.00           H  
ATOM   1406  HB  ILE    86      29.407  -1.535  16.856  1.00  0.00           H  
ATOM   1407 HG13 ILE    86      28.114  -1.234  14.921  1.00  0.00           H  
ATOM   1408 HG12 ILE    86      26.617  -1.450  15.747  1.00  0.00           H  
ATOM   1409 HG21 ILE    86      28.313  -3.526  17.742  1.00  0.00           H  
ATOM   1410 HG22 ILE    86      28.664  -2.312  18.995  1.00  0.00           H  
ATOM   1411 HG23 ILE    86      27.004  -2.506  18.384  1.00  0.00           H  
ATOM   1412 HD11 ILE    86      27.133  -3.387  14.376  1.00  0.00           H  
ATOM   1413 HD12 ILE    86      28.669  -3.617  15.245  1.00  0.00           H  
ATOM   1414 HD13 ILE    86      27.123  -3.840  16.097  1.00  0.00           H  
ATOM   1415  N   HIS    87      28.051   0.178  19.939  1.00  0.00           N  
ATOM   1416  CA  HIS    87      28.761   0.427  21.201  1.00  0.00           C  
ATOM   1417  C   HIS    87      30.013  -0.443  21.308  1.00  0.00           C  
ATOM   1418  O   HIS    87      29.941  -1.652  21.098  1.00  0.00           O  
ATOM   1419  ND1 HIS    87      27.859   1.834  24.274  1.00  0.00           N  
ATOM   1420  CG  HIS    87      28.355   0.721  23.649  1.00  0.00           C  
ATOM   1421  CB  HIS    87      27.833   0.090  22.384  1.00  0.00           C  
ATOM   1422  NE2 HIS    87      29.476   1.192  25.481  1.00  0.00           N  
ATOM   1423  CD2 HIS    87      29.383   0.310  24.441  1.00  0.00           C  
ATOM   1424  CE1 HIS    87      28.551   2.110  25.363  1.00  0.00           C  
ATOM   1425  H   HIS    87      27.068  -0.053  19.924  1.00  0.00           H  
ATOM   1426  HA  HIS    87      29.046   1.478  21.254  1.00  0.00           H  
ATOM   1427  HD1 HIS    87      27.064   2.320  23.884  1.00  0.00           H  
ATOM   1428  HB3 HIS    87      27.785  -0.992  22.511  1.00  0.00           H  
ATOM   1429  HB2 HIS    87      26.831   0.466  22.178  1.00  0.00           H  
ATOM   1430  HD2 HIS    87      29.946  -0.574  24.180  1.00  0.00           H  
ATOM   1431  HE1 HIS    87      28.295   2.972  25.962  1.00  0.00           H  
ATOM   1432  N   PRO    88      31.164   0.149  21.629  1.00  0.00           N  
ATOM   1433  CA  PRO    88      32.417  -0.594  21.627  1.00  0.00           C  
ATOM   1434  C   PRO    88      32.503  -1.691  22.682  1.00  0.00           C  
ATOM   1435  O   PRO    88      33.358  -2.574  22.614  1.00  0.00           O  
ATOM   1436  CD  PRO    88      31.304   1.574  21.973  1.00  0.00           C  
ATOM   1437  CB  PRO    88      33.466   0.490  21.933  1.00  0.00           C  
ATOM   1438  CG  PRO    88      32.703   1.629  22.521  1.00  0.00           C  
ATOM   1439  HA  PRO    88      32.597  -1.016  20.638  1.00  0.00           H  
ATOM   1440  HD2 PRO    88      30.598   1.822  22.766  1.00  0.00           H  
ATOM   1441  HD3 PRO    88      31.252   2.170  21.062  1.00  0.00           H  
ATOM   1442  HB3 PRO    88      33.936   0.811  21.004  1.00  0.00           H  
ATOM   1443  HB2 PRO    88      34.174   0.110  22.670  1.00  0.00           H  
ATOM   1444  HG2 PRO    88      32.672   1.524  23.605  1.00  0.00           H  
ATOM   1445  HG3 PRO    88      33.171   2.569  22.228  1.00  0.00           H  
ATOM   1446  N   ARG    89      31.607  -1.658  23.667  1.00  0.00           N  
ATOM   1447  CA  ARG    89      31.564  -2.649  24.759  1.00  0.00           C  
ATOM   1448  C   ARG    89      30.277  -3.448  24.712  1.00  0.00           C  
ATOM   1449  O   ARG    89      29.899  -4.128  25.655  1.00  0.00           O  
ATOM   1450  CB  ARG    89      31.716  -1.962  26.106  1.00  0.00           C  
ATOM   1451  CG  ARG    89      33.086  -1.291  26.244  1.00  0.00           C  
ATOM   1452  CD  ARG    89      33.280  -0.865  27.681  1.00  0.00           C  
ATOM   1453  NE  ARG    89      33.455  -1.979  28.603  1.00  0.00           N  
ATOM   1454  CZ  ARG    89      33.453  -1.843  29.937  1.00  0.00           C  
ATOM   1455  NH1 ARG    89      33.286  -0.685  30.577  1.00  0.00           N  
ATOM   1456  NH2 ARG    89      33.625  -2.936  30.688  1.00  0.00           N1+
ATOM   1457  H   ARG    89      30.910  -0.927  23.691  1.00  0.00           H  
ATOM   1458  HA  ARG    89      32.399  -3.337  24.630  1.00  0.00           H  
ATOM   1459  HB3 ARG    89      31.589  -2.694  26.903  1.00  0.00           H  
ATOM   1460  HB2 ARG    89      30.932  -1.213  26.222  1.00  0.00           H  
ATOM   1461  HG3 ARG    89      33.128  -0.415  25.597  1.00  0.00           H  
ATOM   1462  HG2 ARG    89      33.867  -1.999  25.967  1.00  0.00           H  
ATOM   1463  HD3 ARG    89      32.428  -0.264  27.998  1.00  0.00           H  
ATOM   1464  HD2 ARG    89      34.142  -0.201  27.748  1.00  0.00           H  
ATOM   1465  HE  ARG    89      33.583  -2.891  28.189  1.00  0.00           H  
ATOM   1466 HH12 ARG    89      33.296  -0.660  31.587  1.00  0.00           H  
ATOM   1467 HH11 ARG    89      33.149   0.167  30.052  1.00  0.00           H  
ATOM   1468 HH22 ARG    89      33.628  -2.861  31.695  1.00  0.00           H  
ATOM   1469 HH21 ARG    89      33.752  -3.836  30.248  1.00  0.00           H  
ATOM   1470  N   TYR    90      29.583  -3.461  23.587  1.00  0.00           N  
ATOM   1471  CA  TYR    90      28.456  -4.377  23.351  1.00  0.00           C  
ATOM   1472  C   TYR    90      28.936  -5.801  23.557  1.00  0.00           C  
ATOM   1473  O   TYR    90      29.931  -6.268  22.954  1.00  0.00           O  
ATOM   1474  CB  TYR    90      27.953  -4.118  21.924  1.00  0.00           C  
ATOM   1475  CG  TYR    90      27.131  -5.217  21.309  1.00  0.00           C  
ATOM   1476  CD1 TYR    90      26.002  -5.743  21.942  1.00  0.00           C  
ATOM   1477  CD2 TYR    90      27.467  -5.741  20.038  1.00  0.00           C  
ATOM   1478  CE1 TYR    90      25.218  -6.763  21.387  1.00  0.00           C  
ATOM   1479  CE2 TYR    90      26.677  -6.753  19.488  1.00  0.00           C  
ATOM   1480  CZ  TYR    90      25.565  -7.253  20.144  1.00  0.00           C  
ATOM   1481  OH  TYR    90      24.826  -8.268  19.554  1.00  0.00           O  
ATOM   1482  H   TYR    90      29.818  -2.822  22.841  1.00  0.00           H  
ATOM   1483  HA  TYR    90      27.658  -4.158  24.061  1.00  0.00           H  
ATOM   1484  HB3 TYR    90      28.803  -3.899  21.277  1.00  0.00           H  
ATOM   1485  HB2 TYR    90      27.383  -3.189  21.907  1.00  0.00           H  
ATOM   1486  HD1 TYR    90      25.697  -5.363  22.906  1.00  0.00           H  
ATOM   1487  HD2 TYR    90      28.325  -5.358  19.506  1.00  0.00           H  
ATOM   1488  HE1 TYR    90      24.367  -7.146  21.930  1.00  0.00           H  
ATOM   1489  HE2 TYR    90      26.927  -7.169  18.523  1.00  0.00           H  
ATOM   1490  HH  TYR    90      25.204  -8.484  18.699  1.00  0.00           H  
ATOM   1491  N   ASN    91      28.233  -6.528  24.416  1.00  0.00           N  
ATOM   1492  CA  ASN    91      28.611  -7.896  24.816  1.00  0.00           C  
ATOM   1493  C   ASN    91      27.735  -8.918  24.124  1.00  0.00           C  
ATOM   1494  O   ASN    91      26.693  -9.378  24.615  1.00  0.00           O  
ATOM   1495  CB  ASN    91      28.515  -8.014  26.351  1.00  0.00           C  
ATOM   1496  CG  ASN    91      29.127  -9.291  26.896  1.00  0.00           C  
ATOM   1497  OD1 ASN    91      29.369 -10.209  26.117  1.00  0.00           O  
ATOM   1498  ND2 ASN    91      29.412  -9.431  28.183  1.00  0.00           N  
ATOM   1499  H   ASN    91      27.394  -6.149  24.830  1.00  0.00           H  
ATOM   1500  HA  ASN    91      29.645  -8.070  24.520  1.00  0.00           H  
ATOM   1501  HB3 ASN    91      27.469  -7.956  26.654  1.00  0.00           H  
ATOM   1502  HB2 ASN    91      29.002  -7.154  26.811  1.00  0.00           H  
ATOM   1503 HD22 ASN    91      29.819 -10.292  28.519  1.00  0.00           H  
ATOM   1504 HD21 ASN    91      29.222  -8.677  28.827  1.00  0.00           H  
ATOM   1505  N   TRP    92      28.111  -9.273  22.904  1.00  0.00           N  
ATOM   1506  CA  TRP    92      27.326 -10.277  22.187  1.00  0.00           C  
ATOM   1507  C   TRP    92      27.692 -11.685  22.650  1.00  0.00           C  
ATOM   1508  O   TRP    92      27.025 -12.674  22.323  1.00  0.00           O  
ATOM   1509  CB  TRP    92      27.543 -10.177  20.692  1.00  0.00           C  
ATOM   1510  CG  TRP    92      28.989 -10.157  20.248  1.00  0.00           C  
ATOM   1511  CD2 TRP    92      29.881 -11.257  19.984  1.00  0.00           C  
ATOM   1512  CD1 TRP    92      29.714  -9.010  20.023  1.00  0.00           C  
ATOM   1513  NE1 TRP    92      30.989  -9.353  19.631  1.00  0.00           N  
ATOM   1514  CE2 TRP    92      31.133 -10.728  19.596  1.00  0.00           C  
ATOM   1515  CE3 TRP    92      29.720 -12.645  20.042  1.00  0.00           C  
ATOM   1516  CZ2 TRP    92      32.226 -11.541  19.264  1.00  0.00           C  
ATOM   1517  CZ3 TRP    92      30.811 -13.441  19.709  1.00  0.00           C  
ATOM   1518  CH2 TRP    92      32.046 -12.898  19.325  1.00  0.00           C  
ATOM   1519  H   TRP    92      28.928  -8.852  22.485  1.00  0.00           H  
ATOM   1520  HA  TRP    92      26.270 -10.106  22.397  1.00  0.00           H  
ATOM   1521  HB3 TRP    92      27.038  -9.289  20.313  1.00  0.00           H  
ATOM   1522  HB2 TRP    92      27.026 -10.999  20.197  1.00  0.00           H  
ATOM   1523  HD1 TRP    92      29.253  -8.043  20.163  1.00  0.00           H  
ATOM   1524  HE1 TRP    92      31.663  -8.632  19.418  1.00  0.00           H  
ATOM   1525  HE3 TRP    92      28.771 -13.067  20.338  1.00  0.00           H  
ATOM   1526  HZ2 TRP    92      33.165 -11.092  18.974  1.00  0.00           H  
ATOM   1527  HZ3 TRP    92      30.724 -14.517  19.741  1.00  0.00           H  
ATOM   1528  HH2 TRP    92      32.860 -13.562  19.076  1.00  0.00           H  
ATOM   1529  N   ARG    93      28.794 -11.798  23.393  1.00  0.00           N  
ATOM   1530  CA  ARG    93      29.284 -13.149  23.716  1.00  0.00           C  
ATOM   1531  C   ARG    93      28.437 -13.764  24.815  1.00  0.00           C  
ATOM   1532  O   ARG    93      28.288 -14.990  24.849  1.00  0.00           O  
ATOM   1533  CB  ARG    93      30.742 -13.116  24.182  1.00  0.00           C  
ATOM   1534  CG  ARG    93      31.712 -12.759  23.064  1.00  0.00           C  
ATOM   1535  CD  ARG    93      33.151 -12.737  23.561  1.00  0.00           C  
ATOM   1536  NE  ARG    93      34.094 -12.737  22.463  1.00  0.00           N  
ATOM   1537  CZ  ARG    93      34.521 -13.839  21.838  1.00  0.00           C  
ATOM   1538  NH1 ARG    93      34.047 -15.022  22.216  1.00  0.00           N  
ATOM   1539  NH2 ARG    93      35.391 -13.710  20.850  1.00  0.00           N1+
ATOM   1540  H   ARG    93      29.270 -10.969  23.719  1.00  0.00           H  
ATOM   1541  HA  ARG    93      29.213 -13.773  22.825  1.00  0.00           H  
ATOM   1542  HB3 ARG    93      31.011 -14.087  24.599  1.00  0.00           H  
ATOM   1543  HB2 ARG    93      30.846 -12.397  24.995  1.00  0.00           H  
ATOM   1544  HG3 ARG    93      31.453 -11.781  22.658  1.00  0.00           H  
ATOM   1545  HG2 ARG    93      31.618 -13.485  22.257  1.00  0.00           H  
ATOM   1546  HD3 ARG    93      33.330 -13.607  24.193  1.00  0.00           H  
ATOM   1547  HD2 ARG    93      33.309 -11.850  24.175  1.00  0.00           H  
ATOM   1548  HE  ARG    93      34.432 -11.830  22.175  1.00  0.00           H  
ATOM   1549 HH12 ARG    93      34.361 -15.863  21.753  1.00  0.00           H  
ATOM   1550 HH11 ARG    93      33.373 -15.080  22.966  1.00  0.00           H  
ATOM   1551 HH22 ARG    93      35.728 -14.529  20.363  1.00  0.00           H  
ATOM   1552 HH21 ARG    93      35.719 -12.793  20.582  1.00  0.00           H  
ATOM   1553  N   GLU    94      27.918 -12.880  25.669  1.00  0.00           N  
ATOM   1554  CA  GLU    94      27.269 -13.373  26.879  1.00  0.00           C  
ATOM   1555  C   GLU    94      25.810 -12.991  27.012  1.00  0.00           C  
ATOM   1556  O   GLU    94      24.937 -13.881  26.910  1.00  0.00           O  
ATOM   1557  CB  GLU    94      28.046 -12.845  28.096  1.00  0.00           C  
ATOM   1558  CG  GLU    94      27.462 -13.456  29.357  1.00  0.00           C  
ATOM   1559  CD  GLU    94      27.863 -12.722  30.620  1.00  0.00           C  
ATOM   1560  OE1 GLU    94      28.778 -11.865  30.489  1.00  0.00           O  
ATOM   1561  OE2 GLU    94      27.231 -13.076  31.656  1.00  0.00           O1-
ATOM   1562  H   GLU    94      27.979 -11.891  25.472  1.00  0.00           H  
ATOM   1563  HA  GLU    94      27.336 -14.461  26.880  1.00  0.00           H  
ATOM   1564  HB3 GLU    94      27.954 -11.760  28.142  1.00  0.00           H  
ATOM   1565  HB2 GLU    94      29.095 -13.128  28.008  1.00  0.00           H  
ATOM   1566  HG3 GLU    94      27.771 -14.499  29.431  1.00  0.00           H  
ATOM   1567  HG2 GLU    94      26.375 -13.476  29.280  1.00  0.00           H  
ATOM   1568  N   ASN    95      25.520 -11.714  27.267  1.00  0.00           N  
ATOM   1569  CA  ASN    95      24.163 -11.362  27.709  1.00  0.00           C  
ATOM   1570  C   ASN    95      23.578 -10.151  26.980  1.00  0.00           C  
ATOM   1571  O   ASN    95      22.553  -9.624  27.414  1.00  0.00           O  
ATOM   1572  CB  ASN    95      24.124 -11.096  29.217  1.00  0.00           C  
ATOM   1573  CG  ASN    95      25.159 -10.049  29.584  1.00  0.00           C  
ATOM   1574  OD1 ASN    95      25.879  -9.551  28.700  1.00  0.00           O  
ATOM   1575  ND2 ASN    95      25.265  -9.712  30.864  1.00  0.00           N  
ATOM   1576  H   ASN    95      26.229 -11.003  27.156  1.00  0.00           H  
ATOM   1577  HA  ASN    95      23.516 -12.216  27.506  1.00  0.00           H  
ATOM   1578  HB3 ASN    95      24.336 -12.020  29.754  1.00  0.00           H  
ATOM   1579  HB2 ASN    95      23.133 -10.740  29.497  1.00  0.00           H  
ATOM   1580 HD22 ASN    95      25.942  -9.019  31.149  1.00  0.00           H  
ATOM   1581 HD21 ASN    95      24.669 -10.149  31.552  1.00  0.00           H  
ATOM   1582  N   LEU    96      24.204  -9.738  25.872  1.00  0.00           N  
ATOM   1583  CA  LEU    96      23.768  -8.569  25.113  1.00  0.00           C  
ATOM   1584  C   LEU    96      23.836  -7.303  25.936  1.00  0.00           C  
ATOM   1585  O   LEU    96      23.076  -6.342  25.721  1.00  0.00           O  
ATOM   1586  CB  LEU    96      22.354  -8.814  24.570  1.00  0.00           C  
ATOM   1587  CG  LEU    96      22.171  -9.191  23.106  1.00  0.00           C  
ATOM   1588  CD1 LEU    96      23.192 -10.180  22.602  1.00  0.00           C  
ATOM   1589  CD2 LEU    96      20.737  -9.673  22.807  1.00  0.00           C  
ATOM   1590  H   LEU    96      25.011 -10.240  25.531  1.00  0.00           H  
ATOM   1591  HA  LEU    96      24.439  -8.452  24.262  1.00  0.00           H  
ATOM   1592  HB3 LEU    96      21.733  -7.947  24.794  1.00  0.00           H  
ATOM   1593  HB2 LEU    96      21.859  -9.559  25.193  1.00  0.00           H  
ATOM   1594  HG  LEU    96      22.316  -8.277  22.531  1.00  0.00           H  
ATOM   1595 HD11 LEU    96      22.998 -10.400  21.552  1.00  0.00           H  
ATOM   1596 HD12 LEU    96      24.191  -9.756  22.705  1.00  0.00           H  
ATOM   1597 HD13 LEU    96      23.126 -11.099  23.184  1.00  0.00           H  
ATOM   1598 HD21 LEU    96      20.653  -9.931  21.751  1.00  0.00           H  
ATOM   1599 HD22 LEU    96      20.514 -10.551  23.414  1.00  0.00           H  
ATOM   1600 HD23 LEU    96      20.029  -8.879  23.044  1.00  0.00           H  
ATOM   1601  N   ASP    97      24.735  -7.244  26.906  1.00  0.00           N  
ATOM   1602  CA  ASP    97      24.988  -5.969  27.601  1.00  0.00           C  
ATOM   1603  C   ASP    97      25.365  -4.872  26.603  1.00  0.00           C  
ATOM   1604  O   ASP    97      26.130  -5.102  25.671  1.00  0.00           O  
ATOM   1605  CB  ASP    97      26.099  -6.217  28.626  1.00  0.00           C  
ATOM   1606  CG  ASP    97      26.183  -5.148  29.717  1.00  0.00           C  
ATOM   1607  OD1 ASP    97      25.205  -4.396  29.911  1.00  0.00           O  
ATOM   1608  OD2 ASP    97      27.248  -5.115  30.358  1.00  0.00           O1-
ATOM   1609  H   ASP    97      25.248  -8.073  27.170  1.00  0.00           H  
ATOM   1610  HA  ASP    97      24.082  -5.669  28.128  1.00  0.00           H  
ATOM   1611  HB3 ASP    97      27.057  -6.284  28.111  1.00  0.00           H  
ATOM   1612  HB2 ASP    97      25.954  -7.194  29.087  1.00  0.00           H  
ATOM   1613  N   ARG    98      24.785  -3.682  26.803  1.00  0.00           N  
ATOM   1614  CA  ARG    98      25.014  -2.489  25.992  1.00  0.00           C  
ATOM   1615  C   ARG    98      24.607  -2.735  24.540  1.00  0.00           C  
ATOM   1616  O   ARG    98      25.349  -2.491  23.575  1.00  0.00           O  
ATOM   1617  CB  ARG    98      26.478  -2.024  26.074  1.00  0.00           C  
ATOM   1618  CG  ARG    98      26.944  -1.837  27.526  1.00  0.00           C  
ATOM   1619  CD  ARG    98      28.372  -1.308  27.557  1.00  0.00           C  
ATOM   1620  NE  ARG    98      29.005  -1.533  28.855  1.00  0.00           N  
ATOM   1621  CZ  ARG    98      29.578  -2.673  29.250  1.00  0.00           C  
ATOM   1622  NH1 ARG    98      29.661  -3.781  28.507  1.00  0.00           N  
ATOM   1623  NH2 ARG    98      30.100  -2.739  30.450  1.00  0.00           N1+
ATOM   1624  H   ARG    98      24.132  -3.560  27.564  1.00  0.00           H  
ATOM   1625  HA  ARG    98      24.386  -1.690  26.386  1.00  0.00           H  
ATOM   1626  HB3 ARG    98      26.591  -1.084  25.533  1.00  0.00           H  
ATOM   1627  HB2 ARG    98      27.118  -2.754  25.579  1.00  0.00           H  
ATOM   1628  HG3 ARG    98      26.900  -2.793  28.047  1.00  0.00           H  
ATOM   1629  HG2 ARG    98      26.284  -1.131  28.031  1.00  0.00           H  
ATOM   1630  HD3 ARG    98      28.368  -0.241  27.335  1.00  0.00           H  
ATOM   1631  HD2 ARG    98      28.957  -1.798  26.778  1.00  0.00           H  
ATOM   1632  HE  ARG    98      28.986  -0.736  29.475  1.00  0.00           H  
ATOM   1633 HH12 ARG    98      30.111  -4.605  28.878  1.00  0.00           H  
ATOM   1634 HH11 ARG    98      29.273  -3.794  27.574  1.00  0.00           H  
ATOM   1635 HH22 ARG    98      30.537  -3.594  30.764  1.00  0.00           H  
ATOM   1636 HH21 ARG    98      30.065  -1.935  31.061  1.00  0.00           H  
ATOM   1637  N   ASP    99      23.380  -3.233  24.392  1.00  0.00           N  
ATOM   1638  CA  ASP    99      22.821  -3.644  23.076  1.00  0.00           C  
ATOM   1639  C   ASP    99      22.271  -2.402  22.415  1.00  0.00           C  
ATOM   1640  O   ASP    99      21.047  -2.136  22.433  1.00  0.00           O  
ATOM   1641  CB  ASP    99      21.756  -4.700  23.325  1.00  0.00           C  
ATOM   1642  CG  ASP    99      21.265  -5.327  22.021  1.00  0.00           C  
ATOM   1643  OD1 ASP    99      21.898  -5.116  20.962  1.00  0.00           O  
ATOM   1644  OD2 ASP    99      20.268  -6.064  22.111  1.00  0.00           O1-
ATOM   1645  H   ASP    99      22.781  -3.347  25.197  1.00  0.00           H  
ATOM   1646  HA  ASP    99      23.614  -4.065  22.458  1.00  0.00           H  
ATOM   1647  HB3 ASP    99      20.914  -4.249  23.850  1.00  0.00           H  
ATOM   1648  HB2 ASP    99      22.161  -5.478  23.972  1.00  0.00           H  
ATOM   1649  N   ILE   100      23.206  -1.636  21.832  1.00  0.00           N  
ATOM   1650  CA  ILE   100      22.811  -0.335  21.244  1.00  0.00           C  
ATOM   1651  C   ILE   100      23.696  -0.020  20.056  1.00  0.00           C  
ATOM   1652  O   ILE   100      24.892  -0.330  20.050  1.00  0.00           O  
ATOM   1653  CB  ILE   100      22.840   0.775  22.329  1.00  0.00           C  
ATOM   1654  CG1 ILE   100      22.165   2.070  21.869  1.00  0.00           C  
ATOM   1655  CG2 ILE   100      24.274   1.034  22.807  1.00  0.00           C  
ATOM   1656  CD1 ILE   100      21.781   2.955  23.038  1.00  0.00           C  
ATOM   1657  H   ILE   100      24.166  -1.949  21.798  1.00  0.00           H  
ATOM   1658  HA  ILE   100      21.786  -0.426  20.884  1.00  0.00           H  
ATOM   1659  HB  ILE   100      22.277   0.404  23.185  1.00  0.00           H  
ATOM   1660 HG13 ILE   100      21.274   1.828  21.289  1.00  0.00           H  
ATOM   1661 HG12 ILE   100      22.839   2.615  21.208  1.00  0.00           H  
ATOM   1662 HG21 ILE   100      24.269   1.815  23.567  1.00  0.00           H  
ATOM   1663 HG22 ILE   100      24.687   0.119  23.231  1.00  0.00           H  
ATOM   1664 HG23 ILE   100      24.887   1.352  21.964  1.00  0.00           H  
ATOM   1665 HD11 ILE   100      21.305   3.863  22.666  1.00  0.00           H  
ATOM   1666 HD12 ILE   100      21.086   2.421  23.686  1.00  0.00           H  
ATOM   1667 HD13 ILE   100      22.675   3.219  23.603  1.00  0.00           H  
ATOM   1668  N   ALA   101      23.071   0.568  19.029  1.00  0.00           N  
ATOM   1669  CA  ALA   101      23.784   1.009  17.837  1.00  0.00           C  
ATOM   1670  C   ALA   101      23.094   2.249  17.270  1.00  0.00           C  
ATOM   1671  O   ALA   101      21.899   2.436  17.450  1.00  0.00           O  
ATOM   1672  CB  ALA   101      23.809  -0.054  16.733  1.00  0.00           C  
ATOM   1673  H   ALA   101      22.073   0.719  19.065  1.00  0.00           H  
ATOM   1674  HA  ALA   101      24.808   1.264  18.109  1.00  0.00           H  
ATOM   1675  HB1 ALA   101      24.353   0.330  15.870  1.00  0.00           H  
ATOM   1676  HB2 ALA   101      24.304  -0.952  17.104  1.00  0.00           H  
ATOM   1677  HB3 ALA   101      22.788  -0.297  16.439  1.00  0.00           H  
ATOM   1678  N   LEU   102      23.913   3.064  16.597  1.00  0.00           N  
ATOM   1679  CA  LEU   102      23.424   4.229  15.886  1.00  0.00           C  
ATOM   1680  C   LEU   102      23.675   4.089  14.394  1.00  0.00           C  
ATOM   1681  O   LEU   102      24.727   3.558  14.026  1.00  0.00           O  
ATOM   1682  CB  LEU   102      24.146   5.491  16.404  1.00  0.00           C  
ATOM   1683  CG  LEU   102      23.574   5.996  17.750  1.00  0.00           C  
ATOM   1684  CD1 LEU   102      24.581   6.936  18.414  1.00  0.00           C  
ATOM   1685  CD2 LEU   102      22.225   6.656  17.577  1.00  0.00           C  
ATOM   1686  H   LEU   102      24.905   2.876  16.574  1.00  0.00           H  
ATOM   1687  HA  LEU   102      22.353   4.332  16.061  1.00  0.00           H  
ATOM   1688  HB3 LEU   102      24.071   6.283  15.659  1.00  0.00           H  
ATOM   1689  HB2 LEU   102      25.209   5.279  16.519  1.00  0.00           H  
ATOM   1690  HG  LEU   102      23.442   5.133  18.402  1.00  0.00           H  
ATOM   1691 HD11 LEU   102      24.177   7.291  19.362  1.00  0.00           H  
ATOM   1692 HD12 LEU   102      25.514   6.401  18.595  1.00  0.00           H  
ATOM   1693 HD13 LEU   102      24.771   7.787  17.759  1.00  0.00           H  
ATOM   1694 HD21 LEU   102      21.859   6.996  18.546  1.00  0.00           H  
ATOM   1695 HD22 LEU   102      22.321   7.509  16.906  1.00  0.00           H  
ATOM   1696 HD23 LEU   102      21.521   5.939  17.155  1.00  0.00           H  
ATOM   1697  N   MET   103      22.737   4.595  13.598  1.00  0.00           N  
ATOM   1698  CA  MET   103      22.928   4.623  12.153  1.00  0.00           C  
ATOM   1699  C   MET   103      22.790   6.061  11.668  1.00  0.00           C  
ATOM   1700  O   MET   103      21.802   6.705  11.984  1.00  0.00           O  
ATOM   1701  CB  MET   103      21.919   3.672  11.472  1.00  0.00           C  
ATOM   1702  CG  MET   103      22.107   2.237  12.003  1.00  0.00           C  
ATOM   1703  SD  MET   103      20.881   1.103  11.296  1.00  0.00           S  
ATOM   1704  CE  MET   103      19.419   1.688  12.145  1.00  0.00           C  
ATOM   1705  H   MET   103      21.884   4.964  13.994  1.00  0.00           H  
ATOM   1706  HA  MET   103      23.937   4.277  11.929  1.00  0.00           H  
ATOM   1707  HB3 MET   103      22.079   3.684  10.394  1.00  0.00           H  
ATOM   1708  HB2 MET   103      20.904   4.008  11.684  1.00  0.00           H  
ATOM   1709  HG3 MET   103      22.017   2.237  13.089  1.00  0.00           H  
ATOM   1710  HG2 MET   103      23.109   1.887  11.756  1.00  0.00           H  
ATOM   1711  HE1 MET   103      18.556   1.100  11.831  1.00  0.00           H  
ATOM   1712  HE2 MET   103      19.557   1.584  13.221  1.00  0.00           H  
ATOM   1713  HE3 MET   103      19.252   2.737  11.901  1.00  0.00           H  
ATOM   1714  N   LYS   104      23.766   6.580  10.954  1.00  0.00           N  
ATOM   1715  CA  LYS   104      23.674   7.911  10.363  1.00  0.00           C  
ATOM   1716  C   LYS   104      23.182   7.777   8.925  1.00  0.00           C  
ATOM   1717  O   LYS   104      23.765   6.962   8.200  1.00  0.00           O  
ATOM   1718  CB  LYS   104      25.045   8.605  10.382  1.00  0.00           C  
ATOM   1719  CG  LYS   104      25.032  10.035   9.839  1.00  0.00           C  
ATOM   1720  CD  LYS   104      26.427  10.632   9.910  1.00  0.00           C  
ATOM   1721  CE  LYS   104      26.370  12.052   9.338  1.00  0.00           C  
ATOM   1722  NZ  LYS   104      25.829  12.977  10.379  1.00  0.00           N1+
ATOM   1723  H   LYS   104      24.614   6.054  10.800  1.00  0.00           H  
ATOM   1724  HA  LYS   104      22.961   8.508  10.932  1.00  0.00           H  
ATOM   1725  HB3 LYS   104      25.759   8.009   9.814  1.00  0.00           H  
ATOM   1726  HB2 LYS   104      25.434   8.609  11.400  1.00  0.00           H  
ATOM   1727  HG3 LYS   104      24.347  10.642  10.431  1.00  0.00           H  
ATOM   1728  HG2 LYS   104      24.693  10.027   8.803  1.00  0.00           H  
ATOM   1729  HD3 LYS   104      27.111  10.028   9.314  1.00  0.00           H  
ATOM   1730  HD2 LYS   104      26.752  10.672  10.950  1.00  0.00           H  
ATOM   1731  HE3 LYS   104      25.717  12.066   8.465  1.00  0.00           H  
ATOM   1732  HE2 LYS   104      27.374  12.370   9.056  1.00  0.00           H  
ATOM   1733  HZ1 LYS   104      25.789  13.916  10.008  1.00  0.00           H  
ATOM   1734  HZ2 LYS   104      24.901  12.680  10.644  1.00  0.00           H  
ATOM   1735  HZ3 LYS   104      26.431  12.961  11.190  1.00  0.00           H  
ATOM   1736  N   LEU   105      22.172   8.526   8.549  1.00  0.00           N  
ATOM   1737  CA  LEU   105      21.586   8.526   7.214  1.00  0.00           C  
ATOM   1738  C   LEU   105      22.445   9.315   6.233  1.00  0.00           C  
ATOM   1739  O   LEU   105      23.090  10.295   6.592  1.00  0.00           O  
ATOM   1740  CB  LEU   105      20.171   9.113   7.243  1.00  0.00           C  
ATOM   1741  CG  LEU   105      19.238   8.462   8.272  1.00  0.00           C  
ATOM   1742  CD1 LEU   105      17.811   8.956   8.064  1.00  0.00           C  
ATOM   1743  CD2 LEU   105      19.328   6.937   8.202  1.00  0.00           C  
ATOM   1744  H   LEU   105      21.743   9.162   9.206  1.00  0.00           H  
ATOM   1745  HA  LEU   105      21.524   7.495   6.865  1.00  0.00           H  
ATOM   1746  HB3 LEU   105      19.726   9.033   6.251  1.00  0.00           H  
ATOM   1747  HB2 LEU   105      20.228  10.185   7.435  1.00  0.00           H  
ATOM   1748  HG  LEU   105      19.561   8.774   9.265  1.00  0.00           H  
ATOM   1749 HD11 LEU   105      17.154   8.490   8.798  1.00  0.00           H  
ATOM   1750 HD12 LEU   105      17.780  10.039   8.185  1.00  0.00           H  
ATOM   1751 HD13 LEU   105      17.478   8.693   7.060  1.00  0.00           H  
ATOM   1752 HD21 LEU   105      18.657   6.499   8.941  1.00  0.00           H  
ATOM   1753 HD22 LEU   105      19.040   6.601   7.206  1.00  0.00           H  
ATOM   1754 HD23 LEU   105      20.351   6.623   8.409  1.00  0.00           H  
ATOM   1755  N   LYS   106      22.467   8.902   4.980  1.00  0.00           N  
ATOM   1756  CA  LYS   106      23.205   9.650   3.971  1.00  0.00           C  
ATOM   1757  C   LYS   106      22.663  11.059   3.755  1.00  0.00           C  
ATOM   1758  O   LYS   106      23.400  12.004   3.456  1.00  0.00           O  
ATOM   1759  CB  LYS   106      23.158   8.851   2.658  1.00  0.00           C  
ATOM   1760  CG  LYS   106      24.103   7.644   2.714  1.00  0.00           C  
ATOM   1761  CD  LYS   106      24.611   7.297   1.331  1.00  0.00           C  
ATOM   1762  CE  LYS   106      25.467   6.038   1.318  1.00  0.00           C  
ATOM   1763  NZ  LYS   106      25.658   5.527  -0.082  1.00  0.00           N1+
ATOM   1764  H   LYS   106      21.970   8.063   4.716  1.00  0.00           H  
ATOM   1765  HA  LYS   106      24.244   9.726   4.291  1.00  0.00           H  
ATOM   1766  HB3 LYS   106      23.445   9.498   1.829  1.00  0.00           H  
ATOM   1767  HB2 LYS   106      22.139   8.506   2.479  1.00  0.00           H  
ATOM   1768  HG3 LYS   106      23.574   6.788   3.132  1.00  0.00           H  
ATOM   1769  HG2 LYS   106      24.947   7.874   3.364  1.00  0.00           H  
ATOM   1770  HD3 LYS   106      25.190   8.133   0.938  1.00  0.00           H  
ATOM   1771  HD2 LYS   106      23.765   7.167   0.656  1.00  0.00           H  
ATOM   1772  HE3 LYS   106      24.989   5.268   1.923  1.00  0.00           H  
ATOM   1773  HE2 LYS   106      26.439   6.256   1.761  1.00  0.00           H  
ATOM   1774  HZ1 LYS   106      26.228   4.693  -0.062  1.00  0.00           H  
ATOM   1775  HZ2 LYS   106      24.759   5.310  -0.487  1.00  0.00           H  
ATOM   1776  HZ3 LYS   106      26.116   6.234  -0.639  1.00  0.00           H  
ATOM   1777  N   LYS   107      21.343  11.242   3.866  1.00  0.00           N  
ATOM   1778  CA  LYS   107      20.708  12.532   3.675  1.00  0.00           C  
ATOM   1779  C   LYS   107      19.614  12.706   4.727  1.00  0.00           C  
ATOM   1780  O   LYS   107      19.157  11.689   5.247  1.00  0.00           O  
ATOM   1781  CB  LYS   107      20.079  12.700   2.286  1.00  0.00           C  
ATOM   1782  CG  LYS   107      21.023  12.484   1.117  1.00  0.00           C  
ATOM   1783  CD  LYS   107      20.287  12.442  -0.219  1.00  0.00           C  
ATOM   1784  CE  LYS   107      21.271  12.579  -1.364  1.00  0.00           C  
ATOM   1785  NZ  LYS   107      20.667  12.988  -2.668  1.00  0.00           N1+
ATOM   1786  H   LYS   107      20.742  10.462   4.092  1.00  0.00           H  
ATOM   1787  HA  LYS   107      21.455  13.313   3.816  1.00  0.00           H  
ATOM   1788  HB3 LYS   107      19.633  13.691   2.210  1.00  0.00           H  
ATOM   1789  HB2 LYS   107      19.228  12.025   2.192  1.00  0.00           H  
ATOM   1790  HG3 LYS   107      21.569  11.551   1.260  1.00  0.00           H  
ATOM   1791  HG2 LYS   107      21.764  13.283   1.097  1.00  0.00           H  
ATOM   1792  HD3 LYS   107      19.565  13.257  -0.261  1.00  0.00           H  
ATOM   1793  HD2 LYS   107      19.754  11.496  -0.310  1.00  0.00           H  
ATOM   1794  HE3 LYS   107      21.806  11.639  -1.494  1.00  0.00           H  
ATOM   1795  HE2 LYS   107      22.049  13.291  -1.088  1.00  0.00           H  
ATOM   1796  HZ1 LYS   107      21.391  13.054  -3.369  1.00  0.00           H  
ATOM   1797  HZ2 LYS   107      19.984  12.301  -2.954  1.00  0.00           H  
ATOM   1798  HZ3 LYS   107      20.217  13.886  -2.564  1.00  0.00           H  
ATOM   1799  N   PRO   108      19.223  13.928   5.025  1.00  0.00           N  
ATOM   1800  CA  PRO   108      18.226  14.131   6.082  1.00  0.00           C  
ATOM   1801  C   PRO   108      16.862  13.640   5.611  1.00  0.00           C  
ATOM   1802  O   PRO   108      16.558  13.785   4.425  1.00  0.00           O  
ATOM   1803  CD  PRO   108      19.653  15.203   4.390  1.00  0.00           C  
ATOM   1804  CB  PRO   108      18.161  15.651   6.260  1.00  0.00           C  
ATOM   1805  CG  PRO   108      18.607  16.159   4.924  1.00  0.00           C  
ATOM   1806  HA  PRO   108      18.525  13.638   7.007  1.00  0.00           H  
ATOM   1807  HD2 PRO   108      19.541  15.119   3.309  1.00  0.00           H  
ATOM   1808  HD3 PRO   108      20.629  15.486   4.783  1.00  0.00           H  
ATOM   1809  HB3 PRO   108      18.882  15.955   7.019  1.00  0.00           H  
ATOM   1810  HB2 PRO   108      17.126  15.949   6.431  1.00  0.00           H  
ATOM   1811  HG2 PRO   108      17.756  16.184   4.243  1.00  0.00           H  
ATOM   1812  HG3 PRO   108      19.047  17.150   5.041  1.00  0.00           H  
ATOM   1813  N   VAL   109      16.082  13.103   6.535  1.00  0.00           N  
ATOM   1814  CA  VAL   109      14.705  12.731   6.160  1.00  0.00           C  
ATOM   1815  C   VAL   109      13.799  13.929   6.415  1.00  0.00           C  
ATOM   1816  O   VAL   109      13.960  14.618   7.432  1.00  0.00           O  
ATOM   1817  CB  VAL   109      14.247  11.473   6.903  1.00  0.00           C  
ATOM   1818  CG1 VAL   109      14.083  11.675   8.408  1.00  0.00           C  
ATOM   1819  CG2 VAL   109      12.911  10.959   6.350  1.00  0.00           C  
ATOM   1820  H   VAL   109      16.434  12.957   7.470  1.00  0.00           H  
ATOM   1821  HA  VAL   109      14.691  12.517   5.091  1.00  0.00           H  
ATOM   1822  HB  VAL   109      14.997  10.698   6.747  1.00  0.00           H  
ATOM   1823 HG11 VAL   109      13.757  10.742   8.867  1.00  0.00           H  
ATOM   1824 HG12 VAL   109      15.037  11.978   8.840  1.00  0.00           H  
ATOM   1825 HG13 VAL   109      13.339  12.450   8.592  1.00  0.00           H  
ATOM   1826 HG21 VAL   109      12.611  10.065   6.897  1.00  0.00           H  
ATOM   1827 HG22 VAL   109      12.148  11.729   6.467  1.00  0.00           H  
ATOM   1828 HG23 VAL   109      13.024  10.717   5.293  1.00  0.00           H  
ATOM   1829  N   ALA   110      12.854  14.168   5.523  1.00  0.00           N  
ATOM   1830  CA  ALA   110      11.856  15.202   5.730  1.00  0.00           C  
ATOM   1831  C   ALA   110      10.774  14.775   6.716  1.00  0.00           C  
ATOM   1832  O   ALA   110      10.154  13.727   6.498  1.00  0.00           O  
ATOM   1833  CB  ALA   110      11.169  15.574   4.414  1.00  0.00           C  
ATOM   1834  H   ALA   110      12.814  13.625   4.672  1.00  0.00           H  
ATOM   1835  HA  ALA   110      12.353  16.089   6.124  1.00  0.00           H  
ATOM   1836  HB1 ALA   110      10.426  16.350   4.598  1.00  0.00           H  
ATOM   1837  HB2 ALA   110      11.912  15.943   3.707  1.00  0.00           H  
ATOM   1838  HB3 ALA   110      10.678  14.694   3.998  1.00  0.00           H  
ATOM   1839  N   PHE   111      10.592  15.593   7.752  1.00  0.00           N  
ATOM   1840  CA  PHE   111       9.539  15.297   8.740  1.00  0.00           C  
ATOM   1841  C   PHE   111       8.179  15.523   8.077  1.00  0.00           C  
ATOM   1842  O   PHE   111       8.122  16.331   7.151  1.00  0.00           O  
ATOM   1843  CB  PHE   111       9.655  16.133  10.008  1.00  0.00           C  
ATOM   1844  CG  PHE   111      10.952  15.964  10.804  1.00  0.00           C  
ATOM   1845  CD1 PHE   111      11.747  14.833  10.615  1.00  0.00           C  
ATOM   1846  CD2 PHE   111      11.377  16.894  11.741  1.00  0.00           C  
ATOM   1847  CE1 PHE   111      12.926  14.644  11.330  1.00  0.00           C  
ATOM   1848  CE2 PHE   111      12.544  16.715  12.465  1.00  0.00           C  
ATOM   1849  CZ  PHE   111      13.323  15.582  12.276  1.00  0.00           C  
ATOM   1850  H   PHE   111      11.174  16.411   7.858  1.00  0.00           H  
ATOM   1851  HA  PHE   111       9.615  14.245   9.016  1.00  0.00           H  
ATOM   1852  HB3 PHE   111       8.805  15.922  10.657  1.00  0.00           H  
ATOM   1853  HB2 PHE   111       9.521  17.186   9.758  1.00  0.00           H  
ATOM   1854  HD1 PHE   111      11.452  14.079   9.900  1.00  0.00           H  
ATOM   1855  HD2 PHE   111      10.793  17.785  11.921  1.00  0.00           H  
ATOM   1856  HE1 PHE   111      13.532  13.769  11.150  1.00  0.00           H  
ATOM   1857  HE2 PHE   111      12.854  17.460  13.183  1.00  0.00           H  
ATOM   1858  HZ  PHE   111      14.224  15.423  12.849  1.00  0.00           H  
ATOM   1859  N   SER   112       7.169  14.827   8.551  1.00  0.00           N  
ATOM   1860  CA  SER   112       5.804  14.894   8.037  1.00  0.00           C  
ATOM   1861  C   SER   112       4.826  14.504   9.129  1.00  0.00           C  
ATOM   1862  O   SER   112       5.195  14.305  10.294  1.00  0.00           O  
ATOM   1863  CB  SER   112       5.655  13.991   6.782  1.00  0.00           C  
ATOM   1864  OG  SER   112       5.636  12.635   7.289  1.00  0.00           O  
ATOM   1865  H   SER   112       7.311  14.192   9.324  1.00  0.00           H  
ATOM   1866  HA  SER   112       5.598  15.924   7.745  1.00  0.00           H  
ATOM   1867  HB3 SER   112       6.523  14.123   6.136  1.00  0.00           H  
ATOM   1868  HB2 SER   112       4.706  14.207   6.292  1.00  0.00           H  
ATOM   1869  HG  SER   112       5.545  12.020   6.557  1.00  0.00           H  
ATOM   1870  N   ASP   113       3.542  14.358   8.823  1.00  0.00           N  
ATOM   1871  CA  ASP   113       2.609  13.860   9.809  1.00  0.00           C  
ATOM   1872  C   ASP   113       2.948  12.452  10.273  1.00  0.00           C  
ATOM   1873  O   ASP   113       2.511  12.015  11.351  1.00  0.00           O  
ATOM   1874  CB  ASP   113       1.205  13.809   9.220  1.00  0.00           C  
ATOM   1875  CG  ASP   113       0.536  15.149   9.076  1.00  0.00           C  
ATOM   1876  OD1 ASP   113       1.014  16.154   9.648  1.00  0.00           O  
ATOM   1877  OD2 ASP   113      -0.518  15.257   8.392  1.00  0.00           O1-
ATOM   1878  H   ASP   113       3.213  14.595   7.898  1.00  0.00           H  
ATOM   1879  HA  ASP   113       2.610  14.529  10.670  1.00  0.00           H  
ATOM   1880  HB3 ASP   113       0.581  13.158   9.832  1.00  0.00           H  
ATOM   1881  HB2 ASP   113       1.239  13.316   8.248  1.00  0.00           H  
ATOM   1882  N   TYR   114       3.680  11.699   9.477  1.00  0.00           N  
ATOM   1883  CA  TYR   114       4.008  10.303   9.732  1.00  0.00           C  
ATOM   1884  C   TYR   114       5.457  10.068  10.149  1.00  0.00           C  
ATOM   1885  O   TYR   114       5.794   8.923  10.483  1.00  0.00           O  
ATOM   1886  CB  TYR   114       3.768   9.520   8.420  1.00  0.00           C  
ATOM   1887  CG  TYR   114       2.433   9.946   7.823  1.00  0.00           C  
ATOM   1888  CD1 TYR   114       1.267   9.505   8.455  1.00  0.00           C  
ATOM   1889  CD2 TYR   114       2.327  10.760   6.711  1.00  0.00           C  
ATOM   1890  CE1 TYR   114       0.035   9.892   7.918  1.00  0.00           C  
ATOM   1891  CE2 TYR   114       1.097  11.141   6.181  1.00  0.00           C  
ATOM   1892  CZ  TYR   114      -0.052  10.697   6.792  1.00  0.00           C  
ATOM   1893  OH  TYR   114      -1.284  11.078   6.300  1.00  0.00           O  
ATOM   1894  H   TYR   114       4.056  12.084   8.622  1.00  0.00           H  
ATOM   1895  HA  TYR   114       3.346   9.916  10.506  1.00  0.00           H  
ATOM   1896  HB3 TYR   114       3.746   8.451   8.634  1.00  0.00           H  
ATOM   1897  HB2 TYR   114       4.568   9.741   7.714  1.00  0.00           H  
ATOM   1898  HD1 TYR   114       1.332   8.882   9.335  1.00  0.00           H  
ATOM   1899  HD2 TYR   114       3.218  11.124   6.221  1.00  0.00           H  
ATOM   1900  HE1 TYR   114      -0.883   9.563   8.382  1.00  0.00           H  
ATOM   1901  HE2 TYR   114       1.058  11.773   5.306  1.00  0.00           H  
ATOM   1902  HH  TYR   114      -1.162  11.629   5.523  1.00  0.00           H  
ATOM   1903  N   ILE   115       6.287  11.100  10.102  1.00  0.00           N  
ATOM   1904  CA  ILE   115       7.727  10.996  10.344  1.00  0.00           C  
ATOM   1905  C   ILE   115       8.131  12.099  11.306  1.00  0.00           C  
ATOM   1906  O   ILE   115       8.053  13.301  10.991  1.00  0.00           O  
ATOM   1907  CB  ILE   115       8.502  11.108   9.012  1.00  0.00           C  
ATOM   1908  CG1 ILE   115       8.084  10.015   8.012  1.00  0.00           C  
ATOM   1909  CG2 ILE   115      10.003  11.154   9.233  1.00  0.00           C  
ATOM   1910  CD1 ILE   115       8.802  10.052   6.665  1.00  0.00           C  
ATOM   1911  H   ILE   115       5.934  12.022   9.890  1.00  0.00           H  
ATOM   1912  HA  ILE   115       7.942  10.030  10.800  1.00  0.00           H  
ATOM   1913  HB  ILE   115       8.222  12.063   8.567  1.00  0.00           H  
ATOM   1914 HG13 ILE   115       7.008  10.069   7.848  1.00  0.00           H  
ATOM   1915 HG12 ILE   115       8.226   9.036   8.469  1.00  0.00           H  
ATOM   1916 HG21 ILE   115      10.510  11.233   8.271  1.00  0.00           H  
ATOM   1917 HG22 ILE   115      10.254  12.019   9.847  1.00  0.00           H  
ATOM   1918 HG23 ILE   115      10.324  10.244   9.739  1.00  0.00           H  
ATOM   1919 HD11 ILE   115       8.435   9.242   6.035  1.00  0.00           H  
ATOM   1920 HD12 ILE   115       8.610  11.007   6.176  1.00  0.00           H  
ATOM   1921 HD13 ILE   115       9.874   9.934   6.821  1.00  0.00           H  
ATOM   1922  N   HIS   116       8.553  11.715  12.503  1.00  0.00           N  
ATOM   1923  CA  HIS   116       8.856  12.745  13.510  1.00  0.00           C  
ATOM   1924  C   HIS   116       9.716  12.097  14.577  1.00  0.00           C  
ATOM   1925  O   HIS   116       9.439  10.968  14.987  1.00  0.00           O  
ATOM   1926  ND1 HIS   116       7.749  15.773  14.266  1.00  0.00           N  
ATOM   1927  CG  HIS   116       7.788  14.566  14.929  1.00  0.00           C  
ATOM   1928  CB  HIS   116       7.580  13.298  14.169  1.00  0.00           C  
ATOM   1929  NE2 HIS   116       8.201  16.193  16.305  1.00  0.00           N  
ATOM   1930  CD2 HIS   116       8.101  14.830  16.217  1.00  0.00           C  
ATOM   1931  CE1 HIS   116       7.978  16.748  15.113  1.00  0.00           C  
ATOM   1932  H   HIS   116       8.661  10.732  12.709  1.00  0.00           H  
ATOM   1933  HA  HIS   116       9.408  13.561  13.043  1.00  0.00           H  
ATOM   1934  HD1 HIS   116       7.564  15.798  13.273  1.00  0.00           H  
ATOM   1935  HB3 HIS   116       7.160  12.543  14.834  1.00  0.00           H  
ATOM   1936  HB2 HIS   116       6.818  13.455  13.406  1.00  0.00           H  
ATOM   1937  HD2 HIS   116       8.216  14.020  16.922  1.00  0.00           H  
ATOM   1938  HE1 HIS   116       7.959  17.773  14.774  1.00  0.00           H  
ATOM   1939  N   PRO   117      10.750  12.740  15.077  1.00  0.00           N  
ATOM   1940  CA  PRO   117      11.656  12.095  16.033  1.00  0.00           C  
ATOM   1941  C   PRO   117      11.091  12.046  17.467  1.00  0.00           C  
ATOM   1942  O   PRO   117      10.309  12.889  17.945  1.00  0.00           O  
ATOM   1943  CD  PRO   117      11.176  14.102  14.684  1.00  0.00           C  
ATOM   1944  CB  PRO   117      12.883  13.028  16.010  1.00  0.00           C  
ATOM   1945  CG  PRO   117      12.345  14.370  15.619  1.00  0.00           C  
ATOM   1946  HA  PRO   117      11.927  11.096  15.692  1.00  0.00           H  
ATOM   1947  HD2 PRO   117      10.373  14.806  14.902  1.00  0.00           H  
ATOM   1948  HD3 PRO   117      11.536  14.083  13.655  1.00  0.00           H  
ATOM   1949  HB3 PRO   117      13.584  12.684  15.250  1.00  0.00           H  
ATOM   1950  HB2 PRO   117      13.311  13.088  17.011  1.00  0.00           H  
ATOM   1951  HG2 PRO   117      11.986  14.889  16.508  1.00  0.00           H  
ATOM   1952  HG3 PRO   117      13.115  14.927  15.086  1.00  0.00           H  
ATOM   1953  N   VAL   118      11.584  11.007  18.150  1.00  0.00           N  
ATOM   1954  CA  VAL   118      11.298  10.802  19.565  1.00  0.00           C  
ATOM   1955  C   VAL   118      12.356  11.505  20.420  1.00  0.00           C  
ATOM   1956  O   VAL   118      13.477  11.708  19.958  1.00  0.00           O  
ATOM   1957  CB  VAL   118      11.221   9.295  19.891  1.00  0.00           C  
ATOM   1958  CG1 VAL   118      12.618   8.660  19.849  1.00  0.00           C  
ATOM   1959  CG2 VAL   118      10.527   9.037  21.213  1.00  0.00           C  
ATOM   1960  H   VAL   118      12.176  10.333  17.686  1.00  0.00           H  
ATOM   1961  HA  VAL   118      10.329  11.249  19.786  1.00  0.00           H  
ATOM   1962  HB  VAL   118      10.624   8.822  19.111  1.00  0.00           H  
ATOM   1963 HG11 VAL   118      12.542   7.598  20.082  1.00  0.00           H  
ATOM   1964 HG12 VAL   118      13.044   8.784  18.853  1.00  0.00           H  
ATOM   1965 HG13 VAL   118      13.261   9.147  20.582  1.00  0.00           H  
ATOM   1966 HG21 VAL   118      10.494   7.964  21.404  1.00  0.00           H  
ATOM   1967 HG22 VAL   118      11.076   9.531  22.015  1.00  0.00           H  
ATOM   1968 HG23 VAL   118       9.511   9.429  21.173  1.00  0.00           H  
ATOM   1969  N   CYS   119      12.026  11.910  21.649  1.00  0.00           N  
ATOM   1970  CA  CYS   119      13.042  12.454  22.547  1.00  0.00           C  
ATOM   1971  C   CYS   119      13.840  11.349  23.249  1.00  0.00           C  
ATOM   1972  O   CYS   119      13.305  10.284  23.478  1.00  0.00           O  
ATOM   1973  CB  CYS   119      12.439  13.291  23.670  1.00  0.00           C  
ATOM   1974  SG  CYS   119      11.380  14.636  23.103  1.00  0.00           S  
ATOM   1975  H   CYS   119      11.069  11.841  21.963  1.00  0.00           H  
ATOM   1976  HA  CYS   119      13.728  13.075  21.971  1.00  0.00           H  
ATOM   1977  HB3 CYS   119      13.240  13.698  24.288  1.00  0.00           H  
ATOM   1978  HB2 CYS   119      11.873  12.643  24.339  1.00  0.00           H  
ATOM   1979  HG  CYS   119      10.905  15.304  24.158  1.00  0.00           H  
ATOM   1980  N   LEU   120      15.098  11.699  23.561  1.00  0.00           N  
ATOM   1981  CA  LEU   120      15.867  10.818  24.439  1.00  0.00           C  
ATOM   1982  C   LEU   120      15.887  11.442  25.843  1.00  0.00           C  
ATOM   1983  O   LEU   120      15.909  12.667  25.950  1.00  0.00           O  
ATOM   1984  CB  LEU   120      17.291  10.621  23.946  1.00  0.00           C  
ATOM   1985  CG  LEU   120      17.445   9.978  22.555  1.00  0.00           C  
ATOM   1986  CD1 LEU   120      18.941   9.792  22.290  1.00  0.00           C  
ATOM   1987  CD2 LEU   120      16.689   8.666  22.460  1.00  0.00           C  
ATOM   1988  H   LEU   120      15.491  12.553  23.191  1.00  0.00           H  
ATOM   1989  HA  LEU   120      15.372   9.848  24.489  1.00  0.00           H  
ATOM   1990  HB3 LEU   120      17.846  10.033  24.677  1.00  0.00           H  
ATOM   1991  HB2 LEU   120      17.812  11.579  23.959  1.00  0.00           H  
ATOM   1992  HG  LEU   120      17.044  10.664  21.809  1.00  0.00           H  
ATOM   1993 HD11 LEU   120      19.083   9.337  21.310  1.00  0.00           H  
ATOM   1994 HD12 LEU   120      19.438  10.762  22.316  1.00  0.00           H  
ATOM   1995 HD13 LEU   120      19.368   9.144  23.056  1.00  0.00           H  
ATOM   1996 HD21 LEU   120      16.821   8.241  21.465  1.00  0.00           H  
ATOM   1997 HD22 LEU   120      17.074   7.970  23.205  1.00  0.00           H  
ATOM   1998 HD23 LEU   120      15.629   8.843  22.642  1.00  0.00           H  
ATOM   1999  N   PRO   121      15.814  10.585  26.881  1.00  0.00           N  
ATOM   2000  CA  PRO   121      15.655  11.090  28.243  1.00  0.00           C  
ATOM   2001  C   PRO   121      16.885  11.759  28.819  1.00  0.00           C  
ATOM   2002  O   PRO   121      18.022  11.317  28.611  1.00  0.00           O  
ATOM   2003  CD  PRO   121      15.813   9.092  26.820  1.00  0.00           C  
ATOM   2004  CB  PRO   121      15.361   9.816  29.046  1.00  0.00           C  
ATOM   2005  CG  PRO   121      16.079   8.740  28.266  1.00  0.00           C  
ATOM   2006  HA  PRO   121      14.803  11.768  28.293  1.00  0.00           H  
ATOM   2007  HD2 PRO   121      16.653   8.759  26.211  1.00  0.00           H  
ATOM   2008  HD3 PRO   121      14.816   8.746  26.546  1.00  0.00           H  
ATOM   2009  HB3 PRO   121      14.289   9.619  29.028  1.00  0.00           H  
ATOM   2010  HB2 PRO   121      15.809   9.903  30.036  1.00  0.00           H  
ATOM   2011  HG2 PRO   121      17.149   8.806  28.462  1.00  0.00           H  
ATOM   2012  HG3 PRO   121      15.631   7.772  28.490  1.00  0.00           H  
ATOM   2013  N   ASP   122      16.662  12.830  29.577  1.00  0.00           N  
ATOM   2014  CA  ASP   122      17.727  13.336  30.447  1.00  0.00           C  
ATOM   2015  C   ASP   122      17.604  12.611  31.781  1.00  0.00           C  
ATOM   2016  O   ASP   122      16.702  11.812  32.039  1.00  0.00           O  
ATOM   2017  CB  ASP   122      17.695  14.847  30.633  1.00  0.00           C  
ATOM   2018  CG  ASP   122      16.318  15.420  30.860  1.00  0.00           C  
ATOM   2019  OD1 ASP   122      15.400  14.771  31.413  1.00  0.00           O  
ATOM   2020  OD2 ASP   122      16.120  16.596  30.466  1.00  0.00           O1-
ATOM   2021  H   ASP   122      15.763  13.289  29.550  1.00  0.00           H  
ATOM   2022  HA  ASP   122      18.685  13.069  30.002  1.00  0.00           H  
ATOM   2023  HB3 ASP   122      18.147  15.327  29.765  1.00  0.00           H  
ATOM   2024  HB2 ASP   122      18.342  15.122  31.466  1.00  0.00           H  
ATOM   2025  N   ARG   123      18.550  12.911  32.677  1.00  0.00           N  
ATOM   2026  CA  ARG   123      18.622  12.147  33.921  1.00  0.00           C  
ATOM   2027  C   ARG   123      17.341  12.237  34.739  1.00  0.00           C  
ATOM   2028  O   ARG   123      16.926  11.248  35.367  1.00  0.00           O  
ATOM   2029  CB  ARG   123      19.842  12.622  34.754  1.00  0.00           C  
ATOM   2030  CG  ARG   123      20.039  11.870  36.046  1.00  0.00           C  
ATOM   2031  CD  ARG   123      21.207  12.426  36.865  1.00  0.00           C  
ATOM   2032  NE  ARG   123      22.469  12.222  36.154  1.00  0.00           N  
ATOM   2033  CZ  ARG   123      22.998  11.012  35.983  1.00  0.00           C  
ATOM   2034  NH1 ARG   123      22.362   9.951  36.478  1.00  0.00           N  
ATOM   2035  NH2 ARG   123      24.134  10.872  35.325  1.00  0.00           N1+
ATOM   2036  H   ARG   123      19.204  13.658  32.490  1.00  0.00           H  
ATOM   2037  HA  ARG   123      18.781  11.100  33.662  1.00  0.00           H  
ATOM   2038  HB3 ARG   123      19.742  13.686  34.967  1.00  0.00           H  
ATOM   2039  HB2 ARG   123      20.745  12.543  34.149  1.00  0.00           H  
ATOM   2040  HG3 ARG   123      20.217  10.817  35.829  1.00  0.00           H  
ATOM   2041  HG2 ARG   123      19.125  11.920  36.638  1.00  0.00           H  
ATOM   2042  HD3 ARG   123      21.248  11.920  37.829  1.00  0.00           H  
ATOM   2043  HD2 ARG   123      21.055  13.492  37.037  1.00  0.00           H  
ATOM   2044  HE  ARG   123      22.941  13.036  35.787  1.00  0.00           H  
ATOM   2045 HH12 ARG   123      22.751   9.027  36.356  1.00  0.00           H  
ATOM   2046 HH11 ARG   123      21.491  10.071  36.975  1.00  0.00           H  
ATOM   2047 HH22 ARG   123      24.533   9.953  35.197  1.00  0.00           H  
ATOM   2048 HH21 ARG   123      24.604  11.684  34.950  1.00  0.00           H  
ATOM   2049  N   GLU   124      16.716  13.421  34.758  1.00  0.00           N  
ATOM   2050  CA  GLU   124      15.561  13.653  35.635  1.00  0.00           C  
ATOM   2051  C   GLU   124      14.317  12.949  35.124  1.00  0.00           C  
ATOM   2052  O   GLU   124      13.543  12.321  35.843  1.00  0.00           O  
ATOM   2053  CB  GLU   124      15.369  15.168  35.801  1.00  0.00           C  
ATOM   2054  CG  GLU   124      16.524  15.776  36.605  1.00  0.00           C  
ATOM   2055  CD  GLU   124      17.844  15.955  35.876  1.00  0.00           C  
ATOM   2056  OE1 GLU   124      17.879  16.269  34.666  1.00  0.00           O  
ATOM   2057  OE2 GLU   124      18.912  15.769  36.513  1.00  0.00           O1-
ATOM   2058  H   GLU   124      17.037  14.171  34.163  1.00  0.00           H  
ATOM   2059  HA  GLU   124      15.799  13.239  36.615  1.00  0.00           H  
ATOM   2060  HB3 GLU   124      14.428  15.360  36.316  1.00  0.00           H  
ATOM   2061  HB2 GLU   124      15.324  15.638  34.819  1.00  0.00           H  
ATOM   2062  HG3 GLU   124      16.688  15.181  37.503  1.00  0.00           H  
ATOM   2063  HG2 GLU   124      16.209  16.735  37.017  1.00  0.00           H  
ATOM   2064  N   THR   125      14.065  12.989  33.814  1.00  0.00           N  
ATOM   2065  CA  THR   125      12.953  12.215  33.238  1.00  0.00           C  
ATOM   2066  C   THR   125      13.177  10.724  33.492  1.00  0.00           C  
ATOM   2067  O   THR   125      12.266   9.964  33.848  1.00  0.00           O  
ATOM   2068  CB  THR   125      12.840  12.512  31.731  1.00  0.00           C  
ATOM   2069  OG1 THR   125      12.515  13.916  31.571  1.00  0.00           O  
ATOM   2070  CG2 THR   125      11.712  11.763  31.067  1.00  0.00           C  
ATOM   2071  H   THR   125      14.640  13.555  33.206  1.00  0.00           H  
ATOM   2072  HA  THR   125      12.026  12.518  33.725  1.00  0.00           H  
ATOM   2073  HB  THR   125      13.783  12.287  31.233  1.00  0.00           H  
ATOM   2074  HG1 THR   125      12.440  14.123  30.637  1.00  0.00           H  
ATOM   2075 HG21 THR   125      11.683  12.014  30.007  1.00  0.00           H  
ATOM   2076 HG22 THR   125      11.870  10.691  31.182  1.00  0.00           H  
ATOM   2077 HG23 THR   125      10.766  12.043  31.532  1.00  0.00           H  
ATOM   2078  N   ALA   126      14.406  10.210  33.320  1.00  0.00           N  
ATOM   2079  CA  ALA   126      14.708   8.805  33.565  1.00  0.00           C  
ATOM   2080  C   ALA   126      14.407   8.435  34.996  1.00  0.00           C  
ATOM   2081  O   ALA   126      13.797   7.410  35.289  1.00  0.00           O  
ATOM   2082  CB  ALA   126      16.194   8.515  33.258  1.00  0.00           C  
ATOM   2083  H   ALA   126      15.163  10.803  33.010  1.00  0.00           H  
ATOM   2084  HA  ALA   126      14.089   8.194  32.908  1.00  0.00           H  
ATOM   2085  HB1 ALA   126      16.406   7.462  33.445  1.00  0.00           H  
ATOM   2086  HB2 ALA   126      16.402   8.747  32.213  1.00  0.00           H  
ATOM   2087  HB3 ALA   126      16.825   9.131  33.898  1.00  0.00           H  
ATOM   2088  N   ALA   127      14.875   9.286  35.927  1.00  0.00           N  
ATOM   2089  CA  ALA   127      14.735   8.945  37.332  1.00  0.00           C  
ATOM   2090  C   ALA   127      13.261   8.976  37.691  1.00  0.00           C  
ATOM   2091  O   ALA   127      12.734   8.241  38.514  1.00  0.00           O  
ATOM   2092  CB  ALA   127      15.502   9.915  38.231  1.00  0.00           C  
ATOM   2093  H   ALA   127      15.317  10.149  35.645  1.00  0.00           H  
ATOM   2094  HA  ALA   127      15.117   7.937  37.492  1.00  0.00           H  
ATOM   2095  HB1 ALA   127      15.372   9.625  39.274  1.00  0.00           H  
ATOM   2096  HB2 ALA   127      16.561   9.887  37.976  1.00  0.00           H  
ATOM   2097  HB3 ALA   127      15.121  10.926  38.085  1.00  0.00           H  
ATOM   2098  N   SER   128      12.543   9.920  37.045  1.00  0.00           N  
ATOM   2099  CA  SER   128      11.125   9.961  37.400  1.00  0.00           C  
ATOM   2100  C   SER   128      10.269   8.838  36.835  1.00  0.00           C  
ATOM   2101  O   SER   128       9.300   8.432  37.472  1.00  0.00           O  
ATOM   2102  CB  SER   128      10.523  11.280  36.875  1.00  0.00           C  
ATOM   2103  OG  SER   128       9.164  11.217  37.316  1.00  0.00           O  
ATOM   2104  H   SER   128      12.994  10.528  36.377  1.00  0.00           H  
ATOM   2105  HA  SER   128      11.039   9.949  38.487  1.00  0.00           H  
ATOM   2106  HB3 SER   128      10.548  11.278  35.785  1.00  0.00           H  
ATOM   2107  HB2 SER   128      11.020  12.120  37.360  1.00  0.00           H  
ATOM   2108  HG  SER   128       8.698  12.007  37.033  1.00  0.00           H  
ATOM   2109  N   LEU   129      10.578   8.381  35.644  1.00  0.00           N  
ATOM   2110  CA  LEU   129       9.698   7.464  34.926  1.00  0.00           C  
ATOM   2111  C   LEU   129      10.124   6.006  34.990  1.00  0.00           C  
ATOM   2112  O   LEU   129       9.295   5.096  34.804  1.00  0.00           O  
ATOM   2113  CB  LEU   129       9.614   7.884  33.460  1.00  0.00           C  
ATOM   2114  CG  LEU   129       8.963   9.252  33.225  1.00  0.00           C  
ATOM   2115  CD1 LEU   129       8.837   9.529  31.737  1.00  0.00           C  
ATOM   2116  CD2 LEU   129       7.587   9.325  33.887  1.00  0.00           C  
ATOM   2117  H   LEU   129      11.442   8.663  35.203  1.00  0.00           H  
ATOM   2118  HA  LEU   129       8.701   7.544  35.358  1.00  0.00           H  
ATOM   2119  HB3 LEU   129       9.071   7.124  32.897  1.00  0.00           H  
ATOM   2120  HB2 LEU   129      10.614   7.881  33.026  1.00  0.00           H  
ATOM   2121  HG  LEU   129       9.600  10.018  33.667  1.00  0.00           H  
ATOM   2122 HD11 LEU   129       8.373  10.504  31.586  1.00  0.00           H  
ATOM   2123 HD12 LEU   129       9.827   9.524  31.281  1.00  0.00           H  
ATOM   2124 HD13 LEU   129       8.220   8.758  31.274  1.00  0.00           H  
ATOM   2125 HD21 LEU   129       7.147  10.306  33.705  1.00  0.00           H  
ATOM   2126 HD22 LEU   129       6.940   8.554  33.468  1.00  0.00           H  
ATOM   2127 HD23 LEU   129       7.691   9.168  34.961  1.00  0.00           H  
ATOM   2128  N   LEU   130      11.405   5.702  35.238  1.00  0.00           N  
ATOM   2129  CA  LEU   130      11.801   4.298  35.239  1.00  0.00           C  
ATOM   2130  C   LEU   130      11.583   3.692  36.629  1.00  0.00           C  
ATOM   2131  O   LEU   130      12.555   3.483  37.385  1.00  0.00           O  
ATOM   2132  CB  LEU   130      13.273   4.150  34.872  1.00  0.00           C  
ATOM   2133  CG  LEU   130      13.530   4.433  33.416  1.00  0.00           C  
ATOM   2134  CD1 LEU   130      15.022   4.561  33.088  1.00  0.00           C  
ATOM   2135  CD2 LEU   130      12.949   3.293  32.567  1.00  0.00           C  
ATOM   2136  H   LEU   130      12.073   6.438  35.419  1.00  0.00           H  
ATOM   2137  HA  LEU   130      11.195   3.755  34.513  1.00  0.00           H  
ATOM   2138  HB3 LEU   130      13.606   3.139  35.109  1.00  0.00           H  
ATOM   2139  HB2 LEU   130      13.869   4.827  35.484  1.00  0.00           H  
ATOM   2140  HG  LEU   130      13.030   5.363  33.145  1.00  0.00           H  
ATOM   2141 HD11 LEU   130      15.145   4.765  32.024  1.00  0.00           H  
ATOM   2142 HD12 LEU   130      15.453   5.379  33.666  1.00  0.00           H  
ATOM   2143 HD13 LEU   130      15.531   3.631  33.340  1.00  0.00           H  
ATOM   2144 HD21 LEU   130      13.133   3.495  31.512  1.00  0.00           H  
ATOM   2145 HD22 LEU   130      13.425   2.353  32.845  1.00  0.00           H  
ATOM   2146 HD23 LEU   130      11.875   3.221  32.740  1.00  0.00           H  
ATOM   2147  N   GLN   131      10.312   3.451  36.934  1.00  0.00           N  
ATOM   2148  CA  GLN   131       9.890   2.894  38.210  1.00  0.00           C  
ATOM   2149  C   GLN   131       9.042   1.647  37.974  1.00  0.00           C  
ATOM   2150  O   GLN   131       8.248   1.663  37.031  1.00  0.00           O  
ATOM   2151  CB  GLN   131       9.004   3.867  39.022  1.00  0.00           C  
ATOM   2152  CG  GLN   131       9.686   5.196  39.233  1.00  0.00           C  
ATOM   2153  CD  GLN   131       9.138   6.096  40.309  1.00  0.00           C  
ATOM   2154  OE1 GLN   131       9.042   7.306  40.091  1.00  0.00           O  
ATOM   2155  NE2 GLN   131       8.791   5.552  41.475  1.00  0.00           N  
ATOM   2156  H   GLN   131       9.584   3.656  36.264  1.00  0.00           H  
ATOM   2157  HA  GLN   131      10.769   2.628  38.798  1.00  0.00           H  
ATOM   2158  HB3 GLN   131       8.769   3.422  39.989  1.00  0.00           H  
ATOM   2159  HB2 GLN   131       8.061   4.022  38.498  1.00  0.00           H  
ATOM   2160  HG3 GLN   131       9.709   5.740  38.289  1.00  0.00           H  
ATOM   2161  HG2 GLN   131      10.748   5.029  39.413  1.00  0.00           H  
ATOM   2162 HE22 GLN   131       8.421   6.133  42.213  1.00  0.00           H  
ATOM   2163 HE21 GLN   131       8.898   4.558  41.620  1.00  0.00           H  
ATOM   2164  N   ALA   132       9.219   0.658  38.829  1.00  0.00           N  
ATOM   2165  CA  ALA   132       8.386  -0.528  38.718  1.00  0.00           C  
ATOM   2166  C   ALA   132       6.911  -0.152  38.729  1.00  0.00           C  
ATOM   2167  O   ALA   132       6.447   0.648  39.540  1.00  0.00           O  
ATOM   2168  CB  ALA   132       8.675  -1.481  39.867  1.00  0.00           C  
ATOM   2169  H   ALA   132       9.925   0.732  39.547  1.00  0.00           H  
ATOM   2170  HA  ALA   132       8.614  -1.031  37.778  1.00  0.00           H  
ATOM   2171  HB1 ALA   132       8.045  -2.366  39.773  1.00  0.00           H  
ATOM   2172  HB2 ALA   132       9.724  -1.778  39.839  1.00  0.00           H  
ATOM   2173  HB3 ALA   132       8.464  -0.984  40.814  1.00  0.00           H  
ATOM   2174  N   GLY   133       6.163  -0.742  37.780  1.00  0.00           N  
ATOM   2175  CA  GLY   133       4.751  -0.444  37.729  1.00  0.00           C  
ATOM   2176  C   GLY   133       4.409   0.595  36.674  1.00  0.00           C  
ATOM   2177  O   GLY   133       3.323   0.540  36.107  1.00  0.00           O  
ATOM   2178  H   GLY   133       6.591  -1.378  37.123  1.00  0.00           H  
ATOM   2179  HA3 GLY   133       4.420  -0.091  38.706  1.00  0.00           H  
ATOM   2180  HA2 GLY   133       4.195  -1.360  37.529  1.00  0.00           H  
ATOM   2181  N   TYR   134       5.330   1.520  36.410  1.00  0.00           N  
ATOM   2182  CA  TYR   134       5.055   2.511  35.374  1.00  0.00           C  
ATOM   2183  C   TYR   134       5.047   1.839  34.012  1.00  0.00           C  
ATOM   2184  O   TYR   134       5.913   0.999  33.747  1.00  0.00           O  
ATOM   2185  CB  TYR   134       6.130   3.608  35.385  1.00  0.00           C  
ATOM   2186  CG  TYR   134       5.965   4.624  36.494  1.00  0.00           C  
ATOM   2187  CD1 TYR   134       5.426   4.343  37.753  1.00  0.00           C  
ATOM   2188  CD2 TYR   134       6.370   5.951  36.262  1.00  0.00           C  
ATOM   2189  CE1 TYR   134       5.302   5.324  38.732  1.00  0.00           C  
ATOM   2190  CE2 TYR   134       6.251   6.935  37.231  1.00  0.00           C  
ATOM   2191  CZ  TYR   134       5.717   6.601  38.454  1.00  0.00           C  
ATOM   2192  OH  TYR   134       5.596   7.589  39.411  1.00  0.00           O  
ATOM   2193  H   TYR   134       6.200   1.527  36.923  1.00  0.00           H  
ATOM   2194  HA  TYR   134       4.080   2.962  35.558  1.00  0.00           H  
ATOM   2195  HB3 TYR   134       6.133   4.120  34.423  1.00  0.00           H  
ATOM   2196  HB2 TYR   134       7.115   3.148  35.460  1.00  0.00           H  
ATOM   2197  HD1 TYR   134       5.093   3.343  37.987  1.00  0.00           H  
ATOM   2198  HD2 TYR   134       6.788   6.229  35.306  1.00  0.00           H  
ATOM   2199  HE1 TYR   134       4.883   5.075  39.696  1.00  0.00           H  
ATOM   2200  HE2 TYR   134       6.575   7.943  37.019  1.00  0.00           H  
ATOM   2201  HH  TYR   134       5.930   8.418  39.060  1.00  0.00           H  
ATOM   2202  N   LYS   135       4.119   2.267  33.154  1.00  0.00           N  
ATOM   2203  CA  LYS   135       4.028   1.558  31.873  1.00  0.00           C  
ATOM   2204  C   LYS   135       4.697   2.315  30.740  1.00  0.00           C  
ATOM   2205  O   LYS   135       4.614   3.558  30.711  1.00  0.00           O  
ATOM   2206  CB  LYS   135       2.560   1.339  31.512  1.00  0.00           C  
ATOM   2207  CG  LYS   135       1.882   0.319  32.425  1.00  0.00           C  
ATOM   2208  CD  LYS   135       0.418   0.184  32.019  1.00  0.00           C  
ATOM   2209  CE  LYS   135      -0.229  -0.884  32.898  1.00  0.00           C  
ATOM   2210  NZ  LYS   135      -1.708  -0.891  32.674  1.00  0.00           N1+
ATOM   2211  H   LYS   135       3.522   3.043  33.401  1.00  0.00           H  
ATOM   2212  HA  LYS   135       4.511   0.586  31.977  1.00  0.00           H  
ATOM   2213  HB3 LYS   135       2.487   1.004  30.477  1.00  0.00           H  
ATOM   2214  HB2 LYS   135       2.027   2.288  31.570  1.00  0.00           H  
ATOM   2215  HG3 LYS   135       1.942   0.660  33.458  1.00  0.00           H  
ATOM   2216  HG2 LYS   135       2.378  -0.646  32.322  1.00  0.00           H  
ATOM   2217  HD3 LYS   135       0.358  -0.120  30.974  1.00  0.00           H  
ATOM   2218  HD2 LYS   135      -0.090   1.136  32.171  1.00  0.00           H  
ATOM   2219  HE3 LYS   135      -0.021  -0.667  33.946  1.00  0.00           H  
ATOM   2220  HE2 LYS   135       0.181  -1.861  32.644  1.00  0.00           H  
ATOM   2221  HZ1 LYS   135      -2.134  -1.598  33.256  1.00  0.00           H  
ATOM   2222  HZ2 LYS   135      -2.089   0.014  32.911  1.00  0.00           H  
ATOM   2223  HZ3 LYS   135      -1.901  -1.094  31.704  1.00  0.00           H  
ATOM   2224  N   GLY   136       5.321   1.590  29.817  1.00  0.00           N  
ATOM   2225  CA  GLY   136       5.784   2.125  28.553  1.00  0.00           C  
ATOM   2226  C   GLY   136       5.069   1.362  27.437  1.00  0.00           C  
ATOM   2227  O   GLY   136       4.184   0.526  27.628  1.00  0.00           O  
ATOM   2228  H   GLY   136       5.496   0.608  29.979  1.00  0.00           H  
ATOM   2229  HA3 GLY   136       6.860   1.971  28.466  1.00  0.00           H  
ATOM   2230  HA2 GLY   136       5.528   3.183  28.491  1.00  0.00           H  
ATOM   2231  N   ARG   137       5.487   1.734  26.238  1.00  0.00           N  
ATOM   2232  CA  ARG   137       4.821   1.282  25.011  1.00  0.00           C  
ATOM   2233  C   ARG   137       5.862   0.758  24.031  1.00  0.00           C  
ATOM   2234  O   ARG   137       6.895   1.428  23.789  1.00  0.00           O  
ATOM   2235  CB  ARG   137       4.115   2.483  24.388  1.00  0.00           C  
ATOM   2236  CG  ARG   137       3.464   2.128  23.035  1.00  0.00           C  
ATOM   2237  CD  ARG   137       2.643   3.274  22.480  1.00  0.00           C  
ATOM   2238  NE  ARG   137       1.393   3.470  23.228  1.00  0.00           N  
ATOM   2239  CZ  ARG   137       0.617   4.533  23.010  1.00  0.00           C  
ATOM   2240  NH1 ARG   137       0.985   5.445  22.110  1.00  0.00           N  
ATOM   2241  NH2 ARG   137      -0.519   4.677  23.701  1.00  0.00           N1+
ATOM   2242  H   ARG   137       6.286   2.346  26.149  1.00  0.00           H  
ATOM   2243  HA  ARG   137       4.097   0.500  25.243  1.00  0.00           H  
ATOM   2244  HB3 ARG   137       4.832   3.291  24.244  1.00  0.00           H  
ATOM   2245  HB2 ARG   137       3.351   2.850  25.073  1.00  0.00           H  
ATOM   2246  HG3 ARG   137       2.827   1.252  23.158  1.00  0.00           H  
ATOM   2247  HG2 ARG   137       4.240   1.858  22.319  1.00  0.00           H  
ATOM   2248  HD3 ARG   137       2.412   3.081  21.432  1.00  0.00           H  
ATOM   2249  HD2 ARG   137       3.232   4.191  22.512  1.00  0.00           H  
ATOM   2250  HE  ARG   137       1.125   2.782  23.917  1.00  0.00           H  
ATOM   2251 HH12 ARG   137       0.401   6.252  21.941  1.00  0.00           H  
ATOM   2252 HH11 ARG   137       1.847   5.329  21.597  1.00  0.00           H  
ATOM   2253 HH22 ARG   137      -1.110   5.480  23.540  1.00  0.00           H  
ATOM   2254 HH21 ARG   137      -0.786   3.983  24.384  1.00  0.00           H  
ATOM   2255  N   VAL   138       5.575  -0.426  23.516  1.00  0.00           N  
ATOM   2256  CA  VAL   138       6.506  -1.115  22.587  1.00  0.00           C  
ATOM   2257  C   VAL   138       5.776  -1.297  21.272  1.00  0.00           C  
ATOM   2258  O   VAL   138       4.582  -1.614  21.255  1.00  0.00           O  
ATOM   2259  CB  VAL   138       7.010  -2.454  23.152  1.00  0.00           C  
ATOM   2260  CG1 VAL   138       8.073  -3.075  22.233  1.00  0.00           C  
ATOM   2261  CG2 VAL   138       7.604  -2.289  24.544  1.00  0.00           C  
ATOM   2262  H   VAL   138       4.706  -0.882  23.752  1.00  0.00           H  
ATOM   2263  HA  VAL   138       7.366  -0.467  22.417  1.00  0.00           H  
ATOM   2264  HB  VAL   138       6.166  -3.141  23.216  1.00  0.00           H  
ATOM   2265 HG11 VAL   138       8.412  -4.021  22.656  1.00  0.00           H  
ATOM   2266 HG12 VAL   138       7.643  -3.252  21.247  1.00  0.00           H  
ATOM   2267 HG13 VAL   138       8.919  -2.394  22.143  1.00  0.00           H  
ATOM   2268 HG21 VAL   138       7.949  -3.256  24.909  1.00  0.00           H  
ATOM   2269 HG22 VAL   138       8.445  -1.597  24.501  1.00  0.00           H  
ATOM   2270 HG23 VAL   138       6.844  -1.896  25.220  1.00  0.00           H  
ATOM   2271  N   THR   139       6.491  -1.067  20.166  1.00  0.00           N  
ATOM   2272  CA  THR   139       5.889  -1.115  18.843  1.00  0.00           C  
ATOM   2273  C   THR   139       6.760  -1.912  17.890  1.00  0.00           C  
ATOM   2274  O   THR   139       7.969  -1.869  18.050  1.00  0.00           O  
ATOM   2275  CB  THR   139       5.749   0.306  18.238  1.00  0.00           C  
ATOM   2276  OG1 THR   139       6.901   1.096  18.563  1.00  0.00           O  
ATOM   2277  CG2 THR   139       4.560   1.017  18.828  1.00  0.00           C  
ATOM   2278  H   THR   139       7.476  -0.853  20.237  1.00  0.00           H  
ATOM   2279  HA  THR   139       4.905  -1.579  18.909  1.00  0.00           H  
ATOM   2280  HB  THR   139       5.640   0.238  17.156  1.00  0.00           H  
ATOM   2281  HG1 THR   139       6.805   1.973  18.185  1.00  0.00           H  
ATOM   2282 HG21 THR   139       4.478   2.012  18.392  1.00  0.00           H  
ATOM   2283 HG22 THR   139       3.654   0.451  18.613  1.00  0.00           H  
ATOM   2284 HG23 THR   139       4.686   1.103  19.907  1.00  0.00           H  
ATOM   2285  N   GLY   140       6.124  -2.588  16.934  1.00  0.03           N  
ATOM   2286  CA  GLY   140       6.961  -3.318  15.972  1.00  0.03           C  
ATOM   2287  C   GLY   140       6.131  -4.161  15.017  1.00  0.03           C  
ATOM   2288  O   GLY   140       4.904  -4.322  15.196  1.00  0.03           O  
ATOM   2289  H   GLY   140       5.115  -2.581  16.897  1.00  0.00           H  
ATOM   2290  HA3 GLY   140       7.657  -3.960  16.511  1.00  0.00           H  
ATOM   2291  HA2 GLY   140       7.561  -2.609  15.402  1.00  0.00           H  
ATOM   2292  N   TRP   141       6.828  -4.669  14.023  1.00  0.22           N  
ATOM   2293  CA  TRP   141       6.256  -5.498  12.966  1.00  0.22           C  
ATOM   2294  C   TRP   141       6.671  -6.957  13.155  1.00  0.22           C  
ATOM   2295  O   TRP   141       6.512  -7.763  12.234  1.00  0.22           O  
ATOM   2296  CB  TRP   141       6.659  -5.011  11.567  1.00  0.22           C  
ATOM   2297  CG  TRP   141       6.111  -3.683  11.131  1.00  0.22           C  
ATOM   2298  CD2 TRP   141       6.793  -2.427  11.137  1.00  0.22           C  
ATOM   2299  CD1 TRP   141       4.847  -3.423  10.639  1.00  0.22           C  
ATOM   2300  NE1 TRP   141       4.707  -2.085  10.338  1.00  0.22           N  
ATOM   2301  CE2 TRP   141       5.898  -1.453  10.640  1.00  0.22           C  
ATOM   2302  CE3 TRP   141       8.086  -2.039  11.516  1.00  0.22           C  
ATOM   2303  CZ2 TRP   141       6.255  -0.109  10.515  1.00  0.22           C  
ATOM   2304  CZ3 TRP   141       8.439  -0.709  11.393  1.00  0.22           C  
ATOM   2305  CH2 TRP   141       7.525   0.236  10.899  1.00  0.22           C  
ATOM   2306  H   TRP   141       7.820  -4.493  13.960  1.00  0.00           H  
ATOM   2307  HA  TRP   141       5.170  -5.443  13.043  1.00  0.00           H  
ATOM   2308  HB3 TRP   141       6.390  -5.769  10.832  1.00  0.00           H  
ATOM   2309  HB2 TRP   141       7.746  -4.992  11.493  1.00  0.00           H  
ATOM   2310  HD1 TRP   141       4.131  -4.225  10.539  1.00  0.00           H  
ATOM   2311  HE1 TRP   141       3.834  -1.740   9.965  1.00  0.00           H  
ATOM   2312  HE3 TRP   141       8.781  -2.774  11.894  1.00  0.00           H  
ATOM   2313  HZ2 TRP   141       5.542   0.605  10.130  1.00  0.00           H  
ATOM   2314  HZ3 TRP   141       9.429  -0.384  11.678  1.00  0.00           H  
ATOM   2315  HH2 TRP   141       7.851   1.263  10.826  1.00  0.00           H  
ATOM   2316  N   GLY   142       7.199  -7.327  14.323  1.00  0.80           N  
ATOM   2317  CA  GLY   142       7.641  -8.703  14.559  1.00  0.80           C  
ATOM   2318  C   GLY   142       6.473  -9.660  14.704  1.00  0.80           C  
ATOM   2319  O   GLY   142       5.287  -9.343  14.604  1.00  0.80           O  
ATOM   2320  H   GLY   142       7.301  -6.652  15.068  1.00  0.00           H  
ATOM   2321  HA3 GLY   142       8.252  -8.738  15.461  1.00  0.00           H  
ATOM   2322  HA2 GLY   142       8.275  -9.027  13.733  1.00  0.00           H  
ATOM   2323  N   ASN   143       6.830 -10.914  14.949  1.00  0.90           N  
ATOM   2324  CA  ASN   143       5.864 -11.985  15.071  1.00  0.90           C  
ATOM   2325  C   ASN   143       4.766 -11.692  16.073  1.00  0.90           C  
ATOM   2326  O   ASN   143       5.013 -11.087  17.150  1.00  0.90           O  
ATOM   2327  CB  ASN   143       6.625 -13.241  15.546  1.00  0.90           C  
ATOM   2328  CG  ASN   143       7.500 -13.815  14.457  1.00  0.90           C  
ATOM   2329  OD1 ASN   143       7.565 -13.250  13.367  1.00  0.90           O  
ATOM   2330  ND2 ASN   143       8.145 -14.932  14.796  1.00  0.90           N  
ATOM   2331  H   ASN   143       7.806 -11.149  15.057  1.00  0.00           H  
ATOM   2332  HA  ASN   143       5.419 -12.181  14.096  1.00  0.00           H  
ATOM   2333  HB3 ASN   143       5.910 -13.996  15.873  1.00  0.00           H  
ATOM   2334  HB2 ASN   143       7.240 -12.987  16.409  1.00  0.00           H  
ATOM   2335 HD22 ASN   143       8.753 -15.386  14.130  1.00  0.00           H  
ATOM   2336 HD21 ASN   143       8.025 -15.324  15.719  1.00  0.00           H  
ATOM   2337  N   LEU   144       3.577 -12.158  15.731  1.00  1.06           N  
ATOM   2338  CA  LEU   144       2.427 -12.072  16.622  1.00  1.06           C  
ATOM   2339  C   LEU   144       2.432 -13.185  17.665  1.00  1.06           C  
ATOM   2340  O   LEU   144       1.680 -13.135  18.657  1.00  1.06           O  
ATOM   2341  CB  LEU   144       1.114 -12.176  15.829  1.00  1.06           C  
ATOM   2342  CG  LEU   144       0.971 -11.049  14.804  1.00  1.06           C  
ATOM   2343  CD1 LEU   144      -0.163 -11.343  13.813  1.00  1.06           C  
ATOM   2344  CD2 LEU   144       0.761  -9.708  15.506  1.00  1.06           C  
ATOM   2345  H   LEU   144       3.445 -12.590  14.828  1.00  0.00           H  
ATOM   2346  HA  LEU   144       2.452 -11.111  17.135  1.00  0.00           H  
ATOM   2347  HB3 LEU   144       0.271 -12.148  16.519  1.00  0.00           H  
ATOM   2348  HB2 LEU   144       1.074 -13.138  15.318  1.00  0.00           H  
ATOM   2349  HG  LEU   144       1.902 -10.989  14.240  1.00  0.00           H  
ATOM   2350 HD11 LEU   144      -0.241 -10.525  13.097  1.00  0.00           H  
ATOM   2351 HD12 LEU   144       0.049 -12.271  13.282  1.00  0.00           H  
ATOM   2352 HD13 LEU   144      -1.103 -11.442  14.355  1.00  0.00           H  
ATOM   2353 HD21 LEU   144       0.661  -8.919  14.761  1.00  0.00           H  
ATOM   2354 HD22 LEU   144      -0.145  -9.752  16.111  1.00  0.00           H  
ATOM   2355 HD23 LEU   144       1.616  -9.495  16.148  1.00  0.00           H  
ATOM   2356  N   LYS   145       3.268 -14.204  17.441  1.00  3.21           N  
ATOM   2357  CA  LYS   145       3.307 -15.294  18.417  1.00  3.21           C  
ATOM   2358  C   LYS   145       4.699 -15.916  18.405  1.00  3.21           C  
ATOM   2359  O   LYS   145       5.356 -15.803  17.365  1.00  3.21           O  
ATOM   2360  CB  LYS   145       2.321 -16.416  18.097  1.00  3.21           C  
ATOM   2361  CG  LYS   145       0.905 -16.142  18.568  1.00  3.21           C  
ATOM   2362  CD  LYS   145      -0.108 -16.895  17.723  1.00  3.21           C  
ATOM   2363  CE  LYS   145      -1.540 -16.728  18.207  1.00  3.21           C  
ATOM   2364  NZ  LYS   145      -2.343 -17.956  17.902  1.00  3.21           N1+
ATOM   2365  H   LYS   145       3.851 -14.207  16.616  1.00  0.00           H  
ATOM   2366  HA  LYS   145       3.096 -14.898  19.410  1.00  0.00           H  
ATOM   2367  HB3 LYS   145       2.676 -17.346  18.540  1.00  0.00           H  
ATOM   2368  HB2 LYS   145       2.316 -16.597  17.022  1.00  0.00           H  
ATOM   2369  HG3 LYS   145       0.703 -15.072  18.509  1.00  0.00           H  
ATOM   2370  HG2 LYS   145       0.804 -16.444  19.610  1.00  0.00           H  
ATOM   2371  HD3 LYS   145       0.148 -17.954  17.710  1.00  0.00           H  
ATOM   2372  HD2 LYS   145      -0.035 -16.562  16.688  1.00  0.00           H  
ATOM   2373  HE3 LYS   145      -1.992 -15.867  17.714  1.00  0.00           H  
ATOM   2374  HE2 LYS   145      -1.541 -16.551  19.283  1.00  0.00           H  
ATOM   2375  HZ1 LYS   145      -3.290 -17.829  18.229  1.00  0.00           H  
ATOM   2376  HZ2 LYS   145      -2.350 -18.115  16.905  1.00  0.00           H  
ATOM   2377  HZ3 LYS   145      -1.931 -18.752  18.366  1.00  0.00           H  
ATOM   2378  N   GLU   146       5.065 -16.537  19.510  1.00 15.94           N  
ATOM   2379  CA  GLU   146       6.268 -17.344  19.571  1.00 15.94           C  
ATOM   2380  C   GLU   146       6.092 -18.554  18.657  1.00 15.94           C  
ATOM   2381  O   GLU   146       5.041 -19.212  18.706  1.00 15.94           O  
ATOM   2382  CB  GLU   146       6.565 -17.797  21.002  1.00 15.94           C  
ATOM   2383  CG  GLU   146       7.906 -18.514  21.078  1.00 15.94           C  
ATOM   2384  CD  GLU   146       8.207 -19.065  22.455  1.00 15.94           C  
ATOM   2385  OE1 GLU   146       7.690 -18.570  23.473  1.00 15.94           O  
ATOM   2386  OE2 GLU   146       8.993 -20.035  22.480  1.00 15.94           O1-
ATOM   2387  H   GLU   146       4.502 -16.457  20.344  1.00  0.00           H  
ATOM   2388  HA  GLU   146       7.108 -16.750  19.209  1.00  0.00           H  
ATOM   2389  HB3 GLU   146       5.775 -18.467  21.342  1.00  0.00           H  
ATOM   2390  HB2 GLU   146       6.579 -16.929  21.662  1.00  0.00           H  
ATOM   2391  HG3 GLU   146       8.700 -17.829  20.781  1.00  0.00           H  
ATOM   2392  HG2 GLU   146       7.924 -19.326  20.351  1.00  0.00           H  
ATOM   2393  N   THR   147       7.044 -18.866  17.743  1.00 76.57           N  
ATOM   2394  CA  THR   147       6.686 -19.965  16.889  1.00 76.57           C  
ATOM   2395  C   THR   147       7.485 -21.166  17.288  1.00 76.57           C  
ATOM   2396  O   THR   147       8.431 -21.073  18.068  1.00 76.57           O  
ATOM   2397  CB  THR   147       6.929 -19.784  15.415  1.00 76.57           C  
ATOM   2398  OG1 THR   147       8.292 -20.028  15.112  1.00 76.57           O  
ATOM   2399  CG2 THR   147       6.547 -18.345  15.012  1.00 76.57           C  
ATOM   2400  H   THR   147       7.906 -18.340  17.712  1.00  0.00           H  
ATOM   2401  HA  THR   147       5.630 -20.188  17.039  1.00  0.00           H  
ATOM   2402  HB  THR   147       6.308 -20.488  14.861  1.00  0.00           H  
ATOM   2403  HG1 THR   147       8.437 -19.910  14.170  1.00  0.00           H  
ATOM   2404 HG21 THR   147       6.721 -18.208  13.945  1.00  0.00           H  
ATOM   2405 HG22 THR   147       5.494 -18.173  15.233  1.00  0.00           H  
ATOM   2406 HG23 THR   147       7.156 -17.636  15.573  1.00  0.00           H  
ATOM   2407  N   TRP   148       7.060 -22.333  16.758  1.00268.00           N  
ATOM   2408  CA  TRP   148       7.642 -23.628  16.988  1.00268.00           C  
ATOM   2409  C   TRP   148       9.060 -23.726  16.467  1.00268.00           C  
ATOM   2410  O   TRP   148       9.966 -24.075  17.222  1.00268.00           O  
ATOM   2411  CB  TRP   148       6.749 -24.775  16.418  1.00268.00           C  
ATOM   2412  CG  TRP   148       6.244 -24.625  14.991  1.00268.00           C  
ATOM   2413  CD2 TRP   148       5.368 -25.542  14.310  1.00268.00           C  
ATOM   2414  CD1 TRP   148       6.513 -23.618  14.100  1.00268.00           C  
ATOM   2415  NE1 TRP   148       5.873 -23.863  12.906  1.00268.00           N  
ATOM   2416  CE2 TRP   148       5.160 -25.042  13.024  1.00268.00           C  
ATOM   2417  CE3 TRP   148       4.784 -26.705  14.722  1.00268.00           C  
ATOM   2418  CZ2 TRP   148       4.362 -25.698  12.131  1.00268.00           C  
ATOM   2419  CZ3 TRP   148       3.982 -27.365  13.817  1.00268.00           C  
ATOM   2420  CH2 TRP   148       3.774 -26.874  12.545  1.00268.00           C  
ATOM   2421  H   TRP   148       6.263 -22.345  16.137  1.00  0.00           H  
ATOM   2422  HA  TRP   148       7.689 -23.768  18.068  1.00  0.00           H  
ATOM   2423  HB3 TRP   148       5.900 -24.932  17.083  1.00  0.00           H  
ATOM   2424  HB2 TRP   148       7.280 -25.722  16.512  1.00  0.00           H  
ATOM   2425  HD1 TRP   148       7.148 -22.795  14.391  1.00  0.00           H  
ATOM   2426  HE1 TRP   148       5.978 -23.219  12.135  1.00  0.00           H  
ATOM   2427  HE3 TRP   148       4.959 -27.072  15.722  1.00  0.00           H  
ATOM   2428  HZ2 TRP   148       4.211 -25.292  11.142  1.00  0.00           H  
ATOM   2429  HZ3 TRP   148       3.499 -28.289  14.097  1.00  0.00           H  
ATOM   2430  HH2 TRP   148       3.138 -27.427  11.869  1.00  0.00           H  
ATOM   2431  N   THR   149       9.306 -23.402  15.181  1.00275.27           N  
ATOM   2432  CA  THR   149      10.618 -23.461  14.585  1.00275.27           C  
ATOM   2433  C   THR   149      10.722 -22.177  13.840  1.00275.27           C  
ATOM   2434  O   THR   149       9.692 -21.560  13.588  1.00275.27           O  
ATOM   2435  CB  THR   149      10.708 -24.414  13.446  1.00275.27           C  
ATOM   2436  OG1 THR   149      10.000 -23.831  12.361  1.00275.27           O  
ATOM   2437  CG2 THR   149      10.063 -25.762  13.814  1.00275.27           C  
ATOM   2438  H   THR   149       8.550 -23.099  14.583  1.00  0.00           H  
ATOM   2439  HA  THR   149      11.414 -23.595  15.318  1.00  0.00           H  
ATOM   2440  HB  THR   149      11.752 -24.565  13.170  1.00  0.00           H  
ATOM   2441  HG1 THR   149      10.035 -24.419  11.603  1.00  0.00           H  
ATOM   2442 HG21 THR   149      10.139 -26.445  12.968  1.00  0.00           H  
ATOM   2443 HG22 THR   149      10.579 -26.190  14.673  1.00  0.00           H  
ATOM   2444 HG23 THR   149       9.013 -25.607  14.062  1.00  0.00           H  
ATOM   2445  N   ALA   150      11.937 -21.747  13.422  1.00315.06           N  
ATOM   2446  CA  ALA   150      12.027 -20.535  12.638  1.00315.06           C  
ATOM   2447  C   ALA   150      11.365 -20.797  11.315  1.00315.06           C  
ATOM   2448  O   ALA   150      11.734 -21.714  10.582  1.00315.06           O  
ATOM   2449  CB  ALA   150      13.473 -20.089  12.361  1.00315.06           C  
ATOM   2450  H   ALA   150      12.767 -22.271  13.659  1.00  0.00           H  
ATOM   2451  HA  ALA   150      11.496 -19.734  13.153  1.00  0.00           H  
ATOM   2452  HB1 ALA   150      13.464 -19.174  11.769  1.00  0.00           H  
ATOM   2453  HB2 ALA   150      13.984 -19.905  13.306  1.00  0.00           H  
ATOM   2454  HB3 ALA   150      13.996 -20.872  11.812  1.00  0.00           H  
ATOM   2455  N   ASN   151      10.341 -19.993  10.978  1.00233.73           N  
ATOM   2456  CA  ASN   151       9.589 -20.287   9.797  1.00233.73           C  
ATOM   2457  C   ASN   151       9.804 -19.182   8.822  1.00233.73           C  
ATOM   2458  O   ASN   151      10.477 -18.199   9.133  1.00233.73           O  
ATOM   2459  CB  ASN   151       8.076 -20.348  10.057  1.00233.73           C  
ATOM   2460  CG  ASN   151       7.868 -21.403  11.114  1.00233.73           C  
ATOM   2461  OD1 ASN   151       8.290 -22.545  10.946  1.00233.73           O  
ATOM   2462  ND2 ASN   151       7.301 -20.988  12.279  1.00233.73           N  
ATOM   2463  H   ASN   151      10.113 -19.196  11.555  1.00  0.00           H  
ATOM   2464  HA  ASN   151       9.928 -21.230   9.368  1.00  0.00           H  
ATOM   2465  HB3 ASN   151       7.563 -20.645   9.142  1.00  0.00           H  
ATOM   2466  HB2 ASN   151       7.734 -19.384  10.435  1.00  0.00           H  
ATOM   2467 HD22 ASN   151       7.137 -21.649  13.024  1.00  0.00           H  
ATOM   2468 HD21 ASN   151       7.044 -20.018  12.398  1.00  0.00           H  
ATOM   2469  N   VAL   152       9.297 -19.380   7.578  1.00 72.26           N  
ATOM   2470  CA  VAL   152       9.300 -18.374   6.542  1.00 72.26           C  
ATOM   2471  C   VAL   152       8.303 -17.298   6.894  1.00 72.26           C  
ATOM   2472  O   VAL   152       8.657 -16.125   6.993  1.00 72.26           O  
ATOM   2473  CB  VAL   152       8.934 -18.916   5.181  1.00 72.26           C  
ATOM   2474  CG1 VAL   152       8.867 -17.746   4.181  1.00 72.26           C  
ATOM   2475  CG2 VAL   152       9.955 -19.997   4.785  1.00 72.26           C  
ATOM   2476  H   VAL   152       8.888 -20.271   7.335  1.00  0.00           H  
ATOM   2477  HA  VAL   152      10.293 -17.929   6.487  1.00  0.00           H  
ATOM   2478  HB  VAL   152       7.948 -19.376   5.244  1.00  0.00           H  
ATOM   2479 HG11 VAL   152       8.603 -18.126   3.194  1.00  0.00           H  
ATOM   2480 HG12 VAL   152       8.112 -17.031   4.508  1.00  0.00           H  
ATOM   2481 HG13 VAL   152       9.838 -17.253   4.133  1.00  0.00           H  
ATOM   2482 HG21 VAL   152       9.700 -20.396   3.803  1.00  0.00           H  
ATOM   2483 HG22 VAL   152      10.953 -19.560   4.751  1.00  0.00           H  
ATOM   2484 HG23 VAL   152       9.936 -20.802   5.520  1.00  0.00           H  
ATOM   2485  N   GLY   153       7.030 -17.673   7.141  1.00 71.28           N  
ATOM   2486  CA  GLY   153       6.097 -16.666   7.535  1.00 71.28           C  
ATOM   2487  C   GLY   153       5.034 -17.312   8.358  1.00 71.28           C  
ATOM   2488  O   GLY   153       4.102 -17.916   7.833  1.00 71.28           O  
ATOM   2489  H   GLY   153       6.761 -18.642   7.045  1.00  0.00           H  
ATOM   2490  HA3 GLY   153       5.648 -16.220   6.648  1.00  0.00           H  
ATOM   2491  HA2 GLY   153       6.609 -15.910   8.131  1.00  0.00           H  
ATOM   2492  N   LYS   154       5.140 -17.172   9.689  1.00216.70           N  
ATOM   2493  CA  LYS   154       4.135 -17.753  10.533  1.00216.70           C  
ATOM   2494  C   LYS   154       3.788 -16.748  11.585  1.00216.70           C  
ATOM   2495  O   LYS   154       4.594 -16.496  12.481  1.00216.70           O  
ATOM   2496  CB  LYS   154       4.642 -19.021  11.243  1.00216.70           C  
ATOM   2497  CG  LYS   154       3.608 -19.794  12.066  1.00216.70           C  
ATOM   2498  CD  LYS   154       4.089 -21.195  12.463  1.00216.70           C  
ATOM   2499  CE  LYS   154       3.138 -21.958  13.389  1.00216.70           C  
ATOM   2500  NZ  LYS   154       3.295 -21.495  14.782  1.00216.70           N1+
ATOM   2501  H   LYS   154       5.919 -16.664  10.083  1.00  0.00           H  
ATOM   2502  HA  LYS   154       3.250 -17.990   9.943  1.00  0.00           H  
ATOM   2503  HB3 LYS   154       5.488 -18.762  11.880  1.00  0.00           H  
ATOM   2504  HB2 LYS   154       5.089 -19.690  10.508  1.00  0.00           H  
ATOM   2505  HG3 LYS   154       2.681 -19.877  11.498  1.00  0.00           H  
ATOM   2506  HG2 LYS   154       3.363 -19.227  12.964  1.00  0.00           H  
ATOM   2507  HD3 LYS   154       5.069 -21.120  12.934  1.00  0.00           H  
ATOM   2508  HD2 LYS   154       4.266 -21.784  11.563  1.00  0.00           H  
ATOM   2509  HE3 LYS   154       3.356 -23.025  13.334  1.00  0.00           H  
ATOM   2510  HE2 LYS   154       2.110 -21.796  13.066  1.00  0.00           H  
ATOM   2511  HZ1 LYS   154       2.662 -22.006  15.381  1.00  0.00           H  
ATOM   2512  HZ2 LYS   154       4.246 -21.653  15.085  1.00  0.00           H  
ATOM   2513  HZ3 LYS   154       3.085 -20.509  14.835  1.00  0.00           H  
ATOM   2514  N   GLY   155       2.550 -16.194  11.507  1.00 90.16           N  
ATOM   2515  CA  GLY   155       2.027 -15.226  12.444  1.00 90.16           C  
ATOM   2516  C   GLY   155       2.605 -13.848  12.235  1.00 90.16           C  
ATOM   2517  O   GLY   155       3.247 -13.314  13.149  1.00 90.16           O  
ATOM   2518  H   GLY   155       1.927 -16.454  10.756  1.00  0.00           H  
ATOM   2519  HA3 GLY   155       2.237 -15.556  13.461  1.00  0.00           H  
ATOM   2520  HA2 GLY   155       0.942 -15.182  12.351  1.00  0.00           H  
ATOM   2521  N   GLN   156       2.399 -13.231  11.036  1.00 18.33           N  
ATOM   2522  CA  GLN   156       3.012 -11.902  10.856  1.00 18.33           C  
ATOM   2523  C   GLN   156       1.955 -10.813  10.763  1.00 18.33           C  
ATOM   2524  O   GLN   156       0.899 -11.080  10.157  1.00 18.33           O  
ATOM   2525  CB  GLN   156       3.885 -11.910   9.599  1.00 18.33           C  
ATOM   2526  CG  GLN   156       4.302 -13.317   9.169  1.00 18.33           C  
ATOM   2527  CD  GLN   156       5.754 -13.372   8.728  1.00 18.33           C  
ATOM   2528  OE1 GLN   156       6.109 -12.934   7.628  1.00 18.33           O  
ATOM   2529  NE2 GLN   156       6.601 -13.915   9.595  1.00 18.33           N  
ATOM   2530  H   GLN   156       1.848 -13.686  10.322  1.00  0.00           H  
ATOM   2531  HA  GLN   156       3.647 -11.695  11.717  1.00  0.00           H  
ATOM   2532  HB3 GLN   156       4.775 -11.306   9.773  1.00  0.00           H  
ATOM   2533  HB2 GLN   156       3.349 -11.426   8.783  1.00  0.00           H  
ATOM   2534  HG3 GLN   156       3.662 -13.651   8.352  1.00  0.00           H  
ATOM   2535  HG2 GLN   156       4.148 -14.010   9.996  1.00  0.00           H  
ATOM   2536 HE22 GLN   156       7.582 -13.984   9.367  1.00  0.00           H  
ATOM   2537 HE21 GLN   156       6.264 -14.259  10.483  1.00  0.00           H  
ATOM   2538  N   PRO   157       2.112  -9.602  11.275  1.00  1.04           N  
ATOM   2539  CA  PRO   157       1.043  -8.587  11.150  1.00  1.04           C  
ATOM   2540  C   PRO   157       0.975  -7.861   9.811  1.00  1.04           C  
ATOM   2541  O   PRO   157       1.947  -7.610   9.087  1.00  1.04           O  
ATOM   2542  CD  PRO   157       3.268  -9.111  12.026  1.00  1.04           C  
ATOM   2543  CB  PRO   157       1.420  -7.597  12.281  1.00  1.04           C  
ATOM   2544  CG  PRO   157       2.917  -7.647  12.221  1.00  1.04           C  
ATOM   2545  HA  PRO   157       0.077  -9.043  11.369  1.00  0.00           H  
ATOM   2546  HD2 PRO   157       4.159  -9.186  11.402  1.00  0.00           H  
ATOM   2547  HD3 PRO   157       3.300  -9.604  12.997  1.00  0.00           H  
ATOM   2548  HB3 PRO   157       1.087  -8.003  13.236  1.00  0.00           H  
ATOM   2549  HB2 PRO   157       1.085  -6.597  12.007  1.00  0.00           H  
ATOM   2550  HG2 PRO   157       3.264  -7.074  11.361  1.00  0.00           H  
ATOM   2551  HG3 PRO   157       3.329  -7.299  13.168  1.00  0.00           H  
ATOM   2552  N   SER   158      -0.258  -7.503   9.448  1.00  0.08           N  
ATOM   2553  CA  SER   158      -0.550  -6.618   8.337  1.00  0.08           C  
ATOM   2554  C   SER   158       0.015  -5.233   8.630  1.00  0.08           C  
ATOM   2555  O   SER   158       0.555  -4.599   7.743  1.00  0.08           O  
ATOM   2556  CB  SER   158      -2.053  -6.457   8.069  1.00  0.08           C  
ATOM   2557  OG  SER   158      -2.220  -5.482   7.023  1.00  0.08           O  
ATOM   2558  H   SER   158      -1.056  -7.853   9.958  1.00  0.00           H  
ATOM   2559  HA  SER   158      -0.072  -7.010   7.439  1.00  0.00           H  
ATOM   2560  HB3 SER   158      -2.548  -6.106   8.975  1.00  0.00           H  
ATOM   2561  HB2 SER   158      -2.468  -7.411   7.745  1.00  0.00           H  
ATOM   2562  HG  SER   158      -3.155  -5.366   6.839  1.00  0.00           H  
ATOM   2563  N   VAL   159      -0.090  -4.698   9.833  1.00  0.09           N  
ATOM   2564  CA  VAL   159       0.345  -3.330  10.141  1.00  0.09           C  
ATOM   2565  C   VAL   159       1.058  -3.310  11.484  1.00  0.09           C  
ATOM   2566  O   VAL   159       1.005  -4.249  12.258  1.00  0.09           O  
ATOM   2567  CB  VAL   159      -0.834  -2.335  10.174  1.00  0.09           C  
ATOM   2568  CG1 VAL   159      -1.677  -2.422   8.895  1.00  0.09           C  
ATOM   2569  CG2 VAL   159      -1.727  -2.548  11.396  1.00  0.09           C  
ATOM   2570  H   VAL   159      -0.484  -5.235  10.592  1.00  0.00           H  
ATOM   2571  HA  VAL   159       1.047  -3.009   9.372  1.00  0.00           H  
ATOM   2572  HB  VAL   159      -0.420  -1.328  10.234  1.00  0.00           H  
ATOM   2573 HG11 VAL   159      -2.499  -1.708   8.952  1.00  0.00           H  
ATOM   2574 HG12 VAL   159      -1.053  -2.190   8.032  1.00  0.00           H  
ATOM   2575 HG13 VAL   159      -2.079  -3.430   8.792  1.00  0.00           H  
ATOM   2576 HG21 VAL   159      -2.544  -1.827  11.380  1.00  0.00           H  
ATOM   2577 HG22 VAL   159      -2.135  -3.559  11.377  1.00  0.00           H  
ATOM   2578 HG23 VAL   159      -1.140  -2.411  12.304  1.00  0.00           H  
ATOM   2579  N   LEU   160       1.682  -2.174  11.759  1.00  0.03           N  
ATOM   2580  CA  LEU   160       2.413  -1.914  12.985  1.00  0.03           C  
ATOM   2581  C   LEU   160       1.581  -2.269  14.198  1.00  0.03           C  
ATOM   2582  O   LEU   160       0.413  -1.895  14.268  1.00  0.03           O  
ATOM   2583  CB  LEU   160       2.777  -0.414  13.047  1.00  0.03           C  
ATOM   2584  CG  LEU   160       3.716  -0.073  14.237  1.00  0.03           C  
ATOM   2585  CD1 LEU   160       5.075  -0.784  14.123  1.00  0.03           C  
ATOM   2586  CD2 LEU   160       3.877   1.439  14.234  1.00  0.03           C  
ATOM   2587  H   LEU   160       1.668  -1.416  11.092  1.00  0.00           H  
ATOM   2588  HA  LEU   160       3.328  -2.507  12.991  1.00  0.00           H  
ATOM   2589  HB3 LEU   160       1.865   0.177  13.125  1.00  0.00           H  
ATOM   2590  HB2 LEU   160       3.254  -0.118  12.113  1.00  0.00           H  
ATOM   2591  HG  LEU   160       3.234  -0.376  15.167  1.00  0.00           H  
ATOM   2592 HD11 LEU   160       5.698  -0.516  14.976  1.00  0.00           H  
ATOM   2593 HD12 LEU   160       4.921  -1.863  14.110  1.00  0.00           H  
ATOM   2594 HD13 LEU   160       5.570  -0.477  13.202  1.00  0.00           H  
ATOM   2595 HD21 LEU   160       4.531   1.737  15.054  1.00  0.00           H  
ATOM   2596 HD22 LEU   160       4.314   1.756  13.287  1.00  0.00           H  
ATOM   2597 HD23 LEU   160       2.901   1.909  14.359  1.00  0.00           H  
ATOM   2598  N   GLN   161       2.212  -2.975  15.138  1.00  0.06           N  
ATOM   2599  CA  GLN   161       1.578  -3.388  16.381  1.00  0.06           C  
ATOM   2600  C   GLN   161       2.094  -2.586  17.564  1.00  0.06           C  
ATOM   2601  O   GLN   161       3.262  -2.153  17.540  1.00  0.06           O  
ATOM   2602  CB  GLN   161       1.801  -4.900  16.652  1.00  0.06           C  
ATOM   2603  CG  GLN   161       1.224  -5.771  15.543  1.00  0.06           C  
ATOM   2604  CD  GLN   161      -0.298  -5.723  15.507  1.00  0.06           C  
ATOM   2605  OE1 GLN   161      -0.986  -6.165  16.439  1.00  0.06           O  
ATOM   2606  NE2 GLN   161      -0.877  -5.183  14.434  1.00  0.06           N  
ATOM   2607  H   GLN   161       3.175  -3.247  15.004  1.00  0.00           H  
ATOM   2608  HA  GLN   161       0.506  -3.212  16.292  1.00  0.00           H  
ATOM   2609  HB3 GLN   161       1.340  -5.170  17.602  1.00  0.00           H  
ATOM   2610  HB2 GLN   161       2.869  -5.097  16.750  1.00  0.00           H  
ATOM   2611  HG3 GLN   161       1.551  -6.801  15.684  1.00  0.00           H  
ATOM   2612  HG2 GLN   161       1.620  -5.443  14.582  1.00  0.00           H  
ATOM   2613 HE22 GLN   161      -1.884  -5.134  14.375  1.00  0.00           H  
ATOM   2614 HE21 GLN   161      -0.308  -4.823  13.681  1.00  0.00           H  
ATOM   2615  N   VAL   162       1.224  -2.395  18.558  1.00  0.00           N  
ATOM   2616  CA  VAL   162       1.507  -1.647  19.783  0.71  0.00           C  
ATOM   2617  C   VAL   162       1.079  -2.422  21.018  1.00  0.00           C  
ATOM   2618  O   VAL   162       0.026  -3.052  20.996  1.00  0.00           O  
ATOM   2619  CB  VAL   162       0.745  -0.297  19.726  0.71  0.00           C  
ATOM   2620  CG1 VAL   162       1.142   0.555  20.926  0.71  0.00           C  
ATOM   2621  CG2 VAL   162       0.958   0.388  18.404  0.71  0.00           C  
ATOM   2622  H   VAL   162       0.293  -2.780  18.495  1.00  0.00           H  
ATOM   2623  HA  VAL   162       2.577  -1.449  19.840  1.00  0.00           H  
ATOM   2624  HB  VAL   162      -0.319  -0.516  19.815  1.00  0.00           H  
ATOM   2625 HG11 VAL   162       0.609   1.505  20.890  1.00  0.00           H  
ATOM   2626 HG12 VAL   162       0.886   0.030  21.846  1.00  0.00           H  
ATOM   2627 HG13 VAL   162       2.216   0.741  20.901  1.00  0.00           H  
ATOM   2628 HG21 VAL   162       0.413   1.332  18.391  1.00  0.00           H  
ATOM   2629 HG22 VAL   162       2.021   0.581  18.261  1.00  0.00           H  
ATOM   2630 HG23 VAL   162       0.595  -0.252  17.600  1.00  0.00           H  
ATOM   2631  N   VAL   163       1.864  -2.344  22.074  1.00  0.00           N  
ATOM   2632  CA  VAL   163       1.433  -2.955  23.361  1.00  0.00           C  
ATOM   2633  C   VAL   163       2.007  -2.080  24.464  1.00  0.00           C  
ATOM   2634  O   VAL   163       3.128  -1.599  24.357  1.00  0.00           O  
ATOM   2635  CB  VAL   163       1.840  -4.438  23.483  1.00  0.00           C  
ATOM   2636  CG1 VAL   163       3.362  -4.612  23.637  1.00  0.00           C  
ATOM   2637  CG2 VAL   163       1.071  -5.105  24.617  1.00  0.00           C  
ATOM   2638  H   VAL   163       2.754  -1.871  22.008  1.00  0.00           H  
ATOM   2639  HA  VAL   163       0.346  -2.897  23.415  1.00  0.00           H  
ATOM   2640  HB  VAL   163       1.548  -4.933  22.557  1.00  0.00           H  
ATOM   2641 HG11 VAL   163       3.601  -5.672  23.719  1.00  0.00           H  
ATOM   2642 HG12 VAL   163       3.866  -4.193  22.766  1.00  0.00           H  
ATOM   2643 HG13 VAL   163       3.698  -4.094  24.535  1.00  0.00           H  
ATOM   2644 HG21 VAL   163       1.368  -6.151  24.692  1.00  0.00           H  
ATOM   2645 HG22 VAL   163       1.293  -4.597  25.555  1.00  0.00           H  
ATOM   2646 HG23 VAL   163       0.001  -5.045  24.416  1.00  0.00           H  
ATOM   2647  N   ASN   164       1.243  -1.871  25.536  1.00  0.00           N  
ATOM   2648  CA  ASN   164       1.682  -1.127  26.701  1.00  0.00           C  
ATOM   2649  C   ASN   164       2.040  -2.113  27.799  1.00  0.00           C  
ATOM   2650  O   ASN   164       1.215  -3.014  28.058  1.00  0.00           O  
ATOM   2651  CB  ASN   164       0.580  -0.168  27.161  1.00  0.00           C  
ATOM   2652  CG  ASN   164       0.211   0.913  26.165  1.00  0.00           C  
ATOM   2653  OD1 ASN   164       1.037   1.352  25.359  1.00  0.00           O  
ATOM   2654  ND2 ASN   164      -1.044   1.352  26.286  1.00  0.00           N  
ATOM   2655  H   ASN   164       0.303  -2.239  25.566  1.00  0.00           H  
ATOM   2656  HA  ASN   164       2.569  -0.549  26.440  1.00  0.00           H  
ATOM   2657  HB3 ASN   164       0.875   0.295  28.103  1.00  0.00           H  
ATOM   2658  HB2 ASN   164      -0.311  -0.740  27.419  1.00  0.00           H  
ATOM   2659 HD22 ASN   164      -1.389   2.073  25.668  1.00  0.00           H  
ATOM   2660 HD21 ASN   164      -1.649   0.963  26.995  1.00  0.00           H  
ATOM   2661  N   LEU   165       3.214  -1.943  28.393  1.00  0.00           N  
ATOM   2662  CA  LEU   165       3.678  -2.915  29.380  1.00  0.00           C  
ATOM   2663  C   LEU   165       4.340  -2.249  30.576  1.00  0.00           C  
ATOM   2664  O   LEU   165       5.059  -1.247  30.387  1.00  0.00           O  
ATOM   2665  CB  LEU   165       4.738  -3.842  28.747  1.00  0.00           C  
ATOM   2666  CG  LEU   165       4.250  -4.644  27.538  1.00  0.00           C  
ATOM   2667  CD1 LEU   165       5.505  -5.246  26.890  1.00  0.00           C  
ATOM   2668  CD2 LEU   165       3.243  -5.687  27.975  1.00  0.00           C  
ATOM   2669  H   LEU   165       3.785  -1.143  28.163  1.00  0.00           H  
ATOM   2670  HA  LEU   165       2.833  -3.513  29.722  1.00  0.00           H  
ATOM   2671  HB3 LEU   165       5.117  -4.527  29.505  1.00  0.00           H  
ATOM   2672  HB2 LEU   165       5.609  -3.252  28.461  1.00  0.00           H  
ATOM   2673  HG  LEU   165       3.775  -3.966  26.830  1.00  0.00           H  
ATOM   2674 HD11 LEU   165       5.218  -5.832  26.017  1.00  0.00           H  
ATOM   2675 HD12 LEU   165       6.177  -4.444  26.584  1.00  0.00           H  
ATOM   2676 HD13 LEU   165       6.013  -5.890  27.609  1.00  0.00           H  
ATOM   2677 HD21 LEU   165       2.903  -6.251  27.106  1.00  0.00           H  
ATOM   2678 HD22 LEU   165       3.709  -6.366  28.689  1.00  0.00           H  
ATOM   2679 HD23 LEU   165       2.391  -5.196  28.445  1.00  0.00           H  
ATOM   2680  N   PRO   166       4.118  -2.791  31.767  1.00  0.00           N  
ATOM   2681  CA  PRO   166       4.704  -2.199  32.991  1.00  0.00           C  
ATOM   2682  C   PRO   166       6.138  -2.610  33.214  1.00  0.00           C  
ATOM   2683  O   PRO   166       6.516  -3.767  32.981  1.00  0.00           O  
ATOM   2684  CD  PRO   166       3.239  -3.942  32.058  1.00  0.00           C  
ATOM   2685  CB  PRO   166       3.785  -2.783  34.099  1.00  0.00           C  
ATOM   2686  CG  PRO   166       3.431  -4.163  33.560  1.00  0.00           C  
ATOM   2687  HA  PRO   166       4.621  -1.113  32.964  1.00  0.00           H  
ATOM   2688  HD2 PRO   166       3.600  -4.816  31.516  1.00  0.00           H  
ATOM   2689  HD3 PRO   166       2.203  -3.662  31.865  1.00  0.00           H  
ATOM   2690  HB3 PRO   166       2.879  -2.181  34.169  1.00  0.00           H  
ATOM   2691  HB2 PRO   166       4.357  -2.893  35.020  1.00  0.00           H  
ATOM   2692  HG2 PRO   166       4.271  -4.839  33.721  1.00  0.00           H  
ATOM   2693  HG3 PRO   166       2.489  -4.491  34.000  1.00  0.00           H  
ATOM   2694  N   ILE   167       6.944  -1.646  33.650  1.00  0.00           N  
ATOM   2695  CA  ILE   167       8.308  -1.934  34.091  1.00  0.00           C  
ATOM   2696  C   ILE   167       8.278  -2.838  35.318  1.00  0.00           C  
ATOM   2697  O   ILE   167       7.398  -2.672  36.186  1.00  0.00           O  
ATOM   2698  CB  ILE   167       9.079  -0.622  34.358  1.00  0.00           C  
ATOM   2699  CG1 ILE   167       9.295   0.206  33.070  1.00  0.00           C  
ATOM   2700  CG2 ILE   167      10.420  -0.868  35.036  1.00  0.00           C  
ATOM   2701  CD1 ILE   167       9.599   1.656  33.408  1.00  0.00           C  
ATOM   2702  H   ILE   167       6.618  -0.691  33.682  1.00  0.00           H  
ATOM   2703  HA  ILE   167       8.817  -2.469  33.289  1.00  0.00           H  
ATOM   2704  HB  ILE   167       8.475  -0.020  35.037  1.00  0.00           H  
ATOM   2705 HG13 ILE   167       8.398   0.158  32.453  1.00  0.00           H  
ATOM   2706 HG12 ILE   167      10.124  -0.216  32.502  1.00  0.00           H  
ATOM   2707 HG21 ILE   167      10.924   0.084  35.202  1.00  0.00           H  
ATOM   2708 HG22 ILE   167      10.258  -1.365  35.993  1.00  0.00           H  
ATOM   2709 HG23 ILE   167      11.039  -1.500  34.399  1.00  0.00           H  
ATOM   2710 HD11 ILE   167       9.748   2.221  32.488  1.00  0.00           H  
ATOM   2711 HD12 ILE   167       8.765   2.082  33.965  1.00  0.00           H  
ATOM   2712 HD13 ILE   167      10.503   1.706  34.014  1.00  0.00           H  
ATOM   2713  N   VAL   168       9.205  -3.783  35.396  1.00  0.00           N  
ATOM   2714  CA  VAL   168       9.156  -4.780  36.489  1.00  0.00           C  
ATOM   2715  C   VAL   168      10.292  -4.538  37.438  1.00  0.00           C  
ATOM   2716  O   VAL   168      11.392  -4.101  37.019  1.00  0.00           O  
ATOM   2717  CB  VAL   168       9.216  -6.183  35.845  1.00  0.00           C  
ATOM   2718  CG1 VAL   168       9.495  -7.269  36.882  1.00  0.00           C  
ATOM   2719  CG2 VAL   168       7.901  -6.447  35.124  1.00  0.00           C  
ATOM   2720  H   VAL   168       9.945  -3.823  34.710  1.00  0.00           H  
ATOM   2721  HA  VAL   168       8.214  -4.674  37.026  1.00  0.00           H  
ATOM   2722  HB  VAL   168      10.021  -6.192  35.110  1.00  0.00           H  
ATOM   2723 HG11 VAL   168       9.530  -8.241  36.390  1.00  0.00           H  
ATOM   2724 HG12 VAL   168      10.452  -7.073  37.366  1.00  0.00           H  
ATOM   2725 HG13 VAL   168       8.703  -7.269  37.631  1.00  0.00           H  
ATOM   2726 HG21 VAL   168       7.930  -7.435  34.664  1.00  0.00           H  
ATOM   2727 HG22 VAL   168       7.079  -6.403  35.839  1.00  0.00           H  
ATOM   2728 HG23 VAL   168       7.751  -5.692  34.352  1.00  0.00           H  
ATOM   2729  N   GLU   169      10.100  -4.822  38.712  1.00  0.00           N  
ATOM   2730  CA  GLU   169      11.106  -4.730  39.757  1.00  0.00           C  
ATOM   2731  C   GLU   169      12.367  -5.504  39.422  1.00  0.00           C  
ATOM   2732  O   GLU   169      12.217  -6.625  38.957  1.00  0.00           O  
ATOM   2733  CB  GLU   169      10.532  -5.266  41.072  1.00  0.00           C  
ATOM   2734  CG  GLU   169       9.414  -4.380  41.596  1.00  0.00           C  
ATOM   2735  CD  GLU   169       8.045  -4.790  41.088  1.00  0.00           C  
ATOM   2736  OE1 GLU   169       7.947  -5.589  40.131  1.00  0.00           O  
ATOM   2737  OE2 GLU   169       7.062  -4.292  41.677  1.00  0.00           O1-
ATOM   2738  H   GLU   169       9.193  -5.133  39.029  1.00  0.00           H  
ATOM   2739  HA  GLU   169      11.369  -3.681  39.895  1.00  0.00           H  
ATOM   2740  HB3 GLU   169      11.326  -5.327  41.816  1.00  0.00           H  
ATOM   2741  HB2 GLU   169      10.152  -6.276  40.917  1.00  0.00           H  
ATOM   2742  HG3 GLU   169       9.610  -3.345  41.314  1.00  0.00           H  
ATOM   2743  HG2 GLU   169       9.417  -4.400  42.686  1.00  0.00           H  
ATOM   2744  N   ARG   170      13.545  -4.929  39.651  1.00  0.00           N  
ATOM   2745  CA  ARG   170      14.787  -5.599  39.237  1.00  0.00           C  
ATOM   2746  C   ARG   170      14.933  -6.974  39.860  1.00  0.00           C  
ATOM   2747  O   ARG   170      15.369  -7.872  39.135  1.00  0.00           O  
ATOM   2748  CB  ARG   170      15.956  -4.662  39.559  1.00  0.00           C  
ATOM   2749  CG  ARG   170      17.311  -5.098  39.057  1.00  0.00           C  
ATOM   2750  CD  ARG   170      18.293  -3.949  38.838  1.00  0.00           C  
ATOM   2751  NE  ARG   170      17.901  -3.031  37.781  1.00  0.00           N  
ATOM   2752  CZ  ARG   170      18.170  -2.990  36.484  1.00  0.00           C  
ATOM   2753  NH1 ARG   170      18.949  -3.926  35.951  1.00  0.00           N  
ATOM   2754  NH2 ARG   170      17.660  -2.013  35.718  1.00  0.00           N1+
ATOM   2755  H   ARG   170      13.588  -4.030  40.110  1.00  0.00           H  
ATOM   2756  HA  ARG   170      14.751  -5.726  38.155  1.00  0.00           H  
ATOM   2757  HB3 ARG   170      16.005  -4.505  40.637  1.00  0.00           H  
ATOM   2758  HB2 ARG   170      15.734  -3.666  39.176  1.00  0.00           H  
ATOM   2759  HG3 ARG   170      17.190  -5.653  38.126  1.00  0.00           H  
ATOM   2760  HG2 ARG   170      17.742  -5.814  39.757  1.00  0.00           H  
ATOM   2761  HD3 ARG   170      19.280  -4.355  38.617  1.00  0.00           H  
ATOM   2762  HD2 ARG   170      18.416  -3.396  39.769  1.00  0.00           H  
ATOM   2763  HE  ARG   170      17.315  -2.322  38.198  1.00  0.00           H  
ATOM   2764 HH12 ARG   170      19.161  -3.905  34.964  1.00  0.00           H  
ATOM   2765 HH11 ARG   170      19.329  -4.658  36.533  1.00  0.00           H  
ATOM   2766 HH22 ARG   170      17.868  -1.986  34.730  1.00  0.00           H  
ATOM   2767 HH21 ARG   170      17.069  -1.305  36.130  1.00  0.00           H  
ATOM   2768  N   PRO   171      14.613  -7.252  41.126  1.00  0.00           N  
ATOM   2769  CA  PRO   171      14.704  -8.638  41.650  1.00  0.00           C  
ATOM   2770  C   PRO   171      13.814  -9.621  40.897  1.00  0.00           C  
ATOM   2771  O   PRO   171      14.250 -10.763  40.717  1.00  0.00           O  
ATOM   2772  CD  PRO   171      14.222  -6.321  42.217  1.00  0.00           C  
ATOM   2773  CB  PRO   171      14.254  -8.541  43.111  1.00  0.00           C  
ATOM   2774  CG  PRO   171      14.474  -7.113  43.463  1.00  0.00           C  
ATOM   2775  HA  PRO   171      15.739  -8.977  41.608  1.00  0.00           H  
ATOM   2776  HD2 PRO   171      13.157  -6.102  42.139  1.00  0.00           H  
ATOM   2777  HD3 PRO   171      14.881  -5.453  42.203  1.00  0.00           H  
ATOM   2778  HB3 PRO   171      14.897  -9.168  43.729  1.00  0.00           H  
ATOM   2779  HB2 PRO   171      13.190  -8.769  43.177  1.00  0.00           H  
ATOM   2780  HG2 PRO   171      13.761  -6.815  44.232  1.00  0.00           H  
ATOM   2781  HG3 PRO   171      15.508  -6.973  43.779  1.00  0.00           H  
ATOM   2782  N   VAL   172      12.617  -9.197  40.487  1.00  0.00           N  
ATOM   2783  CA  VAL   172      11.742 -10.117  39.734  1.00  0.00           C  
ATOM   2784  C   VAL   172      12.338 -10.361  38.364  1.00  0.00           C  
ATOM   2785  O   VAL   172      12.336 -11.500  37.906  1.00  0.00           O  
ATOM   2786  CB  VAL   172      10.321  -9.539  39.642  1.00  0.00           C  
ATOM   2787  CG1 VAL   172       9.391 -10.303  38.719  1.00  0.00           C  
ATOM   2788  CG2 VAL   172       9.747  -9.447  41.067  1.00  0.00           C  
ATOM   2789  H   VAL   172      12.317  -8.255  40.693  1.00  0.00           H  
ATOM   2790  HA  VAL   172      11.697 -11.067  40.267  1.00  0.00           H  
ATOM   2791  HB  VAL   172      10.405  -8.523  39.256  1.00  0.00           H  
ATOM   2792 HG11 VAL   172       8.411  -9.826  38.714  1.00  0.00           H  
ATOM   2793 HG12 VAL   172       9.800 -10.302  37.709  1.00  0.00           H  
ATOM   2794 HG13 VAL   172       9.293 -11.330  39.070  1.00  0.00           H  
ATOM   2795 HG21 VAL   172       8.737  -9.039  41.027  1.00  0.00           H  
ATOM   2796 HG22 VAL   172       9.719 -10.441  41.513  1.00  0.00           H  
ATOM   2797 HG23 VAL   172      10.378  -8.796  41.672  1.00  0.00           H  
ATOM   2798  N   CYS   173      12.850  -9.295  37.703  1.00  0.00           N  
ATOM   2799  CA  CYS   173      13.577  -9.528  36.462  1.00  0.00           C  
ATOM   2800  C   CYS   173      14.687 -10.576  36.609  1.00  0.00           C  
ATOM   2801  O   CYS   173      14.804 -11.531  35.863  1.00  0.00           O  
ATOM   2802  CB  CYS   173      14.174  -8.216  35.913  1.00  0.00           C  
ATOM   2803  SG  CYS   173      12.972  -6.918  35.505  1.00  0.00           S  
ATOM   2804  H   CYS   173      12.724  -8.364  38.073  1.00  0.00           H  
ATOM   2805  HA  CYS   173      12.865  -9.901  35.726  1.00  0.00           H  
ATOM   2806  HB3 CYS   173      14.779  -8.436  35.033  1.00  0.00           H  
ATOM   2807  HB2 CYS   173      14.899  -7.824  36.626  1.00  0.00           H  
ATOM   2808  N   LYS   174      15.561 -10.389  37.586  1.00  0.00           N  
ATOM   2809  CA  LYS   174      16.685 -11.277  37.811  1.00  0.00           C  
ATOM   2810  C   LYS   174      16.247 -12.707  38.103  1.00  0.00           C  
ATOM   2811  O   LYS   174      16.891 -13.655  37.644  1.00  0.00           O  
ATOM   2812  CB  LYS   174      17.518 -10.720  38.969  1.00  0.00           C  
ATOM   2813  CG  LYS   174      18.379  -9.550  38.485  1.00  0.00           C  
ATOM   2814  CD  LYS   174      19.349  -9.097  39.577  1.00  0.00           C  
ATOM   2815  CE  LYS   174      20.252  -7.982  39.080  1.00  0.00           C  
ATOM   2816  NZ  LYS   174      20.880  -7.215  40.197  1.00  0.00           N1+
ATOM   2817  H   LYS   174      15.459  -9.602  38.211  1.00  0.00           H  
ATOM   2818  HA  LYS   174      17.304 -11.283  36.914  1.00  0.00           H  
ATOM   2819  HB3 LYS   174      18.162 -11.506  39.364  1.00  0.00           H  
ATOM   2820  HB2 LYS   174      16.854 -10.378  39.762  1.00  0.00           H  
ATOM   2821  HG3 LYS   174      17.735  -8.717  38.204  1.00  0.00           H  
ATOM   2822  HG2 LYS   174      18.942  -9.854  37.603  1.00  0.00           H  
ATOM   2823  HD3 LYS   174      19.958  -9.943  39.895  1.00  0.00           H  
ATOM   2824  HD2 LYS   174      18.785  -8.749  40.442  1.00  0.00           H  
ATOM   2825  HE3 LYS   174      19.676  -7.302  38.452  1.00  0.00           H  
ATOM   2826  HE2 LYS   174      21.032  -8.403  38.446  1.00  0.00           H  
ATOM   2827  HZ1 LYS   174      21.469  -6.488  39.817  1.00  0.00           H  
ATOM   2828  HZ2 LYS   174      20.158  -6.799  40.768  1.00  0.00           H  
ATOM   2829  HZ3 LYS   174      21.438  -7.839  40.762  1.00  0.00           H  
ATOM   2830  N   ASP   175      15.179 -12.853  38.914  1.00  0.00           N  
ATOM   2831  CA  ASP   175      14.733 -14.184  39.322  1.00  0.00           C  
ATOM   2832  C   ASP   175      13.989 -14.914  38.217  1.00  0.00           C  
ATOM   2833  O   ASP   175      13.622 -16.078  38.412  1.00  0.00           O  
ATOM   2834  CB  ASP   175      13.825 -14.024  40.551  1.00  0.00           C  
ATOM   2835  CG  ASP   175      14.634 -13.811  41.819  1.00  0.00           C  
ATOM   2836  OD1 ASP   175      15.877 -13.913  41.788  1.00  0.00           O  
ATOM   2837  OD2 ASP   175      14.016 -13.555  42.868  1.00  0.00           O1-
ATOM   2838  H   ASP   175      14.681 -12.039  39.244  1.00  0.00           H  
ATOM   2839  HA  ASP   175      15.605 -14.774  39.605  1.00  0.00           H  
ATOM   2840  HB3 ASP   175      13.204 -14.913  40.662  1.00  0.00           H  
ATOM   2841  HB2 ASP   175      13.157 -13.176  40.400  1.00  0.00           H  
ATOM   2842  N   SER   176      13.723 -14.254  37.096  1.00  0.00           N  
ATOM   2843  CA  SER   176      12.958 -14.849  36.017  1.00  0.00           C  
ATOM   2844  C   SER   176      13.858 -15.557  34.997  1.00  0.00           C  
ATOM   2845  O   SER   176      13.378 -16.190  34.051  1.00  0.00           O  
ATOM   2846  CB  SER   176      12.138 -13.788  35.264  1.00  0.00           C  
ATOM   2847  OG  SER   176      13.025 -12.989  34.463  1.00  0.00           O  
ATOM   2848  H   SER   176      14.056 -13.308  36.976  1.00  0.00           H  
ATOM   2849  HA  SER   176      12.271 -15.582  36.441  1.00  0.00           H  
ATOM   2850  HB3 SER   176      11.623 -13.150  35.982  1.00  0.00           H  
ATOM   2851  HB2 SER   176      11.411 -14.281  34.619  1.00  0.00           H  
ATOM   2852  HG  SER   176      12.519 -12.324  33.990  1.00  0.00           H  
ATOM   2853  N   THR   177      15.186 -15.482  35.186  1.00  0.00           N  
ATOM   2854  CA  THR   177      16.104 -15.937  34.152  1.00  0.00           C  
ATOM   2855  C   THR   177      17.409 -16.393  34.795  1.00  0.00           C  
ATOM   2856  O   THR   177      17.766 -15.984  35.903  1.00  0.00           O  
ATOM   2857  CB  THR   177      16.361 -14.788  33.144  1.00  0.00           C  
ATOM   2858  OG1 THR   177      17.202 -15.216  32.082  1.00  0.00           O  
ATOM   2859  CG2 THR   177      17.080 -13.613  33.807  1.00  0.00           C  
ATOM   2860  H   THR   177      15.553 -15.108  36.050  1.00  0.00           H  
ATOM   2861  HA  THR   177      15.655 -16.779  33.624  1.00  0.00           H  
ATOM   2862  HB  THR   177      15.410 -14.446  32.736  1.00  0.00           H  
ATOM   2863  HG1 THR   177      17.345 -14.488  31.473  1.00  0.00           H  
ATOM   2864 HG21 THR   177      17.244 -12.825  33.072  1.00  0.00           H  
ATOM   2865 HG22 THR   177      16.469 -13.226  34.623  1.00  0.00           H  
ATOM   2866 HG23 THR   177      18.040 -13.949  34.200  1.00  0.00           H  
ATOM   2867  N   ARG   178      18.137 -17.224  34.073  1.00  0.00           N  
ATOM   2868  CA  ARG   178      19.488 -17.616  34.409  1.00  0.00           C  
ATOM   2869  C   ARG   178      20.530 -16.694  33.768  1.00  0.00           C  
ATOM   2870  O   ARG   178      21.694 -16.775  34.140  1.00  0.00           O  
ATOM   2871  CB  ARG   178      19.782 -19.054  33.951  1.00  0.00           C  
ATOM   2872  CG  ARG   178      18.799 -20.048  34.569  1.00  0.00           C  
ATOM   2873  CD  ARG   178      18.969 -21.435  33.997  1.00  0.00           C  
ATOM   2874  NE  ARG   178      20.254 -22.014  34.338  1.00  0.00           N  
ATOM   2875  CZ  ARG   178      20.555 -23.306  34.186  1.00  0.00           C  
ATOM   2876  NH1 ARG   178      19.673 -24.159  33.685  1.00  0.00           N  
ATOM   2877  NH2 ARG   178      21.759 -23.716  34.534  1.00  0.00           N1+
ATOM   2878  H   ARG   178      17.755 -17.627  33.229  1.00  0.00           H  
ATOM   2879  HA  ARG   178      19.603 -17.568  35.492  1.00  0.00           H  
ATOM   2880  HB3 ARG   178      20.799 -19.325  34.236  1.00  0.00           H  
ATOM   2881  HB2 ARG   178      19.718 -19.109  32.864  1.00  0.00           H  
ATOM   2882  HG3 ARG   178      17.779 -19.706  34.394  1.00  0.00           H  
ATOM   2883  HG2 ARG   178      18.947 -20.080  35.648  1.00  0.00           H  
ATOM   2884  HD3 ARG   178      18.866 -21.395  32.913  1.00  0.00           H  
ATOM   2885  HD2 ARG   178      18.171 -22.080  34.366  1.00  0.00           H  
ATOM   2886  HE  ARG   178      20.942 -21.376  34.711  1.00  0.00           H  
ATOM   2887 HH12 ARG   178      19.918 -25.133  33.577  1.00  0.00           H  
ATOM   2888 HH11 ARG   178      18.756 -23.835  33.411  1.00  0.00           H  
ATOM   2889 HH22 ARG   178      22.011 -24.688  34.429  1.00  0.00           H  
ATOM   2890 HH21 ARG   178      22.429 -23.058  34.906  1.00  0.00           H  
ATOM   2891  N   ILE   179      20.141 -15.847  32.826  1.00  0.00           N  
ATOM   2892  CA  ILE   179      21.082 -14.883  32.233  1.00  0.00           C  
ATOM   2893  C   ILE   179      21.476 -13.804  33.227  1.00  0.00           C  
ATOM   2894  O   ILE   179      20.651 -13.346  34.040  1.00  0.00           O  
ATOM   2895  CB  ILE   179      20.412 -14.298  30.975  1.00  0.00           C  
ATOM   2896  CG1 ILE   179      20.281 -15.412  29.923  1.00  0.00           C  
ATOM   2897  CG2 ILE   179      21.170 -13.096  30.441  1.00  0.00           C  
ATOM   2898  CD1 ILE   179      19.468 -15.068  28.713  1.00  0.00           C  
ATOM   2899  H   ILE   179      19.184 -15.856  32.503  1.00  0.00           H  
ATOM   2900  HA  ILE   179      21.981 -15.419  31.929  1.00  0.00           H  
ATOM   2901  HB  ILE   179      19.409 -13.971  31.248  1.00  0.00           H  
ATOM   2902 HG13 ILE   179      19.867 -16.304  30.393  1.00  0.00           H  
ATOM   2903 HG12 ILE   179      21.275 -15.730  29.610  1.00  0.00           H  
ATOM   2904 HG21 ILE   179      20.666 -12.713  29.554  1.00  0.00           H  
ATOM   2905 HG22 ILE   179      21.203 -12.318  31.204  1.00  0.00           H  
ATOM   2906 HG23 ILE   179      22.186 -13.393  30.181  1.00  0.00           H  
ATOM   2907 HD11 ILE   179      19.441 -15.923  28.038  1.00  0.00           H  
ATOM   2908 HD12 ILE   179      18.453 -14.814  29.017  1.00  0.00           H  
ATOM   2909 HD13 ILE   179      19.918 -14.217  28.202  1.00  0.00           H  
ATOM   2910  N   ARG   180      22.737 -13.340  33.178  1.00  0.00           N  
ATOM   2911  CA  ARG   180      23.160 -12.295  34.097  1.00  0.00           C  
ATOM   2912  C   ARG   180      22.621 -10.958  33.604  1.00  0.00           C  
ATOM   2913  O   ARG   180      22.865 -10.531  32.477  1.00  0.00           O  
ATOM   2914  CB  ARG   180      24.690 -12.264  34.190  1.00  0.00           C  
ATOM   2915  CG  ARG   180      25.301 -11.208  35.079  1.00  0.00           C  
ATOM   2916  CD  ARG   180      26.828 -11.285  35.130  1.00  0.00           C  
ATOM   2917  NE  ARG   180      27.428 -10.901  33.855  1.00  0.00           N  
ATOM   2918  CZ  ARG   180      27.675  -9.661  33.449  1.00  0.00           C  
ATOM   2919  NH1 ARG   180      27.382  -8.614  34.210  1.00  0.00           N  
ATOM   2920  NH2 ARG   180      28.220  -9.414  32.264  1.00  0.00           N1+
ATOM   2921  H   ARG   180      23.388 -13.717  32.504  1.00  0.00           H  
ATOM   2922  HA  ARG   180      22.748 -12.502  35.085  1.00  0.00           H  
ATOM   2923  HB3 ARG   180      25.108 -12.174  33.187  1.00  0.00           H  
ATOM   2924  HB2 ARG   180      25.050 -13.245  34.499  1.00  0.00           H  
ATOM   2925  HG3 ARG   180      24.900 -11.307  36.088  1.00  0.00           H  
ATOM   2926  HG2 ARG   180      25.000 -10.221  34.728  1.00  0.00           H  
ATOM   2927  HD3 ARG   180      27.132 -12.301  35.382  1.00  0.00           H  
ATOM   2928  HD2 ARG   180      27.198 -10.628  35.917  1.00  0.00           H  
ATOM   2929  HE  ARG   180      27.660 -11.683  33.259  1.00  0.00           H  
ATOM   2930 HH12 ARG   180      27.579  -7.680  33.881  1.00  0.00           H  
ATOM   2931 HH11 ARG   180      26.962  -8.752  35.118  1.00  0.00           H  
ATOM   2932 HH22 ARG   180      28.398  -8.462  31.979  1.00  0.00           H  
ATOM   2933 HH21 ARG   180      28.457 -10.178  31.648  1.00  0.00           H  
ATOM   2934  N   ILE   181      21.827 -10.296  34.448  1.00  0.00           N  
ATOM   2935  CA  ILE   181      21.272  -8.981  34.098  1.00  0.00           C  
ATOM   2936  C   ILE   181      22.179  -7.869  34.571  1.00  0.00           C  
ATOM   2937  O   ILE   181      22.756  -7.986  35.639  1.00  0.00           O  
ATOM   2938  CB  ILE   181      19.903  -8.787  34.778  1.00  0.00           C  
ATOM   2939  CG1 ILE   181      18.969  -9.985  34.452  1.00  0.00           C  
ATOM   2940  CG2 ILE   181      19.223  -7.493  34.423  1.00  0.00           C  
ATOM   2941  CD1 ILE   181      19.015 -10.323  32.967  1.00  0.00           C  
ATOM   2942  H   ILE   181      21.598 -10.698  35.346  1.00  0.00           H  
ATOM   2943  HA  ILE   181      21.152  -8.915  33.017  1.00  0.00           H  
ATOM   2944  HB  ILE   181      20.070  -8.785  35.855  1.00  0.00           H  
ATOM   2945 HG13 ILE   181      17.947  -9.736  34.736  1.00  0.00           H  
ATOM   2946 HG12 ILE   181      19.278 -10.855  35.032  1.00  0.00           H  
ATOM   2947 HG21 ILE   181      18.266  -7.431  34.941  1.00  0.00           H  
ATOM   2948 HG22 ILE   181      19.853  -6.656  34.724  1.00  0.00           H  
ATOM   2949 HG23 ILE   181      19.056  -7.453  33.347  1.00  0.00           H  
ATOM   2950 HD11 ILE   181      18.353 -11.165  32.765  1.00  0.00           H  
ATOM   2951 HD12 ILE   181      18.691  -9.459  32.387  1.00  0.00           H  
ATOM   2952 HD13 ILE   181      20.034 -10.587  32.685  1.00  0.00           H  
ATOM   2953  N   THR   182      22.305  -6.801  33.808  1.00  0.00           N  
ATOM   2954  CA  THR   182      23.188  -5.687  34.184  1.00  0.00           C  
ATOM   2955  C   THR   182      22.359  -4.420  34.372  1.00  0.00           C  
ATOM   2956  O   THR   182      21.190  -4.394  33.990  1.00  0.00           O  
ATOM   2957  CB  THR   182      24.252  -5.450  33.119  1.00  0.00           C  
ATOM   2958  OG1 THR   182      23.576  -4.872  31.957  1.00  0.00           O  
ATOM   2959  CG2 THR   182      24.877  -6.763  32.689  1.00  0.00           C  
ATOM   2960  H   THR   182      21.788  -6.735  32.943  1.00  0.00           H  
ATOM   2961  HA  THR   182      23.680  -5.929  35.126  1.00  0.00           H  
ATOM   2962  HB  THR   182      25.017  -4.769  33.491  1.00  0.00           H  
ATOM   2963  HG1 THR   182      24.217  -4.708  31.262  1.00  0.00           H  
ATOM   2964 HG21 THR   182      25.634  -6.574  31.928  1.00  0.00           H  
ATOM   2965 HG22 THR   182      25.340  -7.245  33.550  1.00  0.00           H  
ATOM   2966 HG23 THR   182      24.106  -7.416  32.279  1.00  0.00           H  
ATOM   2967  N   ASP   183      22.990  -3.398  34.919  1.00  0.00           N  
ATOM   2968  CA  ASP   183      22.377  -2.079  35.085  1.00  0.00           C  
ATOM   2969  C   ASP   183      22.049  -1.384  33.765  1.00  0.00           C  
ATOM   2970  O   ASP   183      21.344  -0.371  33.729  1.00  0.00           O  
ATOM   2971  CB  ASP   183      23.362  -1.235  35.913  1.00  0.00           C  
ATOM   2972  CG  ASP   183      23.373  -1.599  37.384  1.00  0.00           C  
ATOM   2973  OD1 ASP   183      22.581  -2.432  37.834  1.00  0.00           O  
ATOM   2974  OD2 ASP   183      24.180  -1.018  38.147  1.00  0.00           O1-
ATOM   2975  H   ASP   183      23.940  -3.507  35.245  1.00  0.00           H  
ATOM   2976  HA  ASP   183      21.455  -2.194  35.655  1.00  0.00           H  
ATOM   2977  HB3 ASP   183      23.115  -0.179  35.803  1.00  0.00           H  
ATOM   2978  HB2 ASP   183      24.366  -1.347  35.505  1.00  0.00           H  
ATOM   2979  N   ASN   184      22.555  -1.902  32.643  1.00  0.00           N  
ATOM   2980  CA  ASN   184      22.232  -1.335  31.329  1.00  0.00           C  
ATOM   2981  C   ASN   184      21.024  -1.973  30.686  1.00  0.00           C  
ATOM   2982  O   ASN   184      20.784  -1.780  29.471  1.00  0.00           O  
ATOM   2983  CB  ASN   184      23.430  -1.533  30.366  1.00  0.00           C  
ATOM   2984  CG  ASN   184      24.665  -0.880  30.978  1.00  0.00           C  
ATOM   2985  OD1 ASN   184      24.641   0.267  31.426  1.00  0.00           O  
ATOM   2986  ND2 ASN   184      25.753  -1.644  30.985  1.00  0.00           N  
ATOM   2987  H   ASN   184      23.173  -2.700  32.689  1.00  0.00           H  
ATOM   2988  HA  ASN   184      22.046  -0.267  31.443  1.00  0.00           H  
ATOM   2989  HB3 ASN   184      23.208  -1.063  29.408  1.00  0.00           H  
ATOM   2990  HB2 ASN   184      23.613  -2.599  30.229  1.00  0.00           H  
ATOM   2991 HD22 ASN   184      26.616  -1.290  31.372  1.00  0.00           H  
ATOM   2992 HD21 ASN   184      25.716  -2.578  30.603  1.00  0.00           H  
ATOM   2993  N   MET   185      20.232  -2.709  31.446  1.00  0.00           N  
ATOM   2994  CA  MET   185      19.022  -3.368  31.038  1.00  0.00           C  
ATOM   2995  C   MET   185      17.901  -3.137  32.057  1.00  0.00           C  
ATOM   2996  O   MET   185      18.240  -2.951  33.226  1.00  0.00           O  
ATOM   2997  CB  MET   185      19.136  -4.907  31.012  1.00  0.00           C  
ATOM   2998  CG  MET   185      20.365  -5.405  30.306  1.00  0.00           C  
ATOM   2999  SD  MET   185      20.584  -7.188  30.588  1.00  0.00           S  
ATOM   3000  CE  MET   185      22.132  -7.320  29.639  1.00  0.00           C  
ATOM   3001  H   MET   185      20.457  -2.853  32.420  1.00  0.00           H  
ATOM   3002  HA  MET   185      18.713  -3.003  30.058  1.00  0.00           H  
ATOM   3003  HB3 MET   185      18.250  -5.327  30.536  1.00  0.00           H  
ATOM   3004  HB2 MET   185      19.126  -5.288  32.033  1.00  0.00           H  
ATOM   3005  HG3 MET   185      21.239  -4.869  30.676  1.00  0.00           H  
ATOM   3006  HG2 MET   185      20.271  -5.215  29.237  1.00  0.00           H  
ATOM   3007  HE1 MET   185      22.484  -8.351  29.659  1.00  0.00           H  
ATOM   3008  HE2 MET   185      21.953  -7.018  28.607  1.00  0.00           H  
ATOM   3009  HE3 MET   185      22.887  -6.670  30.082  1.00  0.00           H  
ATOM   3010  N   PHE   186      16.671  -3.155  31.522  1.00  0.00           N  
ATOM   3011  CA  PHE   186      15.537  -3.268  32.424  1.00  0.00           C  
ATOM   3012  C   PHE   186      14.553  -4.259  31.810  1.00  0.00           C  
ATOM   3013  O   PHE   186      14.673  -4.587  30.617  1.00  0.00           O  
ATOM   3014  CB  PHE   186      14.882  -1.920  32.739  1.00  0.00           C  
ATOM   3015  CG  PHE   186      14.219  -1.207  31.568  1.00  0.00           C  
ATOM   3016  CD1 PHE   186      12.894  -1.467  31.227  1.00  0.00           C  
ATOM   3017  CD2 PHE   186      14.930  -0.289  30.812  1.00  0.00           C  
ATOM   3018  CE1 PHE   186      12.314  -0.819  30.128  1.00  0.00           C  
ATOM   3019  CE2 PHE   186      14.350   0.356  29.730  1.00  0.00           C  
ATOM   3020  CZ  PHE   186      13.040   0.084  29.387  1.00  0.00           C  
ATOM   3021  H   PHE   186      16.555  -3.091  30.521  1.00  0.00           H  
ATOM   3022  HA  PHE   186      15.897  -3.692  33.362  1.00  0.00           H  
ATOM   3023  HB3 PHE   186      15.621  -1.258  33.191  1.00  0.00           H  
ATOM   3024  HB2 PHE   186      14.153  -2.053  33.538  1.00  0.00           H  
ATOM   3025  HD1 PHE   186      12.314  -2.168  31.809  1.00  0.00           H  
ATOM   3026  HD2 PHE   186      15.956  -0.064  31.061  1.00  0.00           H  
ATOM   3027  HE1 PHE   186      11.289  -1.027  29.857  1.00  0.00           H  
ATOM   3028  HE2 PHE   186      14.923   1.070  29.157  1.00  0.00           H  
ATOM   3029  HZ  PHE   186      12.585   0.577  28.541  1.00  0.00           H  
ATOM   3030  N   CYS   187      13.601  -4.755  32.620  1.00  0.00           N  
ATOM   3031  CA  CYS   187      12.649  -5.694  31.992  1.00  0.00           C  
ATOM   3032  C   CYS   187      11.238  -5.140  32.217  1.00  0.00           C  
ATOM   3033  O   CYS   187      10.967  -4.294  33.061  1.00  0.00           O  
ATOM   3034  CB  CYS   187      12.820  -7.140  32.468  1.00  0.00           C  
ATOM   3035  SG  CYS   187      11.927  -7.696  33.943  1.00  0.00           S  
ATOM   3036  H   CYS   187      13.571  -4.480  33.591  1.00  0.00           H  
ATOM   3037  HA  CYS   187      12.837  -5.680  30.918  1.00  0.00           H  
ATOM   3038  HB3 CYS   187      13.882  -7.349  32.596  1.00  0.00           H  
ATOM   3039  HB2 CYS   187      12.596  -7.815  31.642  1.00  0.00           H  
ATOM   3040  N   ALA   188      10.306  -5.619  31.375  1.00  0.00           N  
ATOM   3041  CA  ALA   188       8.922  -5.122  31.411  1.00  0.00           C  
ATOM   3042  C   ALA   188       7.974  -6.225  30.977  1.00  0.00           C  
ATOM   3043  O   ALA   188       8.373  -7.152  30.268  1.00  0.00           O  
ATOM   3044  CB  ALA   188       8.714  -3.909  30.509  1.00  0.00           C  
ATOM   3045  H   ALA   188      10.551  -6.332  30.703  1.00  0.00           H  
ATOM   3046  HA  ALA   188       8.681  -4.839  32.436  1.00  0.00           H  
ATOM   3047  HB1 ALA   188       7.676  -3.582  30.572  1.00  0.00           H  
ATOM   3048  HB2 ALA   188       9.370  -3.100  30.831  1.00  0.00           H  
ATOM   3049  HB3 ALA   188       8.947  -4.177  29.479  1.00  0.00           H  
ATOM   3050  N   GLY   189       6.725  -6.166  31.428  1.00  0.00           N  
ATOM   3051  CA  GLY   189       5.760  -7.210  31.099  1.00  0.00           C  
ATOM   3052  C   GLY   189       4.890  -7.456  32.328  1.00  0.00           C  
ATOM   3053  O   GLY   189       5.210  -7.092  33.477  1.00  0.00           O  
ATOM   3054  H   GLY   189       6.433  -5.391  32.007  1.00  0.00           H  
ATOM   3055  HA3 GLY   189       6.291  -8.126  30.841  1.00  0.00           H  
ATOM   3056  HA2 GLY   189       5.133  -6.877  30.271  1.00  0.00           H  
ATOM   3057  N   TYR   190       3.747  -8.112  32.087  1.00  0.00           N  
ATOM   3058  CA  TYR   190       2.878  -8.458  33.186  1.00  0.00           C  
ATOM   3059  C   TYR   190       3.290  -9.754  33.871  1.00  0.00           C  
ATOM   3060  O   TYR   190       3.888 -10.630  33.236  1.00  0.00           O  
ATOM   3061  CB  TYR   190       1.443  -8.607  32.660  1.00  0.00           C  
ATOM   3062  CG  TYR   190       0.854  -7.287  32.209  1.00  0.00           C  
ATOM   3063  CD1 TYR   190       0.339  -6.406  33.159  1.00  0.00           C  
ATOM   3064  CD2 TYR   190       0.822  -6.924  30.869  1.00  0.00           C  
ATOM   3065  CE1 TYR   190      -0.204  -5.201  32.792  1.00  0.00           C  
ATOM   3066  CE2 TYR   190       0.267  -5.686  30.492  1.00  0.00           C  
ATOM   3067  CZ  TYR   190      -0.227  -4.845  31.460  1.00  0.00           C  
ATOM   3068  OH  TYR   190      -0.791  -3.633  31.155  1.00  0.00           O  
ATOM   3069  H   TYR   190       3.498  -8.361  31.141  1.00  0.00           H  
ATOM   3070  HA  TYR   190       2.901  -7.651  33.919  1.00  0.00           H  
ATOM   3071  HB3 TYR   190       0.814  -9.037  33.440  1.00  0.00           H  
ATOM   3072  HB2 TYR   190       1.433  -9.311  31.828  1.00  0.00           H  
ATOM   3073  HD1 TYR   190       0.363  -6.667  34.207  1.00  0.00           H  
ATOM   3074  HD2 TYR   190       1.222  -7.591  30.119  1.00  0.00           H  
ATOM   3075  HE1 TYR   190      -0.609  -4.540  33.544  1.00  0.00           H  
ATOM   3076  HE2 TYR   190       0.232  -5.405  29.450  1.00  0.00           H  
ATOM   3077  HH  TYR   190      -0.752  -3.491  30.206  1.00  0.00           H  
ATOM   3078  N   LYS   191       2.962  -9.843  35.153  1.00  0.00           N  
ATOM   3079  CA  LYS   191       3.196 -11.087  35.865  1.00  0.00           C  
ATOM   3080  C   LYS   191       2.034 -12.041  35.641  1.00  0.00           C  
ATOM   3081  O   LYS   191       0.938 -11.603  35.286  1.00  0.00           O  
ATOM   3082  CB  LYS   191       3.369 -10.807  37.373  1.00  0.00           C  
ATOM   3083  CG  LYS   191       4.459  -9.768  37.637  1.00  0.00           C  
ATOM   3084  CD  LYS   191       4.199  -9.006  38.916  1.00  0.00           C  
ATOM   3085  CE  LYS   191       5.485  -8.378  39.466  1.00  0.00           C  
ATOM   3086  NZ  LYS   191       6.158  -7.574  38.406  1.00  0.00           N1+
ATOM   3087  H   LYS   191       2.553  -9.050  35.626  1.00  0.00           H  
ATOM   3088  HA  LYS   191       4.108 -11.546  35.484  1.00  0.00           H  
ATOM   3089  HB3 LYS   191       3.620 -11.735  37.888  1.00  0.00           H  
ATOM   3090  HB2 LYS   191       2.424 -10.455  37.787  1.00  0.00           H  
ATOM   3091  HG3 LYS   191       4.504  -9.070  36.801  1.00  0.00           H  
ATOM   3092  HG2 LYS   191       5.427 -10.266  37.702  1.00  0.00           H  
ATOM   3093  HD3 LYS   191       3.777  -9.681  39.661  1.00  0.00           H  
ATOM   3094  HD2 LYS   191       3.464  -8.223  38.729  1.00  0.00           H  
ATOM   3095  HE3 LYS   191       6.157  -9.166  39.806  1.00  0.00           H  
ATOM   3096  HE2 LYS   191       5.242  -7.734  40.311  1.00  0.00           H  
ATOM   3097  HZ1 LYS   191       7.003  -7.165  38.778  1.00  0.00           H  
ATOM   3098  HZ2 LYS   191       6.389  -8.172  37.625  1.00  0.00           H  
ATOM   3099  HZ3 LYS   191       5.538  -6.840  38.095  1.00  0.00           H  
ATOM   3100  N   PRO   192       2.256 -13.329  35.837  1.00  0.00           N  
ATOM   3101  CA  PRO   192       1.179 -14.316  35.671  1.00  0.00           C  
ATOM   3102  C   PRO   192      -0.110 -13.956  36.397  1.00  0.00           C  
ATOM   3103  O   PRO   192      -1.235 -14.127  35.911  1.00  0.00           O  
ATOM   3104  CD  PRO   192       3.557 -13.921  36.176  1.00  0.00           C  
ATOM   3105  CB  PRO   192       1.833 -15.586  36.243  1.00  0.00           C  
ATOM   3106  CG  PRO   192       3.298 -15.396  35.947  1.00  0.00           C  
ATOM   3107  HA  PRO   192       0.973 -14.457  34.610  1.00  0.00           H  
ATOM   3108  HD2 PRO   192       3.762 -13.753  37.233  1.00  0.00           H  
ATOM   3109  HD3 PRO   192       4.305 -13.574  35.463  1.00  0.00           H  
ATOM   3110  HB3 PRO   192       1.466 -16.456  35.699  1.00  0.00           H  
ATOM   3111  HB2 PRO   192       1.684 -15.613  37.322  1.00  0.00           H  
ATOM   3112  HG2 PRO   192       3.888 -15.980  36.653  1.00  0.00           H  
ATOM   3113  HG3 PRO   192       3.490 -15.639  34.902  1.00  0.00           H  
ATOM   3114  N   ASP   193      -0.041 -13.412  37.614  1.00  0.00           N  
ATOM   3115  CA  ASP   193      -1.248 -13.100  38.364  1.00  0.00           C  
ATOM   3116  C   ASP   193      -1.909 -11.782  37.986  1.00  0.00           C  
ATOM   3117  O   ASP   193      -2.865 -11.418  38.666  1.00  0.00           O  
ATOM   3118  CB  ASP   193      -0.903 -13.025  39.865  1.00  0.00           C  
ATOM   3119  CG  ASP   193       0.169 -11.968  40.077  1.00  0.00           C  
ATOM   3120  OD1 ASP   193      -0.179 -10.771  40.120  1.00  0.00           O  
ATOM   3121  OD2 ASP   193       1.357 -12.355  40.188  1.00  0.00           O1-
ATOM   3122  H   ASP   193       0.858 -13.211  38.027  1.00  0.00           H  
ATOM   3123  HA  ASP   193      -1.968 -13.905  38.213  1.00  0.00           H  
ATOM   3124  HB3 ASP   193      -0.530 -13.993  40.201  1.00  0.00           H  
ATOM   3125  HB2 ASP   193      -1.795 -12.755  40.430  1.00  0.00           H  
ATOM   3126  N   GLU   194      -1.437 -11.063  36.966  1.00  0.00           N  
ATOM   3127  CA  GLU   194      -1.933  -9.734  36.650  1.00  0.00           C  
ATOM   3128  C   GLU   194      -3.042  -9.804  35.607  1.00  0.00           C  
ATOM   3129  O   GLU   194      -3.697  -8.805  35.293  1.00  0.00           O  
ATOM   3130  CB  GLU   194      -0.783  -8.836  36.154  1.00  0.00           C  
ATOM   3131  CG  GLU   194      -0.112  -8.028  37.248  1.00  0.00           C  
ATOM   3132  CD  GLU   194       1.165  -7.277  36.983  1.00  0.00           C  
ATOM   3133  OE1 GLU   194       2.020  -7.682  36.177  1.00  0.00           O  
ATOM   3134  OE2 GLU   194       1.418  -6.203  37.600  1.00  0.00           O1-
ATOM   3135  H   GLU   194      -0.706 -11.439  36.378  1.00  0.00           H  
ATOM   3136  HA  GLU   194      -2.344  -9.295  37.559  1.00  0.00           H  
ATOM   3137  HB3 GLU   194      -1.158  -8.161  35.384  1.00  0.00           H  
ATOM   3138  HB2 GLU   194      -0.037  -9.450  35.649  1.00  0.00           H  
ATOM   3139  HG3 GLU   194       0.029  -8.666  38.121  1.00  0.00           H  
ATOM   3140  HG2 GLU   194      -0.842  -7.341  37.677  1.00  0.00           H  
ATOM   3141  N   GLY   195      -3.236 -11.021  35.088  1.00  0.00           N  
ATOM   3142  CA  GLY   195      -4.176 -11.286  34.011  1.00  0.00           C  
ATOM   3143  C   GLY   195      -3.629 -10.883  32.650  1.00  0.00           C  
ATOM   3144  O   GLY   195      -3.267 -11.746  31.837  1.00  0.00           O  
ATOM   3145  H   GLY   195      -2.717 -11.811  35.444  1.00  0.00           H  
ATOM   3146  HA3 GLY   195      -5.106 -10.750  34.201  1.00  0.00           H  
ATOM   3147  HA2 GLY   195      -4.426 -12.347  34.001  1.00  0.00           H  
ATOM   3148  N   LYS   196      -3.554  -9.595  32.367  1.00  0.00           N  
ATOM   3149  CA  LYS   196      -3.124  -9.014  31.112  1.00  0.00           C  
ATOM   3150  C   LYS   196      -1.811  -9.608  30.617  1.00  0.00           C  
ATOM   3151  O   LYS   196      -1.044 -10.089  31.460  1.00  0.00           O  
ATOM   3152  CB  LYS   196      -2.947  -7.503  31.327  1.00  0.00           C  
ATOM   3153  CG  LYS   196      -4.181  -6.857  31.952  1.00  0.00           C  
ATOM   3154  CD  LYS   196      -4.119  -5.349  31.701  1.00  0.00           C  
ATOM   3155  CE  LYS   196      -4.930  -4.577  32.727  1.00  0.00           C  
ATOM   3156  NZ  LYS   196      -4.959  -3.120  32.418  1.00  0.00           N1+
ATOM   3157  H   LYS   196      -3.811  -8.909  33.062  1.00  0.00           H  
ATOM   3158  HA  LYS   196      -3.896  -9.179  30.360  1.00  0.00           H  
ATOM   3159  HB3 LYS   196      -2.732  -7.024  30.372  1.00  0.00           H  
ATOM   3160  HB2 LYS   196      -2.082  -7.327  31.967  1.00  0.00           H  
ATOM   3161  HG3 LYS   196      -4.186  -7.046  33.025  1.00  0.00           H  
ATOM   3162  HG2 LYS   196      -5.079  -7.266  31.488  1.00  0.00           H  
ATOM   3163  HD3 LYS   196      -4.497  -5.132  30.702  1.00  0.00           H  
ATOM   3164  HD2 LYS   196      -3.081  -5.018  31.735  1.00  0.00           H  
ATOM   3165  HE3 LYS   196      -4.501  -4.729  33.717  1.00  0.00           H  
ATOM   3166  HE2 LYS   196      -5.949  -4.963  32.749  1.00  0.00           H  
ATOM   3167  HZ1 LYS   196      -5.505  -2.638  33.118  1.00  0.00           H  
ATOM   3168  HZ2 LYS   196      -4.017  -2.757  32.418  1.00  0.00           H  
ATOM   3169  HZ3 LYS   196      -5.375  -2.976  31.509  1.00  0.00           H  
ATOM   3170  N   ARG   197      -1.543  -9.571  29.305  1.00  0.00           N  
ATOM   3171  CA  ARG   197      -0.256 -10.065  28.822  1.00  0.00           C  
ATOM   3172  C   ARG   197       0.229  -9.240  27.633  1.00  0.00           C  
ATOM   3173  O   ARG   197      -0.314  -8.137  27.430  1.00  0.00           O  
ATOM   3174  CB  ARG   197      -0.364 -11.551  28.532  1.00  0.00           C  
ATOM   3175  CG  ARG   197      -1.411 -11.920  27.498  1.00  0.00           C  
ATOM   3176  CD  ARG   197      -1.709 -13.426  27.587  1.00  0.00           C  
ATOM   3177  NE  ARG   197      -0.441 -14.136  27.743  1.00  0.00           N  
ATOM   3178  CZ  ARG   197      -0.048 -14.982  28.682  1.00  0.00           C  
ATOM   3179  NH1 ARG   197      -0.812 -15.344  29.699  1.00  0.00           N  
ATOM   3180  NH2 ARG   197       1.179 -15.522  28.631  1.00  0.00           N1+
ATOM   3181  H   ARG   197      -2.228  -9.204  28.660  1.00  0.00           H  
ATOM   3182  HA  ARG   197       0.468  -9.939  29.627  1.00  0.00           H  
ATOM   3183  HB3 ARG   197      -0.569 -12.086  29.460  1.00  0.00           H  
ATOM   3184  HB2 ARG   197       0.608 -11.928  28.212  1.00  0.00           H  
ATOM   3185  HG3 ARG   197      -1.037 -11.682  26.502  1.00  0.00           H  
ATOM   3186  HG2 ARG   197      -2.325 -11.357  27.690  1.00  0.00           H  
ATOM   3187  HD3 ARG   197      -2.198 -13.754  26.670  1.00  0.00           H  
ATOM   3188  HD2 ARG   197      -2.343 -13.620  28.452  1.00  0.00           H  
ATOM   3189  HE  ARG   197       0.182 -13.898  26.985  1.00  0.00           H  
ATOM   3190 HH12 ARG   197      -0.461 -15.994  30.388  1.00  0.00           H  
ATOM   3191 HH11 ARG   197      -1.746 -14.971  29.787  1.00  0.00           H  
ATOM   3192 HH22 ARG   197       1.477 -16.167  29.349  1.00  0.00           H  
ATOM   3193 HH21 ARG   197       1.805 -15.283  27.875  1.00  0.00           H  
ATOM   3194  N   GLY   198       1.235  -9.696  26.900  1.00  0.00           N  
ATOM   3195  CA  GLY   198       1.859  -8.919  25.846  1.00  0.00           C  
ATOM   3196  C   GLY   198       3.360  -8.942  25.952  1.00  0.00           C  
ATOM   3197  O   GLY   198       3.939  -8.998  27.022  1.00  0.00           O  
ATOM   3198  H   GLY   198       1.600 -10.623  27.065  1.00  0.00           H  
ATOM   3199  HA3 GLY   198       1.507  -7.889  25.898  1.00  0.00           H  
ATOM   3200  HA2 GLY   198       1.558  -9.315  24.876  1.00  0.00           H  
ATOM   3201  N   ASP   199       4.023  -8.886  24.804  1.00  0.20           N  
ATOM   3202  CA  ASP   199       5.475  -8.919  24.767  1.00  0.20           C  
ATOM   3203  C   ASP   199       5.924  -8.515  23.367  1.00  0.20           C  
ATOM   3204  O   ASP   199       5.132  -8.521  22.448  1.00  0.20           O  
ATOM   3205  CB  ASP   199       5.993 -10.331  25.077  1.00  0.20           C  
ATOM   3206  CG  ASP   199       7.466 -10.444  25.475  1.00  0.20           C  
ATOM   3207  OD1 ASP   199       8.188  -9.421  25.597  1.00  0.20           O  
ATOM   3208  OD2 ASP   199       7.915 -11.606  25.673  1.00  0.20           O1-
ATOM   3209  H   ASP   199       3.518  -8.819  23.932  1.00  0.00           H  
ATOM   3210  HA  ASP   199       5.875  -8.215  25.496  1.00  0.00           H  
ATOM   3211  HB3 ASP   199       5.801 -10.980  24.222  1.00  0.00           H  
ATOM   3212  HB2 ASP   199       5.375 -10.777  25.856  1.00  0.00           H  
ATOM   3213  N   ALA   200       7.219  -8.171  23.293  1.00  0.68           N  
ATOM   3214  CA  ALA   200       7.913  -8.145  22.017  1.00  0.68           C  
ATOM   3215  C   ALA   200       8.203  -9.566  21.551  1.00  0.68           C  
ATOM   3216  O   ALA   200       8.150 -10.502  22.313  1.00  0.68           O  
ATOM   3217  CB  ALA   200       9.249  -7.405  22.128  1.00  0.68           C  
ATOM   3218  H   ALA   200       7.725  -7.925  24.132  1.00  0.00           H  
ATOM   3219  HA  ALA   200       7.287  -7.646  21.278  1.00  0.00           H  
ATOM   3220  HB1 ALA   200       9.745  -7.402  21.157  1.00  0.00           H  
ATOM   3221  HB2 ALA   200       9.071  -6.378  22.447  1.00  0.00           H  
ATOM   3222  HB3 ALA   200       9.884  -7.907  22.858  1.00  0.00           H  
ATOM   3223  N   CYS   201       8.500  -9.715  20.255  1.00  0.94           N  
ATOM   3224  CA  CYS   201       8.896 -11.029  19.751  1.00  0.94           C  
ATOM   3225  C   CYS   201       9.901 -10.867  18.620  1.00  0.94           C  
ATOM   3226  O   CYS   201      10.292  -9.732  18.309  1.00  0.94           O  
ATOM   3227  CB  CYS   201       7.626 -11.786  19.349  1.00  0.94           C  
ATOM   3228  SG  CYS   201       7.857 -13.584  19.252  1.00  0.94           S  
ATOM   3229  H   CYS   201       8.450  -8.922  19.631  1.00  0.00           H  
ATOM   3230  HA  CYS   201       9.378 -11.575  20.562  1.00  0.00           H  
ATOM   3231  HB3 CYS   201       7.272 -11.414  18.387  1.00  0.00           H  
ATOM   3232  HB2 CYS   201       6.831 -11.561  20.060  1.00  0.00           H  
ATOM   3233  N   GLU   202      10.365 -11.957  18.007  1.00  3.17           N  
ATOM   3234  CA  GLU   202      11.278 -11.911  16.886  1.00  3.17           C  
ATOM   3235  C   GLU   202      10.823 -10.913  15.817  1.00  3.17           C  
ATOM   3236  O   GLU   202       9.665 -10.948  15.386  1.00  3.17           O  
ATOM   3237  CB  GLU   202      11.417 -13.309  16.236  1.00  3.17           C  
ATOM   3238  CG  GLU   202      11.948 -13.211  14.820  1.00  3.17           C  
ATOM   3239  CD  GLU   202      12.465 -14.456  14.143  1.00  3.17           C  
ATOM   3240  OE1 GLU   202      11.654 -15.369  13.856  1.00  3.17           O  
ATOM   3241  OE2 GLU   202      13.695 -14.526  13.870  1.00  3.17           O1-
ATOM   3242  H   GLU   202      10.080 -12.873  18.322  1.00  0.00           H  
ATOM   3243  HA  GLU   202      12.257 -11.602  17.252  1.00  0.00           H  
ATOM   3244  HB3 GLU   202      10.445 -13.802  16.226  1.00  0.00           H  
ATOM   3245  HB2 GLU   202      12.091 -13.922  16.835  1.00  0.00           H  
ATOM   3246  HG3 GLU   202      12.717 -12.440  14.781  1.00  0.00           H  
ATOM   3247  HG2 GLU   202      11.189 -12.751  14.187  1.00  0.00           H  
ATOM   3248  N   GLY   203      11.721 -10.029  15.390  1.00  1.06           N  
ATOM   3249  CA  GLY   203      11.404  -8.975  14.451  1.00  1.06           C  
ATOM   3250  C   GLY   203      11.148  -7.625  15.090  1.00  1.06           C  
ATOM   3251  O   GLY   203      11.208  -6.635  14.356  1.00  1.06           O  
ATOM   3252  H   GLY   203      12.674 -10.076  15.723  1.00  0.00           H  
ATOM   3253  HA3 GLY   203      10.535  -9.266  13.861  1.00  0.00           H  
ATOM   3254  HA2 GLY   203      12.212  -8.883  13.725  1.00  0.00           H  
ATOM   3255  N   ASP   204      10.893  -7.589  16.392  1.00  0.26           N  
ATOM   3256  CA  ASP   204      10.637  -6.342  17.110  1.00  0.26           C  
ATOM   3257  C   ASP   204      11.951  -5.791  17.684  1.00  0.26           C  
ATOM   3258  O   ASP   204      11.976  -4.625  18.061  1.00  0.26           O  
ATOM   3259  CB  ASP   204       9.624  -6.476  18.257  1.00  0.26           C  
ATOM   3260  CG  ASP   204       8.236  -6.843  17.798  1.00  0.26           C  
ATOM   3261  OD1 ASP   204       7.814  -6.243  16.802  1.00  0.26           O  
ATOM   3262  OD2 ASP   204       7.587  -7.713  18.415  1.00  0.26           O1-
ATOM   3263  H   ASP   204      10.870  -8.446  16.926  1.00  0.00           H  
ATOM   3264  HA  ASP   204      10.248  -5.615  16.397  1.00  0.00           H  
ATOM   3265  HB3 ASP   204       9.585  -5.541  18.816  1.00  0.00           H  
ATOM   3266  HB2 ASP   204       9.979  -7.222  18.968  1.00  0.00           H  
ATOM   3267  N   SER   205      12.965  -6.657  17.750  1.00  0.00           N  
ATOM   3268  CA  SER   205      14.323  -6.242  18.121  1.00  0.00           C  
ATOM   3269  C   SER   205      14.694  -4.867  17.582  1.00  0.00           C  
ATOM   3270  O   SER   205      14.426  -4.613  16.421  1.00  0.00           O  
ATOM   3271  CB  SER   205      15.343  -7.193  17.450  1.00  0.00           C  
ATOM   3272  OG  SER   205      15.408  -8.431  18.083  1.00  0.00           O  
ATOM   3273  H   SER   205      12.810  -7.633  17.541  1.00  0.00           H  
ATOM   3274  HA  SER   205      14.442  -6.266  19.204  1.00  0.00           H  
ATOM   3275  HB3 SER   205      16.330  -6.730  17.458  1.00  0.00           H  
ATOM   3276  HB2 SER   205      15.072  -7.335  16.404  1.00  0.00           H  
ATOM   3277  HG  SER   205      16.050  -8.986  17.635  1.00  0.00           H  
ATOM   3278  N   GLY   206      15.291  -4.056  18.436  1.00  0.00           N  
ATOM   3279  CA  GLY   206      15.779  -2.750  18.001  1.00  0.00           C  
ATOM   3280  C   GLY   206      14.737  -1.646  18.060  1.00  0.00           C  
ATOM   3281  O   GLY   206      15.129  -0.473  17.932  1.00  0.00           O  
ATOM   3282  H   GLY   206      15.413  -4.337  19.398  1.00  0.00           H  
ATOM   3283  HA3 GLY   206      16.165  -2.829  16.985  1.00  0.00           H  
ATOM   3284  HA2 GLY   206      16.640  -2.466  18.606  1.00  0.00           H  
ATOM   3285  N   GLY   207      13.458  -1.974  18.210  1.00  0.00           N  
ATOM   3286  CA  GLY   207      12.413  -0.980  18.265  1.00  0.00           C  
ATOM   3287  C   GLY   207      12.356  -0.324  19.632  1.00  0.00           C  
ATOM   3288  O   GLY   207      13.051  -0.714  20.581  1.00  0.00           O  
ATOM   3289  H   GLY   207      13.192  -2.945  18.290  1.00  0.00           H  
ATOM   3290  HA3 GLY   207      11.454  -1.450  18.048  1.00  0.00           H  
ATOM   3291  HA2 GLY   207      12.595  -0.220  17.505  1.00  0.00           H  
ATOM   3292  N   PRO   208      11.563   0.753  19.711  1.00  0.00           N  
ATOM   3293  CA  PRO   208      11.576   1.522  20.945  1.00  0.00           C  
ATOM   3294  C   PRO   208      10.563   1.106  22.005  1.00  0.00           C  
ATOM   3295  O   PRO   208       9.459   0.646  21.696  1.00  0.00           O  
ATOM   3296  CD  PRO   208      10.759   1.317  18.602  1.00  0.00           C  
ATOM   3297  CB  PRO   208      11.192   2.902  20.340  1.00  0.00           C  
ATOM   3298  CG  PRO   208      10.245   2.590  19.223  1.00  0.00           C  
ATOM   3299  HA  PRO   208      12.581   1.554  21.366  1.00  0.00           H  
ATOM   3300  HD2 PRO   208       9.918   0.654  18.397  1.00  0.00           H  
ATOM   3301  HD3 PRO   208      11.420   1.566  17.772  1.00  0.00           H  
ATOM   3302  HB3 PRO   208      12.084   3.380  19.935  1.00  0.00           H  
ATOM   3303  HB2 PRO   208      10.678   3.497  21.095  1.00  0.00           H  
ATOM   3304  HG2 PRO   208       9.249   2.417  19.631  1.00  0.00           H  
ATOM   3305  HG3 PRO   208      10.279   3.392  18.485  1.00  0.00           H  
ATOM   3306  N   PHE   209      10.959   1.301  23.280  1.00  0.00           N  
ATOM   3307  CA  PHE   209      10.128   1.299  24.467  1.00  0.00           C  
ATOM   3308  C   PHE   209       9.967   2.784  24.845  1.00  0.00           C  
ATOM   3309  O   PHE   209      10.977   3.380  25.237  1.00  0.00           O  
ATOM   3310  CB  PHE   209      10.761   0.479  25.580  1.00  0.00           C  
ATOM   3311  CG  PHE   209       9.972   0.362  26.874  1.00  0.00           C  
ATOM   3312  CD1 PHE   209       9.982   1.410  27.810  1.00  0.00           C  
ATOM   3313  CD2 PHE   209       9.243  -0.808  27.140  1.00  0.00           C  
ATOM   3314  CE1 PHE   209       9.236   1.358  28.990  1.00  0.00           C  
ATOM   3315  CE2 PHE   209       8.501  -0.867  28.316  1.00  0.00           C  
ATOM   3316  CZ  PHE   209       8.525   0.176  29.245  1.00  0.00           C  
ATOM   3317  H   PHE   209      11.933   1.472  23.486  1.00  0.00           H  
ATOM   3318  HA  PHE   209       9.151   0.881  24.222  1.00  0.00           H  
ATOM   3319  HB3 PHE   209      11.752   0.876  25.799  1.00  0.00           H  
ATOM   3320  HB2 PHE   209      10.987  -0.520  25.206  1.00  0.00           H  
ATOM   3321  HD1 PHE   209      10.579   2.291  27.628  1.00  0.00           H  
ATOM   3322  HD2 PHE   209       9.268  -1.631  26.441  1.00  0.00           H  
ATOM   3323  HE1 PHE   209       9.225   2.205  29.659  1.00  0.00           H  
ATOM   3324  HE2 PHE   209       7.890  -1.732  28.526  1.00  0.00           H  
ATOM   3325  HZ  PHE   209       7.984   0.061  30.172  1.00  0.00           H  
ATOM   3326  N   VAL   210       8.754   3.327  24.751  1.00  0.00           N  
ATOM   3327  CA  VAL   210       8.603   4.787  24.949  1.00  0.00           C  
ATOM   3328  C   VAL   210       7.634   5.056  26.081  1.00  0.00           C  
ATOM   3329  O   VAL   210       6.777   4.201  26.438  1.00  0.00           O  
ATOM   3330  CB  VAL   210       8.125   5.538  23.685  1.00  0.00           C  
ATOM   3331  CG1 VAL   210       9.109   5.357  22.520  1.00  0.00           C  
ATOM   3332  CG2 VAL   210       6.714   5.148  23.216  1.00  0.00           C  
ATOM   3333  H   VAL   210       7.954   2.745  24.547  1.00  0.00           H  
ATOM   3334  HA  VAL   210       9.575   5.191  25.234  1.00  0.00           H  
ATOM   3335  HB  VAL   210       8.103   6.600  23.928  1.00  0.00           H  
ATOM   3336 HG11 VAL   210       8.743   5.898  21.647  1.00  0.00           H  
ATOM   3337 HG12 VAL   210      10.086   5.747  22.805  1.00  0.00           H  
ATOM   3338 HG13 VAL   210       9.197   4.298  22.280  1.00  0.00           H  
ATOM   3339 HG21 VAL   210       6.456   5.720  22.325  1.00  0.00           H  
ATOM   3340 HG22 VAL   210       6.689   4.083  22.984  1.00  0.00           H  
ATOM   3341 HG23 VAL   210       5.995   5.364  24.007  1.00  0.00           H  
ATOM   3342  N   MET   211       7.810   6.232  26.694  1.00  0.00           N  
ATOM   3343  CA  MET   211       6.958   6.660  27.804  1.00  0.00           C  
ATOM   3344  C   MET   211       6.558   8.094  27.538  1.00  0.00           C  
ATOM   3345  O   MET   211       7.375   8.854  27.012  1.00  0.00           O  
ATOM   3346  CB  MET   211       7.650   6.519  29.181  1.00  0.00           C  
ATOM   3347  CG  MET   211       8.091   5.073  29.417  1.00  0.00           C  
ATOM   3348  SD  MET   211       8.974   4.874  30.991  1.00  0.00           S  
ATOM   3349  CE  MET   211       7.534   4.768  32.084  1.00  0.00           C  
ATOM   3350  H   MET   211       8.548   6.853  26.393  1.00  0.00           H  
ATOM   3351  HA  MET   211       6.058   6.045  27.805  1.00  0.00           H  
ATOM   3352  HB3 MET   211       6.958   6.820  29.967  1.00  0.00           H  
ATOM   3353  HB2 MET   211       8.520   7.175  29.219  1.00  0.00           H  
ATOM   3354  HG3 MET   211       8.734   4.752  28.598  1.00  0.00           H  
ATOM   3355  HG2 MET   211       7.217   4.421  29.407  1.00  0.00           H  
ATOM   3356  HE1 MET   211       7.868   4.642  33.114  1.00  0.00           H  
ATOM   3357  HE2 MET   211       6.947   5.683  32.002  1.00  0.00           H  
ATOM   3358  HE3 MET   211       6.919   3.916  31.794  1.00  0.00           H  
ATOM   3359  N   LYS   212       5.322   8.469  27.926  1.00  0.00           N  
ATOM   3360  CA  LYS   212       4.920   9.874  27.691  1.00  0.00           C  
ATOM   3361  C   LYS   212       5.089  10.641  28.996  1.00  0.00           C  
ATOM   3362  O   LYS   212       4.420  10.333  29.973  1.00  0.00           O  
ATOM   3363  CB  LYS   212       3.485   9.978  27.193  1.00  0.00           C  
ATOM   3364  CG  LYS   212       3.040  11.413  26.893  1.00  0.00           C  
ATOM   3365  CD  LYS   212       1.643  11.426  26.236  1.00  0.00           C  
ATOM   3366  CE  LYS   212       1.255  12.901  26.067  1.00  0.00           C  
ATOM   3367  NZ  LYS   212       0.066  13.053  25.138  1.00  0.00           N1+
ATOM   3368  H   LYS   212       4.704   7.799  28.361  1.00  0.00           H  
ATOM   3369  HA  LYS   212       5.583  10.307  26.942  1.00  0.00           H  
ATOM   3370  HB3 LYS   212       2.814   9.538  27.930  1.00  0.00           H  
ATOM   3371  HB2 LYS   212       3.368   9.368  26.297  1.00  0.00           H  
ATOM   3372  HG3 LYS   212       3.760  11.884  26.224  1.00  0.00           H  
ATOM   3373  HG2 LYS   212       3.010  11.985  27.820  1.00  0.00           H  
ATOM   3374  HD3 LYS   212       0.927  10.937  26.897  1.00  0.00           H  
ATOM   3375  HD2 LYS   212       1.699  10.952  25.256  1.00  0.00           H  
ATOM   3376  HE3 LYS   212       2.103  13.455  25.665  1.00  0.00           H  
ATOM   3377  HE2 LYS   212       1.011  13.326  27.041  1.00  0.00           H  
ATOM   3378  HZ1 LYS   212      -0.167  14.031  25.046  1.00  0.00           H  
ATOM   3379  HZ2 LYS   212       0.297  12.675  24.230  1.00  0.00           H  
ATOM   3380  HZ3 LYS   212      -0.725  12.554  25.519  1.00  0.00           H  
ATOM   3381  N   SER   213       5.982  11.620  28.997  1.00  0.00           N  
ATOM   3382  CA  SER   213       6.233  12.315  30.253  1.00  0.00           C  
ATOM   3383  C   SER   213       4.997  13.091  30.689  1.00  0.00           C  
ATOM   3384  O   SER   213       4.463  13.841  29.878  1.00  0.00           O  
ATOM   3385  CB  SER   213       7.396  13.319  30.088  1.00  0.00           C  
ATOM   3386  OG  SER   213       7.415  14.135  31.247  1.00  0.00           O  
ATOM   3387  H   SER   213       6.465  11.864  28.144  1.00  0.00           H  
ATOM   3388  HA  SER   213       6.492  11.587  31.022  1.00  0.00           H  
ATOM   3389  HB3 SER   213       7.217  13.940  29.210  1.00  0.00           H  
ATOM   3390  HB2 SER   213       8.337  12.774  30.012  1.00  0.00           H  
ATOM   3391  HG  SER   213       8.129  14.773  31.178  1.00  0.00           H  
ATOM   3392  N   PRO   214       4.559  12.919  31.937  1.00  0.00           N  
ATOM   3393  CA  PRO   214       3.403  13.705  32.401  1.00  0.00           C  
ATOM   3394  C   PRO   214       3.831  15.125  32.761  1.00  0.00           C  
ATOM   3395  O   PRO   214       2.948  15.938  33.082  1.00  0.00           O  
ATOM   3396  CD  PRO   214       5.061  11.956  32.945  1.00  0.00           C  
ATOM   3397  CB  PRO   214       2.929  12.925  33.626  1.00  0.00           C  
ATOM   3398  CG  PRO   214       4.194  12.297  34.153  1.00  0.00           C  
ATOM   3399  HA  PRO   214       2.625  13.724  31.638  1.00  0.00           H  
ATOM   3400  HD2 PRO   214       6.101  12.188  33.174  1.00  0.00           H  
ATOM   3401  HD3 PRO   214       4.833  10.942  32.616  1.00  0.00           H  
ATOM   3402  HB3 PRO   214       2.242  12.140  33.309  1.00  0.00           H  
ATOM   3403  HB2 PRO   214       2.537  13.622  34.367  1.00  0.00           H  
ATOM   3404  HG2 PRO   214       4.719  13.014  34.785  1.00  0.00           H  
ATOM   3405  HG3 PRO   214       3.947  11.382  34.692  1.00  0.00           H  
ATOM   3406  N   PHE   215       5.132  15.430  32.717  1.00  0.00           N  
ATOM   3407  CA  PHE   215       5.598  16.769  33.097  1.00  0.00           C  
ATOM   3408  C   PHE   215       5.527  17.711  31.922  1.00  0.00           C  
ATOM   3409  O   PHE   215       5.194  18.877  32.057  1.00  0.00           O  
ATOM   3410  CB  PHE   215       7.060  16.641  33.597  1.00  0.00           C  
ATOM   3411  CG  PHE   215       7.149  15.695  34.770  1.00  0.00           C  
ATOM   3412  CD1 PHE   215       6.856  16.162  36.046  1.00  0.00           C  
ATOM   3413  CD2 PHE   215       7.515  14.364  34.600  1.00  0.00           C  
ATOM   3414  CE1 PHE   215       6.930  15.359  37.176  1.00  0.00           C  
ATOM   3415  CE2 PHE   215       7.576  13.570  35.749  1.00  0.00           C  
ATOM   3416  CZ  PHE   215       7.278  14.026  37.005  1.00  0.00           C  
ATOM   3417  H   PHE   215       5.804  14.736  32.420  1.00  0.00           H  
ATOM   3418  HA  PHE   215       4.974  17.152  33.904  1.00  0.00           H  
ATOM   3419  HB3 PHE   215       7.429  17.623  33.894  1.00  0.00           H  
ATOM   3420  HB2 PHE   215       7.690  16.274  32.787  1.00  0.00           H  
ATOM   3421  HD1 PHE   215       6.556  17.190  36.189  1.00  0.00           H  
ATOM   3422  HD2 PHE   215       7.737  13.987  33.613  1.00  0.00           H  
ATOM   3423  HE1 PHE   215       6.720  15.776  38.150  1.00  0.00           H  
ATOM   3424  HE2 PHE   215       7.872  12.534  35.674  1.00  0.00           H  
ATOM   3425  HZ  PHE   215       7.311  13.363  37.857  1.00  0.00           H  
ATOM   3426  N   ASN   216       5.871  17.169  30.728  1.00  0.00           N  
ATOM   3427  CA  ASN   216       5.891  18.053  29.566  1.00  0.00           C  
ATOM   3428  C   ASN   216       5.128  17.490  28.356  1.00  0.00           C  
ATOM   3429  O   ASN   216       5.196  18.136  27.301  1.00  0.00           O  
ATOM   3430  CB  ASN   216       7.322  18.436  29.136  1.00  0.00           C  
ATOM   3431  CG  ASN   216       8.229  17.313  28.674  1.00  0.00           C  
ATOM   3432  OD1 ASN   216       9.429  17.483  28.339  1.00  0.00           O  
ATOM   3433  ND2 ASN   216       7.725  16.109  28.617  1.00  0.00           N  
ATOM   3434  H   ASN   216       6.101  16.188  30.667  1.00  0.00           H  
ATOM   3435  HA  ASN   216       5.389  18.975  29.858  1.00  0.00           H  
ATOM   3436  HB3 ASN   216       7.807  18.977  29.948  1.00  0.00           H  
ATOM   3437  HB2 ASN   216       7.271  19.198  28.358  1.00  0.00           H  
ATOM   3438 HD22 ASN   216       8.299  15.335  28.314  1.00  0.00           H  
ATOM   3439 HD21 ASN   216       6.761  15.952  28.876  1.00  0.00           H  
ATOM   3440  N   ASN   217       4.496  16.338  28.570  1.00  0.00           N  
ATOM   3441  CA  ASN   217       3.646  15.684  27.563  1.00  0.00           C  
ATOM   3442  C   ASN   217       4.382  15.366  26.276  1.00  0.00           C  
ATOM   3443  O   ASN   217       3.785  15.357  25.190  1.00  0.00           O  
ATOM   3444  CB  ASN   217       2.459  16.628  27.327  1.00  0.00           C  
ATOM   3445  CG  ASN   217       1.652  16.733  28.616  1.00  0.00           C  
ATOM   3446  OD1 ASN   217       1.438  17.803  29.208  1.00  0.00           O  
ATOM   3447  ND2 ASN   217       1.171  15.588  29.094  1.00  0.00           N  
ATOM   3448  H   ASN   217       4.588  15.869  29.460  1.00  0.00           H  
ATOM   3449  HA  ASN   217       3.268  14.752  27.983  1.00  0.00           H  
ATOM   3450  HB3 ASN   217       1.827  16.226  26.535  1.00  0.00           H  
ATOM   3451  HB2 ASN   217       2.830  17.615  27.049  1.00  0.00           H  
ATOM   3452 HD22 ASN   217       0.627  15.585  29.945  1.00  0.00           H  
ATOM   3453 HD21 ASN   217       1.350  14.722  28.606  1.00  0.00           H  
ATOM   3454  N   ARG   218       5.680  15.069  26.376  1.00  0.00           N  
ATOM   3455  CA  ARG   218       6.450  14.579  25.260  1.00  0.00           C  
ATOM   3456  C   ARG   218       6.819  13.103  25.424  1.00  0.00           C  
ATOM   3457  O   ARG   218       6.989  12.621  26.553  1.00  0.00           O  
ATOM   3458  CB  ARG   218       7.818  15.311  25.157  1.00  0.00           C  
ATOM   3459  CG  ARG   218       7.677  16.769  24.799  1.00  0.00           C  
ATOM   3460  CD  ARG   218       9.066  17.363  24.688  1.00  0.00           C  
ATOM   3461  NE  ARG   218       8.976  18.814  24.571  1.00  0.00           N  
ATOM   3462  CZ  ARG   218       9.210  19.509  23.469  1.00  0.00           C  
ATOM   3463  NH1 ARG   218       9.552  18.856  22.363  1.00  0.00           N  
ATOM   3464  NH2 ARG   218       9.085  20.821  23.537  1.00  0.00           N1+
ATOM   3465  H   ARG   218       6.158  15.185  27.258  1.00  0.00           H  
ATOM   3466  HA  ARG   218       5.888  14.717  24.336  1.00  0.00           H  
ATOM   3467  HB3 ARG   218       8.440  14.814  24.412  1.00  0.00           H  
ATOM   3468  HB2 ARG   218       8.349  15.220  26.104  1.00  0.00           H  
ATOM   3469  HG3 ARG   218       7.124  17.284  25.585  1.00  0.00           H  
ATOM   3470  HG2 ARG   218       7.166  16.860  23.841  1.00  0.00           H  
ATOM   3471  HD3 ARG   218       9.565  16.958  23.807  1.00  0.00           H  
ATOM   3472  HD2 ARG   218       9.643  17.105  25.576  1.00  0.00           H  
ATOM   3473  HE  ARG   218       8.711  19.290  25.421  1.00  0.00           H  
ATOM   3474 HH12 ARG   218       9.735  19.367  21.511  1.00  0.00           H  
ATOM   3475 HH11 ARG   218       9.629  17.849  22.374  1.00  0.00           H  
ATOM   3476 HH22 ARG   218       9.255  21.388  22.718  1.00  0.00           H  
ATOM   3477 HH21 ARG   218       8.820  21.259  24.408  1.00  0.00           H  
ATOM   3478  N   TRP   219       6.950  12.430  24.286  1.00  0.00           N  
ATOM   3479  CA  TRP   219       7.376  11.020  24.302  1.00  0.00           C  
ATOM   3480  C   TRP   219       8.883  10.888  24.344  1.00  0.00           C  
ATOM   3481  O   TRP   219       9.597  11.548  23.559  1.00  0.00           O  
ATOM   3482  CB  TRP   219       6.810  10.295  23.070  1.00  0.00           C  
ATOM   3483  CG  TRP   219       5.292  10.202  23.097  1.00  0.00           C  
ATOM   3484  CD2 TRP   219       4.549   9.096  23.629  1.00  0.00           C  
ATOM   3485  CD1 TRP   219       4.397  11.136  22.637  1.00  0.00           C  
ATOM   3486  NE1 TRP   219       3.125  10.649  22.859  1.00  0.00           N  
ATOM   3487  CE2 TRP   219       3.192   9.402  23.466  1.00  0.00           C  
ATOM   3488  CE3 TRP   219       4.882   7.869  24.231  1.00  0.00           C  
ATOM   3489  CZ2 TRP   219       2.152   8.533  23.875  1.00  0.00           C  
ATOM   3490  CZ3 TRP   219       3.876   6.986  24.650  1.00  0.00           C  
ATOM   3491  CH2 TRP   219       2.523   7.337  24.464  1.00  0.00           C  
ATOM   3492  H   TRP   219       6.757  12.885  23.405  1.00  0.00           H  
ATOM   3493  HA  TRP   219       6.966  10.549  25.195  1.00  0.00           H  
ATOM   3494  HB3 TRP   219       7.234   9.292  23.013  1.00  0.00           H  
ATOM   3495  HB2 TRP   219       7.125  10.816  22.166  1.00  0.00           H  
ATOM   3496  HD1 TRP   219       4.754  12.055  22.197  1.00  0.00           H  
ATOM   3497  HE1 TRP   219       2.320  11.194  22.585  1.00  0.00           H  
ATOM   3498  HE3 TRP   219       5.919   7.601  24.373  1.00  0.00           H  
ATOM   3499  HZ2 TRP   219       1.121   8.815  23.722  1.00  0.00           H  
ATOM   3500  HZ3 TRP   219       4.140   6.046  25.111  1.00  0.00           H  
ATOM   3501  HH2 TRP   219       1.767   6.641  24.796  1.00  0.00           H  
ATOM   3502  N   TYR   220       9.309   9.999  25.218  1.00  0.00           N  
ATOM   3503  CA  TYR   220      10.706   9.693  25.417  1.00  0.00           C  
ATOM   3504  C   TYR   220      11.003   8.223  25.201  1.00  0.00           C  
ATOM   3505  O   TYR   220      10.206   7.389  25.690  1.00  0.00           O  
ATOM   3506  CB  TYR   220      11.117  10.019  26.864  1.00  0.00           C  
ATOM   3507  CG  TYR   220      11.266  11.499  27.119  1.00  0.00           C  
ATOM   3508  CD1 TYR   220      12.476  12.147  26.926  1.00  0.00           C  
ATOM   3509  CD2 TYR   220      10.148  12.241  27.549  1.00  0.00           C  
ATOM   3510  CE1 TYR   220      12.601  13.505  27.166  1.00  0.00           C  
ATOM   3511  CE2 TYR   220      10.304  13.605  27.785  1.00  0.00           C  
ATOM   3512  CZ  TYR   220      11.517  14.252  27.596  1.00  0.00           C  
ATOM   3513  OH  TYR   220      11.620  15.619  27.840  1.00  0.00           O  
ATOM   3514  H   TYR   220       8.646   9.494  25.788  1.00  0.00           H  
ATOM   3515  HA  TYR   220      11.307  10.287  24.729  1.00  0.00           H  
ATOM   3516  HB3 TYR   220      12.055   9.515  27.096  1.00  0.00           H  
ATOM   3517  HB2 TYR   220      10.379   9.606  27.552  1.00  0.00           H  
ATOM   3518  HD1 TYR   220      13.337  11.592  26.584  1.00  0.00           H  
ATOM   3519  HD2 TYR   220       9.196  11.751  27.689  1.00  0.00           H  
ATOM   3520  HE1 TYR   220      13.552  13.994  27.018  1.00  0.00           H  
ATOM   3521  HE2 TYR   220       9.465  14.193  28.126  1.00  0.00           H  
ATOM   3522  HH  TYR   220      10.769  15.958  28.128  1.00  0.00           H  
ATOM   3523  N   GLN   221      12.124   7.961  24.510  1.00  0.00           N  
ATOM   3524  CA  GLN   221      12.498   6.544  24.350  1.00  0.00           C  
ATOM   3525  C   GLN   221      13.391   6.122  25.526  1.00  0.00           C  
ATOM   3526  O   GLN   221      14.552   6.534  25.597  1.00  0.00           O  
ATOM   3527  CB  GLN   221      13.273   6.338  23.050  1.00  0.00           C  
ATOM   3528  CG  GLN   221      13.612   4.862  22.890  1.00  0.00           C  
ATOM   3529  CD  GLN   221      14.156   4.493  21.532  1.00  0.00           C  
ATOM   3530  OE1 GLN   221      14.124   5.345  20.617  1.00  0.00           O  
ATOM   3531  NE2 GLN   221      14.644   3.280  21.382  1.00  0.00           N  
ATOM   3532  H   GLN   221      12.670   8.719  24.127  1.00  0.00           H  
ATOM   3533  HA  GLN   221      11.598   5.929  24.338  1.00  0.00           H  
ATOM   3534  HB3 GLN   221      14.194   6.921  23.080  1.00  0.00           H  
ATOM   3535  HB2 GLN   221      12.662   6.664  22.208  1.00  0.00           H  
ATOM   3536  HG3 GLN   221      12.726   4.263  23.099  1.00  0.00           H  
ATOM   3537  HG2 GLN   221      14.329   4.571  23.658  1.00  0.00           H  
ATOM   3538 HE22 GLN   221      15.018   2.993  20.489  1.00  0.00           H  
ATOM   3539 HE21 GLN   221      14.645   2.636  22.160  1.00  0.00           H  
ATOM   3540  N   MET   222      12.822   5.288  26.398  1.00  0.00           N  
ATOM   3541  CA  MET   222      13.567   4.821  27.578  1.00  0.00           C  
ATOM   3542  C   MET   222      14.300   3.519  27.290  1.00  0.00           C  
ATOM   3543  O   MET   222      15.269   3.210  28.003  1.00  0.00           O  
ATOM   3544  CB  MET   222      12.574   4.621  28.706  1.00  0.00           C  
ATOM   3545  CG  MET   222      11.669   5.840  28.977  1.00  0.00           C  
ATOM   3546  SD  MET   222      12.532   7.383  29.132  1.00  0.00           S  
ATOM   3547  CE  MET   222      13.557   7.021  30.588  1.00  0.00           C  
ATOM   3548  H   MET   222      11.874   4.973  26.251  1.00  0.00           H  
ATOM   3549  HA  MET   222      14.291   5.582  27.869  1.00  0.00           H  
ATOM   3550  HB3 MET   222      13.111   4.360  29.618  1.00  0.00           H  
ATOM   3551  HB2 MET   222      11.953   3.751  28.491  1.00  0.00           H  
ATOM   3552  HG3 MET   222      11.084   5.662  29.879  1.00  0.00           H  
ATOM   3553  HG2 MET   222      10.925   5.921  28.184  1.00  0.00           H  
ATOM   3554  HE1 MET   222      14.169   7.891  30.828  1.00  0.00           H  
ATOM   3555  HE2 MET   222      12.914   6.785  31.436  1.00  0.00           H  
ATOM   3556  HE3 MET   222      14.204   6.170  30.375  1.00  0.00           H  
ATOM   3557  N   GLY   223      13.793   2.706  26.319  1.00  0.00           N  
ATOM   3558  CA  GLY   223      14.397   1.397  26.133  1.00  0.00           C  
ATOM   3559  C   GLY   223      14.483   1.052  24.666  1.00  0.00           C  
ATOM   3560  O   GLY   223      13.812   1.685  23.823  1.00  0.00           O  
ATOM   3561  H   GLY   223      13.018   3.019  25.752  1.00  0.00           H  
ATOM   3562  HA3 GLY   223      13.799   0.645  26.648  1.00  0.00           H  
ATOM   3563  HA2 GLY   223      15.397   1.394  26.566  1.00  0.00           H  
ATOM   3564  N   ILE   224      15.277   0.021  24.367  1.00  0.00           N  
ATOM   3565  CA  ILE   224      15.372  -0.584  23.041  1.00  0.00           C  
ATOM   3566  C   ILE   224      15.047  -2.061  23.196  1.00  0.00           C  
ATOM   3567  O   ILE   224      15.604  -2.687  24.109  1.00  0.00           O  
ATOM   3568  CB  ILE   224      16.775  -0.430  22.410  1.00  0.00           C  
ATOM   3569  CG1 ILE   224      17.230   1.041  22.328  1.00  0.00           C  
ATOM   3570  CG2 ILE   224      16.861  -1.136  21.066  1.00  0.00           C  
ATOM   3571  CD1 ILE   224      18.714   1.270  22.088  1.00  0.00           C  
ATOM   3572  H   ILE   224      15.862  -0.390  25.081  1.00  0.00           H  
ATOM   3573  HA  ILE   224      14.633  -0.123  22.385  1.00  0.00           H  
ATOM   3574  HB  ILE   224      17.474  -0.937  23.075  1.00  0.00           H  
ATOM   3575 HG13 ILE   224      16.928   1.562  23.237  1.00  0.00           H  
ATOM   3576 HG12 ILE   224      16.658   1.552  21.554  1.00  0.00           H  
ATOM   3577 HG21 ILE   224      17.861  -1.007  20.651  1.00  0.00           H  
ATOM   3578 HG22 ILE   224      16.657  -2.198  21.199  1.00  0.00           H  
ATOM   3579 HG23 ILE   224      16.127  -0.709  20.383  1.00  0.00           H  
ATOM   3580 HD11 ILE   224      18.915   2.341  22.049  1.00  0.00           H  
ATOM   3581 HD12 ILE   224      19.287   0.822  22.900  1.00  0.00           H  
ATOM   3582 HD13 ILE   224      19.005   0.812  21.143  1.00  0.00           H  
ATOM   3583  N   VAL   225      14.189  -2.628  22.386  1.00  0.00           N  
ATOM   3584  CA  VAL   225      13.861  -4.073  22.478  1.00  0.00           C  
ATOM   3585  C   VAL   225      15.127  -4.873  22.275  1.00  0.00           C  
ATOM   3586  O   VAL   225      15.750  -4.747  21.203  1.00  0.00           O  
ATOM   3587  CB  VAL   225      12.796  -4.433  21.406  1.00  0.00           C  
ATOM   3588  CG1 VAL   225      12.583  -5.961  21.445  1.00  0.00           C  
ATOM   3589  CG2 VAL   225      11.478  -3.661  21.548  1.00  0.00           C  
ATOM   3590  H   VAL   225      13.729  -2.080  21.673  1.00  0.00           H  
ATOM   3591  HA  VAL   225      13.458  -4.286  23.468  1.00  0.00           H  
ATOM   3592  HB  VAL   225      13.216  -4.186  20.431  1.00  0.00           H  
ATOM   3593 HG11 VAL   225      11.838  -6.244  20.701  1.00  0.00           H  
ATOM   3594 HG12 VAL   225      13.524  -6.465  21.226  1.00  0.00           H  
ATOM   3595 HG13 VAL   225      12.236  -6.255  22.436  1.00  0.00           H  
ATOM   3596 HG21 VAL   225      10.789  -3.970  20.762  1.00  0.00           H  
ATOM   3597 HG22 VAL   225      11.036  -3.872  22.522  1.00  0.00           H  
ATOM   3598 HG23 VAL   225      11.671  -2.592  21.461  1.00  0.00           H  
ATOM   3599  N   SER   226      15.537  -5.668  23.277  1.00  0.00           N  
ATOM   3600  CA  SER   226      16.833  -6.336  23.219  1.00  0.00           C  
ATOM   3601  C   SER   226      16.677  -7.852  23.208  1.00  0.00           C  
ATOM   3602  O   SER   226      17.137  -8.489  22.254  1.00  0.00           O  
ATOM   3603  CB  SER   226      17.694  -5.813  24.389  1.00  0.00           C  
ATOM   3604  OG  SER   226      18.958  -6.435  24.382  1.00  0.00           O  
ATOM   3605  H   SER   226      14.946  -5.810  24.084  1.00  0.00           H  
ATOM   3606  HA  SER   226      17.319  -6.043  22.289  1.00  0.00           H  
ATOM   3607  HB3 SER   226      17.191  -6.024  25.333  1.00  0.00           H  
ATOM   3608  HB2 SER   226      17.820  -4.734  24.294  1.00  0.00           H  
ATOM   3609  HG  SER   226      19.483  -6.102  25.113  1.00  0.00           H  
ATOM   3610  N   TRP   227      16.085  -8.448  24.249  1.00  0.00           N  
ATOM   3611  CA  TRP   227      16.079  -9.923  24.286  1.00  0.00           C  
ATOM   3612  C   TRP   227      14.953 -10.446  25.175  1.00  0.00           C  
ATOM   3613  O   TRP   227      14.425  -9.709  25.991  1.00  0.00           O  
ATOM   3614  CB  TRP   227      17.425 -10.509  24.724  1.00  0.00           C  
ATOM   3615  CG  TRP   227      17.928 -10.162  26.100  1.00  0.00           C  
ATOM   3616  CD2 TRP   227      17.741 -10.887  27.325  1.00  0.00           C  
ATOM   3617  CD1 TRP   227      18.685  -9.073  26.428  1.00  0.00           C  
ATOM   3618  NE1 TRP   227      18.982  -9.068  27.781  1.00  0.00           N  
ATOM   3619  CE2 TRP   227      18.404 -10.182  28.351  1.00  0.00           C  
ATOM   3620  CE3 TRP   227      17.063 -12.069  27.646  1.00  0.00           C  
ATOM   3621  CZ2 TRP   227      18.446 -10.579  29.707  1.00  0.00           C  
ATOM   3622  CZ3 TRP   227      17.102 -12.474  28.978  1.00  0.00           C  
ATOM   3623  CH2 TRP   227      17.776 -11.748  29.987  1.00  0.00           C  
ATOM   3624  H   TRP   227      15.661  -7.890  24.976  1.00  0.00           H  
ATOM   3625  HA  TRP   227      15.885 -10.274  23.273  1.00  0.00           H  
ATOM   3626  HB3 TRP   227      18.185 -10.246  23.989  1.00  0.00           H  
ATOM   3627  HB2 TRP   227      17.394 -11.593  24.618  1.00  0.00           H  
ATOM   3628  HD1 TRP   227      18.967  -8.362  25.666  1.00  0.00           H  
ATOM   3629  HE1 TRP   227      19.538  -8.321  28.173  1.00  0.00           H  
ATOM   3630  HE3 TRP   227      16.543 -12.619  26.876  1.00  0.00           H  
ATOM   3631  HZ2 TRP   227      18.976  -9.977  30.430  1.00  0.00           H  
ATOM   3632  HZ3 TRP   227      16.602 -13.382  29.281  1.00  0.00           H  
ATOM   3633  HH2 TRP   227      17.757 -12.131  30.997  1.00  0.00           H  
ATOM   3634  N   GLY   228      14.645 -11.718  24.980  1.00  0.27           N  
ATOM   3635  CA  GLY   228      13.582 -12.376  25.737  1.00  0.27           C  
ATOM   3636  C   GLY   228      13.738 -13.878  25.489  1.00  0.27           C  
ATOM   3637  O   GLY   228      14.247 -14.303  24.440  1.00  0.27           O  
ATOM   3638  H   GLY   228      15.150 -12.260  24.293  1.00  0.00           H  
ATOM   3639  HA3 GLY   228      12.613 -12.046  25.363  1.00  0.00           H  
ATOM   3640  HA2 GLY   228      13.712 -12.169  26.799  1.00  0.00           H  
ATOM   3641  N   GLU   229      13.293 -14.652  26.439  1.00  0.15           N  
ATOM   3642  CA  GLU   229      13.363 -16.125  26.298  1.00  0.15           C  
ATOM   3643  C   GLU   229      11.972 -16.570  25.895  1.00  0.15           C  
ATOM   3644  O   GLU   229      11.008 -16.650  26.646  1.00  0.15           O  
ATOM   3645  CB  GLU   229      13.880 -16.715  27.593  1.00  0.15           C  
ATOM   3646  CG  GLU   229      15.316 -16.322  27.887  1.00  0.15           C  
ATOM   3647  CD  GLU   229      15.720 -16.791  29.281  1.00  0.15           C  
ATOM   3648  OE1 GLU   229      15.370 -16.110  30.268  1.00  0.15           O  
ATOM   3649  OE2 GLU   229      16.398 -17.852  29.343  1.00  0.15           O1-
ATOM   3650  H   GLU   229      12.898 -14.248  27.276  1.00  0.00           H  
ATOM   3651  HA  GLU   229      14.059 -16.370  25.496  1.00  0.00           H  
ATOM   3652  HB3 GLU   229      13.803 -17.802  27.552  1.00  0.00           H  
ATOM   3653  HB2 GLU   229      13.241 -16.396  28.417  1.00  0.00           H  
ATOM   3654  HG3 GLU   229      15.416 -15.238  27.826  1.00  0.00           H  
ATOM   3655  HG2 GLU   229      15.975 -16.775  27.146  1.00  0.00           H  
ATOM   3656  N   GLY   230      11.824 -16.829  24.592  1.00  1.79           N  
ATOM   3657  CA  GLY   230      10.454 -16.999  24.106  1.00  1.79           C  
ATOM   3658  C   GLY   230       9.753 -15.658  23.927  1.00  1.79           C  
ATOM   3659  O   GLY   230      10.398 -14.603  23.969  1.00  1.79           O  
ATOM   3660  H   GLY   230      12.636 -16.898  23.996  1.00  0.00           H  
ATOM   3661  HA3 GLY   230       9.892 -17.611  24.812  1.00  0.00           H  
ATOM   3662  HA2 GLY   230      10.470 -17.530  23.154  1.00  0.00           H  
ATOM   3663  N   CYS   231       8.441 -15.673  23.733  1.00  0.65           N  
ATOM   3664  CA  CYS   231       7.646 -14.449  23.639  1.00  0.65           C  
ATOM   3665  C   CYS   231       6.359 -14.637  24.463  1.00  0.65           C  
ATOM   3666  O   CYS   231       5.624 -15.615  24.300  1.00  0.65           O  
ATOM   3667  CB  CYS   231       7.281 -14.072  22.200  1.00  0.65           C  
ATOM   3668  SG  CYS   231       8.662 -14.110  21.026  1.00  0.65           S  
ATOM   3669  H   CYS   231       7.954 -16.553  23.644  1.00  0.00           H  
ATOM   3670  HA  CYS   231       8.219 -13.631  24.075  1.00  0.00           H  
ATOM   3671  HB3 CYS   231       6.827 -13.081  22.191  1.00  0.00           H  
ATOM   3672  HB2 CYS   231       6.488 -14.730  21.845  1.00  0.00           H  
ATOM   3673  N   ASP   232       6.066 -13.668  25.344  1.00  0.14           N  
ATOM   3674  CA  ASP   232       4.838 -13.672  26.134  1.00  0.14           C  
ATOM   3675  C   ASP   232       4.680 -14.976  26.916  1.00  0.14           C  
ATOM   3676  O   ASP   232       3.563 -15.409  27.121  1.00  0.14           O  
ATOM   3677  CB  ASP   232       3.598 -13.488  25.269  1.00  0.14           C  
ATOM   3678  CG  ASP   232       2.368 -13.027  26.033  1.00  0.14           C  
ATOM   3679  OD1 ASP   232       2.466 -12.166  26.935  1.00  0.14           O  
ATOM   3680  OD2 ASP   232       1.282 -13.556  25.664  1.00  0.14           O1-
ATOM   3681  H   ASP   232       6.706 -12.899  25.480  1.00  0.00           H  
ATOM   3682  HA  ASP   232       4.885 -12.848  26.846  1.00  0.00           H  
ATOM   3683  HB3 ASP   232       3.374 -14.423  24.755  1.00  0.00           H  
ATOM   3684  HB2 ASP   232       3.816 -12.777  24.472  1.00  0.00           H  
ATOM   3685  N   ARG   233       5.786 -15.569  27.359  1.00  0.45           N  
ATOM   3686  CA  ARG   233       5.677 -16.730  28.241  1.00  0.45           C  
ATOM   3687  C   ARG   233       5.356 -16.295  29.666  1.00  0.45           C  
ATOM   3688  O   ARG   233       5.917 -15.287  30.124  1.00  0.45           O  
ATOM   3689  CB  ARG   233       6.994 -17.507  28.256  1.00  0.45           C  
ATOM   3690  CG  ARG   233       7.379 -18.171  26.945  1.00  0.45           C  
ATOM   3691  CD  ARG   233       8.543 -19.126  27.157  1.00  0.45           C  
ATOM   3692  NE  ARG   233       9.099 -19.650  25.915  1.00  0.45           N  
ATOM   3693  CZ  ARG   233      10.298 -20.220  25.825  1.00  0.45           C  
ATOM   3694  NH1 ARG   233      11.082 -20.349  26.896  1.00  0.45           N  
ATOM   3695  NH2 ARG   233      10.746 -20.682  24.667  1.00  0.45           N1+
ATOM   3696  H   ARG   233       6.692 -15.217  27.086  1.00  0.00           H  
ATOM   3697  HA  ARG   233       4.882 -17.381  27.878  1.00  0.00           H  
ATOM   3698  HB3 ARG   233       6.959 -18.259  29.044  1.00  0.00           H  
ATOM   3699  HB2 ARG   233       7.799 -16.845  28.574  1.00  0.00           H  
ATOM   3700  HG3 ARG   233       7.663 -17.407  26.221  1.00  0.00           H  
ATOM   3701  HG2 ARG   233       6.524 -18.722  26.552  1.00  0.00           H  
ATOM   3702  HD3 ARG   233       8.221 -19.955  27.787  1.00  0.00           H  
ATOM   3703  HD2 ARG   233       9.328 -18.620  27.720  1.00  0.00           H  
ATOM   3704  HE  ARG   233       8.519 -19.562  25.093  1.00  0.00           H  
ATOM   3705 HH12 ARG   233      11.989 -20.784  26.808  1.00  0.00           H  
ATOM   3706 HH11 ARG   233      10.769 -20.011  27.795  1.00  0.00           H  
ATOM   3707 HH22 ARG   233      11.658 -21.112  24.614  1.00  0.00           H  
ATOM   3708 HH21 ARG   233      10.175 -20.604  23.837  1.00  0.00           H  
ATOM   3709  N   ASP   234       4.477 -17.047  30.322  1.00  0.00           N  
ATOM   3710  CA  ASP   234       4.240 -16.705  31.736  1.00  0.00           C  
ATOM   3711  C   ASP   234       5.528 -16.812  32.539  1.00  0.00           C  
ATOM   3712  O   ASP   234       6.257 -17.793  32.406  1.00  0.00           O  
ATOM   3713  CB  ASP   234       3.221 -17.623  32.421  1.00  0.00           C  
ATOM   3714  CG  ASP   234       1.802 -17.467  31.947  1.00  0.00           C  
ATOM   3715  OD1 ASP   234       1.452 -16.489  31.265  1.00  0.00           O  
ATOM   3716  OD2 ASP   234       0.969 -18.343  32.261  1.00  0.00           O1-
ATOM   3717  H   ASP   234       4.011 -17.808  29.849  1.00  0.00           H  
ATOM   3718  HA  ASP   234       3.878 -15.678  31.791  1.00  0.00           H  
ATOM   3719  HB3 ASP   234       3.261 -17.465  33.499  1.00  0.00           H  
ATOM   3720  HB2 ASP   234       3.530 -18.661  32.297  1.00  0.00           H  
ATOM   3721  N   GLY   235       5.761 -15.803  33.383  1.00  0.00           N  
ATOM   3722  CA  GLY   235       6.866 -15.821  34.328  1.00  0.00           C  
ATOM   3723  C   GLY   235       8.184 -15.349  33.736  1.00  0.00           C  
ATOM   3724  O   GLY   235       9.193 -15.327  34.459  1.00  0.00           O  
ATOM   3725  H   GLY   235       5.159 -14.992  33.379  1.00  0.00           H  
ATOM   3726  HA3 GLY   235       6.988 -16.830  34.723  1.00  0.00           H  
ATOM   3727  HA2 GLY   235       6.615 -15.203  35.190  1.00  0.00           H  
ATOM   3728  N   LYS   236       8.178 -14.971  32.471  1.00  0.00           N  
ATOM   3729  CA  LYS   236       9.293 -14.370  31.738  1.00  0.00           C  
ATOM   3730  C   LYS   236       8.885 -12.951  31.353  1.00  0.00           C  
ATOM   3731  O   LYS   236       7.701 -12.575  31.382  1.00  0.00           O  
ATOM   3732  CB  LYS   236       9.644 -15.147  30.462  1.00  0.00           C  
ATOM   3733  CG  LYS   236       9.933 -16.624  30.675  1.00  0.00           C  
ATOM   3734  CD  LYS   236      11.288 -16.886  31.313  1.00  0.00           C  
ATOM   3735  CE  LYS   236      11.670 -18.368  31.381  1.00  0.00           C  
ATOM   3736  NZ  LYS   236      12.535 -18.671  32.560  1.00  0.00           N1+
ATOM   3737  H   LYS   236       7.344 -15.088  31.913  1.00  0.00           H  
ATOM   3738  HA  LYS   236      10.169 -14.329  32.386  1.00  0.00           H  
ATOM   3739  HB3 LYS   236      10.501 -14.678  29.978  1.00  0.00           H  
ATOM   3740  HB2 LYS   236       8.835 -15.038  29.739  1.00  0.00           H  
ATOM   3741  HG3 LYS   236       9.876 -17.145  29.719  1.00  0.00           H  
ATOM   3742  HG2 LYS   236       9.150 -17.060  31.296  1.00  0.00           H  
ATOM   3743  HD3 LYS   236      11.302 -16.463  32.317  1.00  0.00           H  
ATOM   3744  HD2 LYS   236      12.057 -16.339  30.766  1.00  0.00           H  
ATOM   3745  HE3 LYS   236      12.192 -18.650  30.467  1.00  0.00           H  
ATOM   3746  HE2 LYS   236      10.765 -18.974  31.430  1.00  0.00           H  
ATOM   3747  HZ1 LYS   236      12.763 -19.655  32.567  1.00  0.00           H  
ATOM   3748  HZ2 LYS   236      13.386 -18.129  32.502  1.00  0.00           H  
ATOM   3749  HZ3 LYS   236      12.042 -18.434  33.409  1.00  0.00           H  
ATOM   3750  N   TYR   237       9.897 -12.143  31.019  1.00  0.00           N  
ATOM   3751  CA  TYR   237       9.752 -10.743  30.778  1.00  0.00           C  
ATOM   3752  C   TYR   237      10.662 -10.351  29.615  1.00  0.00           C  
ATOM   3753  O   TYR   237      11.698 -11.006  29.399  1.00  0.00           O  
ATOM   3754  CB  TYR   237      10.148  -9.870  32.001  1.00  0.00           C  
ATOM   3755  CG  TYR   237       9.267 -10.266  33.189  1.00  0.00           C  
ATOM   3756  CD1 TYR   237       8.042  -9.649  33.331  1.00  0.00           C  
ATOM   3757  CD2 TYR   237       9.675 -11.249  34.088  1.00  0.00           C  
ATOM   3758  CE1 TYR   237       7.199  -9.990  34.391  1.00  0.00           C  
ATOM   3759  CE2 TYR   237       8.858 -11.586  35.133  1.00  0.00           C  
ATOM   3760  CZ  TYR   237       7.634 -10.965  35.279  1.00  0.00           C  
ATOM   3761  OH  TYR   237       6.813 -11.311  36.325  1.00  0.00           O  
ATOM   3762  H   TYR   237      10.831 -12.516  30.924  1.00  0.00           H  
ATOM   3763  HA  TYR   237       8.717 -10.532  30.509  1.00  0.00           H  
ATOM   3764  HB3 TYR   237       9.986  -8.818  31.764  1.00  0.00           H  
ATOM   3765  HB2 TYR   237      11.194 -10.047  32.250  1.00  0.00           H  
ATOM   3766  HD1 TYR   237       7.730  -8.898  32.620  1.00  0.00           H  
ATOM   3767  HD2 TYR   237      10.629 -11.738  33.957  1.00  0.00           H  
ATOM   3768  HE1 TYR   237       6.243  -9.500  34.500  1.00  0.00           H  
ATOM   3769  HE2 TYR   237       9.171 -12.337  35.843  1.00  0.00           H  
ATOM   3770  HH  TYR   237       7.237 -11.991  36.854  1.00  0.00           H  
ATOM   3771  N   GLY   238      10.302  -9.313  28.896  1.00  0.00           N  
ATOM   3772  CA  GLY   238      11.135  -8.758  27.848  1.00  0.00           C  
ATOM   3773  C   GLY   238      12.211  -7.885  28.478  1.00  0.00           C  
ATOM   3774  O   GLY   238      11.914  -7.179  29.470  1.00  0.00           O  
ATOM   3775  H   GLY   238       9.411  -8.867  29.063  1.00  0.00           H  
ATOM   3776  HA3 GLY   238      10.522  -8.153  27.179  1.00  0.00           H  
ATOM   3777  HA2 GLY   238      11.605  -9.568  27.291  1.00  0.00           H  
ATOM   3778  N   PHE   239      13.415  -7.946  27.902  1.00  0.00           N  
ATOM   3779  CA  PHE   239      14.509  -7.114  28.369  1.00  0.00           C  
ATOM   3780  C   PHE   239      14.835  -6.045  27.339  1.00  0.00           C  
ATOM   3781  O   PHE   239      14.798  -6.293  26.130  1.00  0.00           O  
ATOM   3782  CB  PHE   239      15.759  -7.983  28.642  1.00  0.00           C  
ATOM   3783  CG  PHE   239      15.560  -8.705  29.991  1.00  0.00           C  
ATOM   3784  CD1 PHE   239      14.801  -9.854  30.087  1.00  0.00           C  
ATOM   3785  CD2 PHE   239      16.157  -8.206  31.155  1.00  0.00           C  
ATOM   3786  CE1 PHE   239      14.628 -10.529  31.297  1.00  0.00           C  
ATOM   3787  CE2 PHE   239      16.004  -8.857  32.391  1.00  0.00           C  
ATOM   3788  CZ  PHE   239      15.249 -10.015  32.445  1.00  0.00           C  
ATOM   3789  H   PHE   239      13.574  -8.578  27.130  1.00  0.00           H  
ATOM   3790  HA  PHE   239      14.209  -6.628  29.297  1.00  0.00           H  
ATOM   3791  HB3 PHE   239      16.640  -7.344  28.699  1.00  0.00           H  
ATOM   3792  HB2 PHE   239      15.868  -8.721  27.848  1.00  0.00           H  
ATOM   3793  HD1 PHE   239      14.319 -10.258  29.209  1.00  0.00           H  
ATOM   3794  HD2 PHE   239      16.749  -7.304  31.114  1.00  0.00           H  
ATOM   3795  HE1 PHE   239      14.027 -11.426  31.334  1.00  0.00           H  
ATOM   3796  HE2 PHE   239      16.472  -8.452  33.276  1.00  0.00           H  
ATOM   3797  HZ  PHE   239      15.142 -10.525  33.391  1.00  0.00           H  
ATOM   3798  N   TYR   240      15.162  -4.868  27.863  1.00  0.00           N  
ATOM   3799  CA  TYR   240      15.296  -3.659  27.075  1.00  0.00           C  
ATOM   3800  C   TYR   240      16.607  -2.975  27.429  1.00  0.00           C  
ATOM   3801  O   TYR   240      16.948  -2.901  28.597  1.00  0.00           O  
ATOM   3802  CB  TYR   240      14.120  -2.673  27.352  1.00  0.00           C  
ATOM   3803  CG  TYR   240      12.806  -3.314  26.953  1.00  0.00           C  
ATOM   3804  CD1 TYR   240      12.126  -4.183  27.821  1.00  0.00           C  
ATOM   3805  CD2 TYR   240      12.254  -3.067  25.698  1.00  0.00           C  
ATOM   3806  CE1 TYR   240      10.918  -4.785  27.465  1.00  0.00           C  
ATOM   3807  CE2 TYR   240      11.068  -3.668  25.334  1.00  0.00           C  
ATOM   3808  CZ  TYR   240      10.401  -4.504  26.197  1.00  0.00           C  
ATOM   3809  OH  TYR   240       9.233  -5.094  25.760  1.00  0.00           O  
ATOM   3810  H   TYR   240      15.330  -4.786  28.856  1.00  0.00           H  
ATOM   3811  HA  TYR   240      15.303  -3.920  26.017  1.00  0.00           H  
ATOM   3812  HB3 TYR   240      14.268  -1.760  26.776  1.00  0.00           H  
ATOM   3813  HB2 TYR   240      14.096  -2.426  28.413  1.00  0.00           H  
ATOM   3814  HD1 TYR   240      12.536  -4.402  28.796  1.00  0.00           H  
ATOM   3815  HD2 TYR   240      12.755  -2.404  25.009  1.00  0.00           H  
ATOM   3816  HE1 TYR   240      10.417  -5.442  28.160  1.00  0.00           H  
ATOM   3817  HE2 TYR   240      10.648  -3.485  24.356  1.00  0.00           H  
ATOM   3818  HH  TYR   240       9.031  -4.787  24.873  1.00  0.00           H  
ATOM   3819  N   THR   241      17.303  -2.464  26.401  1.00  0.00           N  
ATOM   3820  CA  THR   241      18.475  -1.651  26.677  1.00  0.00           C  
ATOM   3821  C   THR   241      18.074  -0.373  27.367  1.00  0.00           C  
ATOM   3822  O   THR   241      17.137   0.291  26.915  1.00  0.00           O  
ATOM   3823  CB  THR   241      19.153  -1.303  25.322  1.00  0.00           C  
ATOM   3824  OG1 THR   241      19.337  -2.527  24.624  1.00  0.00           O  
ATOM   3825  CG2 THR   241      20.499  -0.600  25.563  1.00  0.00           C  
ATOM   3826  H   THR   241      17.010  -2.647  25.452  1.00  0.00           H  
ATOM   3827  HA  THR   241      19.170  -2.207  27.306  1.00  0.00           H  
ATOM   3828  HB  THR   241      18.499  -0.649  24.745  1.00  0.00           H  
ATOM   3829  HG1 THR   241      19.755  -2.353  23.778  1.00  0.00           H  
ATOM   3830 HG21 THR   241      20.962  -0.362  24.605  1.00  0.00           H  
ATOM   3831 HG22 THR   241      20.334   0.320  26.124  1.00  0.00           H  
ATOM   3832 HG23 THR   241      21.157  -1.258  26.131  1.00  0.00           H  
ATOM   3833  N   HIS   242      18.818  -0.006  28.411  1.00  0.00           N  
ATOM   3834  CA  HIS   242      18.518   1.186  29.199  1.00  0.00           C  
ATOM   3835  C   HIS   242      19.149   2.385  28.522  1.00  0.00           C  
ATOM   3836  O   HIS   242      20.344   2.620  28.655  1.00  0.00           O  
ATOM   3837  ND1 HIS   242      18.560   3.253  31.528  1.00  0.00           N  
ATOM   3838  CG  HIS   242      18.658   1.895  31.660  1.00  0.00           C  
ATOM   3839  CB  HIS   242      19.077   0.932  30.608  1.00  0.00           C  
ATOM   3840  NE2 HIS   242      18.078   2.790  33.562  1.00  0.00           N  
ATOM   3841  CD2 HIS   242      18.359   1.592  32.963  1.00  0.00           C  
ATOM   3842  CE1 HIS   242      18.200   3.776  32.696  1.00  0.00           C  
ATOM   3843  H   HIS   242      19.619  -0.559  28.680  1.00  0.00           H  
ATOM   3844  HA  HIS   242      17.438   1.325  29.254  1.00  0.00           H  
ATOM   3845  HD1 HIS   242      18.753   3.689  30.638  1.00  0.00           H  
ATOM   3846  HB3 HIS   242      20.166   0.900  30.563  1.00  0.00           H  
ATOM   3847  HB2 HIS   242      18.816  -0.079  30.921  1.00  0.00           H  
ATOM   3848  HD2 HIS   242      18.384   0.566  33.298  1.00  0.00           H  
ATOM   3849  HE1 HIS   242      18.063   4.843  32.791  1.00  0.00           H  
ATOM   3850  N   VAL   243      18.339   3.130  27.748  1.00  0.00           N  
ATOM   3851  CA  VAL   243      18.875   4.180  26.882  1.00  0.00           C  
ATOM   3852  C   VAL   243      19.578   5.263  27.694  1.00  0.00           C  
ATOM   3853  O   VAL   243      20.680   5.690  27.322  1.00  0.00           O  
ATOM   3854  CB  VAL   243      17.750   4.786  26.019  1.00  0.00           C  
ATOM   3855  CG1 VAL   243      18.202   6.047  25.297  1.00  0.00           C  
ATOM   3856  CG2 VAL   243      17.306   3.737  24.988  1.00  0.00           C  
ATOM   3857  H   VAL   243      17.342   2.969  27.758  1.00  0.00           H  
ATOM   3858  HA  VAL   243      19.608   3.727  26.214  1.00  0.00           H  
ATOM   3859  HB  VAL   243      16.904   5.030  26.662  1.00  0.00           H  
ATOM   3860 HG11 VAL   243      17.378   6.440  24.701  1.00  0.00           H  
ATOM   3861 HG12 VAL   243      18.510   6.794  26.028  1.00  0.00           H  
ATOM   3862 HG13 VAL   243      19.042   5.811  24.644  1.00  0.00           H  
ATOM   3863 HG21 VAL   243      16.510   4.150  24.369  1.00  0.00           H  
ATOM   3864 HG22 VAL   243      18.153   3.466  24.357  1.00  0.00           H  
ATOM   3865 HG23 VAL   243      16.940   2.850  25.506  1.00  0.00           H  
ATOM   3866  N   PHE   244      18.967   5.720  28.783  1.00  0.00           N  
ATOM   3867  CA  PHE   244      19.613   6.788  29.556  1.00  0.00           C  
ATOM   3868  C   PHE   244      20.983   6.316  30.032  1.00  0.00           C  
ATOM   3869  O   PHE   244      21.903   7.149  30.084  1.00  0.00           O  
ATOM   3870  CB  PHE   244      18.734   7.223  30.742  1.00  0.00           C  
ATOM   3871  CG  PHE   244      19.558   8.238  31.536  1.00  0.00           C  
ATOM   3872  CD1 PHE   244      19.712   9.501  30.996  1.00  0.00           C  
ATOM   3873  CD2 PHE   244      20.123   7.898  32.742  1.00  0.00           C  
ATOM   3874  CE1 PHE   244      20.493  10.420  31.665  1.00  0.00           C  
ATOM   3875  CE2 PHE   244      20.961   8.799  33.383  1.00  0.00           C  
ATOM   3876  CZ  PHE   244      21.146  10.038  32.818  1.00  0.00           C  
ATOM   3877  H   PHE   244      18.077   5.333  29.063  1.00  0.00           H  
ATOM   3878  HA  PHE   244      19.755   7.648  28.901  1.00  0.00           H  
ATOM   3879  HB3 PHE   244      18.520   6.359  31.371  1.00  0.00           H  
ATOM   3880  HB2 PHE   244      17.831   7.704  30.366  1.00  0.00           H  
ATOM   3881  HD1 PHE   244      19.225   9.754  30.066  1.00  0.00           H  
ATOM   3882  HD2 PHE   244      19.914   6.935  33.184  1.00  0.00           H  
ATOM   3883  HE1 PHE   244      20.588  11.426  31.285  1.00  0.00           H  
ATOM   3884  HE2 PHE   244      21.450   8.520  34.304  1.00  0.00           H  
ATOM   3885  HZ  PHE   244      21.827  10.721  33.305  1.00  0.00           H  
ATOM   3886  N   ARG   245      21.219   5.081  30.448  1.00  0.00           N  
ATOM   3887  CA  ARG   245      22.516   4.635  30.968  1.00  0.00           C  
ATOM   3888  C   ARG   245      23.605   4.699  29.893  1.00  0.00           C  
ATOM   3889  O   ARG   245      24.771   4.766  30.240  1.00  0.00           O  
ATOM   3890  CB  ARG   245      22.379   3.191  31.478  1.00  0.00           C  
ATOM   3891  CG  ARG   245      21.635   3.155  32.825  1.00  0.00           C  
ATOM   3892  CD  ARG   245      22.664   3.110  33.936  1.00  0.00           C  
ATOM   3893  NE  ARG   245      23.716   2.132  33.664  1.00  0.00           N  
ATOM   3894  CZ  ARG   245      24.890   2.016  34.260  1.00  0.00           C  
ATOM   3895  NH1 ARG   245      25.248   2.843  35.235  1.00  0.00           N  
ATOM   3896  NH2 ARG   245      25.732   1.059  33.889  1.00  0.00           N1+
ATOM   3897  H   ARG   245      20.484   4.389  30.417  1.00  0.00           H  
ATOM   3898  HA  ARG   245      22.803   5.278  31.800  1.00  0.00           H  
ATOM   3899  HB3 ARG   245      23.370   2.753  31.599  1.00  0.00           H  
ATOM   3900  HB2 ARG   245      21.832   2.598  30.745  1.00  0.00           H  
ATOM   3901  HG3 ARG   245      21.011   2.262  32.871  1.00  0.00           H  
ATOM   3902  HG2 ARG   245      21.028   4.054  32.929  1.00  0.00           H  
ATOM   3903  HD3 ARG   245      22.172   2.861  34.876  1.00  0.00           H  
ATOM   3904  HD2 ARG   245      23.109   4.097  34.058  1.00  0.00           H  
ATOM   3905  HE  ARG   245      23.461   1.495  32.923  1.00  0.00           H  
ATOM   3906 HH12 ARG   245      26.149   2.740  35.679  1.00  0.00           H  
ATOM   3907 HH11 ARG   245      24.619   3.575  35.532  1.00  0.00           H  
ATOM   3908 HH22 ARG   245      26.629   0.971  34.345  1.00  0.00           H  
ATOM   3909 HH21 ARG   245      25.476   0.419  33.151  1.00  0.00           H  
ATOM   3910  N   LEU   246      23.191   4.695  28.622  1.00  0.00           N  
ATOM   3911  CA  LEU   246      24.139   4.719  27.508  1.00  0.00           C  
ATOM   3912  C   LEU   246      24.147   6.059  26.783  1.00  0.00           C  
ATOM   3913  O   LEU   246      24.705   6.202  25.673  1.00  0.00           O  
ATOM   3914  CB  LEU   246      23.858   3.528  26.561  1.00  0.00           C  
ATOM   3915  CG  LEU   246      23.911   2.176  27.309  1.00  0.00           C  
ATOM   3916  CD1 LEU   246      23.238   1.089  26.503  1.00  0.00           C  
ATOM   3917  CD2 LEU   246      25.359   1.811  27.608  1.00  0.00           C  
ATOM   3918  H   LEU   246      22.203   4.675  28.413  1.00  0.00           H  
ATOM   3919  HA  LEU   246      25.134   4.572  27.927  1.00  0.00           H  
ATOM   3920  HB3 LEU   246      24.591   3.525  25.754  1.00  0.00           H  
ATOM   3921  HB2 LEU   246      22.876   3.652  26.104  1.00  0.00           H  
ATOM   3922  HG  LEU   246      23.380   2.284  28.255  1.00  0.00           H  
ATOM   3923 HD11 LEU   246      23.288   0.147  27.049  1.00  0.00           H  
ATOM   3924 HD12 LEU   246      22.195   1.355  26.333  1.00  0.00           H  
ATOM   3925 HD13 LEU   246      23.745   0.980  25.545  1.00  0.00           H  
ATOM   3926 HD21 LEU   246      25.392   0.858  28.135  1.00  0.00           H  
ATOM   3927 HD22 LEU   246      25.914   1.728  26.673  1.00  0.00           H  
ATOM   3928 HD23 LEU   246      25.809   2.585  28.230  1.00  0.00           H  
ATOM   3929  N   LYS   247      23.539   7.068  27.396  1.00  0.00           N  
ATOM   3930  CA  LYS   247      23.416   8.388  26.798  1.00  0.00           C  
ATOM   3931  C   LYS   247      24.733   9.042  26.459  1.00  0.00           C  
ATOM   3932  O   LYS   247      24.921   9.703  25.428  1.00  0.00           O  
ATOM   3933  CB  LYS   247      22.681   9.297  27.810  1.00  0.00           C  
ATOM   3934  CG  LYS   247      22.572  10.712  27.243  1.00  0.00           C  
ATOM   3935  CD  LYS   247      21.422  10.674  26.227  1.00  0.00           C  
ATOM   3936  CE  LYS   247      20.475  11.820  26.568  1.00  0.00           C  
ATOM   3937  NZ  LYS   247      20.146  12.574  25.336  1.00  0.00           N1+
ATOM   3938  H   LYS   247      23.140   6.934  28.314  1.00  0.00           H  
ATOM   3939  HA  LYS   247      22.816   8.311  25.891  1.00  0.00           H  
ATOM   3940  HB3 LYS   247      23.238   9.323  28.746  1.00  0.00           H  
ATOM   3941  HB2 LYS   247      21.682   8.902  27.994  1.00  0.00           H  
ATOM   3942  HG3 LYS   247      23.499  10.969  26.731  1.00  0.00           H  
ATOM   3943  HG2 LYS   247      22.323  11.406  28.046  1.00  0.00           H  
ATOM   3944  HD3 LYS   247      20.891   9.726  26.315  1.00  0.00           H  
ATOM   3945  HD2 LYS   247      21.820  10.819  25.223  1.00  0.00           H  
ATOM   3946  HE3 LYS   247      20.955  12.487  27.284  1.00  0.00           H  
ATOM   3947  HE2 LYS   247      19.560  11.418  27.003  1.00  0.00           H  
ATOM   3948  HZ1 LYS   247      19.519  13.333  25.562  1.00  0.00           H  
ATOM   3949  HZ2 LYS   247      20.993  12.947  24.933  1.00  0.00           H  
ATOM   3950  HZ3 LYS   247      19.701  11.957  24.672  1.00  0.00           H  
ATOM   3951  N   LYS   248      25.709   8.874  27.366  1.00  0.00           N  
ATOM   3952  CA  LYS   248      26.997   9.529  27.106  1.00  0.00           C  
ATOM   3953  C   LYS   248      27.620   9.050  25.793  1.00  0.00           C  
ATOM   3954  O   LYS   248      28.244   9.806  25.021  1.00  0.00           O  
ATOM   3955  CB  LYS   248      27.984   9.222  28.225  1.00  0.00           C  
ATOM   3956  CG  LYS   248      27.591   9.661  29.622  1.00  0.00           C  
ATOM   3957  CD  LYS   248      27.430   8.457  30.551  1.00  0.00           C  
ATOM   3958  CE  LYS   248      26.226   7.605  30.192  1.00  0.00           C  
ATOM   3959  NZ  LYS   248      26.455   6.673  29.049  1.00  0.00           N1+
ATOM   3960  H   LYS   248      25.542   8.314  28.190  1.00  0.00           H  
ATOM   3961  HA  LYS   248      26.843  10.607  27.054  1.00  0.00           H  
ATOM   3962  HB3 LYS   248      28.955   9.650  27.974  1.00  0.00           H  
ATOM   3963  HB2 LYS   248      28.198   8.153  28.232  1.00  0.00           H  
ATOM   3964  HG3 LYS   248      26.652  10.214  29.578  1.00  0.00           H  
ATOM   3965  HG2 LYS   248      28.355  10.328  30.021  1.00  0.00           H  
ATOM   3966  HD3 LYS   248      27.335   8.804  31.580  1.00  0.00           H  
ATOM   3967  HD2 LYS   248      28.331   7.846  30.511  1.00  0.00           H  
ATOM   3968  HE3 LYS   248      25.379   8.253  29.966  1.00  0.00           H  
ATOM   3969  HE2 LYS   248      25.914   7.034  31.067  1.00  0.00           H  
ATOM   3970  HZ1 LYS   248      25.613   6.144  28.872  1.00  0.00           H  
ATOM   3971  HZ2 LYS   248      26.698   7.204  28.225  1.00  0.00           H  
ATOM   3972  HZ3 LYS   248      27.209   6.040  29.276  1.00  0.00           H  
ATOM   3973  N   TRP   249      27.490   7.746  25.550  1.00  0.00           N  
ATOM   3974  CA  TRP   249      28.035   7.181  24.327  1.00  0.00           C  
ATOM   3975  C   TRP   249      27.245   7.711  23.134  1.00  0.00           C  
ATOM   3976  O   TRP   249      27.838   8.094  22.106  1.00  0.00           O  
ATOM   3977  CB  TRP   249      27.987   5.646  24.329  1.00  0.00           C  
ATOM   3978  CG  TRP   249      28.395   5.109  22.978  1.00  0.00           C  
ATOM   3979  CD2 TRP   249      27.496   4.647  21.951  1.00  0.00           C  
ATOM   3980  CD1 TRP   249      29.672   4.964  22.494  1.00  0.00           C  
ATOM   3981  NE1 TRP   249      29.611   4.439  21.223  1.00  0.00           N  
ATOM   3982  CE2 TRP   249      28.292   4.238  20.866  1.00  0.00           C  
ATOM   3983  CE3 TRP   249      26.093   4.548  21.852  1.00  0.00           C  
ATOM   3984  CZ2 TRP   249      27.737   3.738  19.701  1.00  0.00           C  
ATOM   3985  CZ3 TRP   249      25.527   4.042  20.674  1.00  0.00           C  
ATOM   3986  CH2 TRP   249      26.375   3.645  19.618  1.00  0.00           C  
ATOM   3987  H   TRP   249      27.014   7.153  26.215  1.00  0.00           H  
ATOM   3988  HA  TRP   249      29.073   7.498  24.228  1.00  0.00           H  
ATOM   3989  HB3 TRP   249      26.975   5.315  24.561  1.00  0.00           H  
ATOM   3990  HB2 TRP   249      28.665   5.263  25.092  1.00  0.00           H  
ATOM   3991  HD1 TRP   249      30.516   5.250  23.104  1.00  0.00           H  
ATOM   3992  HE1 TRP   249      30.462   4.262  20.708  1.00  0.00           H  
ATOM   3993  HE3 TRP   249      25.470   4.860  22.677  1.00  0.00           H  
ATOM   3994  HZ2 TRP   249      28.376   3.433  18.886  1.00  0.00           H  
ATOM   3995  HZ3 TRP   249      24.454   3.960  20.582  1.00  0.00           H  
ATOM   3996  HH2 TRP   249      25.914   3.257  18.722  1.00  0.00           H  
ATOM   3997  N   ILE   250      25.919   7.734  23.230  1.00  0.00           N  
ATOM   3998  CA  ILE   250      25.123   8.301  22.136  1.00  0.00           C  
ATOM   3999  C   ILE   250      25.568   9.706  21.781  1.00  0.00           C  
ATOM   4000  O   ILE   250      25.784  10.061  20.611  1.00  0.00           O  
ATOM   4001  CB  ILE   250      23.629   8.323  22.533  1.00  0.00           C  
ATOM   4002  CG1 ILE   250      23.047   6.903  22.632  1.00  0.00           C  
ATOM   4003  CG2 ILE   250      22.856   9.183  21.555  1.00  0.00           C  
ATOM   4004  CD1 ILE   250      21.663   6.865  23.222  1.00  0.00           C  
ATOM   4005  H   ILE   250      25.466   7.363  24.053  1.00  0.00           H  
ATOM   4006  HA  ILE   250      25.240   7.667  21.257  1.00  0.00           H  
ATOM   4007  HB  ILE   250      23.552   8.785  23.517  1.00  0.00           H  
ATOM   4008 HG13 ILE   250      23.712   6.280  23.230  1.00  0.00           H  
ATOM   4009 HG12 ILE   250      23.031   6.449  21.641  1.00  0.00           H  
ATOM   4010 HG21 ILE   250      21.803   9.197  21.836  1.00  0.00           H  
ATOM   4011 HG22 ILE   250      23.250  10.199  21.573  1.00  0.00           H  
ATOM   4012 HG23 ILE   250      22.957   8.772  20.550  1.00  0.00           H  
ATOM   4013 HD11 ILE   250      21.313   5.834  23.263  1.00  0.00           H  
ATOM   4014 HD12 ILE   250      21.685   7.281  24.229  1.00  0.00           H  
ATOM   4015 HD13 ILE   250      20.987   7.453  22.602  1.00  0.00           H  
ATOM   4016  N   GLN   251      25.704  10.522  22.838  1.00  0.00           N  
ATOM   4017  CA  GLN   251      26.110  11.918  22.661  1.00  0.00           C  
ATOM   4018  C   GLN   251      27.498  12.061  22.069  1.00  0.00           C  
ATOM   4019  O   GLN   251      27.789  12.952  21.256  1.00  0.00           O  
ATOM   4020  CB  GLN   251      26.063  12.678  23.990  1.00  0.00           C  
ATOM   4021  CG  GLN   251      26.112  14.186  23.838  1.00  0.00           C  
ATOM   4022  CD  GLN   251      25.103  14.816  22.892  1.00  0.00           C  
ATOM   4023  OE1 GLN   251      23.996  14.314  22.671  1.00  0.00           O  
ATOM   4024  NE2 GLN   251      25.469  15.952  22.291  1.00  0.00           N  
ATOM   4025  H   GLN   251      25.526  10.175  23.770  1.00  0.00           H  
ATOM   4026  HA  GLN   251      25.403  12.390  21.979  1.00  0.00           H  
ATOM   4027  HB3 GLN   251      26.888  12.351  24.623  1.00  0.00           H  
ATOM   4028  HB2 GLN   251      25.161  12.399  24.534  1.00  0.00           H  
ATOM   4029  HG3 GLN   251      27.117  14.484  23.540  1.00  0.00           H  
ATOM   4030  HG2 GLN   251      26.019  14.649  24.821  1.00  0.00           H  
ATOM   4031 HE22 GLN   251      24.836  16.412  21.653  1.00  0.00           H  
ATOM   4032 HE21 GLN   251      26.379  16.350  22.475  1.00  0.00           H  
ATOM   4033  N   LYS   252      28.368  11.142  22.519  1.00  0.00           N  
ATOM   4034  CA  LYS   252      29.750  11.255  22.037  1.00  0.00           C  
ATOM   4035  C   LYS   252      29.756  10.927  20.554  1.00  0.00           C  
ATOM   4036  O   LYS   252      30.479  11.552  19.784  1.00  0.00           O  
ATOM   4037  CB  LYS   252      30.657  10.327  22.826  1.00  0.00           C  
ATOM   4038  CG  LYS   252      32.029  10.027  22.238  1.00  0.00           C  
ATOM   4039  CD  LYS   252      32.234   8.524  22.092  1.00  0.00           C  
ATOM   4040  CE  LYS   252      32.675   7.859  23.383  1.00  0.00           C  
ATOM   4041  NZ  LYS   252      33.103   6.434  23.202  1.00  0.00           N1+
ATOM   4042  H   LYS   252      28.058  10.422  23.156  1.00  0.00           H  
ATOM   4043  HA  LYS   252      30.089  12.282  22.174  1.00  0.00           H  
ATOM   4044  HB3 LYS   252      30.134   9.389  23.013  1.00  0.00           H  
ATOM   4045  HB2 LYS   252      30.778  10.718  23.836  1.00  0.00           H  
ATOM   4046  HG3 LYS   252      32.801  10.437  22.890  1.00  0.00           H  
ATOM   4047  HG2 LYS   252      32.117  10.502  21.261  1.00  0.00           H  
ATOM   4048  HD3 LYS   252      32.974   8.333  21.315  1.00  0.00           H  
ATOM   4049  HD2 LYS   252      31.308   8.064  21.746  1.00  0.00           H  
ATOM   4050  HE3 LYS   252      31.863   7.903  24.109  1.00  0.00           H  
ATOM   4051  HE2 LYS   252      33.493   8.429  23.823  1.00  0.00           H  
ATOM   4052  HZ1 LYS   252      33.383   6.050  24.093  1.00  0.00           H  
ATOM   4053  HZ2 LYS   252      32.333   5.895  22.831  1.00  0.00           H  
ATOM   4054  HZ3 LYS   252      33.881   6.395  22.560  1.00  0.00           H  
ATOM   4055  N   VAL   253      28.963   9.943  20.143  1.00  0.00           N  
ATOM   4056  CA  VAL   253      28.928   9.599  18.711  1.00  0.00           C  
ATOM   4057  C   VAL   253      28.372  10.762  17.906  1.00  0.00           C  
ATOM   4058  O   VAL   253      28.955  11.232  16.919  1.00  0.00           O  
ATOM   4059  CB  VAL   253      28.121   8.312  18.443  1.00  0.00           C  
ATOM   4060  CG1 VAL   253      27.891   8.109  16.958  1.00  0.00           C  
ATOM   4061  CG2 VAL   253      28.880   7.124  19.042  1.00  0.00           C  
ATOM   4062  H   VAL   253      28.394   9.441  20.810  1.00  0.00           H  
ATOM   4063  HA  VAL   253      29.953   9.425  18.384  1.00  0.00           H  
ATOM   4064  HB  VAL   253      27.154   8.396  18.939  1.00  0.00           H  
ATOM   4065 HG11 VAL   253      27.320   7.194  16.800  1.00  0.00           H  
ATOM   4066 HG12 VAL   253      27.336   8.957  16.556  1.00  0.00           H  
ATOM   4067 HG13 VAL   253      28.851   8.030  16.449  1.00  0.00           H  
ATOM   4068 HG21 VAL   253      28.321   6.206  18.860  1.00  0.00           H  
ATOM   4069 HG22 VAL   253      29.863   7.048  18.577  1.00  0.00           H  
ATOM   4070 HG23 VAL   253      28.997   7.271  20.116  1.00  0.00           H  
ATOM   4071  N   ILE   254      27.207  11.254  18.311  1.00  0.00           N  
ATOM   4072  CA  ILE   254      26.618  12.353  17.536  1.00  0.00           C  
ATOM   4073  C   ILE   254      27.466  13.610  17.623  1.00  0.00           C  
ATOM   4074  O   ILE   254      27.626  14.296  16.603  1.00  0.00           O  
ATOM   4075  CB  ILE   254      25.164  12.543  18.011  1.00  0.00           C  
ATOM   4076  CG1 ILE   254      24.287  11.331  17.678  1.00  0.00           C  
ATOM   4077  CG2 ILE   254      24.580  13.835  17.467  1.00  0.00           C  
ATOM   4078  CD1 ILE   254      22.945  11.229  18.346  1.00  0.00           C  
ATOM   4079  H   ILE   254      26.754  10.872  19.129  1.00  0.00           H  
ATOM   4080  HA  ILE   254      26.588  12.044  16.491  1.00  0.00           H  
ATOM   4081  HB  ILE   254      25.189  12.633  19.097  1.00  0.00           H  
ATOM   4082 HG13 ILE   254      24.851  10.418  17.869  1.00  0.00           H  
ATOM   4083 HG12 ILE   254      24.154  11.273  16.598  1.00  0.00           H  
ATOM   4084 HG21 ILE   254      23.553  13.946  17.816  1.00  0.00           H  
ATOM   4085 HG22 ILE   254      25.175  14.679  17.816  1.00  0.00           H  
ATOM   4086 HG23 ILE   254      24.592  13.809  16.377  1.00  0.00           H  
ATOM   4087 HD11 ILE   254      22.441  10.322  18.013  1.00  0.00           H  
ATOM   4088 HD12 ILE   254      23.078  11.194  19.427  1.00  0.00           H  
ATOM   4089 HD13 ILE   254      22.341  12.097  18.083  1.00  0.00           H  
ATOM   4090  N   ASP   255      28.050  13.937  18.771  1.00  0.00           N  
ATOM   4091  CA  ASP   255      28.962  15.084  18.780  1.00  0.00           C  
ATOM   4092  C   ASP   255      30.152  14.931  17.846  1.00  0.00           C  
ATOM   4093  O   ASP   255      30.644  15.897  17.246  1.00  0.00           O  
ATOM   4094  CB  ASP   255      29.516  15.330  20.194  1.00  0.00           C  
ATOM   4095  CG  ASP   255      28.484  15.899  21.146  1.00  0.00           C  
ATOM   4096  OD1 ASP   255      27.374  16.232  20.665  1.00  0.00           O  
ATOM   4097  OD2 ASP   255      28.759  16.022  22.365  1.00  0.00           O1-
ATOM   4098  H   ASP   255      27.860  13.400  19.605  1.00  0.00           H  
ATOM   4099  HA  ASP   255      28.401  15.968  18.475  1.00  0.00           H  
ATOM   4100  HB3 ASP   255      30.368  16.008  20.136  1.00  0.00           H  
ATOM   4101  HB2 ASP   255      29.905  14.395  20.598  1.00  0.00           H  
ATOM   4102  N   GLN   256      30.690  13.719  17.721  1.00  0.00           N  
ATOM   4103  CA  GLN   256      31.951  13.585  16.977  1.00  0.00           C  
ATOM   4104  C   GLN   256      31.711  13.364  15.493  1.00  0.00           C  
ATOM   4105  O   GLN   256      32.466  13.799  14.632  1.00  0.00           O  
ATOM   4106  CB  GLN   256      32.747  12.412  17.547  1.00  0.00           C  
ATOM   4107  CG  GLN   256      33.408  11.577  16.461  1.00  0.00           C  
ATOM   4108  CD  GLN   256      34.623  10.821  16.968  1.00  0.00           C  
ATOM   4109  OE1 GLN   256      34.497   9.923  17.804  1.00  0.00           O  
ATOM   4110  NE2 GLN   256      35.804  11.182  16.460  1.00  0.00           N  
ATOM   4111  H   GLN   256      30.232  12.918  18.133  1.00  0.00           H  
ATOM   4112  HA  GLN   256      32.532  14.498  17.106  1.00  0.00           H  
ATOM   4113  HB3 GLN   256      32.086  11.779  18.139  1.00  0.00           H  
ATOM   4114  HB2 GLN   256      33.509  12.789  18.229  1.00  0.00           H  
ATOM   4115  HG3 GLN   256      33.703  12.224  15.635  1.00  0.00           H  
ATOM   4116  HG2 GLN   256      32.684  10.870  16.057  1.00  0.00           H  
ATOM   4117 HE22 GLN   256      36.647  10.714  16.760  1.00  0.00           H  
ATOM   4118 HE21 GLN   256      35.854  11.923  15.776  1.00  0.00           H  
ATOM   4119  N   PHE   257      30.613  12.659  15.200  1.00  0.00           N  
ATOM   4120  CA  PHE   257      30.383  12.304  13.806  1.00  0.00           C  
ATOM   4121  C   PHE   257      29.231  13.103  13.225  1.00  0.00           C  
ATOM   4122  O   PHE   257      28.909  12.948  12.047  1.00  0.00           O  
ATOM   4123  CB  PHE   257      30.143  10.797  13.709  1.00  0.00           C  
ATOM   4124  CG  PHE   257      31.380   9.976  14.073  1.00  0.00           C  
ATOM   4125  CD1 PHE   257      32.472   9.942  13.225  1.00  0.00           C  
ATOM   4126  CD2 PHE   257      31.410   9.250  15.256  1.00  0.00           C  
ATOM   4127  CE1 PHE   257      33.592   9.184  13.544  1.00  0.00           C  
ATOM   4128  CE2 PHE   257      32.521   8.487  15.577  1.00  0.00           C  
ATOM   4129  CZ  PHE   257      33.616   8.459  14.725  1.00  0.00           C  
ATOM   4130  H   PHE   257      29.975  12.390  15.935  1.00  0.00           H  
ATOM   4131  HA  PHE   257      31.283  12.543  13.240  1.00  0.00           H  
ATOM   4132  HB3 PHE   257      29.826  10.545  12.697  1.00  0.00           H  
ATOM   4133  HB2 PHE   257      29.318  10.519  14.365  1.00  0.00           H  
ATOM   4134  HD1 PHE   257      32.459  10.508  12.305  1.00  0.00           H  
ATOM   4135  HD2 PHE   257      30.566   9.279  15.929  1.00  0.00           H  
ATOM   4136  HE1 PHE   257      34.438   9.162  12.873  1.00  0.00           H  
ATOM   4137  HE2 PHE   257      32.536   7.913  16.492  1.00  0.00           H  
ATOM   4138  HZ  PHE   257      34.486   7.873  14.981  1.00  0.00           H  
ATOM   4139  N   GLY   258      28.606  13.969  14.012  1.00  0.00           N  
ATOM   4140  CA  GLY   258      27.529  14.809  13.475  1.00  0.00           C  
ATOM   4141  C   GLY   258      26.293  13.981  13.155  1.00  0.00           C  
ATOM   4142  O   GLY   258      25.268  14.577  12.732  1.00  0.00           O  
ATOM   4143  H   GLY   258      28.871  14.051  14.983  1.00  0.00           H  
ATOM   4144  HA3 GLY   258      27.875  15.309  12.570  1.00  0.00           H  
ATOM   4145  HA2 GLY   258      27.272  15.578  14.203  1.00  0.00           H  
ATOM   4146  HXT GLY   258      26.280  12.909  13.282  1.00  0.00           H  
CONECT  435  668
CONECT  668  435
CONECT 2803 3035
CONECT 3035 2803
CONECT 3228 3668
CONECT 3668 3228
CONECT 4141 4146
CONECT 4146 4141
ENDMDL
END   
