# Supplementary material for: An Improved Free Energy Perturbation FEP+ Sampling Protocol for Flexible Ligand-Binding Domains
Source: Sci Rep. 2019 Nov 14;9:16829. doi: 10.1038/s41598-019-53133-1 (PMC6856381; doi:10.1038/s41598-019-53133-1)
Supplement: Supplementary file 3 — Dataset 2 [file 41598_2019_53133_MOESM3_ESM.zip]

Archive with 7 entries (7 files):
- AKT1.xlsx
- AKT1_defult.xlsx
- AKT1_small_set_defult.xlsx
- T4_all.xlsx
- T4_with_experiment.xlsx
- THR.xlsx
- TYC.xlsx
