# Supplementary material for: An Improved Free Energy Perturbation FEP+ Sampling Protocol for Flexible Ligand-Binding Domains
Source: Sci Rep. 2019 Nov 14;9:16829. doi: 10.1038/s41598-019-53133-1 (PMC6856381; doi:10.1038/s41598-019-53133-1)
Supplement: Supplementary file 3 — Dataset 2 [file 41598_2019_53133_MOESM3_ESM.zip › AKT1.xlsx]

## Sheet: summary
Filename	num_ligands	num_pert	range (kcal/mol)	Expected Exp R^2	Expected FEP R^2	R^2	slope	MUE	RMSE	Spearman's rho	Kendall tau	predict_index	top5	top10	top20
	8	16	3.87	0.82+-0.09	0.61+-0.19	0.695355	0.628771	0.635625	0.776551	0.857143	0.714286	0.88	4
Total	8	16	3.87	0.82+-0.09	0.61+-0.19	0.695355	0.628771	0.635625	0.776551	0.857143	0.714286	0.88	4

## Sheet: dG
Ligand	exp_dG	pred_dG	pred_dG_error	pred_path	label
19	-8.03	-8.64	0.26	19	b3f0c7f
15	-8.14	-9.02	0.28	15	f1abd67
38	-10.97	-10.32	0.26	38	5b384ce
27	-9.2	-8.66	0.28	27	bc33ea4
17	-7.1	-7.97	0.27	17	0716d97
35	-10.91	-11.29	0.28	35	972a67c
30	-10.34	-9.07	0.3	30	22d200f
21	-8.89	-8.59	0.28	21	472b07b

## Sheet: ddG
Ligand1	Ligand2	exp_ddG	ccc_ddG	ccc_error	bennett_ddG	bennett_error	MCS1	MCS2	label1	label2	delta_exp_bennett
19	15	-0.11	-0.38	0.46	-0.21	0.09			b3f0c7f	f1abd67	0.1
35	19	2.88	2.65	0.58	2.78	0.16			972a67c	b3f0c7f	0.1
38	19	2.94	1.68	0.58	1.57	0.13			5b384ce	b3f0c7f	1.37
17	19	-0.93	-0.67	0.46	-0.53	0.13			0716d97	b3f0c7f	0.4
17	15	-1.04	-1.04	0.46	-1.21	0.13			0716d97	f1abd67	0.17
38	27	1.77	1.66	0.55	1.66	0.15			5b384ce	bc33ea4	0.11
17	38	-3.87	-2.35	0.74	-2.05	0.13			0716d97	5b384ce	1.82
38	35	0.06	-0.97	0.58	-0.7	0.13			5b384ce	972a67c	0.76
30	38	-0.63	-1.25	0.58	-1.06	0.14			22d200f	5b384ce	0.43
21	38	-2.08	-1.73	0.74	-2.05	0.11			472b07b	5b384ce	0.03
35	27	1.71	2.63	0.74	2.42	0.08			972a67c	bc33ea4	0.71
30	27	1.14	0.42	0.74	0.64	0.27			22d200f	bc33ea4	0.5
21	27	-0.31	-0.06	0.53	-0.07	0.14			472b07b	bc33ea4	0.24
17	35	-3.81	-3.32	0.74	-3.67	0.2			0716d97	972a67c	0.14
17	21	-1.79	-0.62	0.58	-0.54	0.09			0716d97	472b07b	1.25
30	21	1.45	0.48	0.74	0.07	0.24			22d200f	472b07b	1.38

## Sheet: hysteresis
Hysteresis	Cycle
1.82	38--->17--->35--->27--->30--->21
1.41	19--->38--->21--->30--->27--->35
1.34	38--->27--->30--->21--->17--->35
1.3	38--->35--->17--->21--->30
1.28	27--->35--->17--->21--->30
1.24	38--->27--->35--->17--->21--->30
1.18	38--->17--->35--->27--->21
1.13	19--->38--->21--->27--->35--->17
1.03	19--->15--->17--->38--->35
0.97	19--->15--->17--->38--->27--->35
0.96	38--->27--->30--->21
0.94	19--->17--->21--->30--->38--->35
0.92	38--->30--->21
0.92	19--->17--->21--->30--->27--->35
0.92	38--->17--->35
0.9	19--->15--->17--->21--->30--->38
0.9	38--->35--->27--->30--->21
0.9	38--->17--->35--->27--->30
0.87	19--->38--->35--->17
0.86	38--->27--->35--->17
0.85	19--->38--->30--->27--->35--->17
0.82	19--->17--->38--->21--->27--->35
0.81	19--->38--->27--->35--->17
0.79	19--->38--->30--->21--->17--->35
0.77	19--->38--->21--->27--->35
0.75	19--->15--->17--->21--->27--->35
0.7	38--->27--->21--->17--->35
0.66	38--->35--->27--->21--->30
0.66	38--->35--->17--->21--->27--->30
0.64	27--->30--->21
0.64	27--->35--->17--->21
0.6	38--->27--->21--->30
0.56	19--->17--->38--->35
0.54	19--->17--->38--->30--->27--->35
0.54	38--->17--->21
0.52	19--->15--->17--->38
0.51	19--->38--->35
0.5	19--->17--->38--->27--->35
0.49	19--->15--->17--->21--->38--->35
0.49	19--->38--->30--->27--->35
0.49	19--->38--->21--->17
0.47	19--->38--->27--->30--->21--->17
0.47	19--->15--->17
0.45	19--->38--->27--->35
0.43	19--->38--->30--->21--->17
0.42	38--->27--->30--->21--->17
0.41	19--->38--->17--->35
0.4	19--->15--->17--->35--->38
0.38	38--->35--->17--->21
0.38	38--->17--->21--->30
0.36	38--->30--->27--->35--->17--->21
0.36	19--->17--->35
0.36	38--->17--->21--->30--->27--->35
0.34	19--->17--->21--->27--->38--->35
0.34	19--->15--->17--->35--->27--->38
0.32	38--->27--->21
0.32	38--->27--->35--->17--->21
0.3	19--->15--->17--->21--->27--->38
0.28	19--->17--->21--->27--->35
0.28	38--->17--->21--->27--->35
0.28	38--->30--->27--->21
0.26	38--->17--->21--->27--->30
0.26	38--->17--->35--->27--->21--->30
0.26	38--->35--->27--->21
0.23	19--->38--->35--->27--->21--->17
0.23	19--->38--->17--->21--->27--->35
0.22	38--->27--->21--->17
0.21	19--->38--->30--->27--->21--->17
0.19	19--->38--->27--->21--->17--->35
0.17	19--->38--->27--->21--->17
0.15	19--->38--->30--->21--->27--->35
0.13	19--->38--->21--->17--->35
0.11	19--->15--->17--->35
0.06	38--->27--->35
0.05	19--->38--->17
0.04	38--->27--->30
0.04	19--->17--->21--->38--->27--->35
0.02	19--->15--->17--->21--->38
0.02	19--->17--->21--->38--->35
0.02	38--->35--->27--->30
