# Supplementary material for: An Improved Free Energy Perturbation FEP+ Sampling Protocol for Flexible Ligand-Binding Domains
Source: Sci Rep. 2019 Nov 14;9:16829. doi: 10.1038/s41598-019-53133-1 (PMC6856381; doi:10.1038/s41598-019-53133-1)
Supplement: Supplementary file 3 — Dataset 2 [file 41598_2019_53133_MOESM3_ESM.zip › AKT1_defult.xlsx]

## Sheet: summary
Filename	num_ligands	num_pert	range (kcal/mol)	Expected Exp R^2	Expected FEP R^2	R^2	slope	MUE	RMSE	Spearman's rho	Kendall tau	predict_index	top5	top10	top20
	8	16	3.87	0.82+-0.09	0.61+-0.19	0.648884	1.0546	1.2575	1.43281	0.880952	0.714286	0.92	4
Total	8	16	3.87	0.82+-0.09	0.61+-0.19	0.648884	1.0546	1.2575	1.43281	0.880952	0.714286	0.92	4

## Sheet: dG
Ligand	exp_dG	pred_dG	pred_dG_error	pred_path	label
19	-8.03	-7.51	0.37	19	b3f0c7f
15	-8.14	-8.28	0.41	15	f1abd67
38	-10.97	-11.32	0.33	38	5b384ce
27	-9.2	-8.22	0.34	27	bc33ea4
17	-7.1	-7.98	0.34	17	0716d97
35	-10.91	-12.87	0.34	35	972a67c
30	-10.34	-8.71	0.38	30	22d200f
21	-8.89	-8.7	0.34	21	472b07b

## Sheet: ddG
Ligand1	Ligand2	exp_ddG	ccc_ddG	ccc_error	bennett_ddG	bennett_error	MCS1	MCS2	label1	label2	delta_exp_bennett
19	15	-0.11	-0.77	0.85	-0.69	0.09			b3f0c7f	f1abd67	0.58
35	19	2.88	5.36	0.97	5.93	0.17			972a67c	b3f0c7f	3.05
38	19	2.94	3.8	0.94	3.51	0.19			5b384ce	b3f0c7f	0.57
17	19	-0.93	0.46	0.97	0.26	0.16			0716d97	b3f0c7f	1.19
17	15	-1.04	-0.3	0.85	-0.38	0.11			0716d97	f1abd67	0.66
38	27	1.77	3.1	0.59	3.07	0.08			5b384ce	bc33ea4	1.3
17	38	-3.87	-3.34	0.97	-2.94	0.2			0716d97	5b384ce	0.93
38	35	0.06	-1.56	0.97	-0.79	0.12			5b384ce	972a67c	0.85
30	38	-0.63	-2.61	0.82	-2.27	0.13			22d200f	5b384ce	1.64
21	38	-2.08	-2.62	0.59	-2.91	0.11			472b07b	5b384ce	0.83
35	27	1.71	4.66	0.77	4.88	0.09			972a67c	bc33ea4	3.17
30	27	1.14	0.49	0.7	0.42	0.16			22d200f	bc33ea4	0.72
21	27	-0.31	0.48	0.77	0.36	0.14			472b07b	bc33ea4	0.67
17	35	-3.81	-4.9	0.66	-4.87	0.21			0716d97	972a67c	1.06
17	21	-1.79	-0.72	0.82	-0.86	0.11			0716d97	472b07b	0.93
30	21	1.45	0.01	0.82	-0.26	0.23			22d200f	472b07b	1.71

## Sheet: hysteresis
Hysteresis	Cycle
2.01	19--->17--->21--->30--->38--->35
1.94	19--->17--->38--->35
1.89	19--->15--->17--->38--->35
1.72	38--->35--->27--->21--->30
1.65	38--->17--->21--->27--->35
1.63	19--->38--->35
1.4	38--->35--->27--->30
1.34	19--->38--->35--->27--->21--->17
1.33	38--->17--->21--->30--->27--->35
1.32	19--->38--->21--->17--->35
1.31	19--->17--->21--->27--->38--->35
1.21	38--->35--->17--->21--->30
1.14	38--->17--->35
1.13	19--->38--->21--->30--->27--->35
1.12	19--->38--->27--->21--->17--->35
1.12	19--->17--->38--->21--->27--->35
1.11	19--->17--->21--->38--->35
1.09	38--->30--->27--->35--->17--->21
1.06	19--->15--->17--->21--->38--->35
1.02	38--->27--->35
0.92	19--->17--->38--->27--->35
0.9	38--->30--->21
0.89	38--->35--->17--->21--->27--->30
0.88	19--->15--->17--->35--->38
0.87	19--->15--->17--->38--->27--->35
0.83	38--->27--->30--->21--->17--->35
0.83	19--->38--->35--->17
0.83	38--->17--->21
0.82	38--->35--->27--->21
0.81	19--->38--->21--->27--->35
0.8	19--->17--->35
0.75	19--->15--->17--->35
0.71	38--->27--->35--->17--->21
0.7	38--->27--->21--->30
0.64	38--->17--->35--->27--->30--->21
0.63	38--->27--->21--->17
0.61	19--->38--->27--->35
0.61	19--->17--->21--->30--->27--->35
0.58	38--->17--->35--->27--->21--->30
0.58	38--->30--->27--->21
0.57	19--->15--->17--->21--->38
0.57	19--->38--->30--->27--->35--->17
0.54	19--->17--->38--->30--->27--->35
0.52	38--->27--->30--->21
0.52	19--->38--->21--->17
0.51	27--->35--->17--->21
0.51	38--->27--->21--->17--->35
0.5	38--->35--->27--->30--->21
0.49	19--->38--->17--->35
0.42	19--->38--->30--->21--->17--->35
0.38	19--->38--->30--->21--->17
0.38	38--->27--->30
0.37	19--->15--->17--->21--->27--->38
0.33	19--->15--->17--->21--->30--->38
0.32	38--->17--->35--->27--->21
0.32	19--->38--->27--->21--->17
0.32	27--->30--->21
0.31	38--->35--->17--->21
0.31	38--->27--->30--->21--->17
0.31	19--->38--->17
0.29	19--->17--->21--->27--->35
0.26	19--->15--->17--->38
0.26	38--->17--->35--->27--->30
0.25	38--->17--->21--->27--->30
0.24	19--->15--->17--->21--->27--->35
0.23	19--->38--->30--->27--->35
0.2	38--->27--->21
0.19	27--->35--->17--->21--->30
0.19	38--->27--->35--->17--->21--->30
0.19	19--->38--->27--->35--->17
0.14	19--->15--->17--->35--->27--->38
0.12	38--->27--->35--->17
0.09	19--->38--->30--->21--->27--->35
0.09	19--->17--->21--->38--->27--->35
0.07	38--->17--->21--->30
0.06	19--->38--->30--->27--->21--->17
0.05	19--->15--->17
0.02	19--->38--->17--->21--->27--->35
0.01	19--->38--->21--->27--->35--->17
0	19--->38--->27--->30--->21--->17
