# Supplementary material for: An Improved Free Energy Perturbation FEP+ Sampling Protocol for Flexible Ligand-Binding Domains
Source: Sci Rep. 2019 Nov 14;9:16829. doi: 10.1038/s41598-019-53133-1 (PMC6856381; doi:10.1038/s41598-019-53133-1)
Supplement: Supplementary file 3 — Dataset 2 [file 41598_2019_53133_MOESM3_ESM.zip › AKT1_small_set_defult.xlsx]

## Sheet: summary
Filename	num_ligands	num_pert	range (kcal/mol)	Expected Exp R^2	Expected FEP R^2	R^2	slope	MUE	RMSE	Spearman's rho	Kendall tau	predict_index	top5	top10	top20
	5	6	1.79	0.55+-0.26	0.36+-0.29	0.0511338	-0.252526	1.09667	1.22753	0.1	0	0.375	5
Total	5	6	1.79	0.55+-0.27	0.36+-0.28	0.0511338	-0.252526	1.09667	1.22753	0.1	0	0.375	5

## Sheet: dG
Ligand	exp_dG	pred_dG	pred_dG_error	pred_path	label		exp_dG	pred_dG	delta
15	-8.14	-8.46	0.23	15	f1abd67		-8.14	-8.46	0.32
18	-7.3	-8.98	0.23	18	9e6a55b		-7.3	-8.98	1.68
19	-8.03	-7.66	0.26	19	b3f0c7f		-8.03	-7.66	-0.37
21	-8.89	-7.28	0.26	21	472b07b		-8.89	-7.28	-1.61
17	-7.1	-7.1	0.23	17	0716d97		-7.1	-7.1	0

## Sheet: ddG
Ligand1	Ligand2	exp_ddG	ccc_ddG	ccc_error	bennett_ddG	bennett_error	MCS1	MCS2	label1	label2	delta_exp_bennett
17	15	-1.04	-1.36	0.12	-1.32	0.12			0716d97	f1abd67	0.28
18	15	-0.84	0.52	0.14	0.48	0.14			9e6a55b	f1abd67	1.32
17	18	-0.2	-1.88	0.14	-1.92	0.14			0716d97	9e6a55b	1.72
21	19	0.86	-0.38	0.47	-0.65	0.18			472b07b	b3f0c7f	1.51
17	19	-0.93	-0.56	0.47	-0.29	0.18			0716d97	b3f0c7f	0.64
17	21	-1.79	-0.18	0.47	-0.45	0.17			0716d97	472b07b	1.34

## Sheet: hysteresis
Hysteresis	Cycle
0.81	19--->21--->17
0.12	15--->18--->17
