# Supplementary material for: An Improved Free Energy Perturbation FEP+ Sampling Protocol for Flexible Ligand-Binding Domains
Source: Sci Rep. 2019 Nov 14;9:16829. doi: 10.1038/s41598-019-53133-1 (PMC6856381; doi:10.1038/s41598-019-53133-1)
Supplement: Supplementary file 3 — Dataset 2 [file 41598_2019_53133_MOESM3_ESM.zip › T4_all.xlsx]

## Sheet: summary
Filename	num_ligands	num_pert	range (kcal/mol)	Expected Exp R^2	Expected FEP R^2	R^2	slope	MUE	RMSE	Spearman's rho	Kendall tau	predict_index	top5	top10	top20
	7	12	1.53	0.52+-0.27	0.34+-0.28	0.300171	0.468539	0.596667	0.693782	0.410391	0.316228	0.714286	5
Total	7	12	1.53	0.52+-0.27	0.34+-0.28	0.300171	0.468539	0.596667	0.693782	0.410391	0.316228	0.714286	5

## Sheet: dG
Ligand	exp_dG	pred_dG	pred_dG_error	pred_path	label
Hexylbenzene		-2.86	0.38	Propylbenzene--->Hexylbenzene	7fa8326
Propylbenzene	-6.55	-6.82	0.23	Propylbenzene	0ee207b
Pentylbenzene		-3.58	0.43	Butylbenzene--->Pentylbenzene	3b2f38a
Ethylbenzene	-5.76	-5.98	0.23	Ethylbenzene	f0dcc01
Toluene	-5.52	-5.25	0.25	Toluene	a7136aa
Butylbenzene	-6.7	-5.82	0.26	Butylbenzene	c0cb14b
Benzene	-5.17	-5.82	0.25	Benzene	e89b887

## Sheet: ddG
Ligand1	Ligand2	exp_ddG	ccc_ddG	ccc_error	bennett_ddG	bennett_error	MCS1	MCS2	label1	label2	delta_exp_bennett
Pentylbenzene	Hexylbenzene		0.72	0.41	0.55	0.06			3b2f38a	7fa8326
Hexylbenzene	Ethylbenzene		-3.12	0.41	-3.33	0.12			7fa8326	f0dcc01
Propylbenzene	Hexylbenzene		3.96	0.3	3.95	0.09			0ee207b	7fa8326
Hexylbenzene	Butylbenzene		-2.96	0.31	-2.94	0.09			7fa8326	c0cb14b
Propylbenzene	Ethylbenzene	0.79	0.84	0.26	0.82	0.04			0ee207b	f0dcc01	0.03
Propylbenzene	Pentylbenzene		3.24	0.41	3.09	0.09			0ee207b	3b2f38a
Propylbenzene	Toluene	1.03	1.57	0.41	1.8	0.04			0ee207b	a7136aa	0.77
Propylbenzene	Butylbenzene	-0.15	1	0.34	0.95	0.03			0ee207b	c0cb14b	1.1
Pentylbenzene	Butylbenzene		-2.24	0.34	-2.22	0.06			3b2f38a	c0cb14b
Benzene	Ethylbenzene	-0.59	-0.16	0.37	-0.09	0.05			e89b887	f0dcc01	0.5
Toluene	Ethylbenzene	-0.24	-0.73	0.41	-0.57	0.05			a7136aa	f0dcc01	0.33
Toluene	Benzene	0.35	-0.57	0.37	-0.5	0.04			a7136aa	e89b887	0.85

## Sheet: hysteresis
Hysteresis	Cycle
0.92	Hexylbenzene--->Pentylbenzene--->Propylbenzene--->Toluene--->Ethylbenzene
0.9	Hexylbenzene--->Pentylbenzene--->Propylbenzene--->Toluene--->Benzene--->Ethylbenzene
0.84	Hexylbenzene--->Pentylbenzene--->Butylbenzene--->Propylbenzene--->Toluene--->Ethylbenzene
0.75	Hexylbenzene--->Ethylbenzene--->Toluene--->Propylbenzene--->Pentylbenzene--->Butylbenzene
0.67	Hexylbenzene--->Ethylbenzene--->Toluene--->Propylbenzene--->Butylbenzene
0.65	Hexylbenzene--->Ethylbenzene--->Benzene--->Toluene--->Propylbenzene--->Butylbenzene
0.61	Hexylbenzene--->Propylbenzene--->Toluene--->Ethylbenzene
0.59	Hexylbenzene--->Propylbenzene--->Toluene--->Benzene--->Ethylbenzene
0.51	Hexylbenzene--->Pentylbenzene--->Propylbenzene--->Ethylbenzene
0.43	Hexylbenzene--->Pentylbenzene--->Butylbenzene--->Propylbenzene--->Ethylbenzene
0.41	Propylbenzene--->Ethylbenzene--->Toluene
0.39	Propylbenzene--->Ethylbenzene--->Benzene--->Toluene
0.34	Hexylbenzene--->Ethylbenzene--->Propylbenzene--->Pentylbenzene--->Butylbenzene
0.31	Hexylbenzene--->Propylbenzene--->Pentylbenzene
0.26	Hexylbenzene--->Ethylbenzene--->Propylbenzene--->Butylbenzene
0.25	Hexylbenzene--->Pentylbenzene--->Propylbenzene--->Butylbenzene
0.23	Hexylbenzene--->Propylbenzene--->Butylbenzene--->Pentylbenzene
0.2	Hexylbenzene--->Propylbenzene--->Ethylbenzene
0.17	Hexylbenzene--->Pentylbenzene--->Butylbenzene
0.14	Hexylbenzene--->Propylbenzene--->Pentylbenzene--->Butylbenzene
0.08	Propylbenzene--->Pentylbenzene--->Butylbenzene
0.06	Hexylbenzene--->Propylbenzene--->Butylbenzene
0.02	Ethylbenzene--->Toluene--->Benzene
