# Supplementary material for: An Improved Free Energy Perturbation FEP+ Sampling Protocol for Flexible Ligand-Binding Domains
Source: Sci Rep. 2019 Nov 14;9:16829. doi: 10.1038/s41598-019-53133-1 (PMC6856381; doi:10.1038/s41598-019-53133-1)
Supplement: Supplementary file 3 — Dataset 2 [file 41598_2019_53133_MOESM3_ESM.zip › T4_with_experiment.xlsx]

## Sheet: summary
Filename	num_ligands	num_pert	range (kcal/mol)	Expected Exp R^2	Expected FEP R^2	R^2	slope	MUE	RMSE	Spearman's rho	Kendall tau	predict_index	top5	top10	top20
	5	10	1.53	0.51+-0.27	0.34+-0.28	0.640045	0.726333	0.487	0.573751	0.8	0.6	1	5
Total	5	10	1.53	0.51+-0.27	0.34+-0.28	0.640045	0.726333	0.487	0.573751	0.8	0.6	1	5

## Sheet: dG
Ligand	exp_dG	pred_dG	pred_dG_error	pred_path	label
Toluene	-5.52	-5.19	0.24	Toluene	a7136aa
Ethylbenzene	-5.76	-6.05	0.25	Ethylbenzene	f0dcc01
Benzene	-5.17	-5.54	0.25	Benzene	e89b887
Propylbenzene	-6.55	-6.75	0.26	Propylbenzene	0ee207b
Butylbenzene	-6.7	-6.17	0.26	Butylbenzene	c0cb14b

## Sheet: ddG
Ligand1	Ligand2	exp_ddG	ccc_ddG	ccc_error	bennett_ddG	bennett_error	MCS1	MCS2	label1	label2	delta_exp_bennett
Toluene	Ethylbenzene	-0.24	-0.87	0.31	-0.89	0.11			a7136aa	f0dcc01	0.65
Toluene	Benzene	0.35	-0.35	0.45	-0.19	0.09			a7136aa	e89b887	0.54
Propylbenzene	Toluene	1.03	1.57	0.38	1.62	0.1			0ee207b	a7136aa	0.59
Toluene	Butylbenzene	-1.18	-0.98	0.45	-1.07	0.08			a7136aa	c0cb14b	0.11
Butylbenzene	Ethylbenzene	0.94	0.12	0.5	-0.22	0.09			c0cb14b	f0dcc01	1.16
Benzene	Ethylbenzene	-0.59	-0.51	0.38	-0.45	0.09			e89b887	f0dcc01	0.14
Propylbenzene	Ethylbenzene	0.79	0.7	0.5	1	0.08			0ee207b	f0dcc01	0.21
Butylbenzene	Benzene	1.53	0.63	0.39	0.65	0.11			c0cb14b	e89b887	0.88
Propylbenzene	Benzene	1.38	1.21	0.45	1.09	0.11			0ee207b	e89b887	0.29
Propylbenzene	Butylbenzene	-0.15	0.59	0.5	0.36	0.09			0ee207b	c0cb14b	0.51

## Sheet: hysteresis
Hysteresis	Cycle
1.01	Toluene--->Benzene--->Propylbenzene--->Ethylbenzene--->Butylbenzene
0.86	Ethylbenzene--->Propylbenzene--->Butylbenzene
0.84	Toluene--->Benzene--->Ethylbenzene--->Butylbenzene--->Propylbenzene
0.78	Ethylbenzene--->Propylbenzene--->Benzene--->Butylbenzene
0.69	Toluene--->Ethylbenzene--->Propylbenzene--->Butylbenzene--->Benzene
0.67	Toluene--->Propylbenzene--->Ethylbenzene--->Butylbenzene
0.65	Toluene--->Benzene--->Ethylbenzene--->Butylbenzene
0.61	Toluene--->Ethylbenzene--->Propylbenzene--->Benzene
0.59	Toluene--->Ethylbenzene--->Butylbenzene--->Propylbenzene
0.51	Toluene--->Ethylbenzene--->Butylbenzene--->Benzene--->Propylbenzene
0.5	Ethylbenzene--->Benzene--->Propylbenzene--->Butylbenzene
0.46	Toluene--->Ethylbenzene--->Propylbenzene--->Butylbenzene
0.44	Toluene--->Benzene--->Butylbenzene--->Ethylbenzene--->Propylbenzene
0.44	Ethylbenzene--->Benzene--->Butylbenzene--->Propylbenzene
0.42	Toluene--->Benzene--->Butylbenzene--->Propylbenzene
0.42	Ethylbenzene--->Benzene--->Butylbenzene
0.4	Toluene--->Ethylbenzene--->Butylbenzene
0.38	Toluene--->Ethylbenzene--->Propylbenzene--->Benzene--->Butylbenzene
0.36	Ethylbenzene--->Benzene--->Propylbenzene
0.34	Toluene--->Benzene--->Propylbenzene
0.31	Toluene--->Propylbenzene--->Benzene--->Ethylbenzene--->Butylbenzene
0.27	Toluene--->Ethylbenzene--->Propylbenzene
0.25	Toluene--->Ethylbenzene--->Benzene
0.25	Toluene--->Ethylbenzene--->Butylbenzene--->Propylbenzene--->Benzene
0.25	Toluene--->Propylbenzene--->Ethylbenzene--->Benzene--->Butylbenzene
0.23	Toluene--->Benzene--->Butylbenzene
0.21	Toluene--->Benzene--->Ethylbenzene--->Propylbenzene--->Butylbenzene
0.19	Toluene--->Propylbenzene--->Butylbenzene
0.17	Toluene--->Ethylbenzene--->Benzene--->Butylbenzene--->Propylbenzene
0.17	Toluene--->Ethylbenzene--->Butylbenzene--->Benzene
0.15	Toluene--->Benzene--->Propylbenzene--->Butylbenzene
0.11	Toluene--->Propylbenzene--->Benzene--->Butylbenzene
0.1	Toluene--->Ethylbenzene--->Benzene--->Propylbenzene--->Butylbenzene
0.09	Toluene--->Ethylbenzene--->Benzene--->Propylbenzene
0.08	Benzene--->Propylbenzene--->Butylbenzene
0.02	Toluene--->Benzene--->Ethylbenzene--->Propylbenzene
0.02	Toluene--->Ethylbenzene--->Benzene--->Butylbenzene
