# Supplementary material for: An Improved Free Energy Perturbation FEP+ Sampling Protocol for Flexible Ligand-Binding Domains
Source: Sci Rep. 2019 Nov 14;9:16829. doi: 10.1038/s41598-019-53133-1 (PMC6856381; doi:10.1038/s41598-019-53133-1)
Supplement: Supplementary file 3 — Dataset 2 [file 41598_2019_53133_MOESM3_ESM.zip › THR.xlsx]

## Sheet: summary
Filename	num_ligands	num_pert	range (kcal/mol)	Expected Exp R^2	Expected FEP R^2	R^2	slope	MUE	RMSE	Spearman's rho	Kendall tau	predict_index	top5	top10	top20
	11	16	1.7	0.35+-0.20	0.18+-0.17	0.872091	1.97338	0.653125	0.776615	0.890909	0.781818	0.96875	4	9
Total	11	16	1.7	0.35+-0.20	0.18+-0.17	0.872091	1.97338	0.653125	0.776615	0.890909	0.781818	0.96875	4	9

## Sheet: dG
Ligand	exp_dG	pred_dG	pred_dG_error	pred_path	label
1b	-8.46	-8.21	0.27	1b	2d91a20
1d	-8.25	-8.43	0.27	1d	11a2757
1a	-7.48	-6.63	0.29	1a	9b2c328
6a	-9.18	-10.32	0.29	6a	024029e
7a	-8.22	-7.8	0.33	7a	b42f113
3a	-8.32	-8.07	0.3	3a	0d16094
6b	-8.89	-9.06	0.31	6b	17ad8ab
5	-7.58	-6.57	0.29	5	ac3478d
6e	-8.91	-9.87	0.29	6e	1548c96
3b	-7.86	-8.27	0.28	3b	aff47cb
1c	-8.56	-8.46	0.33	1c	fabe29c

## Sheet: ddG
Ligand1	Ligand2	exp_ddG	ccc_ddG	ccc_error	bennett_ddG	bennett_error	MCS1	MCS2	label1	label2	delta_exp_bennett
1b	1a	0.98	1.58	0.74	1.76	0.09			2d91a20	9b2c328	0.78
6a	1b	0.72	2.11	0.61	2.03	0.1			024029e	2d91a20	1.31
1b	7a	0.24	0.41	0.84	0.67	0.09			2d91a20	b42f113	0.43
3a	1b	-0.14	-0.15	0.69	-0.25	0.07			0d16094	2d91a20	0.11
1b	3b	0.6	-0.05	0.55	-0.09	0.08			2d91a20	aff47cb	0.69
1b	1c	-0.1	-0.24	0.84	-0.83	0.07			2d91a20	fabe29c	0.73
1d	1a	0.77	1.8	0.74	1.66	0.1			11a2757	9b2c328	0.89
1d	7a	0.03	0.63	0.84	0.37	0.1			11a2757	b42f113	0.34
3a	1d	0.07	-0.36	0.69	-0.26	0.12			0d16094	11a2757	0.33
1d	5	0.67	1.86	0.6	1.86	0.1			11a2757	ac3478d	1.19
1d	6e	-0.66	-1.44	0.61	-1.52	0.1			11a2757	1548c96	0.86
1d	1c	-0.31	-0.03	0.84	0.56	0.1			11a2757	fabe29c	0.87
1a	3b	-0.38	-1.64	0.55	-1.6	0.13			9b2c328	aff47cb	1.22
1a	5	-0.1	0.06	0.6	0.06	0.08			9b2c328	ac3478d	0.16
6a	6b	0.29	1.26	0.61	1.34	0.1			024029e	17ad8ab	1.05
6e	6b	0.02	0.81	0.61	0.73	0.1			1548c96	17ad8ab	0.71

## Sheet: hysteresis
Hysteresis	Cycle
1.69	1b--->7a--->1d--->1c
1.49	1b--->1a--->1d--->1c
1.49	1b--->6a--->6b--->6e--->1d--->1c
1.38	1b--->3a--->1d--->1c
1.35	1b--->1a--->5--->1d--->1c
1.24	1b--->3b--->1a--->1d--->1c
1.1	1b--->3b--->1a--->5--->1d--->1c
0.59	1b--->7a--->1d--->5--->1a--->3b
0.45	1b--->7a--->1d--->1a--->3b
0.34	1b--->1a--->5--->1d--->7a
0.31	1b--->7a--->1d--->3a
0.28	1b--->3a--->1d--->5--->1a--->3b
0.25	1b--->1a--->3b
0.2	1b--->1a--->1d--->7a
0.2	1b--->6a--->6b--->6e--->1d--->7a
0.14	1d--->1a--->5
0.14	1b--->3a--->1d--->1a--->3b
0.11	1b--->6a--->6b--->6e--->1d--->3a
0.11	1b--->1a--->1d--->3a
0.03	1b--->1a--->5--->1d--->3a
0	1b--->1a--->1d--->6e--->6b--->6a
