# Supplementary material for: An Improved Free Energy Perturbation FEP+ Sampling Protocol for Flexible Ligand-Binding Domains
Source: Sci Rep. 2019 Nov 14;9:16829. doi: 10.1038/s41598-019-53133-1 (PMC6856381; doi:10.1038/s41598-019-53133-1)
Supplement: Supplementary file 3 — Dataset 2 [file 41598_2019_53133_MOESM3_ESM.zip › TYC.xlsx]

## Sheet: summary
Filename	num_ligands	num_pert	range (kcal/mol)	Expected Exp R^2	Expected FEP R^2	R^2	slope	MUE	RMSE	Spearman's rho	Kendall tau	predict_index	top5	top10	top20
	16	21	4.28	0.77+-0.08	0.53+-0.14	0.862719	0.921661	0.414286	0.584979	0.908824	0.783333	0.969072	5	9
Total	16	21	4.28	0.77+-0.08	0.53+-0.14	0.862719	0.921661	0.414286	0.584979	0.908824	0.783333	0.969072	5	9

## Sheet: dG
Ligand	exp_dG	pred_dG	pred_dG_error	pred_path	label
jmc_23	-11.7	-11.37	0.11	jmc_23	05bcb9b
ejm_54	-10.53	-10.21	0.1	ejm_54	9d2dafa
ejm_46	-11.31	-10.86	0.11	ejm_46	ff99b5f
ejm_42	-9.78	-9.73	0.1	ejm_42	6ffb970
ejm_48	-9	-8.66	0.11	ejm_48	7d82ffc
jmc_30	-10.94	-11.01	0.1	jmc_30	f59bae8
ejm_47	-9.7	-9.67	0.11	ejm_47	08d7a99
ejm_44	-7.42	-6.69	0.11	ejm_44	4493ba5
ejm_50	-8.98	-9.5	0.11	ejm_50	6bb67f2
ejm_43	-8.26	-8.36	0.11	ejm_43	56b3372
ejm_49	-7.75	-8.06	0.11	ejm_49	1023058
jmc_28	-10.98	-10.67	0.11	jmc_28	e7564d2
ejm_45	-9.56	-9.48	0.11	ejm_45	3c355d2
jmc_27	-11.28	-11.23	0.11	jmc_27	ee995b1
ejm_31	-9.54	-9.84	0.1	ejm_31	271b059
ejm_55	-9.21	-10.6	0.11	ejm_55	7ae0bc3

## Sheet: ddG
Ligand1	Ligand2	exp_ddG	ccc_ddG	ccc_error	bennett_ddG	bennett_error	MCS1	MCS2	label1	label2	delta_exp_bennett
jmc_23	ejm_46	0.39	0.51	0.09	0.48	0.02			05bcb9b	ff99b5f	0.09
jmc_23	ejm_31	2.16	1.53	0.11	1.5	0.04			05bcb9b	271b059	0.66
jmc_23	jmc_28	0.72	0.7	0.11	0.76	0.04			05bcb9b	e7564d2	0.04
ejm_48	ejm_54	-1.53	-1.54	0.06	-1.55	0.06			7d82ffc	9d2dafa	0.02
ejm_42	ejm_54	-0.75	-0.47	0.06	-0.42	0.05			6ffb970	9d2dafa	0.33
ejm_55	ejm_54	-1.32	0.39	0.07	0.34	0.07			7ae0bc3	9d2dafa	1.66
jmc_30	ejm_46	-0.37	0.15	0.09	0.18	0.05			f59bae8	ff99b5f	0.55
ejm_31	ejm_42	-0.24	0.11	0.06	0.16	0.03			271b059	6ffb970	0.4
ejm_44	ejm_48	-1.58	-1.97	0.06	-1.98	0.06			4493ba5	7d82ffc	0.4
jmc_27	jmc_30	0.34	0.22	0.11	0.29	0.05			ee995b1	f59bae8	0.05
ejm_31	jmc_30	-1.4	-1.17	0.1	-1.19	0.1			271b059	f59bae8	0.21
ejm_45	jmc_30	-1.38	-1.53	0.11	-1.56	0.07			3c355d2	f59bae8	0.18
ejm_47	ejm_50	0.72	0.17	0.08	0.14	0.08			08d7a99	6bb67f2	0.58
ejm_47	jmc_27	-1.58	-1.55	0.11	-1.48	0.04			08d7a99	ee995b1	0.1
ejm_47	ejm_45	0.14	0.2	0.11	0.16	0.05			08d7a99	3c355d2	0.02
ejm_31	ejm_44	2.12	3.15	0.07	3.14	0.07			271b059	4493ba5	1.02
ejm_49	ejm_50	-1.23	-1.44	0.09	-1.39	0.09			1023058	6bb67f2	0.16
ejm_45	ejm_50	0.58	-0.03	0.08	-0.04	0.07			3c355d2	6bb67f2	0.62
ejm_43	jmc_28	-2.72	-2.31	0.11	-2.37	0.05			56b3372	e7564d2	0.35
ejm_31	ejm_43	1.28	1.48	0.11	1.42	0.06			271b059	56b3372	0.14
ejm_49	ejm_55	-1.46	-2.53	0.09	-2.58	0.09			1023058	7ae0bc3	1.12

## Sheet: hysteresis
Hysteresis	Cycle
0.22	jmc_23--->ejm_46--->jmc_30--->ejm_31--->ejm_43--->jmc_28
0.21	jmc_23--->jmc_28--->ejm_43--->ejm_31
0.21	ejm_45--->ejm_47--->jmc_27--->jmc_30
0.19	ejm_50--->ejm_47--->jmc_27--->jmc_30--->ejm_45
0.13	ejm_54--->ejm_42--->ejm_31--->ejm_44--->ejm_48
0.02	ejm_50--->ejm_45--->ejm_47
0.01	jmc_23--->ejm_46--->jmc_30--->ejm_31
